# Supplementary material for: Multimodal profiling of lung granulomas in macaques reveals cellular correlates of tuberculosis control
Source: Immunity. 2022 May 10;55(5):827–846.e10. doi: 10.1016/j.immuni.2022.04.004 (PMC9122264; doi:10.1016/j.immuni.2022.04.004)
Supplement: Table S1. Experimental metadata on granuloma bacterial burden and dynamics, Seq-Well loading, cellular metadata from 10-week p.i. scRNA-seq data and cellular metadata from 4-week p.i. scRNA-seq data, related to Figures 1–5 [file mmc2.xlsx]

## Sheet: Macaque Data
Macaque Number	Species	Origin	Biological Sex	Age (years)	Mtb infection date	Mtb infection dose (cfu)	Necropsy date	Days p.i.	Necropsy score	# Granulomas	Total CFU	Lung CFU	Lymph Node CFU	Total FDG necropsy
3817	cyno	China	F	7	2017-06-22	2	2017-08-29	68	18	6	59800	25800	34000	195.659
3917	cyno	China	M	7	2017-06-07	8	2017-08-18	72	21	14	77735	72015	5720	184.375
4017	cyno	China	M	7	2017-06-07	8	2017-08-15	69	58	13	318963	318963	93810	140673
4217	cyno	China	M	7	2017-06-22	2	2017-09-01	71	22	11	138490	122490	16000	3193.14
23118	cyno	China	M	6	2018-11-06	7	2018-12-05	29	18	5	1613460	1422840	190620	2104.49
24118	cyno	China	M	6	2018-11-06	7	2018-12-06	30	22	9	339900	213200	126700	2035.32

## Sheet: GranulomaBacterialData
Table S1: Granuloma CFU, CEQ , CFU/CEQ , PET-CT measures and time of detection
					Granuloma Size ( PET-CT)			Granuloma FDG uptake (SUV R)
Granuloma Name	CFU bin	Log10 CFU(+1)/granuloma	Log10 CEQ(+1)/granuloma	CFU/CEQ per granuloma (log)	4 wks-Size	8 wks-Size	10 wks-Size	4 wks-SUV	8 wks-SUV	10 wks-SUV	Time of Detection
3817-LML gr A	Low	0	2.78517*	-2.7853	found at necropsy			found at necropsy			Late detection
4017-RLL gr 1	Low	0	5.71428	-5.7143	0	0	2.1	0	0	3.1	Late detection
4017-RLL gr 2	Low	0	5.17995	-5.179	0	0	2.1	0	0	6.27	Late detection
4017-RLL gran 23	Low	1.78533	4.08762	-2.301	0	0	1.7	0	0	6.1	Late detection
4017-RLL gran 8	Low	1.78533	4.43798	-2.6524	0	0	2.5	0	0	5.24	Late detection
4217-RLL gran A	Low	2.02531	4.15581	-2.13	0	0	1.9	0	0	5.99	Late detection
4217-RLL gran 5	Low	2.17898	4.03675	-1.8584	0	0	1.7	0	0	3.81	Late detection
4217-RLL gran 4	Low	2.32428	4.33618	-2.0122	0	0	2.1	0	0	2.91	Late detection
4217-RLL gran 3	Low	2.35411	4.2657	-1.9107	0	0	2	0	0	3.19	Late detection
4217-RUL gran 1	Low	2.51983	4.11146	-1.5908	0	0	2.6	0	0	4.75	Late detection
4217-RLL gran 6	Low	2.78958	4.07063	-1.2823	0	0	2.4	0	0	5.94	Late detection
3917-RLL gran 7 doublet	Low	3.09026	4.4052	-1.3149	2.1	2.25	2	2.62	1.45	2.55	Early Detection
3917-RLL gr 10	Low	3.15866	4.48492	-1.3259	2.5	2	2	6.76	3.63	5.15	Early Detection
3917-RLL gr 8	High	3.34064	5.48394	-2.1439	1.8	2	2.2	8.15	2.8	4.88	Early Detection
3817-LML gr 1	High	3.40157	5.80947	-2.4082	2	2.5	1.7	3.37	1.06	2.33	Early Detection
3817-LLL gr 3	High	3.49845	5.93082	-2.4326	2.8	2.8	2.4	3.08	4.2	5.72	Early Detection
3917-RLL gr 11	High	3.51865	4.57293	-1.0544	2.6	2.5	2.5	7.75	2.39	3.97	Early Detection
3917-RLL gr 9	High	3.58444	4.70706	-1.1224	2	2.2	2.4	7.69	3.44	4.64	Early Detection
3917-RLL gr 6	High	3.62335	5.18207	-1.5586	2.7	2.3	2.7	9.74	4.96	5.2	Early Detection
4017-LLL gran 7	High	3.65906	4.18617	-0.5286	4.4	5.4	5	9.72	9.63	10.86	Early Detection
4017-LLL cluster 3-6	High	3.90042	4.03832	-0.1371	8.7	11.2	10.1	8.14	11.55	9.75	Early Detection
4017-LLL gran 9	High	4.03346	3.94337	0.08993	4	4.1	4.5	11.12	11.11	12.5	Early Detection
3917-RLL gr 1	High	4.21751	4.84725	-0.6295	3.1	3.3	2.7	11.2	6.87	7.59	Early Detection
3917-RLL gr 5	High	4.26954	4.9123	-0.6427	3.2	3.1	3.3	12.04	5.07	6.97	Early Detection
3817-LLL gr 2	High	4.29669	6.30233	-2.0065	3	2.4	2.8	4.32	2.31	1.9	Early Detection
4017-RUL gran 5	High	4.56349	2.1717*	2.39322	3.1	3.2	3.8	1.9	2.31	5.02	Early Detection
* below detection limit

## Sheet: Seq-Well Loading
Table S1: Seq-Well array loading densities and doublet rate
Animal number	Array	nCells (Loading density*)	Doublet Rate**
3817	1	25000	0.0356
3817	2	25000	0.0356
3817	5	15000	0.0139
3817	6	30000	0.0494
3817	7	15000	0.0139
3817	8	30000	0.0494
3917	1	20000	0.0237
3917	2	20000	0.0237
3917	4	20000	0.0237
3917	5	15000	0.0139
3917	6	30000	0.0494
3917	7	15000	0.0139
3917	8	30000	0.0494
3917	9	20000	0.0237
3917	10	20000	0.0237
3917	12	20000	0.0237
4017	1	15000	0.0139
4017	2	30000	0.0494
4017	4	30000	0.0494
4017	5	15000	0.0139
4017	6	30000	0.0494
4017	8	30000	0.0494
4017	9	20000	0.0237
4017	10	20000	0.0237
4017	12	20000	0.0237
4017	13	15000	0.0139
4217	2	20000	0.0237
4217	3	20000	0.0237
4217	4	20000	0.0237
4217	5	20000	0.0237
4217	6	20000	0.0237
4217	7	20000	0.0237
4217	8	20000	0.0237
*Loading density: number of granuloma cells loaded on to Seq-Well device
** Predicted doublet rate

## Sheet: 10Week_Metadata
NAME	nCount_RNA	nFeature_RNA	CellID	GenericFinal	SpecificFinal	species	species__ontology_label	library_preparation_protocol	library_preparation_protocol__ontology_label	disease__time_since_onset	biosample_id	biosample_type	disease	disease__ontology_label	donor_id	organ	organ__ontology_label	cell_type	cell_type__ontology_label	is_living	sex	disease__time_since_onset__unit_label	disease__time_since_onset__unit	Log10_CFU_per_granuloma	Log10_CEQ_per_granuloma	log_CFU_CEQ_ratio_per_granuloma	Size_4_wks	Size_8_wks	Size_10_wks	SUV_4_wks	SUV_8_wks	SUV_10_wks	paired_ends	end_bias	CellTypeGroup	GranulomaBurden	GranulomaTiming
TYPE	numeric	numeric	group	group	group	group	group	group	group	numeric	group	group	group	group	group	group	group	group	group	group	group	group	group	group	group	group	group	group	group	group	group	group	group	group	group	group	group
Array1_3817_AAAACCCATATC	2777	1203	Array1_3817_AAAACCCATATC	Neutrophil	Neutrophil	NCBITaxon_9541	Macaca fascicularis	EFO_0008919	Seq-Well	10	Granuloma18	PrimaryBioSample_Tissue	MONDO_0018076	tuberculosis	3817	UBERON_0008953	lower lobe of left lung	CL_0000775	neutrophil	no	unknown	week	UO_0000034	3.498	5.93082	-2.4326	2.8	2.8	2.4	3.08	4.2	5.72	TRUE	3 prime end bias	Group4	HighBurden	Early
Array1_3817_AAAAGTAGTTTA	991	499	Array1_3817_AAAAGTAGTTTA	Neutrophil	Neutrophil	NCBITaxon_9541	Macaca fascicularis	EFO_0008919	Seq-Well	10	Granuloma18	PrimaryBioSample_Tissue	MONDO_0018076	tuberculosis	3817	UBERON_0008953	lower lobe of left lung	CL_0000775	neutrophil	no	unknown	week	UO_0000034	3.498	5.93082	-2.4326	2.8	2.8	2.4	3.08	4.2	5.72	TRUE	3 prime end bias	Group4	HighBurden	Early
Array1_3817_AAACATTGACCC	1876	1206	Array1_3817_AAACATTGACCC	T1P	T1P	NCBITaxon_9541	Macaca fascicularis	EFO_0008919	Seq-Well	10	Granuloma18	PrimaryBioSample_Tissue	MONDO_0018076	tuberculosis	3817	UBERON_0008953	lower lobe of left lung	CL_0002062	type I pneumocyte	no	unknown	week	UO_0000034	3.498	5.93082	-2.4326	2.8	2.8	2.4	3.08	4.2	5.72	TRUE	3 prime end bias	Group2	HighBurden	Early
Array1_3817_AAACGCAATCCT	1699	930	Array1_3817_AAACGCAATCCT	T	TCytotoxic4	NCBITaxon_9541	Macaca fascicularis	EFO_0008919	Seq-Well	10	Granuloma18	PrimaryBioSample_Tissue	MONDO_0018076	tuberculosis	3817	UBERON_0008953	lower lobe of left lung	CL_0000084	T cell	no	unknown	week	UO_0000034	3.498	5.93082	-2.4326	2.8	2.8	2.4	3.08	4.2	5.72	TRUE	3 prime end bias	Group3	HighBurden	Early
Array1_3817_AAACGTCGTACA	2332	1168	Array1_3817_AAACGTCGTACA	T	TT1T17Pop1	NCBITaxon_9541	Macaca fascicularis	EFO_0008919	Seq-Well	10	Granuloma18	PrimaryBioSample_Tissue	MONDO_0018076	tuberculosis	3817	UBERON_0008953	lower lobe of left lung	CL_0000084	T cell	no	unknown	week	UO_0000034	3.498	5.93082	-2.4326	2.8	2.8	2.4	3.08	4.2	5.72	TRUE	3 prime end bias	Group3	HighBurden	Early
Array1_3817_AAACTACCGTGT	2607	1350	Array1_3817_AAACTACCGTGT	T	TT1T17Pop1	NCBITaxon_9541	Macaca fascicularis	EFO_0008919	Seq-Well	10	Granuloma18	PrimaryBioSample_Tissue	MONDO_0018076	tuberculosis	3817	UBERON_0008953	lower lobe of left lung	CL_0000084	T cell	no	unknown	week	UO_0000034	3.498	5.93082	-2.4326	2.8	2.8	2.4	3.08	4.2	5.72	TRUE	3 prime end bias	Group3	HighBurden	Early
Array1_3817_AAAGCCAATCTG	745	471	Array1_3817_AAAGCCAATCTG	T	TCytotoxic1	NCBITaxon_9541	Macaca fascicularis	EFO_0008919	Seq-Well	10	Granuloma18	PrimaryBioSample_Tissue	MONDO_0018076	tuberculosis	3817	UBERON_0008953	lower lobe of left lung	CL_0000084	T cell	no	unknown	week	UO_0000034	3.498	5.93082	-2.4326	2.8	2.8	2.4	3.08	4.2	5.72	TRUE	3 prime end bias	Group5	HighBurden	Early
Array1_3817_AAAGGGTTTATT	1195	483	Array1_3817_AAAGGGTTTATT	T	TStemLike	NCBITaxon_9541	Macaca fascicularis	EFO_0008919	Seq-Well	10	Granuloma18	PrimaryBioSample_Tissue	MONDO_0018076	tuberculosis	3817	UBERON_0008953	lower lobe of left lung	CL_0000084	T cell	no	unknown	week	UO_0000034	3.498	5.93082	-2.4326	2.8	2.8	2.4	3.08	4.2	5.72	TRUE	3 prime end bias	Group3	HighBurden	Early
Array1_3817_AAATCCGCACAC	1194	707	Array1_3817_AAATCCGCACAC	T	TT1T17Pop3	NCBITaxon_9541	Macaca fascicularis	EFO_0008919	Seq-Well	10	Granuloma18	PrimaryBioSample_Tissue	MONDO_0018076	tuberculosis	3817	UBERON_0008953	lower lobe of left lung	CL_0000084	T cell	no	unknown	week	UO_0000034	3.498	5.93082	-2.4326	2.8	2.8	2.4	3.08	4.2	5.72	TRUE	3 prime end bias	Group3	HighBurden	Early
Array1_3817_AAATCTGAGCCA	2648	1196	Array1_3817_AAATCTGAGCCA	T	TStemLike	NCBITaxon_9541	Macaca fascicularis	EFO_0008919	Seq-Well	10	Granuloma18	PrimaryBioSample_Tissue	MONDO_0018076	tuberculosis	3817	UBERON_0008953	lower lobe of left lung	CL_0000084	T cell	no	unknown	week	UO_0000034	3.498	5.93082	-2.4326	2.8	2.8	2.4	3.08	4.2	5.72	TRUE	3 prime end bias	Group3	HighBurden	Early
Array1_3817_AAATTGAGCATC	3221	1401	Array1_3817_AAATTGAGCATC	Mphage	Mac2	NCBITaxon_9541	Macaca fascicularis	EFO_0008919	Seq-Well	10	Granuloma18	PrimaryBioSample_Tissue	MONDO_0018076	tuberculosis	3817	UBERON_0008953	lower lobe of left lung	CL_0000235	macrophage	no	unknown	week	UO_0000034	3.498	5.93082	-2.4326	2.8	2.8	2.4	3.08	4.2	5.72	TRUE	3 prime end bias	Group1	HighBurden	Early
Array1_3817_AACAAGCTACCA	2000	998	Array1_3817_AACAAGCTACCA	T	TStemLike	NCBITaxon_9541	Macaca fascicularis	EFO_0008919	Seq-Well	10	Granuloma18	PrimaryBioSample_Tissue	MONDO_0018076	tuberculosis	3817	UBERON_0008953	lower lobe of left lung	CL_0000084	T cell	no	unknown	week	UO_0000034	3.498	5.93082	-2.4326	2.8	2.8	2.4	3.08	4.2	5.72	TRUE	3 prime end bias	Group3	HighBurden	Early
Array1_3817_AACAATTGCGGT	4841	1972	Array1_3817_AACAATTGCGGT	T	TProliferating	NCBITaxon_9541	Macaca fascicularis	EFO_0008919	Seq-Well	10	Granuloma18	PrimaryBioSample_Tissue	MONDO_0018076	tuberculosis	3817	UBERON_0008953	lower lobe of left lung	CL_0000084	T cell	no	unknown	week	UO_0000034	3.498	5.93082	-2.4326	2.8	2.8	2.4	3.08	4.2	5.72	TRUE	3 prime end bias	Group3	HighBurden	Early
Array1_3817_AACAGGTCCAGC	1308	790	Array1_3817_AACAGGTCCAGC	T	TCytotoxic4	NCBITaxon_9541	Macaca fascicularis	EFO_0008919	Seq-Well	10	Granuloma18	PrimaryBioSample_Tissue	MONDO_0018076	tuberculosis	3817	UBERON_0008953	lower lobe of left lung	CL_0000084	T cell	no	unknown	week	UO_0000034	3.498	5.93082	-2.4326	2.8	2.8	2.4	3.08	4.2	5.72	TRUE	3 prime end bias	Group3	HighBurden	Early
Array1_3817_AACCCATCTCAA	3546	1574	Array1_3817_AACCCATCTCAA	Mphage	Mac9	NCBITaxon_9541	Macaca fascicularis	EFO_0008919	Seq-Well	10	Granuloma18	PrimaryBioSample_Tissue	MONDO_0018076	tuberculosis	3817	UBERON_0008953	lower lobe of left lung	CL_0000235	macrophage	no	unknown	week	UO_0000034	3.498	5.93082	-2.4326	2.8	2.8	2.4	3.08	4.2	5.72	TRUE	3 prime end bias	Group4	HighBurden	Early
Array1_3817_AACCGACTAGGA	2140	875	Array1_3817_AACCGACTAGGA	T	TCytotoxic2	NCBITaxon_9541	Macaca fascicularis	EFO_0008919	Seq-Well	10	Granuloma18	PrimaryBioSample_Tissue	MONDO_0018076	tuberculosis	3817	UBERON_0008953	lower lobe of left lung	CL_0000084	T cell	no	unknown	week	UO_0000034	3.498	5.93082	-2.4326	2.8	2.8	2.4	3.08	4.2	5.72	TRUE	3 prime end bias	Group3	HighBurden	Early
Array1_3817_AACCTAAAGCGA	1106	599	Array1_3817_AACCTAAAGCGA	RBC	RBC	NCBITaxon_9541	Macaca fascicularis	EFO_0008919	Seq-Well	10	Granuloma18	PrimaryBioSample_Tissue	MONDO_0018076	tuberculosis	3817	UBERON_0008953	lower lobe of left lung	CL_0000232	erythrocyte	no	unknown	week	UO_0000034	3.498	5.93082	-2.4326	2.8	2.8	2.4	3.08	4.2	5.72	TRUE	3 prime end bias	Group4	HighBurden	Early
Array1_3817_AACCTACTTATC	2605	1267	Array1_3817_AACCTACTTATC	T	TT1T17Pop1	NCBITaxon_9541	Macaca fascicularis	EFO_0008919	Seq-Well	10	Granuloma18	PrimaryBioSample_Tissue	MONDO_0018076	tuberculosis	3817	UBERON_0008953	lower lobe of left lung	CL_0000084	T cell	no	unknown	week	UO_0000034	3.498	5.93082	-2.4326	2.8	2.8	2.4	3.08	4.2	5.72	TRUE	3 prime end bias	Group3	HighBurden	Early
Array1_3817_AACGACCTGCTA	797	545	Array1_3817_AACGACCTGCTA	T	TCytotoxic4	NCBITaxon_9541	Macaca fascicularis	EFO_0008919	Seq-Well	10	Granuloma18	PrimaryBioSample_Tissue	MONDO_0018076	tuberculosis	3817	UBERON_0008953	lower lobe of left lung	CL_0000084	T cell	no	unknown	week	UO_0000034	3.498	5.93082	-2.4326	2.8	2.8	2.4	3.08	4.2	5.72	TRUE	3 prime end bias	Group3	HighBurden	Early
Array1_3817_AACGATATACTA	3028	1325	Array1_3817_AACGATATACTA	T	TT1T17Pop3	NCBITaxon_9541	Macaca fascicularis	EFO_0008919	Seq-Well	10	Granuloma18	PrimaryBioSample_Tissue	MONDO_0018076	tuberculosis	3817	UBERON_0008953	lower lobe of left lung	CL_0000084	T cell	no	unknown	week	UO_0000034	3.498	5.93082	-2.4326	2.8	2.8	2.4	3.08	4.2	5.72	TRUE	3 prime end bias	Group3	HighBurden	Early
Array1_3817_AACGATGCAAGG	980	624	Array1_3817_AACGATGCAAGG	T	TStemLike	NCBITaxon_9541	Macaca fascicularis	EFO_0008919	Seq-Well	10	Granuloma18	PrimaryBioSample_Tissue	MONDO_0018076	tuberculosis	3817	UBERON_0008953	lower lobe of left lung	CL_0000084	T cell	no	unknown	week	UO_0000034	3.498	5.93082	-2.4326	2.8	2.8	2.4	3.08	4.2	5.72	TRUE	3 prime end bias	Group3	HighBurden	Early
Array1_3817_AACGCAGACCGT	1137	785	Array1_3817_AACGCAGACCGT	T	TStemLike	NCBITaxon_9541	Macaca fascicularis	EFO_0008919	Seq-Well	10	Granuloma18	PrimaryBioSample_Tissue	MONDO_0018076	tuberculosis	3817	UBERON_0008953	lower lobe of left lung	CL_0000084	T cell	no	unknown	week	UO_0000034	3.498	5.93082	-2.4326	2.8	2.8	2.4	3.08	4.2	5.72	TRUE	3 prime end bias	Group3	HighBurden	Early
Array1_3817_AACGCCCGAAGA	709	451	Array1_3817_AACGCCCGAAGA	T	TCytotoxic5	NCBITaxon_9541	Macaca fascicularis	EFO_0008919	Seq-Well	10	Granuloma18	PrimaryBioSample_Tissue	MONDO_0018076	tuberculosis	3817	UBERON_0008953	lower lobe of left lung	CL_0000084	T cell	no	unknown	week	UO_0000034	3.498	5.93082	-2.4326	2.8	2.8	2.4	3.08	4.2	5.72	TRUE	3 prime end bias	Group5	HighBurden	Early
Array1_3817_AACGCTCGCGGA	1120	632	Array1_3817_AACGCTCGCGGA	T	TStemLike	NCBITaxon_9541	Macaca fascicularis	EFO_0008919	Seq-Well	10	Granuloma18	PrimaryBioSample_Tissue	MONDO_0018076	tuberculosis	3817	UBERON_0008953	lower lobe of left lung	CL_0000084	T cell	no	unknown	week	UO_0000034	3.498	5.93082	-2.4326	2.8	2.8	2.4	3.08	4.2	5.72	TRUE	3 prime end bias	Group3	HighBurden	Early
Array1_3817_AACGGAGCGTAC	1242	697	Array1_3817_AACGGAGCGTAC	T	TTreg	NCBITaxon_9541	Macaca fascicularis	EFO_0008919	Seq-Well	10	Granuloma18	PrimaryBioSample_Tissue	MONDO_0018076	tuberculosis	3817	UBERON_0008953	lower lobe of left lung	CL_0000084	T cell	no	unknown	week	UO_0000034	3.498	5.93082	-2.4326	2.8	2.8	2.4	3.08	4.2	5.72	TRUE	3 prime end bias	Group4	HighBurden	Early
Array1_3817_AACGGCGACTGT	809	538	Array1_3817_AACGGCGACTGT	T	TCytotoxic4	NCBITaxon_9541	Macaca fascicularis	EFO_0008919	Seq-Well	10	Granuloma18	PrimaryBioSample_Tissue	MONDO_0018076	tuberculosis	3817	UBERON_0008953	lower lobe of left lung	CL_0000084	T cell	no	unknown	week	UO_0000034	3.498	5.93082	-2.4326	2.8	2.8	2.4	3.08	4.2	5.72	TRUE	3 prime end bias	Group3	HighBurden	Early
Array1_3817_AACTAGAAATAA	2793	1257	Array1_3817_AACTAGAAATAA	T	TCytotoxic1	NCBITaxon_9541	Macaca fascicularis	EFO_0008919	Seq-Well	10	Granuloma18	PrimaryBioSample_Tissue	MONDO_0018076	tuberculosis	3817	UBERON_0008953	lower lobe of left lung	CL_0000084	T cell	no	unknown	week	UO_0000034	3.498	5.93082	-2.4326	2.8	2.8	2.4	3.08	4.2	5.72	TRUE	3 prime end bias	Group5	HighBurden	Early
Array1_3817_AACTGATATAAC	1331	552	Array1_3817_AACTGATATAAC	Neutrophil	Neutrophil	NCBITaxon_9541	Macaca fascicularis	EFO_0008919	Seq-Well	10	Granuloma18	PrimaryBioSample_Tissue	MONDO_0018076	tuberculosis	3817	UBERON_0008953	lower lobe of left lung	CL_0000775	neutrophil	no	unknown	week	UO_0000034	3.498	5.93082	-2.4326	2.8	2.8	2.4	3.08	4.2	5.72	TRUE	3 prime end bias	Group4	HighBurden	Early
Array1_3817_AACTGGTCGGCG	7803	2542	Array1_3817_AACTGGTCGGCG	T2P	T2P	NCBITaxon_9541	Macaca fascicularis	EFO_0008919	Seq-Well	10	Granuloma18	PrimaryBioSample_Tissue	MONDO_0018076	tuberculosis	3817	UBERON_0008953	lower lobe of left lung	CL_0002063	type II pneumocyte	no	unknown	week	UO_0000034	3.498	5.93082	-2.4326	2.8	2.8	2.4	3.08	4.2	5.72	TRUE	3 prime end bias	Group4	HighBurden	Early
Array1_3817_AACTTAGATGCT	2209	1017	Array1_3817_AACTTAGATGCT	T	TCytotoxic5	NCBITaxon_9541	Macaca fascicularis	EFO_0008919	Seq-Well	10	Granuloma18	PrimaryBioSample_Tissue	MONDO_0018076	tuberculosis	3817	UBERON_0008953	lower lobe of left lung	CL_0000084	T cell	no	unknown	week	UO_0000034	3.498	5.93082	-2.4326	2.8	2.8	2.4	3.08	4.2	5.72	TRUE	3 prime end bias	Group5	HighBurden	Early
Array1_3817_AAGAATGATCCC	1644	866	Array1_3817_AAGAATGATCCC	T	TCytotoxic5	NCBITaxon_9541	Macaca fascicularis	EFO_0008919	Seq-Well	10	Granuloma18	PrimaryBioSample_Tissue	MONDO_0018076	tuberculosis	3817	UBERON_0008953	lower lobe of left lung	CL_0000084	T cell	no	unknown	week	UO_0000034	3.498	5.93082	-2.4326	2.8	2.8	2.4	3.08	4.2	5.72	TRUE	3 prime end bias	Group5	HighBurden	Early
Array1_3817_AAGACACTGGTC	945	508	Array1_3817_AAGACACTGGTC	Neutrophil	Neutrophil	NCBITaxon_9541	Macaca fascicularis	EFO_0008919	Seq-Well	10	Granuloma18	PrimaryBioSample_Tissue	MONDO_0018076	tuberculosis	3817	UBERON_0008953	lower lobe of left lung	CL_0000775	neutrophil	no	unknown	week	UO_0000034	3.498	5.93082	-2.4326	2.8	2.8	2.4	3.08	4.2	5.72	TRUE	3 prime end bias	Group4	HighBurden	Early
Array1_3817_AAGATTGAACCA	1532	875	Array1_3817_AAGATTGAACCA	T	TCytotoxic5	NCBITaxon_9541	Macaca fascicularis	EFO_0008919	Seq-Well	10	Granuloma18	PrimaryBioSample_Tissue	MONDO_0018076	tuberculosis	3817	UBERON_0008953	lower lobe of left lung	CL_0000084	T cell	no	unknown	week	UO_0000034	3.498	5.93082	-2.4326	2.8	2.8	2.4	3.08	4.2	5.72	TRUE	3 prime end bias	Group5	HighBurden	Early
Array1_3817_AAGCAACCAATG	1595	903	Array1_3817_AAGCAACCAATG	T	TT1T17Pop1	NCBITaxon_9541	Macaca fascicularis	EFO_0008919	Seq-Well	10	Granuloma18	PrimaryBioSample_Tissue	MONDO_0018076	tuberculosis	3817	UBERON_0008953	lower lobe of left lung	CL_0000084	T cell	no	unknown	week	UO_0000034	3.498	5.93082	-2.4326	2.8	2.8	2.4	3.08	4.2	5.72	TRUE	3 prime end bias	Group3	HighBurden	Early
Array1_3817_AAGCAAGCTTTT	1696	794	Array1_3817_AAGCAAGCTTTT	T	TStemLike	NCBITaxon_9541	Macaca fascicularis	EFO_0008919	Seq-Well	10	Granuloma18	PrimaryBioSample_Tissue	MONDO_0018076	tuberculosis	3817	UBERON_0008953	lower lobe of left lung	CL_0000084	T cell	no	unknown	week	UO_0000034	3.498	5.93082	-2.4326	2.8	2.8	2.4	3.08	4.2	5.72	TRUE	3 prime end bias	Group3	HighBurden	Early
Array1_3817_AAGCAATAATCT	965	574	Array1_3817_AAGCAATAATCT	RBC	RBC	NCBITaxon_9541	Macaca fascicularis	EFO_0008919	Seq-Well	10	Granuloma18	PrimaryBioSample_Tissue	MONDO_0018076	tuberculosis	3817	UBERON_0008953	lower lobe of left lung	CL_0000232	erythrocyte	no	unknown	week	UO_0000034	3.498	5.93082	-2.4326	2.8	2.8	2.4	3.08	4.2	5.72	TRUE	3 prime end bias	Group4	HighBurden	Early
Array1_3817_AAGCACCTCGTA	695	453	Array1_3817_AAGCACCTCGTA	T	TStemLike	NCBITaxon_9541	Macaca fascicularis	EFO_0008919	Seq-Well	10	Granuloma18	PrimaryBioSample_Tissue	MONDO_0018076	tuberculosis	3817	UBERON_0008953	lower lobe of left lung	CL_0000084	T cell	no	unknown	week	UO_0000034	3.498	5.93082	-2.4326	2.8	2.8	2.4	3.08	4.2	5.72	TRUE	3 prime end bias	Group3	HighBurden	Early
Array1_3817_AAGCATTGGTAA	1440	812	Array1_3817_AAGCATTGGTAA	T	TStemLike	NCBITaxon_9541	Macaca fascicularis	EFO_0008919	Seq-Well	10	Granuloma18	PrimaryBioSample_Tissue	MONDO_0018076	tuberculosis	3817	UBERON_0008953	lower lobe of left lung	CL_0000084	T cell	no	unknown	week	UO_0000034	3.498	5.93082	-2.4326	2.8	2.8	2.4	3.08	4.2	5.72	TRUE	3 prime end bias	Group3	HighBurden	Early
Array1_3817_AAGCGCAGTATA	1112	608	Array1_3817_AAGCGCAGTATA	T	TCytotoxic5	NCBITaxon_9541	Macaca fascicularis	EFO_0008919	Seq-Well	10	Granuloma18	PrimaryBioSample_Tissue	MONDO_0018076	tuberculosis	3817	UBERON_0008953	lower lobe of left lung	CL_0000084	T cell	no	unknown	week	UO_0000034	3.498	5.93082	-2.4326	2.8	2.8	2.4	3.08	4.2	5.72	TRUE	3 prime end bias	Group5	HighBurden	Early
Array1_3817_AAGGAACGTAGA	696	466	Array1_3817_AAGGAACGTAGA	T	TT1T17Pop1	NCBITaxon_9541	Macaca fascicularis	EFO_0008919	Seq-Well	10	Granuloma18	PrimaryBioSample_Tissue	MONDO_0018076	tuberculosis	3817	UBERON_0008953	lower lobe of left lung	CL_0000084	T cell	no	unknown	week	UO_0000034	3.498	5.93082	-2.4326	2.8	2.8	2.4	3.08	4.2	5.72	TRUE	3 prime end bias	Group3	HighBurden	Early
Array1_3817_AAGGATTATGCC	2656	1172	Array1_3817_AAGGATTATGCC	T	TT1T17Pop1	NCBITaxon_9541	Macaca fascicularis	EFO_0008919	Seq-Well	10	Granuloma18	PrimaryBioSample_Tissue	MONDO_0018076	tuberculosis	3817	UBERON_0008953	lower lobe of left lung	CL_0000084	T cell	no	unknown	week	UO_0000034	3.498	5.93082	-2.4326	2.8	2.8	2.4	3.08	4.2	5.72	TRUE	3 prime end bias	Group3	HighBurden	Early
Array1_3817_AAGGGGTTGGGG	5845	2159	Array1_3817_AAGGGGTTGGGG	Mphage	Mac5	NCBITaxon_9541	Macaca fascicularis	EFO_0008919	Seq-Well	10	Granuloma18	PrimaryBioSample_Tissue	MONDO_0018076	tuberculosis	3817	UBERON_0008953	lower lobe of left lung	CL_0000235	macrophage	no	unknown	week	UO_0000034	3.498	5.93082	-2.4326	2.8	2.8	2.4	3.08	4.2	5.72	TRUE	3 prime end bias	Group1	HighBurden	Early
Array1_3817_AAGGTCATATGA	1348	810	Array1_3817_AAGGTCATATGA	T	TT1T17Pop2	NCBITaxon_9541	Macaca fascicularis	EFO_0008919	Seq-Well	10	Granuloma18	PrimaryBioSample_Tissue	MONDO_0018076	tuberculosis	3817	UBERON_0008953	lower lobe of left lung	CL_0000084	T cell	no	unknown	week	UO_0000034	3.498	5.93082	-2.4326	2.8	2.8	2.4	3.08	4.2	5.72	TRUE	3 prime end bias	Group4	HighBurden	Early
Array1_3817_AAGGTCCCTAGA	1574	799	Array1_3817_AAGGTCCCTAGA	T	TStemLike	NCBITaxon_9541	Macaca fascicularis	EFO_0008919	Seq-Well	10	Granuloma18	PrimaryBioSample_Tissue	MONDO_0018076	tuberculosis	3817	UBERON_0008953	lower lobe of left lung	CL_0000084	T cell	no	unknown	week	UO_0000034	3.498	5.93082	-2.4326	2.8	2.8	2.4	3.08	4.2	5.72	TRUE	3 prime end bias	Group3	HighBurden	Early
Array1_3817_AAGGTGCGCCCA	2604	1240	Array1_3817_AAGGTGCGCCCA	T	TProliferating	NCBITaxon_9541	Macaca fascicularis	EFO_0008919	Seq-Well	10	Granuloma18	PrimaryBioSample_Tissue	MONDO_0018076	tuberculosis	3817	UBERON_0008953	lower lobe of left lung	CL_0000084	T cell	no	unknown	week	UO_0000034	3.498	5.93082	-2.4326	2.8	2.8	2.4	3.08	4.2	5.72	TRUE	3 prime end bias	Group3	HighBurden	Early
Array1_3817_AAGGTGGCCTGT	1190	646	Array1_3817_AAGGTGGCCTGT	T	TCytotoxic5	NCBITaxon_9541	Macaca fascicularis	EFO_0008919	Seq-Well	10	Granuloma18	PrimaryBioSample_Tissue	MONDO_0018076	tuberculosis	3817	UBERON_0008953	lower lobe of left lung	CL_0000084	T cell	no	unknown	week	UO_0000034	3.498	5.93082	-2.4326	2.8	2.8	2.4	3.08	4.2	5.72	TRUE	3 prime end bias	Group5	HighBurden	Early
Array1_3817_AAGGTTGATGTC	2152	981	Array1_3817_AAGGTTGATGTC	T	TStemLike	NCBITaxon_9541	Macaca fascicularis	EFO_0008919	Seq-Well	10	Granuloma18	PrimaryBioSample_Tissue	MONDO_0018076	tuberculosis	3817	UBERON_0008953	lower lobe of left lung	CL_0000084	T cell	no	unknown	week	UO_0000034	3.498	5.93082	-2.4326	2.8	2.8	2.4	3.08	4.2	5.72	TRUE	3 prime end bias	Group3	HighBurden	Early
Array1_3817_AAGTATCGCATC	2391	1056	Array1_3817_AAGTATCGCATC	T	TTreg	NCBITaxon_9541	Macaca fascicularis	EFO_0008919	Seq-Well	10	Granuloma18	PrimaryBioSample_Tissue	MONDO_0018076	tuberculosis	3817	UBERON_0008953	lower lobe of left lung	CL_0000084	T cell	no	unknown	week	UO_0000034	3.498	5.93082	-2.4326	2.8	2.8	2.4	3.08	4.2	5.72	TRUE	3 prime end bias	Group4	HighBurden	Early
Array1_3817_AAGTCGACAGTC	2284	1074	Array1_3817_AAGTCGACAGTC	T	TT1T17Pop1	NCBITaxon_9541	Macaca fascicularis	EFO_0008919	Seq-Well	10	Granuloma18	PrimaryBioSample_Tissue	MONDO_0018076	tuberculosis	3817	UBERON_0008953	lower lobe of left lung	CL_0000084	T cell	no	unknown	week	UO_0000034	3.498	5.93082	-2.4326	2.8	2.8	2.4	3.08	4.2	5.72	TRUE	3 prime end bias	Group3	HighBurden	Early
Array1_3817_AAGTGTTTCAGC	1748	864	Array1_3817_AAGTGTTTCAGC	T	TStemLike	NCBITaxon_9541	Macaca fascicularis	EFO_0008919	Seq-Well	10	Granuloma18	PrimaryBioSample_Tissue	MONDO_0018076	tuberculosis	3817	UBERON_0008953	lower lobe of left lung	CL_0000084	T cell	no	unknown	week	UO_0000034	3.498	5.93082	-2.4326	2.8	2.8	2.4	3.08	4.2	5.72	TRUE	3 prime end bias	Group3	HighBurden	Early
Array1_3817_AATAACTTTGTG	1194	613	Array1_3817_AATAACTTTGTG	T	TStemLike	NCBITaxon_9541	Macaca fascicularis	EFO_0008919	Seq-Well	10	Granuloma18	PrimaryBioSample_Tissue	MONDO_0018076	tuberculosis	3817	UBERON_0008953	lower lobe of left lung	CL_0000084	T cell	no	unknown	week	UO_0000034	3.498	5.93082	-2.4326	2.8	2.8	2.4	3.08	4.2	5.72	TRUE	3 prime end bias	Group3	HighBurden	Early
Array1_3817_AATACAAACAAC	2902	1391	Array1_3817_AATACAAACAAC	Mphage	Mac2	NCBITaxon_9541	Macaca fascicularis	EFO_0008919	Seq-Well	10	Granuloma18	PrimaryBioSample_Tissue	MONDO_0018076	tuberculosis	3817	UBERON_0008953	lower lobe of left lung	CL_0000235	macrophage	no	unknown	week	UO_0000034	3.498	5.93082	-2.4326	2.8	2.8	2.4	3.08	4.2	5.72	TRUE	3 prime end bias	Group1	HighBurden	Early
Array1_3817_AATAGACAAACG	1562	858	Array1_3817_AATAGACAAACG	T	TT1T17Pop1	NCBITaxon_9541	Macaca fascicularis	EFO_0008919	Seq-Well	10	Granuloma18	PrimaryBioSample_Tissue	MONDO_0018076	tuberculosis	3817	UBERON_0008953	lower lobe of left lung	CL_0000084	T cell	no	unknown	week	UO_0000034	3.498	5.93082	-2.4326	2.8	2.8	2.4	3.08	4.2	5.72	TRUE	3 prime end bias	Group3	HighBurden	Early
Array1_3817_AATATCTTGTCA	2556	1237	Array1_3817_AATATCTTGTCA	T	TT1T17Pop1	NCBITaxon_9541	Macaca fascicularis	EFO_0008919	Seq-Well	10	Granuloma18	PrimaryBioSample_Tissue	MONDO_0018076	tuberculosis	3817	UBERON_0008953	lower lobe of left lung	CL_0000084	T cell	no	unknown	week	UO_0000034	3.498	5.93082	-2.4326	2.8	2.8	2.4	3.08	4.2	5.72	TRUE	3 prime end bias	Group3	HighBurden	Early
Array1_3817_AATCCACATACA	962	503	Array1_3817_AATCCACATACA	Neutrophil	Neutrophil	NCBITaxon_9541	Macaca fascicularis	EFO_0008919	Seq-Well	10	Granuloma18	PrimaryBioSample_Tissue	MONDO_0018076	tuberculosis	3817	UBERON_0008953	lower lobe of left lung	CL_0000775	neutrophil	no	unknown	week	UO_0000034	3.498	5.93082	-2.4326	2.8	2.8	2.4	3.08	4.2	5.72	TRUE	3 prime end bias	Group4	HighBurden	Early
Array1_3817_AATCCAGTTTCG	1432	739	Array1_3817_AATCCAGTTTCG	T	TStemLike	NCBITaxon_9541	Macaca fascicularis	EFO_0008919	Seq-Well	10	Granuloma18	PrimaryBioSample_Tissue	MONDO_0018076	tuberculosis	3817	UBERON_0008953	lower lobe of left lung	CL_0000084	T cell	no	unknown	week	UO_0000034	3.498	5.93082	-2.4326	2.8	2.8	2.4	3.08	4.2	5.72	TRUE	3 prime end bias	Group3	HighBurden	Early
Array1_3817_AATCCCATTGGA	3088	1317	Array1_3817_AATCCCATTGGA	T	TT1T17Pop4	NCBITaxon_9541	Macaca fascicularis	EFO_0008919	Seq-Well	10	Granuloma18	PrimaryBioSample_Tissue	MONDO_0018076	tuberculosis	3817	UBERON_0008953	lower lobe of left lung	CL_0000084	T cell	no	unknown	week	UO_0000034	3.498	5.93082	-2.4326	2.8	2.8	2.4	3.08	4.2	5.72	TRUE	3 prime end bias	Group3	HighBurden	Early
Array1_3817_AATCCCGCAAGG	933	590	Array1_3817_AATCCCGCAAGG	T	TT1T17Pop1	NCBITaxon_9541	Macaca fascicularis	EFO_0008919	Seq-Well	10	Granuloma18	PrimaryBioSample_Tissue	MONDO_0018076	tuberculosis	3817	UBERON_0008953	lower lobe of left lung	CL_0000084	T cell	no	unknown	week	UO_0000034	3.498	5.93082	-2.4326	2.8	2.8	2.4	3.08	4.2	5.72	TRUE	3 prime end bias	Group3	HighBurden	Early
Array1_3817_AATCCCTAAAGA	2233	1031	Array1_3817_AATCCCTAAAGA	T	TStemLike	NCBITaxon_9541	Macaca fascicularis	EFO_0008919	Seq-Well	10	Granuloma18	PrimaryBioSample_Tissue	MONDO_0018076	tuberculosis	3817	UBERON_0008953	lower lobe of left lung	CL_0000084	T cell	no	unknown	week	UO_0000034	3.498	5.93082	-2.4326	2.8	2.8	2.4	3.08	4.2	5.72	TRUE	3 prime end bias	Group3	HighBurden	Early
Array1_3817_AATCGTGGATCG	4333	1815	Array1_3817_AATCGTGGATCG	Mphage	Mac3	NCBITaxon_9541	Macaca fascicularis	EFO_0008919	Seq-Well	10	Granuloma18	PrimaryBioSample_Tissue	MONDO_0018076	tuberculosis	3817	UBERON_0008953	lower lobe of left lung	CL_0000235	macrophage	no	unknown	week	UO_0000034	3.498	5.93082	-2.4326	2.8	2.8	2.4	3.08	4.2	5.72	TRUE	3 prime end bias	Group1	HighBurden	Early
Array1_3817_AATGAACCTTCT	1318	488	Array1_3817_AATGAACCTTCT	Neutrophil	Neutrophil	NCBITaxon_9541	Macaca fascicularis	EFO_0008919	Seq-Well	10	Granuloma18	PrimaryBioSample_Tissue	MONDO_0018076	tuberculosis	3817	UBERON_0008953	lower lobe of left lung	CL_0000775	neutrophil	no	unknown	week	UO_0000034	3.498	5.93082	-2.4326	2.8	2.8	2.4	3.08	4.2	5.72	TRUE	3 prime end bias	Group4	HighBurden	Early
Array1_3817_AATGCCACAGCA	1670	837	Array1_3817_AATGCCACAGCA	T	TStemLike	NCBITaxon_9541	Macaca fascicularis	EFO_0008919	Seq-Well	10	Granuloma18	PrimaryBioSample_Tissue	MONDO_0018076	tuberculosis	3817	UBERON_0008953	lower lobe of left lung	CL_0000084	T cell	no	unknown	week	UO_0000034	3.498	5.93082	-2.4326	2.8	2.8	2.4	3.08	4.2	5.72	TRUE	3 prime end bias	Group3	HighBurden	Early
Array1_3817_AATGCCCCCGGC	2298	1113	Array1_3817_AATGCCCCCGGC	T	TStemLike	NCBITaxon_9541	Macaca fascicularis	EFO_0008919	Seq-Well	10	Granuloma18	PrimaryBioSample_Tissue	MONDO_0018076	tuberculosis	3817	UBERON_0008953	lower lobe of left lung	CL_0000084	T cell	no	unknown	week	UO_0000034	3.498	5.93082	-2.4326	2.8	2.8	2.4	3.08	4.2	5.72	TRUE	3 prime end bias	Group3	HighBurden	Early
Array1_3817_AATGCCGACCTC	1383	856	Array1_3817_AATGCCGACCTC	T	TCytotoxic1	NCBITaxon_9541	Macaca fascicularis	EFO_0008919	Seq-Well	10	Granuloma18	PrimaryBioSample_Tissue	MONDO_0018076	tuberculosis	3817	UBERON_0008953	lower lobe of left lung	CL_0000084	T cell	no	unknown	week	UO_0000034	3.498	5.93082	-2.4326	2.8	2.8	2.4	3.08	4.2	5.72	TRUE	3 prime end bias	Group5	HighBurden	Early
Array1_3817_AATGGCCCCGAC	1236	546	Array1_3817_AATGGCCCCGAC	Neutrophil	Neutrophil	NCBITaxon_9541	Macaca fascicularis	EFO_0008919	Seq-Well	10	Granuloma18	PrimaryBioSample_Tissue	MONDO_0018076	tuberculosis	3817	UBERON_0008953	lower lobe of left lung	CL_0000775	neutrophil	no	unknown	week	UO_0000034	3.498	5.93082	-2.4326	2.8	2.8	2.4	3.08	4.2	5.72	TRUE	3 prime end bias	Group4	HighBurden	Early
Array1_3817_AATGTATTGTTC	1013	470	Array1_3817_AATGTATTGTTC	Mphage	Mac1	NCBITaxon_9541	Macaca fascicularis	EFO_0008919	Seq-Well	10	Granuloma18	PrimaryBioSample_Tissue	MONDO_0018076	tuberculosis	3817	UBERON_0008953	lower lobe of left lung	CL_0000235	macrophage	no	unknown	week	UO_0000034	3.498	5.93082	-2.4326	2.8	2.8	2.4	3.08	4.2	5.72	TRUE	3 prime end bias	Group1	HighBurden	Early
Array1_3817_AATTAGTCTGAG	1844	876	Array1_3817_AATTAGTCTGAG	B	B	NCBITaxon_9541	Macaca fascicularis	EFO_0008919	Seq-Well	10	Granuloma18	PrimaryBioSample_Tissue	MONDO_0018076	tuberculosis	3817	UBERON_0008953	lower lobe of left lung	CL_0000236	B cell	no	unknown	week	UO_0000034	3.498	5.93082	-2.4326	2.8	2.8	2.4	3.08	4.2	5.72	TRUE	3 prime end bias	Group5	HighBurden	Early
Array1_3817_AATTCGCGTCGC	1300	771	Array1_3817_AATTCGCGTCGC	T	TT1T17Pop3	NCBITaxon_9541	Macaca fascicularis	EFO_0008919	Seq-Well	10	Granuloma18	PrimaryBioSample_Tissue	MONDO_0018076	tuberculosis	3817	UBERON_0008953	lower lobe of left lung	CL_0000084	T cell	no	unknown	week	UO_0000034	3.498	5.93082	-2.4326	2.8	2.8	2.4	3.08	4.2	5.72	TRUE	3 prime end bias	Group3	HighBurden	Early
Array1_3817_AATTGCTAGGTC	3976	1609	Array1_3817_AATTGCTAGGTC	T	TT1T17Pop1	NCBITaxon_9541	Macaca fascicularis	EFO_0008919	Seq-Well	10	Granuloma18	PrimaryBioSample_Tissue	MONDO_0018076	tuberculosis	3817	UBERON_0008953	lower lobe of left lung	CL_0000084	T cell	no	unknown	week	UO_0000034	3.498	5.93082	-2.4326	2.8	2.8	2.4	3.08	4.2	5.72	TRUE	3 prime end bias	Group3	HighBurden	Early
Array1_3817_AATTTACACCTC	876	508	Array1_3817_AATTTACACCTC	Neutrophil	Neutrophil	NCBITaxon_9541	Macaca fascicularis	EFO_0008919	Seq-Well	10	Granuloma18	PrimaryBioSample_Tissue	MONDO_0018076	tuberculosis	3817	UBERON_0008953	lower lobe of left lung	CL_0000775	neutrophil	no	unknown	week	UO_0000034	3.498	5.93082	-2.4326	2.8	2.8	2.4	3.08	4.2	5.72	TRUE	3 prime end bias	Group4	HighBurden	Early
Array1_3817_AATTTAGATTTT	967	505	Array1_3817_AATTTAGATTTT	Neutrophil	Neutrophil	NCBITaxon_9541	Macaca fascicularis	EFO_0008919	Seq-Well	10	Granuloma18	PrimaryBioSample_Tissue	MONDO_0018076	tuberculosis	3817	UBERON_0008953	lower lobe of left lung	CL_0000775	neutrophil	no	unknown	week	UO_0000034	3.498	5.93082	-2.4326	2.8	2.8	2.4	3.08	4.2	5.72	TRUE	3 prime end bias	Group4	HighBurden	Early
Array1_3817_AATTTTCGCCCC	1257	781	Array1_3817_AATTTTCGCCCC	T	TCytotoxic5	NCBITaxon_9541	Macaca fascicularis	EFO_0008919	Seq-Well	10	Granuloma18	PrimaryBioSample_Tissue	MONDO_0018076	tuberculosis	3817	UBERON_0008953	lower lobe of left lung	CL_0000084	T cell	no	unknown	week	UO_0000034	3.498	5.93082	-2.4326	2.8	2.8	2.4	3.08	4.2	5.72	TRUE	3 prime end bias	Group5	HighBurden	Early
Array1_3817_ACAAAAGCATCA	821	437	Array1_3817_ACAAAAGCATCA	Neutrophil	Neutrophil	NCBITaxon_9541	Macaca fascicularis	EFO_0008919	Seq-Well	10	Granuloma18	PrimaryBioSample_Tissue	MONDO_0018076	tuberculosis	3817	UBERON_0008953	lower lobe of left lung	CL_0000775	neutrophil	no	unknown	week	UO_0000034	3.498	5.93082	-2.4326	2.8	2.8	2.4	3.08	4.2	5.72	TRUE	3 prime end bias	Group4	HighBurden	Early
Array1_3817_ACAAATTTTCTA	1542	842	Array1_3817_ACAAATTTTCTA	T	TCytotoxic4	NCBITaxon_9541	Macaca fascicularis	EFO_0008919	Seq-Well	10	Granuloma18	PrimaryBioSample_Tissue	MONDO_0018076	tuberculosis	3817	UBERON_0008953	lower lobe of left lung	CL_0000084	T cell	no	unknown	week	UO_0000034	3.498	5.93082	-2.4326	2.8	2.8	2.4	3.08	4.2	5.72	TRUE	3 prime end bias	Group3	HighBurden	Early
Array1_3817_ACAAGTATCGTG	2288	1172	Array1_3817_ACAAGTATCGTG	T	TT1T17Pop1	NCBITaxon_9541	Macaca fascicularis	EFO_0008919	Seq-Well	10	Granuloma18	PrimaryBioSample_Tissue	MONDO_0018076	tuberculosis	3817	UBERON_0008953	lower lobe of left lung	CL_0000084	T cell	no	unknown	week	UO_0000034	3.498	5.93082	-2.4326	2.8	2.8	2.4	3.08	4.2	5.72	TRUE	3 prime end bias	Group3	HighBurden	Early
Array1_3817_ACAATGACCTGA	1242	703	Array1_3817_ACAATGACCTGA	T	TCytotoxic5	NCBITaxon_9541	Macaca fascicularis	EFO_0008919	Seq-Well	10	Granuloma18	PrimaryBioSample_Tissue	MONDO_0018076	tuberculosis	3817	UBERON_0008953	lower lobe of left lung	CL_0000084	T cell	no	unknown	week	UO_0000034	3.498	5.93082	-2.4326	2.8	2.8	2.4	3.08	4.2	5.72	TRUE	3 prime end bias	Group5	HighBurden	Early
Array1_3817_ACACAAACGTAT	874	445	Array1_3817_ACACAAACGTAT	Neutrophil	Neutrophil	NCBITaxon_9541	Macaca fascicularis	EFO_0008919	Seq-Well	10	Granuloma18	PrimaryBioSample_Tissue	MONDO_0018076	tuberculosis	3817	UBERON_0008953	lower lobe of left lung	CL_0000775	neutrophil	no	unknown	week	UO_0000034	3.498	5.93082	-2.4326	2.8	2.8	2.4	3.08	4.2	5.72	TRUE	3 prime end bias	Group4	HighBurden	Early
Array1_3817_ACACATCATCGG	2508	1180	Array1_3817_ACACATCATCGG	T	TT1T17Pop1	NCBITaxon_9541	Macaca fascicularis	EFO_0008919	Seq-Well	10	Granuloma18	PrimaryBioSample_Tissue	MONDO_0018076	tuberculosis	3817	UBERON_0008953	lower lobe of left lung	CL_0000084	T cell	no	unknown	week	UO_0000034	3.498	5.93082	-2.4326	2.8	2.8	2.4	3.08	4.2	5.72	TRUE	3 prime end bias	Group3	HighBurden	Early
Array1_3817_ACACATTAGACC	750	441	Array1_3817_ACACATTAGACC	Neutrophil	Neutrophil	NCBITaxon_9541	Macaca fascicularis	EFO_0008919	Seq-Well	10	Granuloma18	PrimaryBioSample_Tissue	MONDO_0018076	tuberculosis	3817	UBERON_0008953	lower lobe of left lung	CL_0000775	neutrophil	no	unknown	week	UO_0000034	3.498	5.93082	-2.4326	2.8	2.8	2.4	3.08	4.2	5.72	TRUE	3 prime end bias	Group4	HighBurden	Early
Array1_3817_ACACCGGCGTCA	846	597	Array1_3817_ACACCGGCGTCA	Endo	Endo	NCBITaxon_9541	Macaca fascicularis	EFO_0008919	Seq-Well	10	Granuloma18	PrimaryBioSample_Tissue	MONDO_0018076	tuberculosis	3817	UBERON_0008953	lower lobe of left lung	CL_0000115	endothelial cell	no	unknown	week	UO_0000034	3.498	5.93082	-2.4326	2.8	2.8	2.4	3.08	4.2	5.72	TRUE	3 prime end bias	Group2	HighBurden	Early
Array1_3817_ACACGCTTGTGC	2053	928	Array1_3817_ACACGCTTGTGC	T	TT1T17Pop1	NCBITaxon_9541	Macaca fascicularis	EFO_0008919	Seq-Well	10	Granuloma18	PrimaryBioSample_Tissue	MONDO_0018076	tuberculosis	3817	UBERON_0008953	lower lobe of left lung	CL_0000084	T cell	no	unknown	week	UO_0000034	3.498	5.93082	-2.4326	2.8	2.8	2.4	3.08	4.2	5.72	TRUE	3 prime end bias	Group3	HighBurden	Early
Array1_3817_ACACTTAATCGG	830	540	Array1_3817_ACACTTAATCGG	T	TT1T17Pop1	NCBITaxon_9541	Macaca fascicularis	EFO_0008919	Seq-Well	10	Granuloma18	PrimaryBioSample_Tissue	MONDO_0018076	tuberculosis	3817	UBERON_0008953	lower lobe of left lung	CL_0000084	T cell	no	unknown	week	UO_0000034	3.498	5.93082	-2.4326	2.8	2.8	2.4	3.08	4.2	5.72	TRUE	3 prime end bias	Group3	HighBurden	Early
Array1_3817_ACAGCACCACGG	1060	625	Array1_3817_ACAGCACCACGG	T	TCytotoxic4	NCBITaxon_9541	Macaca fascicularis	EFO_0008919	Seq-Well	10	Granuloma18	PrimaryBioSample_Tissue	MONDO_0018076	tuberculosis	3817	UBERON_0008953	lower lobe of left lung	CL_0000084	T cell	no	unknown	week	UO_0000034	3.498	5.93082	-2.4326	2.8	2.8	2.4	3.08	4.2	5.72	TRUE	3 prime end bias	Group3	HighBurden	Early
Array1_3817_ACAGCCTTTCGC	931	434	Array1_3817_ACAGCCTTTCGC	Neutrophil	Neutrophil	NCBITaxon_9541	Macaca fascicularis	EFO_0008919	Seq-Well	10	Granuloma18	PrimaryBioSample_Tissue	MONDO_0018076	tuberculosis	3817	UBERON_0008953	lower lobe of left lung	CL_0000775	neutrophil	no	unknown	week	UO_0000034	3.498	5.93082	-2.4326	2.8	2.8	2.4	3.08	4.2	5.72	TRUE	3 prime end bias	Group4	HighBurden	Early
Array1_3817_ACAGTCCGTTTT	2943	1340	Array1_3817_ACAGTCCGTTTT	T	TT1T17Pop1	NCBITaxon_9541	Macaca fascicularis	EFO_0008919	Seq-Well	10	Granuloma18	PrimaryBioSample_Tissue	MONDO_0018076	tuberculosis	3817	UBERON_0008953	lower lobe of left lung	CL_0000084	T cell	no	unknown	week	UO_0000034	3.498	5.93082	-2.4326	2.8	2.8	2.4	3.08	4.2	5.72	TRUE	3 prime end bias	Group3	HighBurden	Early
Array1_3817_ACAGTGACTAGA	816	490	Array1_3817_ACAGTGACTAGA	T	TSRRM2	NCBITaxon_9541	Macaca fascicularis	EFO_0008919	Seq-Well	10	Granuloma18	PrimaryBioSample_Tissue	MONDO_0018076	tuberculosis	3817	UBERON_0008953	lower lobe of left lung	CL_0000084	T cell	no	unknown	week	UO_0000034	3.498	5.93082	-2.4326	2.8	2.8	2.4	3.08	4.2	5.72	TRUE	3 prime end bias	Group3	HighBurden	Early
Array1_3817_ACAGTTTTTCCA	3403	1609	Array1_3817_ACAGTTTTTCCA	T	TT1T17Pop1	NCBITaxon_9541	Macaca fascicularis	EFO_0008919	Seq-Well	10	Granuloma18	PrimaryBioSample_Tissue	MONDO_0018076	tuberculosis	3817	UBERON_0008953	lower lobe of left lung	CL_0000084	T cell	no	unknown	week	UO_0000034	3.498	5.93082	-2.4326	2.8	2.8	2.4	3.08	4.2	5.72	TRUE	3 prime end bias	Group3	HighBurden	Early
Array1_3817_ACATACATGAAT	1668	870	Array1_3817_ACATACATGAAT	T	TCytotoxic5	NCBITaxon_9541	Macaca fascicularis	EFO_0008919	Seq-Well	10	Granuloma18	PrimaryBioSample_Tissue	MONDO_0018076	tuberculosis	3817	UBERON_0008953	lower lobe of left lung	CL_0000084	T cell	no	unknown	week	UO_0000034	3.498	5.93082	-2.4326	2.8	2.8	2.4	3.08	4.2	5.72	TRUE	3 prime end bias	Group5	HighBurden	Early
Array1_3817_ACATATAGGATT	3674	1387	Array1_3817_ACATATAGGATT	T	TTreg	NCBITaxon_9541	Macaca fascicularis	EFO_0008919	Seq-Well	10	Granuloma18	PrimaryBioSample_Tissue	MONDO_0018076	tuberculosis	3817	UBERON_0008953	lower lobe of left lung	CL_0000084	T cell	no	unknown	week	UO_0000034	3.498	5.93082	-2.4326	2.8	2.8	2.4	3.08	4.2	5.72	TRUE	3 prime end bias	Group4	HighBurden	Early
Array1_3817_ACATCATCCTAG	1998	1031	Array1_3817_ACATCATCCTAG	T	TT1T17Pop1	NCBITaxon_9541	Macaca fascicularis	EFO_0008919	Seq-Well	10	Granuloma18	PrimaryBioSample_Tissue	MONDO_0018076	tuberculosis	3817	UBERON_0008953	lower lobe of left lung	CL_0000084	T cell	no	unknown	week	UO_0000034	3.498	5.93082	-2.4326	2.8	2.8	2.4	3.08	4.2	5.72	TRUE	3 prime end bias	Group3	HighBurden	Early
Array1_3817_ACATCCTCCGGA	1683	952	Array1_3817_ACATCCTCCGGA	T	TCytotoxic5	NCBITaxon_9541	Macaca fascicularis	EFO_0008919	Seq-Well	10	Granuloma18	PrimaryBioSample_Tissue	MONDO_0018076	tuberculosis	3817	UBERON_0008953	lower lobe of left lung	CL_0000084	T cell	no	unknown	week	UO_0000034	3.498	5.93082	-2.4326	2.8	2.8	2.4	3.08	4.2	5.72	TRUE	3 prime end bias	Group5	HighBurden	Early
Array1_3817_ACATGCCGGGAG	2428	1130	Array1_3817_ACATGCCGGGAG	T	TCytotoxic2	NCBITaxon_9541	Macaca fascicularis	EFO_0008919	Seq-Well	10	Granuloma18	PrimaryBioSample_Tissue	MONDO_0018076	tuberculosis	3817	UBERON_0008953	lower lobe of left lung	CL_0000084	T cell	no	unknown	week	UO_0000034	3.498	5.93082	-2.4326	2.8	2.8	2.4	3.08	4.2	5.72	TRUE	3 prime end bias	Group3	HighBurden	Early
Array1_3817_ACATGGATGTCC	2039	1005	Array1_3817_ACATGGATGTCC	T	TT1T17Pop4	NCBITaxon_9541	Macaca fascicularis	EFO_0008919	Seq-Well	10	Granuloma18	PrimaryBioSample_Tissue	MONDO_0018076	tuberculosis	3817	UBERON_0008953	lower lobe of left lung	CL_0000084	T cell	no	unknown	week	UO_0000034	3.498	5.93082	-2.4326	2.8	2.8	2.4	3.08	4.2	5.72	TRUE	3 prime end bias	Group3	HighBurden	Early
Array1_3817_ACATTAGACGAT	1045	735	Array1_3817_ACATTAGACGAT	Mast	Mast	NCBITaxon_9541	Macaca fascicularis	EFO_0008919	Seq-Well	10	Granuloma18	PrimaryBioSample_Tissue	MONDO_0018076	tuberculosis	3817	UBERON_0008953	lower lobe of left lung	CL_0000097	mast cell	no	unknown	week	UO_0000034	3.498	5.93082	-2.4326	2.8	2.8	2.4	3.08	4.2	5.72	TRUE	3 prime end bias	Group2	HighBurden	Early
Array1_3817_ACCAAAACCAGG	1107	606	Array1_3817_ACCAAAACCAGG	T	TT1T17Pop1	NCBITaxon_9541	Macaca fascicularis	EFO_0008919	Seq-Well	10	Granuloma18	PrimaryBioSample_Tissue	MONDO_0018076	tuberculosis	3817	UBERON_0008953	lower lobe of left lung	CL_0000084	T cell	no	unknown	week	UO_0000034	3.498	5.93082	-2.4326	2.8	2.8	2.4	3.08	4.2	5.72	TRUE	3 prime end bias	Group3	HighBurden	Early
Array1_3817_ACCAACGCGACG	899	560	Array1_3817_ACCAACGCGACG	T	TStemLike	NCBITaxon_9541	Macaca fascicularis	EFO_0008919	Seq-Well	10	Granuloma18	PrimaryBioSample_Tissue	MONDO_0018076	tuberculosis	3817	UBERON_0008953	lower lobe of left lung	CL_0000084	T cell	no	unknown	week	UO_0000034	3.498	5.93082	-2.4326	2.8	2.8	2.4	3.08	4.2	5.72	TRUE	3 prime end bias	Group3	HighBurden	Early
Array1_3817_ACCAATACCACT	836	439	Array1_3817_ACCAATACCACT	Neutrophil	Neutrophil	NCBITaxon_9541	Macaca fascicularis	EFO_0008919	Seq-Well	10	Granuloma18	PrimaryBioSample_Tissue	MONDO_0018076	tuberculosis	3817	UBERON_0008953	lower lobe of left lung	CL_0000775	neutrophil	no	unknown	week	UO_0000034	3.498	5.93082	-2.4326	2.8	2.8	2.4	3.08	4.2	5.72	TRUE	3 prime end bias	Group4	HighBurden	Early
Array1_3817_ACCAATCCCCAG	1563	926	Array1_3817_ACCAATCCCCAG	T	TT1T17Pop1	NCBITaxon_9541	Macaca fascicularis	EFO_0008919	Seq-Well	10	Granuloma18	PrimaryBioSample_Tissue	MONDO_0018076	tuberculosis	3817	UBERON_0008953	lower lobe of left lung	CL_0000084	T cell	no	unknown	week	UO_0000034	3.498	5.93082	-2.4326	2.8	2.8	2.4	3.08	4.2	5.72	TRUE	3 prime end bias	Group3	HighBurden	Early
Array1_3817_ACCACATCTCCT	1645	759	Array1_3817_ACCACATCTCCT	T	TStemLike	NCBITaxon_9541	Macaca fascicularis	EFO_0008919	Seq-Well	10	Granuloma18	PrimaryBioSample_Tissue	MONDO_0018076	tuberculosis	3817	UBERON_0008953	lower lobe of left lung	CL_0000084	T cell	no	unknown	week	UO_0000034	3.498	5.93082	-2.4326	2.8	2.8	2.4	3.08	4.2	5.72	TRUE	3 prime end bias	Group3	HighBurden	Early
Array1_3817_ACCAGAATGTCG	1639	749	Array1_3817_ACCAGAATGTCG	T	TStemLike	NCBITaxon_9541	Macaca fascicularis	EFO_0008919	Seq-Well	10	Granuloma18	PrimaryBioSample_Tissue	MONDO_0018076	tuberculosis	3817	UBERON_0008953	lower lobe of left lung	CL_0000084	T cell	no	unknown	week	UO_0000034	3.498	5.93082	-2.4326	2.8	2.8	2.4	3.08	4.2	5.72	TRUE	3 prime end bias	Group3	HighBurden	Early
Array1_3817_ACCAGGTCAAGT	2880	1430	Array1_3817_ACCAGGTCAAGT	T	TT1T17Pop1	NCBITaxon_9541	Macaca fascicularis	EFO_0008919	Seq-Well	10	Granuloma18	PrimaryBioSample_Tissue	MONDO_0018076	tuberculosis	3817	UBERON_0008953	lower lobe of left lung	CL_0000084	T cell	no	unknown	week	UO_0000034	3.498	5.93082	-2.4326	2.8	2.8	2.4	3.08	4.2	5.72	TRUE	3 prime end bias	Group3	HighBurden	Early
Array1_3817_ACCAGTATTACC	2541	1166	Array1_3817_ACCAGTATTACC	T	TT1T17Pop1	NCBITaxon_9541	Macaca fascicularis	EFO_0008919	Seq-Well	10	Granuloma18	PrimaryBioSample_Tissue	MONDO_0018076	tuberculosis	3817	UBERON_0008953	lower lobe of left lung	CL_0000084	T cell	no	unknown	week	UO_0000034	3.498	5.93082	-2.4326	2.8	2.8	2.4	3.08	4.2	5.72	TRUE	3 prime end bias	Group3	HighBurden	Early
Array1_3817_ACCCATTTGCCT	912	486	Array1_3817_ACCCATTTGCCT	Neutrophil	Neutrophil	NCBITaxon_9541	Macaca fascicularis	EFO_0008919	Seq-Well	10	Granuloma18	PrimaryBioSample_Tissue	MONDO_0018076	tuberculosis	3817	UBERON_0008953	lower lobe of left lung	CL_0000775	neutrophil	no	unknown	week	UO_0000034	3.498	5.93082	-2.4326	2.8	2.8	2.4	3.08	4.2	5.72	TRUE	3 prime end bias	Group4	HighBurden	Early
Array1_3817_ACCCCAAACCTG	2401	1163	Array1_3817_ACCCCAAACCTG	T	TStemLike	NCBITaxon_9541	Macaca fascicularis	EFO_0008919	Seq-Well	10	Granuloma18	PrimaryBioSample_Tissue	MONDO_0018076	tuberculosis	3817	UBERON_0008953	lower lobe of left lung	CL_0000084	T cell	no	unknown	week	UO_0000034	3.498	5.93082	-2.4326	2.8	2.8	2.4	3.08	4.2	5.72	TRUE	3 prime end bias	Group3	HighBurden	Early
Array1_3817_ACCCGCTGAGTG	1468	834	Array1_3817_ACCCGCTGAGTG	Mphage	Mac1	NCBITaxon_9541	Macaca fascicularis	EFO_0008919	Seq-Well	10	Granuloma18	PrimaryBioSample_Tissue	MONDO_0018076	tuberculosis	3817	UBERON_0008953	lower lobe of left lung	CL_0000235	macrophage	no	unknown	week	UO_0000034	3.498	5.93082	-2.4326	2.8	2.8	2.4	3.08	4.2	5.72	TRUE	3 prime end bias	Group1	HighBurden	Early
Array1_3817_ACCCTTATGCTT	951	431	Array1_3817_ACCCTTATGCTT	T	TStemLike	NCBITaxon_9541	Macaca fascicularis	EFO_0008919	Seq-Well	10	Granuloma18	PrimaryBioSample_Tissue	MONDO_0018076	tuberculosis	3817	UBERON_0008953	lower lobe of left lung	CL_0000084	T cell	no	unknown	week	UO_0000034	3.498	5.93082	-2.4326	2.8	2.8	2.4	3.08	4.2	5.72	TRUE	3 prime end bias	Group3	HighBurden	Early
Array1_3817_ACCGACAAGGCT	1408	641	Array1_3817_ACCGACAAGGCT	B	B	NCBITaxon_9541	Macaca fascicularis	EFO_0008919	Seq-Well	10	Granuloma18	PrimaryBioSample_Tissue	MONDO_0018076	tuberculosis	3817	UBERON_0008953	lower lobe of left lung	CL_0000236	B cell	no	unknown	week	UO_0000034	3.498	5.93082	-2.4326	2.8	2.8	2.4	3.08	4.2	5.72	TRUE	3 prime end bias	Group5	HighBurden	Early
Array1_3817_ACCGACCGTGTG	728	515	Array1_3817_ACCGACCGTGTG	T	TStemLike	NCBITaxon_9541	Macaca fascicularis	EFO_0008919	Seq-Well	10	Granuloma18	PrimaryBioSample_Tissue	MONDO_0018076	tuberculosis	3817	UBERON_0008953	lower lobe of left lung	CL_0000084	T cell	no	unknown	week	UO_0000034	3.498	5.93082	-2.4326	2.8	2.8	2.4	3.08	4.2	5.72	TRUE	3 prime end bias	Group3	HighBurden	Early
Array1_3817_ACCGCCGTCTTA	4706	1813	Array1_3817_ACCGCCGTCTTA	T	TT1T17Pop1	NCBITaxon_9541	Macaca fascicularis	EFO_0008919	Seq-Well	10	Granuloma18	PrimaryBioSample_Tissue	MONDO_0018076	tuberculosis	3817	UBERON_0008953	lower lobe of left lung	CL_0000084	T cell	no	unknown	week	UO_0000034	3.498	5.93082	-2.4326	2.8	2.8	2.4	3.08	4.2	5.72	TRUE	3 prime end bias	Group3	HighBurden	Early
Array1_3817_ACCGGGGCCAGC	841	522	Array1_3817_ACCGGGGCCAGC	T	TCytotoxic6	NCBITaxon_9541	Macaca fascicularis	EFO_0008919	Seq-Well	10	Granuloma18	PrimaryBioSample_Tissue	MONDO_0018076	tuberculosis	3817	UBERON_0008953	lower lobe of left lung	CL_0000084	T cell	no	unknown	week	UO_0000034	3.498	5.93082	-2.4326	2.8	2.8	2.4	3.08	4.2	5.72	TRUE	3 prime end bias	Group3	HighBurden	Early
Array1_3817_ACCGTTCCGTCA	831	438	Array1_3817_ACCGTTCCGTCA	Mphage	Mac1	NCBITaxon_9541	Macaca fascicularis	EFO_0008919	Seq-Well	10	Granuloma18	PrimaryBioSample_Tissue	MONDO_0018076	tuberculosis	3817	UBERON_0008953	lower lobe of left lung	CL_0000235	macrophage	no	unknown	week	UO_0000034	3.498	5.93082	-2.4326	2.8	2.8	2.4	3.08	4.2	5.72	TRUE	3 prime end bias	Group1	HighBurden	Early
Array1_3817_ACCGTTTCTGGA	1638	901	Array1_3817_ACCGTTTCTGGA	T	T	NCBITaxon_9541	Macaca fascicularis	EFO_0008919	Seq-Well	10	Granuloma18	PrimaryBioSample_Tissue	MONDO_0018076	tuberculosis	3817	UBERON_0008953	lower lobe of left lung	CL_0000084	T cell	no	unknown	week	UO_0000034	3.498	5.93082	-2.4326	2.8	2.8	2.4	3.08	4.2	5.72	TRUE	3 prime end bias		HighBurden	Early
Array1_3817_ACCTAACCTCTT	3405	1395	Array1_3817_ACCTAACCTCTT	T	TCytotoxic3	NCBITaxon_9541	Macaca fascicularis	EFO_0008919	Seq-Well	10	Granuloma18	PrimaryBioSample_Tissue	MONDO_0018076	tuberculosis	3817	UBERON_0008953	lower lobe of left lung	CL_0000084	T cell	no	unknown	week	UO_0000034	3.498	5.93082	-2.4326	2.8	2.8	2.4	3.08	4.2	5.72	TRUE	3 prime end bias	Group5	HighBurden	Early
Array1_3817_ACCTAGATGCGA	1115	558	Array1_3817_ACCTAGATGCGA	T	TCytotoxic5	NCBITaxon_9541	Macaca fascicularis	EFO_0008919	Seq-Well	10	Granuloma18	PrimaryBioSample_Tissue	MONDO_0018076	tuberculosis	3817	UBERON_0008953	lower lobe of left lung	CL_0000084	T cell	no	unknown	week	UO_0000034	3.498	5.93082	-2.4326	2.8	2.8	2.4	3.08	4.2	5.72	TRUE	3 prime end bias	Group5	HighBurden	Early
Array1_3817_ACCTAGTGGGGC	1276	731	Array1_3817_ACCTAGTGGGGC	T	TStemLike	NCBITaxon_9541	Macaca fascicularis	EFO_0008919	Seq-Well	10	Granuloma18	PrimaryBioSample_Tissue	MONDO_0018076	tuberculosis	3817	UBERON_0008953	lower lobe of left lung	CL_0000084	T cell	no	unknown	week	UO_0000034	3.498	5.93082	-2.4326	2.8	2.8	2.4	3.08	4.2	5.72	TRUE	3 prime end bias	Group3	HighBurden	Early
Array1_3817_ACCTATTCGCCC	6756	2477	Array1_3817_ACCTATTCGCCC	T	TT1T17Pop3	NCBITaxon_9541	Macaca fascicularis	EFO_0008919	Seq-Well	10	Granuloma18	PrimaryBioSample_Tissue	MONDO_0018076	tuberculosis	3817	UBERON_0008953	lower lobe of left lung	CL_0000084	T cell	no	unknown	week	UO_0000034	3.498	5.93082	-2.4326	2.8	2.8	2.4	3.08	4.2	5.72	TRUE	3 prime end bias	Group3	HighBurden	Early
Array1_3817_ACCTCCTAAAAA	1185	763	Array1_3817_ACCTCCTAAAAA	T	TT1T17Pop1	NCBITaxon_9541	Macaca fascicularis	EFO_0008919	Seq-Well	10	Granuloma18	PrimaryBioSample_Tissue	MONDO_0018076	tuberculosis	3817	UBERON_0008953	lower lobe of left lung	CL_0000084	T cell	no	unknown	week	UO_0000034	3.498	5.93082	-2.4326	2.8	2.8	2.4	3.08	4.2	5.72	TRUE	3 prime end bias	Group3	HighBurden	Early
Array1_3817_ACCTCGTCCACG	932	470	Array1_3817_ACCTCGTCCACG	T	TStemLike	NCBITaxon_9541	Macaca fascicularis	EFO_0008919	Seq-Well	10	Granuloma18	PrimaryBioSample_Tissue	MONDO_0018076	tuberculosis	3817	UBERON_0008953	lower lobe of left lung	CL_0000084	T cell	no	unknown	week	UO_0000034	3.498	5.93082	-2.4326	2.8	2.8	2.4	3.08	4.2	5.72	TRUE	3 prime end bias	Group3	HighBurden	Early
Array1_3817_ACCTGATCTAAT	1129	559	Array1_3817_ACCTGATCTAAT	Neutrophil	Neutrophil	NCBITaxon_9541	Macaca fascicularis	EFO_0008919	Seq-Well	10	Granuloma18	PrimaryBioSample_Tissue	MONDO_0018076	tuberculosis	3817	UBERON_0008953	lower lobe of left lung	CL_0000775	neutrophil	no	unknown	week	UO_0000034	3.498	5.93082	-2.4326	2.8	2.8	2.4	3.08	4.2	5.72	TRUE	3 prime end bias	Group4	HighBurden	Early
Array1_3817_ACGAATCGACTA	13458	2941	Array1_3817_ACGAATCGACTA	Mphage	Mac7	NCBITaxon_9541	Macaca fascicularis	EFO_0008919	Seq-Well	10	Granuloma18	PrimaryBioSample_Tissue	MONDO_0018076	tuberculosis	3817	UBERON_0008953	lower lobe of left lung	CL_0000235	macrophage	no	unknown	week	UO_0000034	3.498	5.93082	-2.4326	2.8	2.8	2.4	3.08	4.2	5.72	TRUE	3 prime end bias	Group3	HighBurden	Early
Array1_3817_ACGACCTTGGTT	2986	1269	Array1_3817_ACGACCTTGGTT	Neutrophil	Neutrophil	NCBITaxon_9541	Macaca fascicularis	EFO_0008919	Seq-Well	10	Granuloma18	PrimaryBioSample_Tissue	MONDO_0018076	tuberculosis	3817	UBERON_0008953	lower lobe of left lung	CL_0000775	neutrophil	no	unknown	week	UO_0000034	3.498	5.93082	-2.4326	2.8	2.8	2.4	3.08	4.2	5.72	TRUE	3 prime end bias	Group4	HighBurden	Early
Array1_3817_ACGACTTTCCTC	1409	807	Array1_3817_ACGACTTTCCTC	T	TCytotoxic4	NCBITaxon_9541	Macaca fascicularis	EFO_0008919	Seq-Well	10	Granuloma18	PrimaryBioSample_Tissue	MONDO_0018076	tuberculosis	3817	UBERON_0008953	lower lobe of left lung	CL_0000084	T cell	no	unknown	week	UO_0000034	3.498	5.93082	-2.4326	2.8	2.8	2.4	3.08	4.2	5.72	TRUE	3 prime end bias	Group3	HighBurden	Early
Array1_3817_ACGAGCCGTGCG	1430	823	Array1_3817_ACGAGCCGTGCG	T	TCytotoxic4	NCBITaxon_9541	Macaca fascicularis	EFO_0008919	Seq-Well	10	Granuloma18	PrimaryBioSample_Tissue	MONDO_0018076	tuberculosis	3817	UBERON_0008953	lower lobe of left lung	CL_0000084	T cell	no	unknown	week	UO_0000034	3.498	5.93082	-2.4326	2.8	2.8	2.4	3.08	4.2	5.72	TRUE	3 prime end bias	Group3	HighBurden	Early
Array1_3817_ACGATCCGACGT	1037	658	Array1_3817_ACGATCCGACGT	T	TT1T17Pop1	NCBITaxon_9541	Macaca fascicularis	EFO_0008919	Seq-Well	10	Granuloma18	PrimaryBioSample_Tissue	MONDO_0018076	tuberculosis	3817	UBERON_0008953	lower lobe of left lung	CL_0000084	T cell	no	unknown	week	UO_0000034	3.498	5.93082	-2.4326	2.8	2.8	2.4	3.08	4.2	5.72	TRUE	3 prime end bias	Group3	HighBurden	Early
Array1_3817_ACGATGAGTTCC	1173	698	Array1_3817_ACGATGAGTTCC	T	TCytotoxic4	NCBITaxon_9541	Macaca fascicularis	EFO_0008919	Seq-Well	10	Granuloma18	PrimaryBioSample_Tissue	MONDO_0018076	tuberculosis	3817	UBERON_0008953	lower lobe of left lung	CL_0000084	T cell	no	unknown	week	UO_0000034	3.498	5.93082	-2.4326	2.8	2.8	2.4	3.08	4.2	5.72	TRUE	3 prime end bias	Group3	HighBurden	Early
Array1_3817_ACGATTGAAACA	925	597	Array1_3817_ACGATTGAAACA	T	TCytotoxic4	NCBITaxon_9541	Macaca fascicularis	EFO_0008919	Seq-Well	10	Granuloma18	PrimaryBioSample_Tissue	MONDO_0018076	tuberculosis	3817	UBERON_0008953	lower lobe of left lung	CL_0000084	T cell	no	unknown	week	UO_0000034	3.498	5.93082	-2.4326	2.8	2.8	2.4	3.08	4.2	5.72	TRUE	3 prime end bias	Group3	HighBurden	Early
Array1_3817_ACGCAATGGTCT	878	504	Array1_3817_ACGCAATGGTCT	T	T	NCBITaxon_9541	Macaca fascicularis	EFO_0008919	Seq-Well	10	Granuloma18	PrimaryBioSample_Tissue	MONDO_0018076	tuberculosis	3817	UBERON_0008953	lower lobe of left lung	CL_0000084	T cell	no	unknown	week	UO_0000034	3.498	5.93082	-2.4326	2.8	2.8	2.4	3.08	4.2	5.72	TRUE	3 prime end bias		HighBurden	Early
Array1_3817_ACGCATTCGCTC	1124	462	Array1_3817_ACGCATTCGCTC	Neutrophil	Neutrophil	NCBITaxon_9541	Macaca fascicularis	EFO_0008919	Seq-Well	10	Granuloma18	PrimaryBioSample_Tissue	MONDO_0018076	tuberculosis	3817	UBERON_0008953	lower lobe of left lung	CL_0000775	neutrophil	no	unknown	week	UO_0000034	3.498	5.93082	-2.4326	2.8	2.8	2.4	3.08	4.2	5.72	TRUE	3 prime end bias	Group4	HighBurden	Early
Array1_3817_ACGCCCTTACGG	702	509	Array1_3817_ACGCCCTTACGG	T	TT1T17Pop1	NCBITaxon_9541	Macaca fascicularis	EFO_0008919	Seq-Well	10	Granuloma18	PrimaryBioSample_Tissue	MONDO_0018076	tuberculosis	3817	UBERON_0008953	lower lobe of left lung	CL_0000084	T cell	no	unknown	week	UO_0000034	3.498	5.93082	-2.4326	2.8	2.8	2.4	3.08	4.2	5.72	TRUE	3 prime end bias	Group3	HighBurden	Early
Array1_3817_ACGCCCTTGGTT	689	488	Array1_3817_ACGCCCTTGGTT	Neutrophil	Neutrophil	NCBITaxon_9541	Macaca fascicularis	EFO_0008919	Seq-Well	10	Granuloma18	PrimaryBioSample_Tissue	MONDO_0018076	tuberculosis	3817	UBERON_0008953	lower lobe of left lung	CL_0000775	neutrophil	no	unknown	week	UO_0000034	3.498	5.93082	-2.4326	2.8	2.8	2.4	3.08	4.2	5.72	TRUE	3 prime end bias	Group4	HighBurden	Early
Array1_3817_ACGCCGCCGCTG	997	572	Array1_3817_ACGCCGCCGCTG	T	TCytotoxic5	NCBITaxon_9541	Macaca fascicularis	EFO_0008919	Seq-Well	10	Granuloma18	PrimaryBioSample_Tissue	MONDO_0018076	tuberculosis	3817	UBERON_0008953	lower lobe of left lung	CL_0000084	T cell	no	unknown	week	UO_0000034	3.498	5.93082	-2.4326	2.8	2.8	2.4	3.08	4.2	5.72	TRUE	3 prime end bias	Group5	HighBurden	Early
Array1_3817_ACGCGGGCGAGC	2556	1028	Array1_3817_ACGCGGGCGAGC	T	TStemLike	NCBITaxon_9541	Macaca fascicularis	EFO_0008919	Seq-Well	10	Granuloma18	PrimaryBioSample_Tissue	MONDO_0018076	tuberculosis	3817	UBERON_0008953	lower lobe of left lung	CL_0000084	T cell	no	unknown	week	UO_0000034	3.498	5.93082	-2.4326	2.8	2.8	2.4	3.08	4.2	5.72	TRUE	3 prime end bias	Group3	HighBurden	Early
Array1_3817_ACGCGGGGTCGC	1109	540	Array1_3817_ACGCGGGGTCGC	Neutrophil	Neutrophil	NCBITaxon_9541	Macaca fascicularis	EFO_0008919	Seq-Well	10	Granuloma18	PrimaryBioSample_Tissue	MONDO_0018076	tuberculosis	3817	UBERON_0008953	lower lobe of left lung	CL_0000775	neutrophil	no	unknown	week	UO_0000034	3.498	5.93082	-2.4326	2.8	2.8	2.4	3.08	4.2	5.72	TRUE	3 prime end bias	Group4	HighBurden	Early
Array1_3817_ACGGAACATTCA	1088	591	Array1_3817_ACGGAACATTCA	T	TStemLike	NCBITaxon_9541	Macaca fascicularis	EFO_0008919	Seq-Well	10	Granuloma18	PrimaryBioSample_Tissue	MONDO_0018076	tuberculosis	3817	UBERON_0008953	lower lobe of left lung	CL_0000084	T cell	no	unknown	week	UO_0000034	3.498	5.93082	-2.4326	2.8	2.8	2.4	3.08	4.2	5.72	TRUE	3 prime end bias	Group3	HighBurden	Early
Array1_3817_ACGGCGCGATAT	913	554	Array1_3817_ACGGCGCGATAT	T	TCytotoxic5	NCBITaxon_9541	Macaca fascicularis	EFO_0008919	Seq-Well	10	Granuloma18	PrimaryBioSample_Tissue	MONDO_0018076	tuberculosis	3817	UBERON_0008953	lower lobe of left lung	CL_0000084	T cell	no	unknown	week	UO_0000034	3.498	5.93082	-2.4326	2.8	2.8	2.4	3.08	4.2	5.72	TRUE	3 prime end bias	Group5	HighBurden	Early
Array1_3817_ACGGCTTTGTTC	2036	816	Array1_3817_ACGGCTTTGTTC	T	TStemLike	NCBITaxon_9541	Macaca fascicularis	EFO_0008919	Seq-Well	10	Granuloma18	PrimaryBioSample_Tissue	MONDO_0018076	tuberculosis	3817	UBERON_0008953	lower lobe of left lung	CL_0000084	T cell	no	unknown	week	UO_0000034	3.498	5.93082	-2.4326	2.8	2.8	2.4	3.08	4.2	5.72	TRUE	3 prime end bias	Group3	HighBurden	Early
Array1_3817_ACGGGACAGGCG	1145	779	Array1_3817_ACGGGACAGGCG	T	TT1T17Pop3	NCBITaxon_9541	Macaca fascicularis	EFO_0008919	Seq-Well	10	Granuloma18	PrimaryBioSample_Tissue	MONDO_0018076	tuberculosis	3817	UBERON_0008953	lower lobe of left lung	CL_0000084	T cell	no	unknown	week	UO_0000034	3.498	5.93082	-2.4326	2.8	2.8	2.4	3.08	4.2	5.72	TRUE	3 prime end bias	Group3	HighBurden	Early
Array1_3817_ACGGTAACCATG	1215	645	Array1_3817_ACGGTAACCATG	T	TStemLike	NCBITaxon_9541	Macaca fascicularis	EFO_0008919	Seq-Well	10	Granuloma18	PrimaryBioSample_Tissue	MONDO_0018076	tuberculosis	3817	UBERON_0008953	lower lobe of left lung	CL_0000084	T cell	no	unknown	week	UO_0000034	3.498	5.93082	-2.4326	2.8	2.8	2.4	3.08	4.2	5.72	TRUE	3 prime end bias	Group3	HighBurden	Early
Array1_3817_ACGGTGCCTGTA	1569	1035	Array1_3817_ACGGTGCCTGTA	T	TT1T17Pop1	NCBITaxon_9541	Macaca fascicularis	EFO_0008919	Seq-Well	10	Granuloma18	PrimaryBioSample_Tissue	MONDO_0018076	tuberculosis	3817	UBERON_0008953	lower lobe of left lung	CL_0000084	T cell	no	unknown	week	UO_0000034	3.498	5.93082	-2.4326	2.8	2.8	2.4	3.08	4.2	5.72	TRUE	3 prime end bias	Group3	HighBurden	Early
Array1_3817_ACGGTGCGAATG	2112	789	Array1_3817_ACGGTGCGAATG	T	TCytotoxic3	NCBITaxon_9541	Macaca fascicularis	EFO_0008919	Seq-Well	10	Granuloma18	PrimaryBioSample_Tissue	MONDO_0018076	tuberculosis	3817	UBERON_0008953	lower lobe of left lung	CL_0000084	T cell	no	unknown	week	UO_0000034	3.498	5.93082	-2.4326	2.8	2.8	2.4	3.08	4.2	5.72	TRUE	3 prime end bias	Group5	HighBurden	Early
Array1_3817_ACGTACACCCCC	2906	1355	Array1_3817_ACGTACACCCCC	T	TT1T17Pop1	NCBITaxon_9541	Macaca fascicularis	EFO_0008919	Seq-Well	10	Granuloma18	PrimaryBioSample_Tissue	MONDO_0018076	tuberculosis	3817	UBERON_0008953	lower lobe of left lung	CL_0000084	T cell	no	unknown	week	UO_0000034	3.498	5.93082	-2.4326	2.8	2.8	2.4	3.08	4.2	5.72	TRUE	3 prime end bias	Group3	HighBurden	Early
Array1_3817_ACGTAGAGACGT	1174	681	Array1_3817_ACGTAGAGACGT	T	TStemLike	NCBITaxon_9541	Macaca fascicularis	EFO_0008919	Seq-Well	10	Granuloma18	PrimaryBioSample_Tissue	MONDO_0018076	tuberculosis	3817	UBERON_0008953	lower lobe of left lung	CL_0000084	T cell	no	unknown	week	UO_0000034	3.498	5.93082	-2.4326	2.8	2.8	2.4	3.08	4.2	5.72	TRUE	3 prime end bias	Group3	HighBurden	Early
Array1_3817_ACGTCGACTTGA	3333	1463	Array1_3817_ACGTCGACTTGA	T	TT1T17Pop3	NCBITaxon_9541	Macaca fascicularis	EFO_0008919	Seq-Well	10	Granuloma18	PrimaryBioSample_Tissue	MONDO_0018076	tuberculosis	3817	UBERON_0008953	lower lobe of left lung	CL_0000084	T cell	no	unknown	week	UO_0000034	3.498	5.93082	-2.4326	2.8	2.8	2.4	3.08	4.2	5.72	TRUE	3 prime end bias	Group3	HighBurden	Early
Array1_3817_ACGTGACTGCGG	2542	1343	Array1_3817_ACGTGACTGCGG	T	TProliferating	NCBITaxon_9541	Macaca fascicularis	EFO_0008919	Seq-Well	10	Granuloma18	PrimaryBioSample_Tissue	MONDO_0018076	tuberculosis	3817	UBERON_0008953	lower lobe of left lung	CL_0000084	T cell	no	unknown	week	UO_0000034	3.498	5.93082	-2.4326	2.8	2.8	2.4	3.08	4.2	5.72	TRUE	3 prime end bias	Group3	HighBurden	Early
Array1_3817_ACGTGGCAACGA	890	560	Array1_3817_ACGTGGCAACGA	T	TCytotoxic4	NCBITaxon_9541	Macaca fascicularis	EFO_0008919	Seq-Well	10	Granuloma18	PrimaryBioSample_Tissue	MONDO_0018076	tuberculosis	3817	UBERON_0008953	lower lobe of left lung	CL_0000084	T cell	no	unknown	week	UO_0000034	3.498	5.93082	-2.4326	2.8	2.8	2.4	3.08	4.2	5.72	TRUE	3 prime end bias	Group3	HighBurden	Early
Array1_3817_ACGTTCCCCTTT	5553	1990	Array1_3817_ACGTTCCCCTTT	Mphage	Mac9	NCBITaxon_9541	Macaca fascicularis	EFO_0008919	Seq-Well	10	Granuloma18	PrimaryBioSample_Tissue	MONDO_0018076	tuberculosis	3817	UBERON_0008953	lower lobe of left lung	CL_0000235	macrophage	no	unknown	week	UO_0000034	3.498	5.93082	-2.4326	2.8	2.8	2.4	3.08	4.2	5.72	TRUE	3 prime end bias	Group4	HighBurden	Early
Array1_3817_ACTAAGTTTCTC	744	445	Array1_3817_ACTAAGTTTCTC	Mphage	Mac1	NCBITaxon_9541	Macaca fascicularis	EFO_0008919	Seq-Well	10	Granuloma18	PrimaryBioSample_Tissue	MONDO_0018076	tuberculosis	3817	UBERON_0008953	lower lobe of left lung	CL_0000235	macrophage	no	unknown	week	UO_0000034	3.498	5.93082	-2.4326	2.8	2.8	2.4	3.08	4.2	5.72	TRUE	3 prime end bias	Group1	HighBurden	Early
Array1_3817_ACTAATGGCTCG	1681	897	Array1_3817_ACTAATGGCTCG	T	TSRRM2	NCBITaxon_9541	Macaca fascicularis	EFO_0008919	Seq-Well	10	Granuloma18	PrimaryBioSample_Tissue	MONDO_0018076	tuberculosis	3817	UBERON_0008953	lower lobe of left lung	CL_0000084	T cell	no	unknown	week	UO_0000034	3.498	5.93082	-2.4326	2.8	2.8	2.4	3.08	4.2	5.72	TRUE	3 prime end bias	Group3	HighBurden	Early
Array1_3817_ACTACAGGCGCC	1955	818	Array1_3817_ACTACAGGCGCC	T	TT1T17Pop4	NCBITaxon_9541	Macaca fascicularis	EFO_0008919	Seq-Well	10	Granuloma18	PrimaryBioSample_Tissue	MONDO_0018076	tuberculosis	3817	UBERON_0008953	lower lobe of left lung	CL_0000084	T cell	no	unknown	week	UO_0000034	3.498	5.93082	-2.4326	2.8	2.8	2.4	3.08	4.2	5.72	TRUE	3 prime end bias	Group3	HighBurden	Early
Array1_3817_ACTAGACAACAT	809	558	Array1_3817_ACTAGACAACAT	T	TSRRM2	NCBITaxon_9541	Macaca fascicularis	EFO_0008919	Seq-Well	10	Granuloma18	PrimaryBioSample_Tissue	MONDO_0018076	tuberculosis	3817	UBERON_0008953	lower lobe of left lung	CL_0000084	T cell	no	unknown	week	UO_0000034	3.498	5.93082	-2.4326	2.8	2.8	2.4	3.08	4.2	5.72	TRUE	3 prime end bias	Group3	HighBurden	Early
Array1_3817_ACTATACAAAAA	1211	707	Array1_3817_ACTATACAAAAA	Mphage	Mac7	NCBITaxon_9541	Macaca fascicularis	EFO_0008919	Seq-Well	10	Granuloma18	PrimaryBioSample_Tissue	MONDO_0018076	tuberculosis	3817	UBERON_0008953	lower lobe of left lung	CL_0000235	macrophage	no	unknown	week	UO_0000034	3.498	5.93082	-2.4326	2.8	2.8	2.4	3.08	4.2	5.72	TRUE	3 prime end bias	Group3	HighBurden	Early
Array1_3817_ACTATTTGGTGC	4629	1750	Array1_3817_ACTATTTGGTGC	Mphage	Mac9	NCBITaxon_9541	Macaca fascicularis	EFO_0008919	Seq-Well	10	Granuloma18	PrimaryBioSample_Tissue	MONDO_0018076	tuberculosis	3817	UBERON_0008953	lower lobe of left lung	CL_0000235	macrophage	no	unknown	week	UO_0000034	3.498	5.93082	-2.4326	2.8	2.8	2.4	3.08	4.2	5.72	TRUE	3 prime end bias	Group4	HighBurden	Early
Array1_3817_ACTCCACTACCC	1305	703	Array1_3817_ACTCCACTACCC	T	TStemLike	NCBITaxon_9541	Macaca fascicularis	EFO_0008919	Seq-Well	10	Granuloma18	PrimaryBioSample_Tissue	MONDO_0018076	tuberculosis	3817	UBERON_0008953	lower lobe of left lung	CL_0000084	T cell	no	unknown	week	UO_0000034	3.498	5.93082	-2.4326	2.8	2.8	2.4	3.08	4.2	5.72	TRUE	3 prime end bias	Group3	HighBurden	Early
Array1_3817_ACTCCCAATAGT	3446	1623	Array1_3817_ACTCCCAATAGT	T	TTreg	NCBITaxon_9541	Macaca fascicularis	EFO_0008919	Seq-Well	10	Granuloma18	PrimaryBioSample_Tissue	MONDO_0018076	tuberculosis	3817	UBERON_0008953	lower lobe of left lung	CL_0000084	T cell	no	unknown	week	UO_0000034	3.498	5.93082	-2.4326	2.8	2.8	2.4	3.08	4.2	5.72	TRUE	3 prime end bias	Group4	HighBurden	Early
Array1_3817_ACTCCCGAACTT	1621	904	Array1_3817_ACTCCCGAACTT	T	TCytotoxic4	NCBITaxon_9541	Macaca fascicularis	EFO_0008919	Seq-Well	10	Granuloma18	PrimaryBioSample_Tissue	MONDO_0018076	tuberculosis	3817	UBERON_0008953	lower lobe of left lung	CL_0000084	T cell	no	unknown	week	UO_0000034	3.498	5.93082	-2.4326	2.8	2.8	2.4	3.08	4.2	5.72	TRUE	3 prime end bias	Group3	HighBurden	Early
Array1_3817_ACTCTAATACCT	3094	1284	Array1_3817_ACTCTAATACCT	T	TCytotoxic5	NCBITaxon_9541	Macaca fascicularis	EFO_0008919	Seq-Well	10	Granuloma18	PrimaryBioSample_Tissue	MONDO_0018076	tuberculosis	3817	UBERON_0008953	lower lobe of left lung	CL_0000084	T cell	no	unknown	week	UO_0000034	3.498	5.93082	-2.4326	2.8	2.8	2.4	3.08	4.2	5.72	TRUE	3 prime end bias	Group5	HighBurden	Early
Array1_3817_ACTCTGACAAGA	939	583	Array1_3817_ACTCTGACAAGA	T	TT1T17Pop1	NCBITaxon_9541	Macaca fascicularis	EFO_0008919	Seq-Well	10	Granuloma18	PrimaryBioSample_Tissue	MONDO_0018076	tuberculosis	3817	UBERON_0008953	lower lobe of left lung	CL_0000084	T cell	no	unknown	week	UO_0000034	3.498	5.93082	-2.4326	2.8	2.8	2.4	3.08	4.2	5.72	TRUE	3 prime end bias	Group3	HighBurden	Early
Array1_3817_ACTCTTCTTTCG	2148	983	Array1_3817_ACTCTTCTTTCG	Mphage	Mac2	NCBITaxon_9541	Macaca fascicularis	EFO_0008919	Seq-Well	10	Granuloma18	PrimaryBioSample_Tissue	MONDO_0018076	tuberculosis	3817	UBERON_0008953	lower lobe of left lung	CL_0000235	macrophage	no	unknown	week	UO_0000034	3.498	5.93082	-2.4326	2.8	2.8	2.4	3.08	4.2	5.72	TRUE	3 prime end bias	Group1	HighBurden	Early
Array1_3817_ACTGAACGATCT	2199	976	Array1_3817_ACTGAACGATCT	T	TStemLike	NCBITaxon_9541	Macaca fascicularis	EFO_0008919	Seq-Well	10	Granuloma18	PrimaryBioSample_Tissue	MONDO_0018076	tuberculosis	3817	UBERON_0008953	lower lobe of left lung	CL_0000084	T cell	no	unknown	week	UO_0000034	3.498	5.93082	-2.4326	2.8	2.8	2.4	3.08	4.2	5.72	TRUE	3 prime end bias	Group3	HighBurden	Early
Array1_3817_ACTGTATGTCCT	3487	1203	Array1_3817_ACTGTATGTCCT	T	TStemLike	NCBITaxon_9541	Macaca fascicularis	EFO_0008919	Seq-Well	10	Granuloma18	PrimaryBioSample_Tissue	MONDO_0018076	tuberculosis	3817	UBERON_0008953	lower lobe of left lung	CL_0000084	T cell	no	unknown	week	UO_0000034	3.498	5.93082	-2.4326	2.8	2.8	2.4	3.08	4.2	5.72	TRUE	3 prime end bias	Group3	HighBurden	Early
Array1_3817_ACTGTGCGGTAC	849	502	Array1_3817_ACTGTGCGGTAC	T	TCytotoxic4	NCBITaxon_9541	Macaca fascicularis	EFO_0008919	Seq-Well	10	Granuloma18	PrimaryBioSample_Tissue	MONDO_0018076	tuberculosis	3817	UBERON_0008953	lower lobe of left lung	CL_0000084	T cell	no	unknown	week	UO_0000034	3.498	5.93082	-2.4326	2.8	2.8	2.4	3.08	4.2	5.72	TRUE	3 prime end bias	Group3	HighBurden	Early
Array1_3817_ACTGTGTGCCCG	1118	634	Array1_3817_ACTGTGTGCCCG	T	TStemLike	NCBITaxon_9541	Macaca fascicularis	EFO_0008919	Seq-Well	10	Granuloma18	PrimaryBioSample_Tissue	MONDO_0018076	tuberculosis	3817	UBERON_0008953	lower lobe of left lung	CL_0000084	T cell	no	unknown	week	UO_0000034	3.498	5.93082	-2.4326	2.8	2.8	2.4	3.08	4.2	5.72	TRUE	3 prime end bias	Group3	HighBurden	Early
Array1_3817_ACTGTTATACTG	2812	1357	Array1_3817_ACTGTTATACTG	T	TT1T17Pop1	NCBITaxon_9541	Macaca fascicularis	EFO_0008919	Seq-Well	10	Granuloma18	PrimaryBioSample_Tissue	MONDO_0018076	tuberculosis	3817	UBERON_0008953	lower lobe of left lung	CL_0000084	T cell	no	unknown	week	UO_0000034	3.498	5.93082	-2.4326	2.8	2.8	2.4	3.08	4.2	5.72	TRUE	3 prime end bias	Group3	HighBurden	Early
Array1_3817_ACTTAGGATCTT	1087	603	Array1_3817_ACTTAGGATCTT	T	TCytotoxic2	NCBITaxon_9541	Macaca fascicularis	EFO_0008919	Seq-Well	10	Granuloma18	PrimaryBioSample_Tissue	MONDO_0018076	tuberculosis	3817	UBERON_0008953	lower lobe of left lung	CL_0000084	T cell	no	unknown	week	UO_0000034	3.498	5.93082	-2.4326	2.8	2.8	2.4	3.08	4.2	5.72	TRUE	3 prime end bias	Group3	HighBurden	Early
Array1_3817_ACTTAGGATTTC	2243	1127	Array1_3817_ACTTAGGATTTC	T	TCytotoxic3	NCBITaxon_9541	Macaca fascicularis	EFO_0008919	Seq-Well	10	Granuloma18	PrimaryBioSample_Tissue	MONDO_0018076	tuberculosis	3817	UBERON_0008953	lower lobe of left lung	CL_0000084	T cell	no	unknown	week	UO_0000034	3.498	5.93082	-2.4326	2.8	2.8	2.4	3.08	4.2	5.72	TRUE	3 prime end bias	Group5	HighBurden	Early
Array1_3817_ACTTAGGGTGCA	724	480	Array1_3817_ACTTAGGGTGCA	T	TCytotoxic5	NCBITaxon_9541	Macaca fascicularis	EFO_0008919	Seq-Well	10	Granuloma18	PrimaryBioSample_Tissue	MONDO_0018076	tuberculosis	3817	UBERON_0008953	lower lobe of left lung	CL_0000084	T cell	no	unknown	week	UO_0000034	3.498	5.93082	-2.4326	2.8	2.8	2.4	3.08	4.2	5.72	TRUE	3 prime end bias	Group5	HighBurden	Early
Array1_3817_ACTTCGGATTCA	872	435	Array1_3817_ACTTCGGATTCA	RBC	RBC	NCBITaxon_9541	Macaca fascicularis	EFO_0008919	Seq-Well	10	Granuloma18	PrimaryBioSample_Tissue	MONDO_0018076	tuberculosis	3817	UBERON_0008953	lower lobe of left lung	CL_0000232	erythrocyte	no	unknown	week	UO_0000034	3.498	5.93082	-2.4326	2.8	2.8	2.4	3.08	4.2	5.72	TRUE	3 prime end bias	Group4	HighBurden	Early
Array1_3817_ACTTCTATCGAA	1605	802	Array1_3817_ACTTCTATCGAA	T	TStemLike	NCBITaxon_9541	Macaca fascicularis	EFO_0008919	Seq-Well	10	Granuloma18	PrimaryBioSample_Tissue	MONDO_0018076	tuberculosis	3817	UBERON_0008953	lower lobe of left lung	CL_0000084	T cell	no	unknown	week	UO_0000034	3.498	5.93082	-2.4326	2.8	2.8	2.4	3.08	4.2	5.72	TRUE	3 prime end bias	Group3	HighBurden	Early
Array1_3817_ACTTCTCCCATA	908	551	Array1_3817_ACTTCTCCCATA	T	TCytotoxic5	NCBITaxon_9541	Macaca fascicularis	EFO_0008919	Seq-Well	10	Granuloma18	PrimaryBioSample_Tissue	MONDO_0018076	tuberculosis	3817	UBERON_0008953	lower lobe of left lung	CL_0000084	T cell	no	unknown	week	UO_0000034	3.498	5.93082	-2.4326	2.8	2.8	2.4	3.08	4.2	5.72	TRUE	3 prime end bias	Group5	HighBurden	Early
Array1_3817_ACTTGAGGTCCC	2108	988	Array1_3817_ACTTGAGGTCCC	T	TStemLike	NCBITaxon_9541	Macaca fascicularis	EFO_0008919	Seq-Well	10	Granuloma18	PrimaryBioSample_Tissue	MONDO_0018076	tuberculosis	3817	UBERON_0008953	lower lobe of left lung	CL_0000084	T cell	no	unknown	week	UO_0000034	3.498	5.93082	-2.4326	2.8	2.8	2.4	3.08	4.2	5.72	TRUE	3 prime end bias	Group3	HighBurden	Early
Array1_3817_ACTTGGCCTCAG	689	467	Array1_3817_ACTTGGCCTCAG	T2P	T2P	NCBITaxon_9541	Macaca fascicularis	EFO_0008919	Seq-Well	10	Granuloma18	PrimaryBioSample_Tissue	MONDO_0018076	tuberculosis	3817	UBERON_0008953	lower lobe of left lung	CL_0002063	type II pneumocyte	no	unknown	week	UO_0000034	3.498	5.93082	-2.4326	2.8	2.8	2.4	3.08	4.2	5.72	TRUE	3 prime end bias	Group4	HighBurden	Early
Array1_3817_ACTTTAGCTCTG	1318	809	Array1_3817_ACTTTAGCTCTG	T	TT1T17Pop1	NCBITaxon_9541	Macaca fascicularis	EFO_0008919	Seq-Well	10	Granuloma18	PrimaryBioSample_Tissue	MONDO_0018076	tuberculosis	3817	UBERON_0008953	lower lobe of left lung	CL_0000084	T cell	no	unknown	week	UO_0000034	3.498	5.93082	-2.4326	2.8	2.8	2.4	3.08	4.2	5.72	TRUE	3 prime end bias	Group3	HighBurden	Early
Array1_3817_AGAAACACAGCG	11853	3128	Array1_3817_AGAAACACAGCG	Mphage	Mac5	NCBITaxon_9541	Macaca fascicularis	EFO_0008919	Seq-Well	10	Granuloma18	PrimaryBioSample_Tissue	MONDO_0018076	tuberculosis	3817	UBERON_0008953	lower lobe of left lung	CL_0000235	macrophage	no	unknown	week	UO_0000034	3.498	5.93082	-2.4326	2.8	2.8	2.4	3.08	4.2	5.72	TRUE	3 prime end bias	Group1	HighBurden	Early
Array1_3817_AGAAATCCACCT	6581	2271	Array1_3817_AGAAATCCACCT	T	TT1T17Pop1	NCBITaxon_9541	Macaca fascicularis	EFO_0008919	Seq-Well	10	Granuloma18	PrimaryBioSample_Tissue	MONDO_0018076	tuberculosis	3817	UBERON_0008953	lower lobe of left lung	CL_0000084	T cell	no	unknown	week	UO_0000034	3.498	5.93082	-2.4326	2.8	2.8	2.4	3.08	4.2	5.72	TRUE	3 prime end bias	Group3	HighBurden	Early
Array1_3817_AGAACGCTTCGG	1385	701	Array1_3817_AGAACGCTTCGG	T	TStemLike	NCBITaxon_9541	Macaca fascicularis	EFO_0008919	Seq-Well	10	Granuloma18	PrimaryBioSample_Tissue	MONDO_0018076	tuberculosis	3817	UBERON_0008953	lower lobe of left lung	CL_0000084	T cell	no	unknown	week	UO_0000034	3.498	5.93082	-2.4326	2.8	2.8	2.4	3.08	4.2	5.72	TRUE	3 prime end bias	Group3	HighBurden	Early
Array1_3817_AGAACTTCCCGT	1340	717	Array1_3817_AGAACTTCCCGT	T	TStemLike	NCBITaxon_9541	Macaca fascicularis	EFO_0008919	Seq-Well	10	Granuloma18	PrimaryBioSample_Tissue	MONDO_0018076	tuberculosis	3817	UBERON_0008953	lower lobe of left lung	CL_0000084	T cell	no	unknown	week	UO_0000034	3.498	5.93082	-2.4326	2.8	2.8	2.4	3.08	4.2	5.72	TRUE	3 prime end bias	Group3	HighBurden	Early
Array1_3817_AGAAGAGACATA	832	441	Array1_3817_AGAAGAGACATA	RBC	RBC	NCBITaxon_9541	Macaca fascicularis	EFO_0008919	Seq-Well	10	Granuloma18	PrimaryBioSample_Tissue	MONDO_0018076	tuberculosis	3817	UBERON_0008953	lower lobe of left lung	CL_0000232	erythrocyte	no	unknown	week	UO_0000034	3.498	5.93082	-2.4326	2.8	2.8	2.4	3.08	4.2	5.72	TRUE	3 prime end bias	Group4	HighBurden	Early
Array1_3817_AGAAGCAGCGCA	939	608	Array1_3817_AGAAGCAGCGCA	T	TStemLike	NCBITaxon_9541	Macaca fascicularis	EFO_0008919	Seq-Well	10	Granuloma18	PrimaryBioSample_Tissue	MONDO_0018076	tuberculosis	3817	UBERON_0008953	lower lobe of left lung	CL_0000084	T cell	no	unknown	week	UO_0000034	3.498	5.93082	-2.4326	2.8	2.8	2.4	3.08	4.2	5.72	TRUE	3 prime end bias	Group3	HighBurden	Early
Array1_3817_AGAATAACTCTG	2295	1059	Array1_3817_AGAATAACTCTG	T	TStemLike	NCBITaxon_9541	Macaca fascicularis	EFO_0008919	Seq-Well	10	Granuloma18	PrimaryBioSample_Tissue	MONDO_0018076	tuberculosis	3817	UBERON_0008953	lower lobe of left lung	CL_0000084	T cell	no	unknown	week	UO_0000034	3.498	5.93082	-2.4326	2.8	2.8	2.4	3.08	4.2	5.72	TRUE	3 prime end bias	Group3	HighBurden	Early
Array1_3817_AGAATAGGCATT	3739	1489	Array1_3817_AGAATAGGCATT	T	TT1T17Pop1	NCBITaxon_9541	Macaca fascicularis	EFO_0008919	Seq-Well	10	Granuloma18	PrimaryBioSample_Tissue	MONDO_0018076	tuberculosis	3817	UBERON_0008953	lower lobe of left lung	CL_0000084	T cell	no	unknown	week	UO_0000034	3.498	5.93082	-2.4326	2.8	2.8	2.4	3.08	4.2	5.72	TRUE	3 prime end bias	Group3	HighBurden	Early
Array1_3817_AGAATTGCCCAC	857	596	Array1_3817_AGAATTGCCCAC	T	TCytotoxic4	NCBITaxon_9541	Macaca fascicularis	EFO_0008919	Seq-Well	10	Granuloma18	PrimaryBioSample_Tissue	MONDO_0018076	tuberculosis	3817	UBERON_0008953	lower lobe of left lung	CL_0000084	T cell	no	unknown	week	UO_0000034	3.498	5.93082	-2.4326	2.8	2.8	2.4	3.08	4.2	5.72	TRUE	3 prime end bias	Group3	HighBurden	Early
Array1_3817_AGACCCCTCTCT	1705	852	Array1_3817_AGACCCCTCTCT	T	TStemLike	NCBITaxon_9541	Macaca fascicularis	EFO_0008919	Seq-Well	10	Granuloma18	PrimaryBioSample_Tissue	MONDO_0018076	tuberculosis	3817	UBERON_0008953	lower lobe of left lung	CL_0000084	T cell	no	unknown	week	UO_0000034	3.498	5.93082	-2.4326	2.8	2.8	2.4	3.08	4.2	5.72	TRUE	3 prime end bias	Group3	HighBurden	Early
Array1_3817_AGACGCTGACAA	1042	673	Array1_3817_AGACGCTGACAA	T	TT1T17Pop1	NCBITaxon_9541	Macaca fascicularis	EFO_0008919	Seq-Well	10	Granuloma18	PrimaryBioSample_Tissue	MONDO_0018076	tuberculosis	3817	UBERON_0008953	lower lobe of left lung	CL_0000084	T cell	no	unknown	week	UO_0000034	3.498	5.93082	-2.4326	2.8	2.8	2.4	3.08	4.2	5.72	TRUE	3 prime end bias	Group3	HighBurden	Early
Array1_3817_AGACGTCCTTCC	1078	578	Array1_3817_AGACGTCCTTCC	T	TStemLike	NCBITaxon_9541	Macaca fascicularis	EFO_0008919	Seq-Well	10	Granuloma18	PrimaryBioSample_Tissue	MONDO_0018076	tuberculosis	3817	UBERON_0008953	lower lobe of left lung	CL_0000084	T cell	no	unknown	week	UO_0000034	3.498	5.93082	-2.4326	2.8	2.8	2.4	3.08	4.2	5.72	TRUE	3 prime end bias	Group3	HighBurden	Early
Array1_3817_AGACTAACCTCA	823	582	Array1_3817_AGACTAACCTCA	T	TCytotoxic5	NCBITaxon_9541	Macaca fascicularis	EFO_0008919	Seq-Well	10	Granuloma18	PrimaryBioSample_Tissue	MONDO_0018076	tuberculosis	3817	UBERON_0008953	lower lobe of left lung	CL_0000084	T cell	no	unknown	week	UO_0000034	3.498	5.93082	-2.4326	2.8	2.8	2.4	3.08	4.2	5.72	TRUE	3 prime end bias	Group5	HighBurden	Early
Array1_3817_AGACTAGTTGAT	2584	1115	Array1_3817_AGACTAGTTGAT	T	TCytotoxic2	NCBITaxon_9541	Macaca fascicularis	EFO_0008919	Seq-Well	10	Granuloma18	PrimaryBioSample_Tissue	MONDO_0018076	tuberculosis	3817	UBERON_0008953	lower lobe of left lung	CL_0000084	T cell	no	unknown	week	UO_0000034	3.498	5.93082	-2.4326	2.8	2.8	2.4	3.08	4.2	5.72	TRUE	3 prime end bias	Group3	HighBurden	Early
Array1_3817_AGACTGAGTGGC	1761	901	Array1_3817_AGACTGAGTGGC	T	TT1T17Pop1	NCBITaxon_9541	Macaca fascicularis	EFO_0008919	Seq-Well	10	Granuloma18	PrimaryBioSample_Tissue	MONDO_0018076	tuberculosis	3817	UBERON_0008953	lower lobe of left lung	CL_0000084	T cell	no	unknown	week	UO_0000034	3.498	5.93082	-2.4326	2.8	2.8	2.4	3.08	4.2	5.72	TRUE	3 prime end bias	Group3	HighBurden	Early
Array1_3817_AGAGACAGCATG	1396	712	Array1_3817_AGAGACAGCATG	B	B	NCBITaxon_9541	Macaca fascicularis	EFO_0008919	Seq-Well	10	Granuloma18	PrimaryBioSample_Tissue	MONDO_0018076	tuberculosis	3817	UBERON_0008953	lower lobe of left lung	CL_0000236	B cell	no	unknown	week	UO_0000034	3.498	5.93082	-2.4326	2.8	2.8	2.4	3.08	4.2	5.72	TRUE	3 prime end bias	Group5	HighBurden	Early
Array1_3817_AGAGACAGTCTT	1955	1000	Array1_3817_AGAGACAGTCTT	T	TCytotoxic1	NCBITaxon_9541	Macaca fascicularis	EFO_0008919	Seq-Well	10	Granuloma18	PrimaryBioSample_Tissue	MONDO_0018076	tuberculosis	3817	UBERON_0008953	lower lobe of left lung	CL_0000084	T cell	no	unknown	week	UO_0000034	3.498	5.93082	-2.4326	2.8	2.8	2.4	3.08	4.2	5.72	TRUE	3 prime end bias	Group5	HighBurden	Early
Array1_3817_AGAGAGTACCCC	1024	652	Array1_3817_AGAGAGTACCCC	T	TCytotoxic1	NCBITaxon_9541	Macaca fascicularis	EFO_0008919	Seq-Well	10	Granuloma18	PrimaryBioSample_Tissue	MONDO_0018076	tuberculosis	3817	UBERON_0008953	lower lobe of left lung	CL_0000084	T cell	no	unknown	week	UO_0000034	3.498	5.93082	-2.4326	2.8	2.8	2.4	3.08	4.2	5.72	TRUE	3 prime end bias	Group5	HighBurden	Early
Array1_3817_AGAGCCGGTTGA	1643	783	Array1_3817_AGAGCCGGTTGA	T	TStemLike	NCBITaxon_9541	Macaca fascicularis	EFO_0008919	Seq-Well	10	Granuloma18	PrimaryBioSample_Tissue	MONDO_0018076	tuberculosis	3817	UBERON_0008953	lower lobe of left lung	CL_0000084	T cell	no	unknown	week	UO_0000034	3.498	5.93082	-2.4326	2.8	2.8	2.4	3.08	4.2	5.72	TRUE	3 prime end bias	Group3	HighBurden	Early
Array1_3817_AGAGGAAGCTTG	1324	699	Array1_3817_AGAGGAAGCTTG	T	TCytotoxic4	NCBITaxon_9541	Macaca fascicularis	EFO_0008919	Seq-Well	10	Granuloma18	PrimaryBioSample_Tissue	MONDO_0018076	tuberculosis	3817	UBERON_0008953	lower lobe of left lung	CL_0000084	T cell	no	unknown	week	UO_0000034	3.498	5.93082	-2.4326	2.8	2.8	2.4	3.08	4.2	5.72	TRUE	3 prime end bias	Group3	HighBurden	Early
Array1_3817_AGAGTTAATCAG	1328	658	Array1_3817_AGAGTTAATCAG	RBC	RBC	NCBITaxon_9541	Macaca fascicularis	EFO_0008919	Seq-Well	10	Granuloma18	PrimaryBioSample_Tissue	MONDO_0018076	tuberculosis	3817	UBERON_0008953	lower lobe of left lung	CL_0000232	erythrocyte	no	unknown	week	UO_0000034	3.498	5.93082	-2.4326	2.8	2.8	2.4	3.08	4.2	5.72	TRUE	3 prime end bias	Group4	HighBurden	Early
Array1_3817_AGATAATATCTA	834	599	Array1_3817_AGATAATATCTA	T	TT1T17Pop1	NCBITaxon_9541	Macaca fascicularis	EFO_0008919	Seq-Well	10	Granuloma18	PrimaryBioSample_Tissue	MONDO_0018076	tuberculosis	3817	UBERON_0008953	lower lobe of left lung	CL_0000084	T cell	no	unknown	week	UO_0000034	3.498	5.93082	-2.4326	2.8	2.8	2.4	3.08	4.2	5.72	TRUE	3 prime end bias	Group3	HighBurden	Early
Array1_3817_AGATAATTGGTT	2355	965	Array1_3817_AGATAATTGGTT	T	TSRRM2	NCBITaxon_9541	Macaca fascicularis	EFO_0008919	Seq-Well	10	Granuloma18	PrimaryBioSample_Tissue	MONDO_0018076	tuberculosis	3817	UBERON_0008953	lower lobe of left lung	CL_0000084	T cell	no	unknown	week	UO_0000034	3.498	5.93082	-2.4326	2.8	2.8	2.4	3.08	4.2	5.72	TRUE	3 prime end bias	Group3	HighBurden	Early
Array1_3817_AGATACCTTTGG	765	475	Array1_3817_AGATACCTTTGG	T	TCytotoxic4	NCBITaxon_9541	Macaca fascicularis	EFO_0008919	Seq-Well	10	Granuloma18	PrimaryBioSample_Tissue	MONDO_0018076	tuberculosis	3817	UBERON_0008953	lower lobe of left lung	CL_0000084	T cell	no	unknown	week	UO_0000034	3.498	5.93082	-2.4326	2.8	2.8	2.4	3.08	4.2	5.72	TRUE	3 prime end bias	Group3	HighBurden	Early
Array1_3817_AGATATGGGGCG	1000	607	Array1_3817_AGATATGGGGCG	T	TCytotoxic4	NCBITaxon_9541	Macaca fascicularis	EFO_0008919	Seq-Well	10	Granuloma18	PrimaryBioSample_Tissue	MONDO_0018076	tuberculosis	3817	UBERON_0008953	lower lobe of left lung	CL_0000084	T cell	no	unknown	week	UO_0000034	3.498	5.93082	-2.4326	2.8	2.8	2.4	3.08	4.2	5.72	TRUE	3 prime end bias	Group3	HighBurden	Early
Array1_3817_AGATCAAGTGGT	1952	917	Array1_3817_AGATCAAGTGGT	T	TStemLike	NCBITaxon_9541	Macaca fascicularis	EFO_0008919	Seq-Well	10	Granuloma18	PrimaryBioSample_Tissue	MONDO_0018076	tuberculosis	3817	UBERON_0008953	lower lobe of left lung	CL_0000084	T cell	no	unknown	week	UO_0000034	3.498	5.93082	-2.4326	2.8	2.8	2.4	3.08	4.2	5.72	TRUE	3 prime end bias	Group3	HighBurden	Early
Array1_3817_AGATGCGTGCGG	1369	738	Array1_3817_AGATGCGTGCGG	T	TT1T17Pop3	NCBITaxon_9541	Macaca fascicularis	EFO_0008919	Seq-Well	10	Granuloma18	PrimaryBioSample_Tissue	MONDO_0018076	tuberculosis	3817	UBERON_0008953	lower lobe of left lung	CL_0000084	T cell	no	unknown	week	UO_0000034	3.498	5.93082	-2.4326	2.8	2.8	2.4	3.08	4.2	5.72	TRUE	3 prime end bias	Group3	HighBurden	Early
Array1_3817_AGATTATGTCTA	1311	676	Array1_3817_AGATTATGTCTA	T	TStemLike	NCBITaxon_9541	Macaca fascicularis	EFO_0008919	Seq-Well	10	Granuloma18	PrimaryBioSample_Tissue	MONDO_0018076	tuberculosis	3817	UBERON_0008953	lower lobe of left lung	CL_0000084	T cell	no	unknown	week	UO_0000034	3.498	5.93082	-2.4326	2.8	2.8	2.4	3.08	4.2	5.72	TRUE	3 prime end bias	Group3	HighBurden	Early
Array1_3817_AGATTCGAATGA	1083	605	Array1_3817_AGATTCGAATGA	T	TCytotoxic5	NCBITaxon_9541	Macaca fascicularis	EFO_0008919	Seq-Well	10	Granuloma18	PrimaryBioSample_Tissue	MONDO_0018076	tuberculosis	3817	UBERON_0008953	lower lobe of left lung	CL_0000084	T cell	no	unknown	week	UO_0000034	3.498	5.93082	-2.4326	2.8	2.8	2.4	3.08	4.2	5.72	TRUE	3 prime end bias	Group5	HighBurden	Early
Array1_3817_AGATTCTTATTC	1041	540	Array1_3817_AGATTCTTATTC	T	TStemLike	NCBITaxon_9541	Macaca fascicularis	EFO_0008919	Seq-Well	10	Granuloma18	PrimaryBioSample_Tissue	MONDO_0018076	tuberculosis	3817	UBERON_0008953	lower lobe of left lung	CL_0000084	T cell	no	unknown	week	UO_0000034	3.498	5.93082	-2.4326	2.8	2.8	2.4	3.08	4.2	5.72	TRUE	3 prime end bias	Group3	HighBurden	Early
Array1_3817_AGCAATTTCCGT	1936	933	Array1_3817_AGCAATTTCCGT	Mphage	Mac1	NCBITaxon_9541	Macaca fascicularis	EFO_0008919	Seq-Well	10	Granuloma18	PrimaryBioSample_Tissue	MONDO_0018076	tuberculosis	3817	UBERON_0008953	lower lobe of left lung	CL_0000235	macrophage	no	unknown	week	UO_0000034	3.498	5.93082	-2.4326	2.8	2.8	2.4	3.08	4.2	5.72	TRUE	3 prime end bias	Group1	HighBurden	Early
Array1_3817_AGCACCAGACAT	1909	1058	Array1_3817_AGCACCAGACAT	T	TT1T17Pop1	NCBITaxon_9541	Macaca fascicularis	EFO_0008919	Seq-Well	10	Granuloma18	PrimaryBioSample_Tissue	MONDO_0018076	tuberculosis	3817	UBERON_0008953	lower lobe of left lung	CL_0000084	T cell	no	unknown	week	UO_0000034	3.498	5.93082	-2.4326	2.8	2.8	2.4	3.08	4.2	5.72	TRUE	3 prime end bias	Group3	HighBurden	Early
Array1_3817_AGCACCCTGCCC	1645	888	Array1_3817_AGCACCCTGCCC	T	TStemLike	NCBITaxon_9541	Macaca fascicularis	EFO_0008919	Seq-Well	10	Granuloma18	PrimaryBioSample_Tissue	MONDO_0018076	tuberculosis	3817	UBERON_0008953	lower lobe of left lung	CL_0000084	T cell	no	unknown	week	UO_0000034	3.498	5.93082	-2.4326	2.8	2.8	2.4	3.08	4.2	5.72	TRUE	3 prime end bias	Group3	HighBurden	Early
Array1_3817_AGCAGATCCGAA	941	586	Array1_3817_AGCAGATCCGAA	T	TCytotoxic4	NCBITaxon_9541	Macaca fascicularis	EFO_0008919	Seq-Well	10	Granuloma18	PrimaryBioSample_Tissue	MONDO_0018076	tuberculosis	3817	UBERON_0008953	lower lobe of left lung	CL_0000084	T cell	no	unknown	week	UO_0000034	3.498	5.93082	-2.4326	2.8	2.8	2.4	3.08	4.2	5.72	TRUE	3 prime end bias	Group3	HighBurden	Early
Array1_3817_AGCATAAAGCGC	758	467	Array1_3817_AGCATAAAGCGC	T	TStemLike	NCBITaxon_9541	Macaca fascicularis	EFO_0008919	Seq-Well	10	Granuloma18	PrimaryBioSample_Tissue	MONDO_0018076	tuberculosis	3817	UBERON_0008953	lower lobe of left lung	CL_0000084	T cell	no	unknown	week	UO_0000034	3.498	5.93082	-2.4326	2.8	2.8	2.4	3.08	4.2	5.72	TRUE	3 prime end bias	Group3	HighBurden	Early
Array1_3817_AGCATCCAATGT	2078	953	Array1_3817_AGCATCCAATGT	T	TStemLike	NCBITaxon_9541	Macaca fascicularis	EFO_0008919	Seq-Well	10	Granuloma18	PrimaryBioSample_Tissue	MONDO_0018076	tuberculosis	3817	UBERON_0008953	lower lobe of left lung	CL_0000084	T cell	no	unknown	week	UO_0000034	3.498	5.93082	-2.4326	2.8	2.8	2.4	3.08	4.2	5.72	TRUE	3 prime end bias	Group3	HighBurden	Early
Array1_3817_AGCCCATAACCC	858	474	Array1_3817_AGCCCATAACCC	Mphage	Mac5	NCBITaxon_9541	Macaca fascicularis	EFO_0008919	Seq-Well	10	Granuloma18	PrimaryBioSample_Tissue	MONDO_0018076	tuberculosis	3817	UBERON_0008953	lower lobe of left lung	CL_0000235	macrophage	no	unknown	week	UO_0000034	3.498	5.93082	-2.4326	2.8	2.8	2.4	3.08	4.2	5.72	TRUE	3 prime end bias	Group1	HighBurden	Early
Array1_3817_AGCCGATACAGC	2865	1235	Array1_3817_AGCCGATACAGC	T	TT1T17Pop1	NCBITaxon_9541	Macaca fascicularis	EFO_0008919	Seq-Well	10	Granuloma18	PrimaryBioSample_Tissue	MONDO_0018076	tuberculosis	3817	UBERON_0008953	lower lobe of left lung	CL_0000084	T cell	no	unknown	week	UO_0000034	3.498	5.93082	-2.4326	2.8	2.8	2.4	3.08	4.2	5.72	TRUE	3 prime end bias	Group3	HighBurden	Early
Array1_3817_AGCCGCATGATT	3042	1262	Array1_3817_AGCCGCATGATT	T	TT1T17Pop3	NCBITaxon_9541	Macaca fascicularis	EFO_0008919	Seq-Well	10	Granuloma18	PrimaryBioSample_Tissue	MONDO_0018076	tuberculosis	3817	UBERON_0008953	lower lobe of left lung	CL_0000084	T cell	no	unknown	week	UO_0000034	3.498	5.93082	-2.4326	2.8	2.8	2.4	3.08	4.2	5.72	TRUE	3 prime end bias	Group3	HighBurden	Early
Array1_3817_AGCCGCTTGCCA	2190	873	Array1_3817_AGCCGCTTGCCA	T	TStemLike	NCBITaxon_9541	Macaca fascicularis	EFO_0008919	Seq-Well	10	Granuloma18	PrimaryBioSample_Tissue	MONDO_0018076	tuberculosis	3817	UBERON_0008953	lower lobe of left lung	CL_0000084	T cell	no	unknown	week	UO_0000034	3.498	5.93082	-2.4326	2.8	2.8	2.4	3.08	4.2	5.72	TRUE	3 prime end bias	Group3	HighBurden	Early
Array1_3817_AGCGAAACTGTA	2113	1000	Array1_3817_AGCGAAACTGTA	T	TStemLike	NCBITaxon_9541	Macaca fascicularis	EFO_0008919	Seq-Well	10	Granuloma18	PrimaryBioSample_Tissue	MONDO_0018076	tuberculosis	3817	UBERON_0008953	lower lobe of left lung	CL_0000084	T cell	no	unknown	week	UO_0000034	3.498	5.93082	-2.4326	2.8	2.8	2.4	3.08	4.2	5.72	TRUE	3 prime end bias	Group3	HighBurden	Early
Array1_3817_AGCGCCCGATGC	984	468	Array1_3817_AGCGCCCGATGC	Neutrophil	Neutrophil	NCBITaxon_9541	Macaca fascicularis	EFO_0008919	Seq-Well	10	Granuloma18	PrimaryBioSample_Tissue	MONDO_0018076	tuberculosis	3817	UBERON_0008953	lower lobe of left lung	CL_0000775	neutrophil	no	unknown	week	UO_0000034	3.498	5.93082	-2.4326	2.8	2.8	2.4	3.08	4.2	5.72	TRUE	3 prime end bias	Group4	HighBurden	Early
Array1_3817_AGCGCCCGGAGT	5577	1936	Array1_3817_AGCGCCCGGAGT	pDC	pDC	NCBITaxon_9541	Macaca fascicularis	EFO_0008919	Seq-Well	10	Granuloma18	PrimaryBioSample_Tissue	MONDO_0018076	tuberculosis	3817	UBERON_0008953	lower lobe of left lung	CL_0001058	plasmacytoid dendritic cell, human	no	unknown	week	UO_0000034	3.498	5.93082	-2.4326	2.8	2.8	2.4	3.08	4.2	5.72	TRUE	3 prime end bias	Group1	HighBurden	Early
Array1_3817_AGCGCGAGTAGA	1769	880	Array1_3817_AGCGCGAGTAGA	Neutrophil	Neutrophil	NCBITaxon_9541	Macaca fascicularis	EFO_0008919	Seq-Well	10	Granuloma18	PrimaryBioSample_Tissue	MONDO_0018076	tuberculosis	3817	UBERON_0008953	lower lobe of left lung	CL_0000775	neutrophil	no	unknown	week	UO_0000034	3.498	5.93082	-2.4326	2.8	2.8	2.4	3.08	4.2	5.72	TRUE	3 prime end bias	Group4	HighBurden	Early
Array1_3817_AGCGGTCGTTAT	1259	676	Array1_3817_AGCGGTCGTTAT	T	TCytotoxic5	NCBITaxon_9541	Macaca fascicularis	EFO_0008919	Seq-Well	10	Granuloma18	PrimaryBioSample_Tissue	MONDO_0018076	tuberculosis	3817	UBERON_0008953	lower lobe of left lung	CL_0000084	T cell	no	unknown	week	UO_0000034	3.498	5.93082	-2.4326	2.8	2.8	2.4	3.08	4.2	5.72	TRUE	3 prime end bias	Group5	HighBurden	Early
Array1_3817_AGCGTCATTGCT	2183	959	Array1_3817_AGCGTCATTGCT	T	TStemLike	NCBITaxon_9541	Macaca fascicularis	EFO_0008919	Seq-Well	10	Granuloma18	PrimaryBioSample_Tissue	MONDO_0018076	tuberculosis	3817	UBERON_0008953	lower lobe of left lung	CL_0000084	T cell	no	unknown	week	UO_0000034	3.498	5.93082	-2.4326	2.8	2.8	2.4	3.08	4.2	5.72	TRUE	3 prime end bias	Group3	HighBurden	Early
Array1_3817_AGCGTGAGAAGA	936	536	Array1_3817_AGCGTGAGAAGA	T	TCytotoxic2	NCBITaxon_9541	Macaca fascicularis	EFO_0008919	Seq-Well	10	Granuloma18	PrimaryBioSample_Tissue	MONDO_0018076	tuberculosis	3817	UBERON_0008953	lower lobe of left lung	CL_0000084	T cell	no	unknown	week	UO_0000034	3.498	5.93082	-2.4326	2.8	2.8	2.4	3.08	4.2	5.72	TRUE	3 prime end bias	Group3	HighBurden	Early
Array1_3817_AGCTCAGCATCA	941	558	Array1_3817_AGCTCAGCATCA	T	TStemLike	NCBITaxon_9541	Macaca fascicularis	EFO_0008919	Seq-Well	10	Granuloma18	PrimaryBioSample_Tissue	MONDO_0018076	tuberculosis	3817	UBERON_0008953	lower lobe of left lung	CL_0000084	T cell	no	unknown	week	UO_0000034	3.498	5.93082	-2.4326	2.8	2.8	2.4	3.08	4.2	5.72	TRUE	3 prime end bias	Group3	HighBurden	Early
Array1_3817_AGCTCCCCCCGG	2359	1094	Array1_3817_AGCTCCCCCCGG	T	TT1T17Pop1	NCBITaxon_9541	Macaca fascicularis	EFO_0008919	Seq-Well	10	Granuloma18	PrimaryBioSample_Tissue	MONDO_0018076	tuberculosis	3817	UBERON_0008953	lower lobe of left lung	CL_0000084	T cell	no	unknown	week	UO_0000034	3.498	5.93082	-2.4326	2.8	2.8	2.4	3.08	4.2	5.72	TRUE	3 prime end bias	Group3	HighBurden	Early
Array1_3817_AGCTGACTGATA	761	491	Array1_3817_AGCTGACTGATA	T	TStemLike	NCBITaxon_9541	Macaca fascicularis	EFO_0008919	Seq-Well	10	Granuloma18	PrimaryBioSample_Tissue	MONDO_0018076	tuberculosis	3817	UBERON_0008953	lower lobe of left lung	CL_0000084	T cell	no	unknown	week	UO_0000034	3.498	5.93082	-2.4326	2.8	2.8	2.4	3.08	4.2	5.72	TRUE	3 prime end bias	Group3	HighBurden	Early
Array1_3817_AGCTGAGGTAAT	1242	727	Array1_3817_AGCTGAGGTAAT	T	TCytotoxic1	NCBITaxon_9541	Macaca fascicularis	EFO_0008919	Seq-Well	10	Granuloma18	PrimaryBioSample_Tissue	MONDO_0018076	tuberculosis	3817	UBERON_0008953	lower lobe of left lung	CL_0000084	T cell	no	unknown	week	UO_0000034	3.498	5.93082	-2.4326	2.8	2.8	2.4	3.08	4.2	5.72	TRUE	3 prime end bias	Group5	HighBurden	Early
Array1_3817_AGCTGTACCCGT	794	524	Array1_3817_AGCTGTACCCGT	T	TCytotoxic4	NCBITaxon_9541	Macaca fascicularis	EFO_0008919	Seq-Well	10	Granuloma18	PrimaryBioSample_Tissue	MONDO_0018076	tuberculosis	3817	UBERON_0008953	lower lobe of left lung	CL_0000084	T cell	no	unknown	week	UO_0000034	3.498	5.93082	-2.4326	2.8	2.8	2.4	3.08	4.2	5.72	TRUE	3 prime end bias	Group3	HighBurden	Early
Array1_3817_AGCTGTGAGGAG	3257	1294	Array1_3817_AGCTGTGAGGAG	T	TT1T17Pop1	NCBITaxon_9541	Macaca fascicularis	EFO_0008919	Seq-Well	10	Granuloma18	PrimaryBioSample_Tissue	MONDO_0018076	tuberculosis	3817	UBERON_0008953	lower lobe of left lung	CL_0000084	T cell	no	unknown	week	UO_0000034	3.498	5.93082	-2.4326	2.8	2.8	2.4	3.08	4.2	5.72	TRUE	3 prime end bias	Group3	HighBurden	Early
Array1_3817_AGCTTAGTATTT	1861	930	Array1_3817_AGCTTAGTATTT	T	TCytotoxic5	NCBITaxon_9541	Macaca fascicularis	EFO_0008919	Seq-Well	10	Granuloma18	PrimaryBioSample_Tissue	MONDO_0018076	tuberculosis	3817	UBERON_0008953	lower lobe of left lung	CL_0000084	T cell	no	unknown	week	UO_0000034	3.498	5.93082	-2.4326	2.8	2.8	2.4	3.08	4.2	5.72	TRUE	3 prime end bias	Group5	HighBurden	Early
Array1_3817_AGCTTCAGACTG	992	597	Array1_3817_AGCTTCAGACTG	T	TTreg	NCBITaxon_9541	Macaca fascicularis	EFO_0008919	Seq-Well	10	Granuloma18	PrimaryBioSample_Tissue	MONDO_0018076	tuberculosis	3817	UBERON_0008953	lower lobe of left lung	CL_0000084	T cell	no	unknown	week	UO_0000034	3.498	5.93082	-2.4326	2.8	2.8	2.4	3.08	4.2	5.72	TRUE	3 prime end bias	Group4	HighBurden	Early
Array1_3817_AGCTTCTAAACT	2890	1157	Array1_3817_AGCTTCTAAACT	T	TStemLike	NCBITaxon_9541	Macaca fascicularis	EFO_0008919	Seq-Well	10	Granuloma18	PrimaryBioSample_Tissue	MONDO_0018076	tuberculosis	3817	UBERON_0008953	lower lobe of left lung	CL_0000084	T cell	no	unknown	week	UO_0000034	3.498	5.93082	-2.4326	2.8	2.8	2.4	3.08	4.2	5.72	TRUE	3 prime end bias	Group3	HighBurden	Early
Array1_3817_AGCTTCTGGCCG	776	519	Array1_3817_AGCTTCTGGCCG	T	TCytotoxic5	NCBITaxon_9541	Macaca fascicularis	EFO_0008919	Seq-Well	10	Granuloma18	PrimaryBioSample_Tissue	MONDO_0018076	tuberculosis	3817	UBERON_0008953	lower lobe of left lung	CL_0000084	T cell	no	unknown	week	UO_0000034	3.498	5.93082	-2.4326	2.8	2.8	2.4	3.08	4.2	5.72	TRUE	3 prime end bias	Group5	HighBurden	Early
Array1_3817_AGGAAAATTGAC	1150	630	Array1_3817_AGGAAAATTGAC	T	TCytotoxic5	NCBITaxon_9541	Macaca fascicularis	EFO_0008919	Seq-Well	10	Granuloma18	PrimaryBioSample_Tissue	MONDO_0018076	tuberculosis	3817	UBERON_0008953	lower lobe of left lung	CL_0000084	T cell	no	unknown	week	UO_0000034	3.498	5.93082	-2.4326	2.8	2.8	2.4	3.08	4.2	5.72	TRUE	3 prime end bias	Group5	HighBurden	Early
Array1_3817_AGGAATTGCGCA	1528	784	Array1_3817_AGGAATTGCGCA	Mphage	Mac2	NCBITaxon_9541	Macaca fascicularis	EFO_0008919	Seq-Well	10	Granuloma18	PrimaryBioSample_Tissue	MONDO_0018076	tuberculosis	3817	UBERON_0008953	lower lobe of left lung	CL_0000235	macrophage	no	unknown	week	UO_0000034	3.498	5.93082	-2.4326	2.8	2.8	2.4	3.08	4.2	5.72	TRUE	3 prime end bias	Group1	HighBurden	Early
Array1_3817_AGGACAGAATAG	4416	1994	Array1_3817_AGGACAGAATAG	T	TProliferating	NCBITaxon_9541	Macaca fascicularis	EFO_0008919	Seq-Well	10	Granuloma18	PrimaryBioSample_Tissue	MONDO_0018076	tuberculosis	3817	UBERON_0008953	lower lobe of left lung	CL_0000084	T cell	no	unknown	week	UO_0000034	3.498	5.93082	-2.4326	2.8	2.8	2.4	3.08	4.2	5.72	TRUE	3 prime end bias	Group3	HighBurden	Early
Array1_3817_AGGACAGCTTGG	1429	877	Array1_3817_AGGACAGCTTGG	T	TStemLike	NCBITaxon_9541	Macaca fascicularis	EFO_0008919	Seq-Well	10	Granuloma18	PrimaryBioSample_Tissue	MONDO_0018076	tuberculosis	3817	UBERON_0008953	lower lobe of left lung	CL_0000084	T cell	no	unknown	week	UO_0000034	3.498	5.93082	-2.4326	2.8	2.8	2.4	3.08	4.2	5.72	TRUE	3 prime end bias	Group3	HighBurden	Early
Array1_3817_AGGACCTCTGAA	2071	1036	Array1_3817_AGGACCTCTGAA	T	TT1T17Pop1	NCBITaxon_9541	Macaca fascicularis	EFO_0008919	Seq-Well	10	Granuloma18	PrimaryBioSample_Tissue	MONDO_0018076	tuberculosis	3817	UBERON_0008953	lower lobe of left lung	CL_0000084	T cell	no	unknown	week	UO_0000034	3.498	5.93082	-2.4326	2.8	2.8	2.4	3.08	4.2	5.72	TRUE	3 prime end bias	Group3	HighBurden	Early
Array1_3817_AGGAGATCGACT	1317	744	Array1_3817_AGGAGATCGACT	T	TStemLike	NCBITaxon_9541	Macaca fascicularis	EFO_0008919	Seq-Well	10	Granuloma18	PrimaryBioSample_Tissue	MONDO_0018076	tuberculosis	3817	UBERON_0008953	lower lobe of left lung	CL_0000084	T cell	no	unknown	week	UO_0000034	3.498	5.93082	-2.4326	2.8	2.8	2.4	3.08	4.2	5.72	TRUE	3 prime end bias	Group3	HighBurden	Early
Array1_3817_AGGATGTCCGCG	1671	965	Array1_3817_AGGATGTCCGCG	T	TTreg	NCBITaxon_9541	Macaca fascicularis	EFO_0008919	Seq-Well	10	Granuloma18	PrimaryBioSample_Tissue	MONDO_0018076	tuberculosis	3817	UBERON_0008953	lower lobe of left lung	CL_0000084	T cell	no	unknown	week	UO_0000034	3.498	5.93082	-2.4326	2.8	2.8	2.4	3.08	4.2	5.72	TRUE	3 prime end bias	Group4	HighBurden	Early
Array1_3817_AGGATGTCTATT	2085	970	Array1_3817_AGGATGTCTATT	T	TStemLike	NCBITaxon_9541	Macaca fascicularis	EFO_0008919	Seq-Well	10	Granuloma18	PrimaryBioSample_Tissue	MONDO_0018076	tuberculosis	3817	UBERON_0008953	lower lobe of left lung	CL_0000084	T cell	no	unknown	week	UO_0000034	3.498	5.93082	-2.4326	2.8	2.8	2.4	3.08	4.2	5.72	TRUE	3 prime end bias	Group3	HighBurden	Early
Array1_3817_AGGATTGGACCC	1327	726	Array1_3817_AGGATTGGACCC	T	TCytotoxic5	NCBITaxon_9541	Macaca fascicularis	EFO_0008919	Seq-Well	10	Granuloma18	PrimaryBioSample_Tissue	MONDO_0018076	tuberculosis	3817	UBERON_0008953	lower lobe of left lung	CL_0000084	T cell	no	unknown	week	UO_0000034	3.498	5.93082	-2.4326	2.8	2.8	2.4	3.08	4.2	5.72	TRUE	3 prime end bias	Group5	HighBurden	Early
Array1_3817_AGGCACGCCTGC	824	551	Array1_3817_AGGCACGCCTGC	T	TCytotoxic4	NCBITaxon_9541	Macaca fascicularis	EFO_0008919	Seq-Well	10	Granuloma18	PrimaryBioSample_Tissue	MONDO_0018076	tuberculosis	3817	UBERON_0008953	lower lobe of left lung	CL_0000084	T cell	no	unknown	week	UO_0000034	3.498	5.93082	-2.4326	2.8	2.8	2.4	3.08	4.2	5.72	TRUE	3 prime end bias	Group3	HighBurden	Early
Array1_3817_AGGCCAGTCAAT	1400	811	Array1_3817_AGGCCAGTCAAT	T	TStemLike	NCBITaxon_9541	Macaca fascicularis	EFO_0008919	Seq-Well	10	Granuloma18	PrimaryBioSample_Tissue	MONDO_0018076	tuberculosis	3817	UBERON_0008953	lower lobe of left lung	CL_0000084	T cell	no	unknown	week	UO_0000034	3.498	5.93082	-2.4326	2.8	2.8	2.4	3.08	4.2	5.72	TRUE	3 prime end bias	Group3	HighBurden	Early
Array1_3817_AGGCCGAGGGCC	724	480	Array1_3817_AGGCCGAGGGCC	T	TCytotoxic6	NCBITaxon_9541	Macaca fascicularis	EFO_0008919	Seq-Well	10	Granuloma18	PrimaryBioSample_Tissue	MONDO_0018076	tuberculosis	3817	UBERON_0008953	lower lobe of left lung	CL_0000084	T cell	no	unknown	week	UO_0000034	3.498	5.93082	-2.4326	2.8	2.8	2.4	3.08	4.2	5.72	TRUE	3 prime end bias	Group3	HighBurden	Early
Array1_3817_AGGCGGCTGCTG	1014	690	Array1_3817_AGGCGGCTGCTG	T	TCytotoxic6	NCBITaxon_9541	Macaca fascicularis	EFO_0008919	Seq-Well	10	Granuloma18	PrimaryBioSample_Tissue	MONDO_0018076	tuberculosis	3817	UBERON_0008953	lower lobe of left lung	CL_0000084	T cell	no	unknown	week	UO_0000034	3.498	5.93082	-2.4326	2.8	2.8	2.4	3.08	4.2	5.72	TRUE	3 prime end bias	Group3	HighBurden	Early
Array1_3817_AGGCTACCGGCG	840	498	Array1_3817_AGGCTACCGGCG	T	TStemLike	NCBITaxon_9541	Macaca fascicularis	EFO_0008919	Seq-Well	10	Granuloma18	PrimaryBioSample_Tissue	MONDO_0018076	tuberculosis	3817	UBERON_0008953	lower lobe of left lung	CL_0000084	T cell	no	unknown	week	UO_0000034	3.498	5.93082	-2.4326	2.8	2.8	2.4	3.08	4.2	5.72	TRUE	3 prime end bias	Group3	HighBurden	Early
Array1_3817_AGGCTAGCGATG	992	544	Array1_3817_AGGCTAGCGATG	T	TCytotoxic1	NCBITaxon_9541	Macaca fascicularis	EFO_0008919	Seq-Well	10	Granuloma18	PrimaryBioSample_Tissue	MONDO_0018076	tuberculosis	3817	UBERON_0008953	lower lobe of left lung	CL_0000084	T cell	no	unknown	week	UO_0000034	3.498	5.93082	-2.4326	2.8	2.8	2.4	3.08	4.2	5.72	TRUE	3 prime end bias	Group5	HighBurden	Early
Array1_3817_AGGCTCCTAACG	1053	579	Array1_3817_AGGCTCCTAACG	Mphage	Mac1	NCBITaxon_9541	Macaca fascicularis	EFO_0008919	Seq-Well	10	Granuloma18	PrimaryBioSample_Tissue	MONDO_0018076	tuberculosis	3817	UBERON_0008953	lower lobe of left lung	CL_0000235	macrophage	no	unknown	week	UO_0000034	3.498	5.93082	-2.4326	2.8	2.8	2.4	3.08	4.2	5.72	TRUE	3 prime end bias	Group1	HighBurden	Early
Array1_3817_AGGCTGCGTATT	1747	790	Array1_3817_AGGCTGCGTATT	T	TT1T17Pop3	NCBITaxon_9541	Macaca fascicularis	EFO_0008919	Seq-Well	10	Granuloma18	PrimaryBioSample_Tissue	MONDO_0018076	tuberculosis	3817	UBERON_0008953	lower lobe of left lung	CL_0000084	T cell	no	unknown	week	UO_0000034	3.498	5.93082	-2.4326	2.8	2.8	2.4	3.08	4.2	5.72	TRUE	3 prime end bias	Group3	HighBurden	Early
Array1_3817_AGGGACTAATGG	1595	800	Array1_3817_AGGGACTAATGG	Neutrophil	Neutrophil	NCBITaxon_9541	Macaca fascicularis	EFO_0008919	Seq-Well	10	Granuloma18	PrimaryBioSample_Tissue	MONDO_0018076	tuberculosis	3817	UBERON_0008953	lower lobe of left lung	CL_0000775	neutrophil	no	unknown	week	UO_0000034	3.498	5.93082	-2.4326	2.8	2.8	2.4	3.08	4.2	5.72	TRUE	3 prime end bias	Group4	HighBurden	Early
Array1_3817_AGGGGCGCGGAT	737	514	Array1_3817_AGGGGCGCGGAT	T	TT1T17Pop1	NCBITaxon_9541	Macaca fascicularis	EFO_0008919	Seq-Well	10	Granuloma18	PrimaryBioSample_Tissue	MONDO_0018076	tuberculosis	3817	UBERON_0008953	lower lobe of left lung	CL_0000084	T cell	no	unknown	week	UO_0000034	3.498	5.93082	-2.4326	2.8	2.8	2.4	3.08	4.2	5.72	TRUE	3 prime end bias	Group3	HighBurden	Early
Array1_3817_AGGGGCTAGGTG	697	450	Array1_3817_AGGGGCTAGGTG	T	TStemLike	NCBITaxon_9541	Macaca fascicularis	EFO_0008919	Seq-Well	10	Granuloma18	PrimaryBioSample_Tissue	MONDO_0018076	tuberculosis	3817	UBERON_0008953	lower lobe of left lung	CL_0000084	T cell	no	unknown	week	UO_0000034	3.498	5.93082	-2.4326	2.8	2.8	2.4	3.08	4.2	5.72	TRUE	3 prime end bias	Group3	HighBurden	Early
Array1_3817_AGGTATAAAAGC	1356	803	Array1_3817_AGGTATAAAAGC	T	TCytotoxic4	NCBITaxon_9541	Macaca fascicularis	EFO_0008919	Seq-Well	10	Granuloma18	PrimaryBioSample_Tissue	MONDO_0018076	tuberculosis	3817	UBERON_0008953	lower lobe of left lung	CL_0000084	T cell	no	unknown	week	UO_0000034	3.498	5.93082	-2.4326	2.8	2.8	2.4	3.08	4.2	5.72	TRUE	3 prime end bias	Group3	HighBurden	Early
Array1_3817_AGGTATTCCTCG	1277	633	Array1_3817_AGGTATTCCTCG	T	TT1T17Pop1	NCBITaxon_9541	Macaca fascicularis	EFO_0008919	Seq-Well	10	Granuloma18	PrimaryBioSample_Tissue	MONDO_0018076	tuberculosis	3817	UBERON_0008953	lower lobe of left lung	CL_0000084	T cell	no	unknown	week	UO_0000034	3.498	5.93082	-2.4326	2.8	2.8	2.4	3.08	4.2	5.72	TRUE	3 prime end bias	Group3	HighBurden	Early
Array1_3817_AGGTTATTGTCG	4224	2071	Array1_3817_AGGTTATTGTCG	T	TProliferating	NCBITaxon_9541	Macaca fascicularis	EFO_0008919	Seq-Well	10	Granuloma18	PrimaryBioSample_Tissue	MONDO_0018076	tuberculosis	3817	UBERON_0008953	lower lobe of left lung	CL_0000084	T cell	no	unknown	week	UO_0000034	3.498	5.93082	-2.4326	2.8	2.8	2.4	3.08	4.2	5.72	TRUE	3 prime end bias	Group3	HighBurden	Early
Array1_3817_AGGTTTGCCTCC	1436	619	Array1_3817_AGGTTTGCCTCC	T	TCytotoxic5	NCBITaxon_9541	Macaca fascicularis	EFO_0008919	Seq-Well	10	Granuloma18	PrimaryBioSample_Tissue	MONDO_0018076	tuberculosis	3817	UBERON_0008953	lower lobe of left lung	CL_0000084	T cell	no	unknown	week	UO_0000034	3.498	5.93082	-2.4326	2.8	2.8	2.4	3.08	4.2	5.72	TRUE	3 prime end bias	Group5	HighBurden	Early
Array1_3817_AGTACAACCCTA	1374	764	Array1_3817_AGTACAACCCTA	T	TT1T17Pop1	NCBITaxon_9541	Macaca fascicularis	EFO_0008919	Seq-Well	10	Granuloma18	PrimaryBioSample_Tissue	MONDO_0018076	tuberculosis	3817	UBERON_0008953	lower lobe of left lung	CL_0000084	T cell	no	unknown	week	UO_0000034	3.498	5.93082	-2.4326	2.8	2.8	2.4	3.08	4.2	5.72	TRUE	3 prime end bias	Group3	HighBurden	Early
Array1_3817_AGTACCGAATGC	846	544	Array1_3817_AGTACCGAATGC	T	TCytotoxic5	NCBITaxon_9541	Macaca fascicularis	EFO_0008919	Seq-Well	10	Granuloma18	PrimaryBioSample_Tissue	MONDO_0018076	tuberculosis	3817	UBERON_0008953	lower lobe of left lung	CL_0000084	T cell	no	unknown	week	UO_0000034	3.498	5.93082	-2.4326	2.8	2.8	2.4	3.08	4.2	5.72	TRUE	3 prime end bias	Group5	HighBurden	Early
Array1_3817_AGTAGAGCCGAG	1355	683	Array1_3817_AGTAGAGCCGAG	T	TStemLike	NCBITaxon_9541	Macaca fascicularis	EFO_0008919	Seq-Well	10	Granuloma18	PrimaryBioSample_Tissue	MONDO_0018076	tuberculosis	3817	UBERON_0008953	lower lobe of left lung	CL_0000084	T cell	no	unknown	week	UO_0000034	3.498	5.93082	-2.4326	2.8	2.8	2.4	3.08	4.2	5.72	TRUE	3 prime end bias	Group3	HighBurden	Early
Array1_3817_AGTAGCCGCTCT	777	528	Array1_3817_AGTAGCCGCTCT	Fibro	Fibro	NCBITaxon_9541	Macaca fascicularis	EFO_0008919	Seq-Well	10	Granuloma18	PrimaryBioSample_Tissue	MONDO_0018076	tuberculosis	3817	UBERON_0008953	lower lobe of left lung	CL_0000057	fibroblast	no	unknown	week	UO_0000034	3.498	5.93082	-2.4326	2.8	2.8	2.4	3.08	4.2	5.72	TRUE	3 prime end bias	Group2	HighBurden	Early
Array1_3817_AGTAGGATCAAT	1074	618	Array1_3817_AGTAGGATCAAT	T	TCytotoxic4	NCBITaxon_9541	Macaca fascicularis	EFO_0008919	Seq-Well	10	Granuloma18	PrimaryBioSample_Tissue	MONDO_0018076	tuberculosis	3817	UBERON_0008953	lower lobe of left lung	CL_0000084	T cell	no	unknown	week	UO_0000034	3.498	5.93082	-2.4326	2.8	2.8	2.4	3.08	4.2	5.72	TRUE	3 prime end bias	Group3	HighBurden	Early
Array1_3817_AGTAGTCATATG	1504	759	Array1_3817_AGTAGTCATATG	T	TT1T17Pop2	NCBITaxon_9541	Macaca fascicularis	EFO_0008919	Seq-Well	10	Granuloma18	PrimaryBioSample_Tissue	MONDO_0018076	tuberculosis	3817	UBERON_0008953	lower lobe of left lung	CL_0000084	T cell	no	unknown	week	UO_0000034	3.498	5.93082	-2.4326	2.8	2.8	2.4	3.08	4.2	5.72	TRUE	3 prime end bias	Group4	HighBurden	Early
Array1_3817_AGTATGAGATTT	1658	876	Array1_3817_AGTATGAGATTT	T	TCytotoxic4	NCBITaxon_9541	Macaca fascicularis	EFO_0008919	Seq-Well	10	Granuloma18	PrimaryBioSample_Tissue	MONDO_0018076	tuberculosis	3817	UBERON_0008953	lower lobe of left lung	CL_0000084	T cell	no	unknown	week	UO_0000034	3.498	5.93082	-2.4326	2.8	2.8	2.4	3.08	4.2	5.72	TRUE	3 prime end bias	Group3	HighBurden	Early
Array1_3817_AGTATTCACGCC	2260	1117	Array1_3817_AGTATTCACGCC	T	TCytotoxic2	NCBITaxon_9541	Macaca fascicularis	EFO_0008919	Seq-Well	10	Granuloma18	PrimaryBioSample_Tissue	MONDO_0018076	tuberculosis	3817	UBERON_0008953	lower lobe of left lung	CL_0000084	T cell	no	unknown	week	UO_0000034	3.498	5.93082	-2.4326	2.8	2.8	2.4	3.08	4.2	5.72	TRUE	3 prime end bias	Group3	HighBurden	Early
Array1_3817_AGTCACTGAGCA	1162	635	Array1_3817_AGTCACTGAGCA	T	TCytotoxic5	NCBITaxon_9541	Macaca fascicularis	EFO_0008919	Seq-Well	10	Granuloma18	PrimaryBioSample_Tissue	MONDO_0018076	tuberculosis	3817	UBERON_0008953	lower lobe of left lung	CL_0000084	T cell	no	unknown	week	UO_0000034	3.498	5.93082	-2.4326	2.8	2.8	2.4	3.08	4.2	5.72	TRUE	3 prime end bias	Group5	HighBurden	Early
Array1_3817_AGTCAGGTCCCG	2539	1122	Array1_3817_AGTCAGGTCCCG	T	TStemLike	NCBITaxon_9541	Macaca fascicularis	EFO_0008919	Seq-Well	10	Granuloma18	PrimaryBioSample_Tissue	MONDO_0018076	tuberculosis	3817	UBERON_0008953	lower lobe of left lung	CL_0000084	T cell	no	unknown	week	UO_0000034	3.498	5.93082	-2.4326	2.8	2.8	2.4	3.08	4.2	5.72	TRUE	3 prime end bias	Group3	HighBurden	Early
Array1_3817_AGTCATCTAATC	2205	910	Array1_3817_AGTCATCTAATC	T	TStemLike	NCBITaxon_9541	Macaca fascicularis	EFO_0008919	Seq-Well	10	Granuloma18	PrimaryBioSample_Tissue	MONDO_0018076	tuberculosis	3817	UBERON_0008953	lower lobe of left lung	CL_0000084	T cell	no	unknown	week	UO_0000034	3.498	5.93082	-2.4326	2.8	2.8	2.4	3.08	4.2	5.72	TRUE	3 prime end bias	Group3	HighBurden	Early
Array1_3817_AGTCCAGGACGA	1103	645	Array1_3817_AGTCCAGGACGA	T	TStemLike	NCBITaxon_9541	Macaca fascicularis	EFO_0008919	Seq-Well	10	Granuloma18	PrimaryBioSample_Tissue	MONDO_0018076	tuberculosis	3817	UBERON_0008953	lower lobe of left lung	CL_0000084	T cell	no	unknown	week	UO_0000034	3.498	5.93082	-2.4326	2.8	2.8	2.4	3.08	4.2	5.72	TRUE	3 prime end bias	Group3	HighBurden	Early
Array1_3817_AGTCGACATGCC	2219	969	Array1_3817_AGTCGACATGCC	T	TStemLike	NCBITaxon_9541	Macaca fascicularis	EFO_0008919	Seq-Well	10	Granuloma18	PrimaryBioSample_Tissue	MONDO_0018076	tuberculosis	3817	UBERON_0008953	lower lobe of left lung	CL_0000084	T cell	no	unknown	week	UO_0000034	3.498	5.93082	-2.4326	2.8	2.8	2.4	3.08	4.2	5.72	TRUE	3 prime end bias	Group3	HighBurden	Early
Array1_3817_AGTCGAGCTAAG	848	428	Array1_3817_AGTCGAGCTAAG	RBC	RBC	NCBITaxon_9541	Macaca fascicularis	EFO_0008919	Seq-Well	10	Granuloma18	PrimaryBioSample_Tissue	MONDO_0018076	tuberculosis	3817	UBERON_0008953	lower lobe of left lung	CL_0000232	erythrocyte	no	unknown	week	UO_0000034	3.498	5.93082	-2.4326	2.8	2.8	2.4	3.08	4.2	5.72	TRUE	3 prime end bias	Group4	HighBurden	Early
Array1_3817_AGTCGTTGCGGT	1341	673	Array1_3817_AGTCGTTGCGGT	T	TStemLike	NCBITaxon_9541	Macaca fascicularis	EFO_0008919	Seq-Well	10	Granuloma18	PrimaryBioSample_Tissue	MONDO_0018076	tuberculosis	3817	UBERON_0008953	lower lobe of left lung	CL_0000084	T cell	no	unknown	week	UO_0000034	3.498	5.93082	-2.4326	2.8	2.8	2.4	3.08	4.2	5.72	TRUE	3 prime end bias	Group3	HighBurden	Early
Array1_3817_AGTCTAACCACG	1693	928	Array1_3817_AGTCTAACCACG	Mast	Mast	NCBITaxon_9541	Macaca fascicularis	EFO_0008919	Seq-Well	10	Granuloma18	PrimaryBioSample_Tissue	MONDO_0018076	tuberculosis	3817	UBERON_0008953	lower lobe of left lung	CL_0000097	mast cell	no	unknown	week	UO_0000034	3.498	5.93082	-2.4326	2.8	2.8	2.4	3.08	4.2	5.72	TRUE	3 prime end bias	Group2	HighBurden	Early
Array1_3817_AGTCTCAACGTG	1552	786	Array1_3817_AGTCTCAACGTG	RBC	RBC	NCBITaxon_9541	Macaca fascicularis	EFO_0008919	Seq-Well	10	Granuloma18	PrimaryBioSample_Tissue	MONDO_0018076	tuberculosis	3817	UBERON_0008953	lower lobe of left lung	CL_0000232	erythrocyte	no	unknown	week	UO_0000034	3.498	5.93082	-2.4326	2.8	2.8	2.4	3.08	4.2	5.72	TRUE	3 prime end bias	Group4	HighBurden	Early
Array1_3817_AGTGACGCGCGA	1398	726	Array1_3817_AGTGACGCGCGA	T	TCytotoxic5	NCBITaxon_9541	Macaca fascicularis	EFO_0008919	Seq-Well	10	Granuloma18	PrimaryBioSample_Tissue	MONDO_0018076	tuberculosis	3817	UBERON_0008953	lower lobe of left lung	CL_0000084	T cell	no	unknown	week	UO_0000034	3.498	5.93082	-2.4326	2.8	2.8	2.4	3.08	4.2	5.72	TRUE	3 prime end bias	Group5	HighBurden	Early
Array1_3817_AGTGAGGCTACT	1734	925	Array1_3817_AGTGAGGCTACT	T	TT1T17Pop1	NCBITaxon_9541	Macaca fascicularis	EFO_0008919	Seq-Well	10	Granuloma18	PrimaryBioSample_Tissue	MONDO_0018076	tuberculosis	3817	UBERON_0008953	lower lobe of left lung	CL_0000084	T cell	no	unknown	week	UO_0000034	3.498	5.93082	-2.4326	2.8	2.8	2.4	3.08	4.2	5.72	TRUE	3 prime end bias	Group3	HighBurden	Early
Array1_3817_AGTTATAGGCGA	2626	1170	Array1_3817_AGTTATAGGCGA	T	TStemLike	NCBITaxon_9541	Macaca fascicularis	EFO_0008919	Seq-Well	10	Granuloma18	PrimaryBioSample_Tissue	MONDO_0018076	tuberculosis	3817	UBERON_0008953	lower lobe of left lung	CL_0000084	T cell	no	unknown	week	UO_0000034	3.498	5.93082	-2.4326	2.8	2.8	2.4	3.08	4.2	5.72	TRUE	3 prime end bias	Group3	HighBurden	Early
Array1_3817_AGTTATTTGCGT	1926	970	Array1_3817_AGTTATTTGCGT	T	TStemLike	NCBITaxon_9541	Macaca fascicularis	EFO_0008919	Seq-Well	10	Granuloma18	PrimaryBioSample_Tissue	MONDO_0018076	tuberculosis	3817	UBERON_0008953	lower lobe of left lung	CL_0000084	T cell	no	unknown	week	UO_0000034	3.498	5.93082	-2.4326	2.8	2.8	2.4	3.08	4.2	5.72	TRUE	3 prime end bias	Group3	HighBurden	Early
Array1_3817_AGTTCAATCAGT	2686	1231	Array1_3817_AGTTCAATCAGT	T	TT1T17Pop1	NCBITaxon_9541	Macaca fascicularis	EFO_0008919	Seq-Well	10	Granuloma18	PrimaryBioSample_Tissue	MONDO_0018076	tuberculosis	3817	UBERON_0008953	lower lobe of left lung	CL_0000084	T cell	no	unknown	week	UO_0000034	3.498	5.93082	-2.4326	2.8	2.8	2.4	3.08	4.2	5.72	TRUE	3 prime end bias	Group3	HighBurden	Early
Array1_3817_AGTTGAGCCTTA	1354	684	Array1_3817_AGTTGAGCCTTA	T	TStemLike	NCBITaxon_9541	Macaca fascicularis	EFO_0008919	Seq-Well	10	Granuloma18	PrimaryBioSample_Tissue	MONDO_0018076	tuberculosis	3817	UBERON_0008953	lower lobe of left lung	CL_0000084	T cell	no	unknown	week	UO_0000034	3.498	5.93082	-2.4326	2.8	2.8	2.4	3.08	4.2	5.72	TRUE	3 prime end bias	Group3	HighBurden	Early
Array1_3817_AGTTTGTTTTGT	1805	678	Array1_3817_AGTTTGTTTTGT	Plasma	Plasma	NCBITaxon_9541	Macaca fascicularis	EFO_0008919	Seq-Well	10	Granuloma18	PrimaryBioSample_Tissue	MONDO_0018076	tuberculosis	3817	UBERON_0008953	lower lobe of left lung	CL_0000786	plasma cell	no	unknown	week	UO_0000034	3.498	5.93082	-2.4326	2.8	2.8	2.4	3.08	4.2	5.72	TRUE	3 prime end bias	Group2	HighBurden	Early
Array1_3817_ATAAGGCCAGTT	691	459	Array1_3817_ATAAGGCCAGTT	Mphage	Mac1	NCBITaxon_9541	Macaca fascicularis	EFO_0008919	Seq-Well	10	Granuloma18	PrimaryBioSample_Tissue	MONDO_0018076	tuberculosis	3817	UBERON_0008953	lower lobe of left lung	CL_0000235	macrophage	no	unknown	week	UO_0000034	3.498	5.93082	-2.4326	2.8	2.8	2.4	3.08	4.2	5.72	TRUE	3 prime end bias	Group1	HighBurden	Early
Array1_3817_ATAAGTAAACAT	1640	797	Array1_3817_ATAAGTAAACAT	T	TCytotoxic5	NCBITaxon_9541	Macaca fascicularis	EFO_0008919	Seq-Well	10	Granuloma18	PrimaryBioSample_Tissue	MONDO_0018076	tuberculosis	3817	UBERON_0008953	lower lobe of left lung	CL_0000084	T cell	no	unknown	week	UO_0000034	3.498	5.93082	-2.4326	2.8	2.8	2.4	3.08	4.2	5.72	TRUE	3 prime end bias	Group5	HighBurden	Early
Array1_3817_ATACAAGTGAAT	847	426	Array1_3817_ATACAAGTGAAT	T	T	NCBITaxon_9541	Macaca fascicularis	EFO_0008919	Seq-Well	10	Granuloma18	PrimaryBioSample_Tissue	MONDO_0018076	tuberculosis	3817	UBERON_0008953	lower lobe of left lung	CL_0000084	T cell	no	unknown	week	UO_0000034	3.498	5.93082	-2.4326	2.8	2.8	2.4	3.08	4.2	5.72	TRUE	3 prime end bias		HighBurden	Early
Array1_3817_ATACAATTGTCT	3143	1306	Array1_3817_ATACAATTGTCT	Mphage	Mac2	NCBITaxon_9541	Macaca fascicularis	EFO_0008919	Seq-Well	10	Granuloma18	PrimaryBioSample_Tissue	MONDO_0018076	tuberculosis	3817	UBERON_0008953	lower lobe of left lung	CL_0000235	macrophage	no	unknown	week	UO_0000034	3.498	5.93082	-2.4326	2.8	2.8	2.4	3.08	4.2	5.72	TRUE	3 prime end bias	Group1	HighBurden	Early
Array1_3817_ATACACAGATCC	1733	792	Array1_3817_ATACACAGATCC	T	TStemLike	NCBITaxon_9541	Macaca fascicularis	EFO_0008919	Seq-Well	10	Granuloma18	PrimaryBioSample_Tissue	MONDO_0018076	tuberculosis	3817	UBERON_0008953	lower lobe of left lung	CL_0000084	T cell	no	unknown	week	UO_0000034	3.498	5.93082	-2.4326	2.8	2.8	2.4	3.08	4.2	5.72	TRUE	3 prime end bias	Group3	HighBurden	Early
Array1_3817_ATACCTATTACG	1166	624	Array1_3817_ATACCTATTACG	T	TStemLike	NCBITaxon_9541	Macaca fascicularis	EFO_0008919	Seq-Well	10	Granuloma18	PrimaryBioSample_Tissue	MONDO_0018076	tuberculosis	3817	UBERON_0008953	lower lobe of left lung	CL_0000084	T cell	no	unknown	week	UO_0000034	3.498	5.93082	-2.4326	2.8	2.8	2.4	3.08	4.2	5.72	TRUE	3 prime end bias	Group3	HighBurden	Early
Array1_3817_ATACGCCGTCAC	1046	625	Array1_3817_ATACGCCGTCAC	Neutrophil	Neutrophil	NCBITaxon_9541	Macaca fascicularis	EFO_0008919	Seq-Well	10	Granuloma18	PrimaryBioSample_Tissue	MONDO_0018076	tuberculosis	3817	UBERON_0008953	lower lobe of left lung	CL_0000775	neutrophil	no	unknown	week	UO_0000034	3.498	5.93082	-2.4326	2.8	2.8	2.4	3.08	4.2	5.72	TRUE	3 prime end bias	Group4	HighBurden	Early
Array1_3817_ATACGGAGTTGA	1929	971	Array1_3817_ATACGGAGTTGA	T	TT1T17Pop1	NCBITaxon_9541	Macaca fascicularis	EFO_0008919	Seq-Well	10	Granuloma18	PrimaryBioSample_Tissue	MONDO_0018076	tuberculosis	3817	UBERON_0008953	lower lobe of left lung	CL_0000084	T cell	no	unknown	week	UO_0000034	3.498	5.93082	-2.4326	2.8	2.8	2.4	3.08	4.2	5.72	TRUE	3 prime end bias	Group3	HighBurden	Early
Array1_3817_ATACGTCCATGC	3117	1611	Array1_3817_ATACGTCCATGC	T2P	T2P	NCBITaxon_9541	Macaca fascicularis	EFO_0008919	Seq-Well	10	Granuloma18	PrimaryBioSample_Tissue	MONDO_0018076	tuberculosis	3817	UBERON_0008953	lower lobe of left lung	CL_0002063	type II pneumocyte	no	unknown	week	UO_0000034	3.498	5.93082	-2.4326	2.8	2.8	2.4	3.08	4.2	5.72	TRUE	3 prime end bias	Group4	HighBurden	Early
Array1_3817_ATACTAGATGCC	1504	848	Array1_3817_ATACTAGATGCC	T	TStemLike	NCBITaxon_9541	Macaca fascicularis	EFO_0008919	Seq-Well	10	Granuloma18	PrimaryBioSample_Tissue	MONDO_0018076	tuberculosis	3817	UBERON_0008953	lower lobe of left lung	CL_0000084	T cell	no	unknown	week	UO_0000034	3.498	5.93082	-2.4326	2.8	2.8	2.4	3.08	4.2	5.72	TRUE	3 prime end bias	Group3	HighBurden	Early
Array1_3817_ATAGACATCACC	2149	1089	Array1_3817_ATAGACATCACC	T	TT1T17Pop1	NCBITaxon_9541	Macaca fascicularis	EFO_0008919	Seq-Well	10	Granuloma18	PrimaryBioSample_Tissue	MONDO_0018076	tuberculosis	3817	UBERON_0008953	lower lobe of left lung	CL_0000084	T cell	no	unknown	week	UO_0000034	3.498	5.93082	-2.4326	2.8	2.8	2.4	3.08	4.2	5.72	TRUE	3 prime end bias	Group3	HighBurden	Early
Array1_3817_ATAGCGTCAGCA	944	580	Array1_3817_ATAGCGTCAGCA	T	TCytotoxic2	NCBITaxon_9541	Macaca fascicularis	EFO_0008919	Seq-Well	10	Granuloma18	PrimaryBioSample_Tissue	MONDO_0018076	tuberculosis	3817	UBERON_0008953	lower lobe of left lung	CL_0000084	T cell	no	unknown	week	UO_0000034	3.498	5.93082	-2.4326	2.8	2.8	2.4	3.08	4.2	5.72	TRUE	3 prime end bias	Group3	HighBurden	Early
Array1_3817_ATATACCTTAGA	4976	1620	Array1_3817_ATATACCTTAGA	Mphage	Mac9	NCBITaxon_9541	Macaca fascicularis	EFO_0008919	Seq-Well	10	Granuloma18	PrimaryBioSample_Tissue	MONDO_0018076	tuberculosis	3817	UBERON_0008953	lower lobe of left lung	CL_0000235	macrophage	no	unknown	week	UO_0000034	3.498	5.93082	-2.4326	2.8	2.8	2.4	3.08	4.2	5.72	TRUE	3 prime end bias	Group4	HighBurden	Early
Array1_3817_ATATAGAATCAA	1435	712	Array1_3817_ATATAGAATCAA	T	TCytotoxic2	NCBITaxon_9541	Macaca fascicularis	EFO_0008919	Seq-Well	10	Granuloma18	PrimaryBioSample_Tissue	MONDO_0018076	tuberculosis	3817	UBERON_0008953	lower lobe of left lung	CL_0000084	T cell	no	unknown	week	UO_0000034	3.498	5.93082	-2.4326	2.8	2.8	2.4	3.08	4.2	5.72	TRUE	3 prime end bias	Group3	HighBurden	Early
Array1_3817_ATATCCGAACGG	1105	649	Array1_3817_ATATCCGAACGG	T	TCytotoxic4	NCBITaxon_9541	Macaca fascicularis	EFO_0008919	Seq-Well	10	Granuloma18	PrimaryBioSample_Tissue	MONDO_0018076	tuberculosis	3817	UBERON_0008953	lower lobe of left lung	CL_0000084	T cell	no	unknown	week	UO_0000034	3.498	5.93082	-2.4326	2.8	2.8	2.4	3.08	4.2	5.72	TRUE	3 prime end bias	Group3	HighBurden	Early
Array1_3817_ATATCCGCGTAA	5928	2241	Array1_3817_ATATCCGCGTAA	Mphage	Mac2	NCBITaxon_9541	Macaca fascicularis	EFO_0008919	Seq-Well	10	Granuloma18	PrimaryBioSample_Tissue	MONDO_0018076	tuberculosis	3817	UBERON_0008953	lower lobe of left lung	CL_0000235	macrophage	no	unknown	week	UO_0000034	3.498	5.93082	-2.4326	2.8	2.8	2.4	3.08	4.2	5.72	TRUE	3 prime end bias	Group1	HighBurden	Early
Array1_3817_ATATGCACGGTG	796	469	Array1_3817_ATATGCACGGTG	T	TStemLike	NCBITaxon_9541	Macaca fascicularis	EFO_0008919	Seq-Well	10	Granuloma18	PrimaryBioSample_Tissue	MONDO_0018076	tuberculosis	3817	UBERON_0008953	lower lobe of left lung	CL_0000084	T cell	no	unknown	week	UO_0000034	3.498	5.93082	-2.4326	2.8	2.8	2.4	3.08	4.2	5.72	TRUE	3 prime end bias	Group3	HighBurden	Early
Array1_3817_ATATGGCCCTCC	1887	1001	Array1_3817_ATATGGCCCTCC	T	TT1T17Pop1	NCBITaxon_9541	Macaca fascicularis	EFO_0008919	Seq-Well	10	Granuloma18	PrimaryBioSample_Tissue	MONDO_0018076	tuberculosis	3817	UBERON_0008953	lower lobe of left lung	CL_0000084	T cell	no	unknown	week	UO_0000034	3.498	5.93082	-2.4326	2.8	2.8	2.4	3.08	4.2	5.72	TRUE	3 prime end bias	Group3	HighBurden	Early
Array1_3817_ATATGGTTGCGG	1248	726	Array1_3817_ATATGGTTGCGG	T	TStemLike	NCBITaxon_9541	Macaca fascicularis	EFO_0008919	Seq-Well	10	Granuloma18	PrimaryBioSample_Tissue	MONDO_0018076	tuberculosis	3817	UBERON_0008953	lower lobe of left lung	CL_0000084	T cell	no	unknown	week	UO_0000034	3.498	5.93082	-2.4326	2.8	2.8	2.4	3.08	4.2	5.72	TRUE	3 prime end bias	Group3	HighBurden	Early
Array1_3817_ATCAAAAGTCCG	2281	1230	Array1_3817_ATCAAAAGTCCG	T	TT1T17Pop1	NCBITaxon_9541	Macaca fascicularis	EFO_0008919	Seq-Well	10	Granuloma18	PrimaryBioSample_Tissue	MONDO_0018076	tuberculosis	3817	UBERON_0008953	lower lobe of left lung	CL_0000084	T cell	no	unknown	week	UO_0000034	3.498	5.93082	-2.4326	2.8	2.8	2.4	3.08	4.2	5.72	TRUE	3 prime end bias	Group3	HighBurden	Early
Array1_3817_ATCACCCCACCG	3007	1500	Array1_3817_ATCACCCCACCG	T	TT1T17Pop1	NCBITaxon_9541	Macaca fascicularis	EFO_0008919	Seq-Well	10	Granuloma18	PrimaryBioSample_Tissue	MONDO_0018076	tuberculosis	3817	UBERON_0008953	lower lobe of left lung	CL_0000084	T cell	no	unknown	week	UO_0000034	3.498	5.93082	-2.4326	2.8	2.8	2.4	3.08	4.2	5.72	TRUE	3 prime end bias	Group3	HighBurden	Early
Array1_3817_ATCACCGTGCCT	1244	605	Array1_3817_ATCACCGTGCCT	T	TStemLike	NCBITaxon_9541	Macaca fascicularis	EFO_0008919	Seq-Well	10	Granuloma18	PrimaryBioSample_Tissue	MONDO_0018076	tuberculosis	3817	UBERON_0008953	lower lobe of left lung	CL_0000084	T cell	no	unknown	week	UO_0000034	3.498	5.93082	-2.4326	2.8	2.8	2.4	3.08	4.2	5.72	TRUE	3 prime end bias	Group3	HighBurden	Early
Array1_3817_ATCAGCTTTCTC	757	450	Array1_3817_ATCAGCTTTCTC	Mphage	Mac1	NCBITaxon_9541	Macaca fascicularis	EFO_0008919	Seq-Well	10	Granuloma18	PrimaryBioSample_Tissue	MONDO_0018076	tuberculosis	3817	UBERON_0008953	lower lobe of left lung	CL_0000235	macrophage	no	unknown	week	UO_0000034	3.498	5.93082	-2.4326	2.8	2.8	2.4	3.08	4.2	5.72	TRUE	3 prime end bias	Group1	HighBurden	Early
Array1_3817_ATCAGGTATACC	1419	816	Array1_3817_ATCAGGTATACC	T	TT1T17Pop1	NCBITaxon_9541	Macaca fascicularis	EFO_0008919	Seq-Well	10	Granuloma18	PrimaryBioSample_Tissue	MONDO_0018076	tuberculosis	3817	UBERON_0008953	lower lobe of left lung	CL_0000084	T cell	no	unknown	week	UO_0000034	3.498	5.93082	-2.4326	2.8	2.8	2.4	3.08	4.2	5.72	TRUE	3 prime end bias	Group3	HighBurden	Early
Array1_3817_ATCATATGCGGA	1135	724	Array1_3817_ATCATATGCGGA	T	TT1T17Pop1	NCBITaxon_9541	Macaca fascicularis	EFO_0008919	Seq-Well	10	Granuloma18	PrimaryBioSample_Tissue	MONDO_0018076	tuberculosis	3817	UBERON_0008953	lower lobe of left lung	CL_0000084	T cell	no	unknown	week	UO_0000034	3.498	5.93082	-2.4326	2.8	2.8	2.4	3.08	4.2	5.72	TRUE	3 prime end bias	Group3	HighBurden	Early
Array1_3817_ATCCCGATCCTT	904	498	Array1_3817_ATCCCGATCCTT	Mast	Mast	NCBITaxon_9541	Macaca fascicularis	EFO_0008919	Seq-Well	10	Granuloma18	PrimaryBioSample_Tissue	MONDO_0018076	tuberculosis	3817	UBERON_0008953	lower lobe of left lung	CL_0000097	mast cell	no	unknown	week	UO_0000034	3.498	5.93082	-2.4326	2.8	2.8	2.4	3.08	4.2	5.72	TRUE	3 prime end bias	Group2	HighBurden	Early
Array1_3817_ATCCCTCTCACC	1093	538	Array1_3817_ATCCCTCTCACC	Mphage	Mac6	NCBITaxon_9541	Macaca fascicularis	EFO_0008919	Seq-Well	10	Granuloma18	PrimaryBioSample_Tissue	MONDO_0018076	tuberculosis	3817	UBERON_0008953	lower lobe of left lung	CL_0000235	macrophage	no	unknown	week	UO_0000034	3.498	5.93082	-2.4326	2.8	2.8	2.4	3.08	4.2	5.72	TRUE	3 prime end bias	Group5	HighBurden	Early
Array1_3817_ATCCGCCCTCCG	3338	1446	Array1_3817_ATCCGCCCTCCG	Mphage	Mac5	NCBITaxon_9541	Macaca fascicularis	EFO_0008919	Seq-Well	10	Granuloma18	PrimaryBioSample_Tissue	MONDO_0018076	tuberculosis	3817	UBERON_0008953	lower lobe of left lung	CL_0000235	macrophage	no	unknown	week	UO_0000034	3.498	5.93082	-2.4326	2.8	2.8	2.4	3.08	4.2	5.72	TRUE	3 prime end bias	Group1	HighBurden	Early
Array1_3817_ATCCGTCGCGTT	1883	905	Array1_3817_ATCCGTCGCGTT	T	TStemLike	NCBITaxon_9541	Macaca fascicularis	EFO_0008919	Seq-Well	10	Granuloma18	PrimaryBioSample_Tissue	MONDO_0018076	tuberculosis	3817	UBERON_0008953	lower lobe of left lung	CL_0000084	T cell	no	unknown	week	UO_0000034	3.498	5.93082	-2.4326	2.8	2.8	2.4	3.08	4.2	5.72	TRUE	3 prime end bias	Group3	HighBurden	Early
Array1_3817_ATCCTTTGGCTA	2827	822	Array1_3817_ATCCTTTGGCTA	Neutrophil	Neutrophil	NCBITaxon_9541	Macaca fascicularis	EFO_0008919	Seq-Well	10	Granuloma18	PrimaryBioSample_Tissue	MONDO_0018076	tuberculosis	3817	UBERON_0008953	lower lobe of left lung	CL_0000775	neutrophil	no	unknown	week	UO_0000034	3.498	5.93082	-2.4326	2.8	2.8	2.4	3.08	4.2	5.72	TRUE	3 prime end bias	Group4	HighBurden	Early
Array1_3817_ATCGAACCGTCG	925	529	Array1_3817_ATCGAACCGTCG	B	B	NCBITaxon_9541	Macaca fascicularis	EFO_0008919	Seq-Well	10	Granuloma18	PrimaryBioSample_Tissue	MONDO_0018076	tuberculosis	3817	UBERON_0008953	lower lobe of left lung	CL_0000236	B cell	no	unknown	week	UO_0000034	3.498	5.93082	-2.4326	2.8	2.8	2.4	3.08	4.2	5.72	TRUE	3 prime end bias	Group5	HighBurden	Early
Array1_3817_ATCGAAGTACAT	3479	1465	Array1_3817_ATCGAAGTACAT	T	TT1T17Pop3	NCBITaxon_9541	Macaca fascicularis	EFO_0008919	Seq-Well	10	Granuloma18	PrimaryBioSample_Tissue	MONDO_0018076	tuberculosis	3817	UBERON_0008953	lower lobe of left lung	CL_0000084	T cell	no	unknown	week	UO_0000034	3.498	5.93082	-2.4326	2.8	2.8	2.4	3.08	4.2	5.72	TRUE	3 prime end bias	Group3	HighBurden	Early
Array1_3817_ATCGACCATCGT	924	667	Array1_3817_ATCGACCATCGT	T	TT1T17Pop1	NCBITaxon_9541	Macaca fascicularis	EFO_0008919	Seq-Well	10	Granuloma18	PrimaryBioSample_Tissue	MONDO_0018076	tuberculosis	3817	UBERON_0008953	lower lobe of left lung	CL_0000084	T cell	no	unknown	week	UO_0000034	3.498	5.93082	-2.4326	2.8	2.8	2.4	3.08	4.2	5.72	TRUE	3 prime end bias	Group3	HighBurden	Early
Array1_3817_ATCGATAAGCTG	3569	1448	Array1_3817_ATCGATAAGCTG	T	T	NCBITaxon_9541	Macaca fascicularis	EFO_0008919	Seq-Well	10	Granuloma18	PrimaryBioSample_Tissue	MONDO_0018076	tuberculosis	3817	UBERON_0008953	lower lobe of left lung	CL_0000084	T cell	no	unknown	week	UO_0000034	3.498	5.93082	-2.4326	2.8	2.8	2.4	3.08	4.2	5.72	TRUE	3 prime end bias		HighBurden	Early
Array1_3817_ATCGCCCGTAGA	1543	895	Array1_3817_ATCGCCCGTAGA	T	TStemLike	NCBITaxon_9541	Macaca fascicularis	EFO_0008919	Seq-Well	10	Granuloma18	PrimaryBioSample_Tissue	MONDO_0018076	tuberculosis	3817	UBERON_0008953	lower lobe of left lung	CL_0000084	T cell	no	unknown	week	UO_0000034	3.498	5.93082	-2.4326	2.8	2.8	2.4	3.08	4.2	5.72	TRUE	3 prime end bias	Group3	HighBurden	Early
Array1_3817_ATCGCTGATGAA	1545	943	Array1_3817_ATCGCTGATGAA	T	TT1T17Pop1	NCBITaxon_9541	Macaca fascicularis	EFO_0008919	Seq-Well	10	Granuloma18	PrimaryBioSample_Tissue	MONDO_0018076	tuberculosis	3817	UBERON_0008953	lower lobe of left lung	CL_0000084	T cell	no	unknown	week	UO_0000034	3.498	5.93082	-2.4326	2.8	2.8	2.4	3.08	4.2	5.72	TRUE	3 prime end bias	Group3	HighBurden	Early
Array1_3817_ATCGGACAGGGC	11464	3179	Array1_3817_ATCGGACAGGGC	Mphage	Mac5	NCBITaxon_9541	Macaca fascicularis	EFO_0008919	Seq-Well	10	Granuloma18	PrimaryBioSample_Tissue	MONDO_0018076	tuberculosis	3817	UBERON_0008953	lower lobe of left lung	CL_0000235	macrophage	no	unknown	week	UO_0000034	3.498	5.93082	-2.4326	2.8	2.8	2.4	3.08	4.2	5.72	TRUE	3 prime end bias	Group1	HighBurden	Early
Array1_3817_ATCGGGCAATTA	2702	1230	Array1_3817_ATCGGGCAATTA	T	TCytotoxic5	NCBITaxon_9541	Macaca fascicularis	EFO_0008919	Seq-Well	10	Granuloma18	PrimaryBioSample_Tissue	MONDO_0018076	tuberculosis	3817	UBERON_0008953	lower lobe of left lung	CL_0000084	T cell	no	unknown	week	UO_0000034	3.498	5.93082	-2.4326	2.8	2.8	2.4	3.08	4.2	5.72	TRUE	3 prime end bias	Group5	HighBurden	Early
Array1_3817_ATCGGTGGAGCC	2234	898	Array1_3817_ATCGGTGGAGCC	RBC	RBC	NCBITaxon_9541	Macaca fascicularis	EFO_0008919	Seq-Well	10	Granuloma18	PrimaryBioSample_Tissue	MONDO_0018076	tuberculosis	3817	UBERON_0008953	lower lobe of left lung	CL_0000232	erythrocyte	no	unknown	week	UO_0000034	3.498	5.93082	-2.4326	2.8	2.8	2.4	3.08	4.2	5.72	TRUE	3 prime end bias	Group4	HighBurden	Early
Array1_3817_ATCGTGAAGAGC	2688	977	Array1_3817_ATCGTGAAGAGC	T	TStemLike	NCBITaxon_9541	Macaca fascicularis	EFO_0008919	Seq-Well	10	Granuloma18	PrimaryBioSample_Tissue	MONDO_0018076	tuberculosis	3817	UBERON_0008953	lower lobe of left lung	CL_0000084	T cell	no	unknown	week	UO_0000034	3.498	5.93082	-2.4326	2.8	2.8	2.4	3.08	4.2	5.72	TRUE	3 prime end bias	Group3	HighBurden	Early
Array1_3817_ATCTACATAGCG	2234	1025	Array1_3817_ATCTACATAGCG	T	TCytotoxic2	NCBITaxon_9541	Macaca fascicularis	EFO_0008919	Seq-Well	10	Granuloma18	PrimaryBioSample_Tissue	MONDO_0018076	tuberculosis	3817	UBERON_0008953	lower lobe of left lung	CL_0000084	T cell	no	unknown	week	UO_0000034	3.498	5.93082	-2.4326	2.8	2.8	2.4	3.08	4.2	5.72	TRUE	3 prime end bias	Group3	HighBurden	Early
Array1_3817_ATCTCGATCTAC	1141	699	Array1_3817_ATCTCGATCTAC	T	TCytotoxic5	NCBITaxon_9541	Macaca fascicularis	EFO_0008919	Seq-Well	10	Granuloma18	PrimaryBioSample_Tissue	MONDO_0018076	tuberculosis	3817	UBERON_0008953	lower lobe of left lung	CL_0000084	T cell	no	unknown	week	UO_0000034	3.498	5.93082	-2.4326	2.8	2.8	2.4	3.08	4.2	5.72	TRUE	3 prime end bias	Group5	HighBurden	Early
Array1_3817_ATCTCTAATCTG	2030	973	Array1_3817_ATCTCTAATCTG	T	TCytotoxic4	NCBITaxon_9541	Macaca fascicularis	EFO_0008919	Seq-Well	10	Granuloma18	PrimaryBioSample_Tissue	MONDO_0018076	tuberculosis	3817	UBERON_0008953	lower lobe of left lung	CL_0000084	T cell	no	unknown	week	UO_0000034	3.498	5.93082	-2.4326	2.8	2.8	2.4	3.08	4.2	5.72	TRUE	3 prime end bias	Group3	HighBurden	Early
Array1_3817_ATCTGCTTAGAG	1080	556	Array1_3817_ATCTGCTTAGAG	T	TT1T17Pop2	NCBITaxon_9541	Macaca fascicularis	EFO_0008919	Seq-Well	10	Granuloma18	PrimaryBioSample_Tissue	MONDO_0018076	tuberculosis	3817	UBERON_0008953	lower lobe of left lung	CL_0000084	T cell	no	unknown	week	UO_0000034	3.498	5.93082	-2.4326	2.8	2.8	2.4	3.08	4.2	5.72	TRUE	3 prime end bias	Group4	HighBurden	Early
Array1_3817_ATCTTCAAGGCT	2664	1225	Array1_3817_ATCTTCAAGGCT	T	TT1T17Pop1	NCBITaxon_9541	Macaca fascicularis	EFO_0008919	Seq-Well	10	Granuloma18	PrimaryBioSample_Tissue	MONDO_0018076	tuberculosis	3817	UBERON_0008953	lower lobe of left lung	CL_0000084	T cell	no	unknown	week	UO_0000034	3.498	5.93082	-2.4326	2.8	2.8	2.4	3.08	4.2	5.72	TRUE	3 prime end bias	Group3	HighBurden	Early
Array1_3817_ATGAACTATTGG	2110	464	Array1_3817_ATGAACTATTGG	Plasma	Plasma	NCBITaxon_9541	Macaca fascicularis	EFO_0008919	Seq-Well	10	Granuloma18	PrimaryBioSample_Tissue	MONDO_0018076	tuberculosis	3817	UBERON_0008953	lower lobe of left lung	CL_0000786	plasma cell	no	unknown	week	UO_0000034	3.498	5.93082	-2.4326	2.8	2.8	2.4	3.08	4.2	5.72	TRUE	3 prime end bias	Group2	HighBurden	Early
Array1_3817_ATGAATTCTTTC	2035	932	Array1_3817_ATGAATTCTTTC	T	TCytotoxic2	NCBITaxon_9541	Macaca fascicularis	EFO_0008919	Seq-Well	10	Granuloma18	PrimaryBioSample_Tissue	MONDO_0018076	tuberculosis	3817	UBERON_0008953	lower lobe of left lung	CL_0000084	T cell	no	unknown	week	UO_0000034	3.498	5.93082	-2.4326	2.8	2.8	2.4	3.08	4.2	5.72	TRUE	3 prime end bias	Group3	HighBurden	Early
Array1_3817_ATGACAGTTGGT	2657	1159	Array1_3817_ATGACAGTTGGT	T	TStemLike	NCBITaxon_9541	Macaca fascicularis	EFO_0008919	Seq-Well	10	Granuloma18	PrimaryBioSample_Tissue	MONDO_0018076	tuberculosis	3817	UBERON_0008953	lower lobe of left lung	CL_0000084	T cell	no	unknown	week	UO_0000034	3.498	5.93082	-2.4326	2.8	2.8	2.4	3.08	4.2	5.72	TRUE	3 prime end bias	Group3	HighBurden	Early
Array1_3817_ATGAGATCGTGA	1619	905	Array1_3817_ATGAGATCGTGA	T	TT1T17Pop1	NCBITaxon_9541	Macaca fascicularis	EFO_0008919	Seq-Well	10	Granuloma18	PrimaryBioSample_Tissue	MONDO_0018076	tuberculosis	3817	UBERON_0008953	lower lobe of left lung	CL_0000084	T cell	no	unknown	week	UO_0000034	3.498	5.93082	-2.4326	2.8	2.8	2.4	3.08	4.2	5.72	TRUE	3 prime end bias	Group3	HighBurden	Early
Array1_3817_ATGATAGTCCTA	1068	631	Array1_3817_ATGATAGTCCTA	Neutrophil	Neutrophil	NCBITaxon_9541	Macaca fascicularis	EFO_0008919	Seq-Well	10	Granuloma18	PrimaryBioSample_Tissue	MONDO_0018076	tuberculosis	3817	UBERON_0008953	lower lobe of left lung	CL_0000775	neutrophil	no	unknown	week	UO_0000034	3.498	5.93082	-2.4326	2.8	2.8	2.4	3.08	4.2	5.72	TRUE	3 prime end bias	Group4	HighBurden	Early
Array1_3817_ATGCCACCTACT	2130	927	Array1_3817_ATGCCACCTACT	T	TStemLike	NCBITaxon_9541	Macaca fascicularis	EFO_0008919	Seq-Well	10	Granuloma18	PrimaryBioSample_Tissue	MONDO_0018076	tuberculosis	3817	UBERON_0008953	lower lobe of left lung	CL_0000084	T cell	no	unknown	week	UO_0000034	3.498	5.93082	-2.4326	2.8	2.8	2.4	3.08	4.2	5.72	TRUE	3 prime end bias	Group3	HighBurden	Early
Array1_3817_ATGCTAGGCTTC	1144	670	Array1_3817_ATGCTAGGCTTC	T	TCytotoxic4	NCBITaxon_9541	Macaca fascicularis	EFO_0008919	Seq-Well	10	Granuloma18	PrimaryBioSample_Tissue	MONDO_0018076	tuberculosis	3817	UBERON_0008953	lower lobe of left lung	CL_0000084	T cell	no	unknown	week	UO_0000034	3.498	5.93082	-2.4326	2.8	2.8	2.4	3.08	4.2	5.72	TRUE	3 prime end bias	Group3	HighBurden	Early
Array1_3817_ATGCTGTCTCAT	1452	746	Array1_3817_ATGCTGTCTCAT	Mphage	Mac1	NCBITaxon_9541	Macaca fascicularis	EFO_0008919	Seq-Well	10	Granuloma18	PrimaryBioSample_Tissue	MONDO_0018076	tuberculosis	3817	UBERON_0008953	lower lobe of left lung	CL_0000235	macrophage	no	unknown	week	UO_0000034	3.498	5.93082	-2.4326	2.8	2.8	2.4	3.08	4.2	5.72	TRUE	3 prime end bias	Group1	HighBurden	Early
Array1_3817_ATGGCGCAATGT	699	447	Array1_3817_ATGGCGCAATGT	T	TProliferating	NCBITaxon_9541	Macaca fascicularis	EFO_0008919	Seq-Well	10	Granuloma18	PrimaryBioSample_Tissue	MONDO_0018076	tuberculosis	3817	UBERON_0008953	lower lobe of left lung	CL_0000084	T cell	no	unknown	week	UO_0000034	3.498	5.93082	-2.4326	2.8	2.8	2.4	3.08	4.2	5.72	TRUE	3 prime end bias	Group3	HighBurden	Early
Array1_3817_ATGGGTCAAAGT	1082	626	Array1_3817_ATGGGTCAAAGT	T	TStemLike	NCBITaxon_9541	Macaca fascicularis	EFO_0008919	Seq-Well	10	Granuloma18	PrimaryBioSample_Tissue	MONDO_0018076	tuberculosis	3817	UBERON_0008953	lower lobe of left lung	CL_0000084	T cell	no	unknown	week	UO_0000034	3.498	5.93082	-2.4326	2.8	2.8	2.4	3.08	4.2	5.72	TRUE	3 prime end bias	Group3	HighBurden	Early
Array1_3817_ATGGTGAGCTAT	1745	856	Array1_3817_ATGGTGAGCTAT	T	TT1T17Pop1	NCBITaxon_9541	Macaca fascicularis	EFO_0008919	Seq-Well	10	Granuloma18	PrimaryBioSample_Tissue	MONDO_0018076	tuberculosis	3817	UBERON_0008953	lower lobe of left lung	CL_0000084	T cell	no	unknown	week	UO_0000034	3.498	5.93082	-2.4326	2.8	2.8	2.4	3.08	4.2	5.72	TRUE	3 prime end bias	Group3	HighBurden	Early
Array1_3817_ATGGTTACGTCG	5040	1832	Array1_3817_ATGGTTACGTCG	T	TT1T17Pop1	NCBITaxon_9541	Macaca fascicularis	EFO_0008919	Seq-Well	10	Granuloma18	PrimaryBioSample_Tissue	MONDO_0018076	tuberculosis	3817	UBERON_0008953	lower lobe of left lung	CL_0000084	T cell	no	unknown	week	UO_0000034	3.498	5.93082	-2.4326	2.8	2.8	2.4	3.08	4.2	5.72	TRUE	3 prime end bias	Group3	HighBurden	Early
Array1_3817_ATGTACCCACGA	2572	1002	Array1_3817_ATGTACCCACGA	T	T	NCBITaxon_9541	Macaca fascicularis	EFO_0008919	Seq-Well	10	Granuloma18	PrimaryBioSample_Tissue	MONDO_0018076	tuberculosis	3817	UBERON_0008953	lower lobe of left lung	CL_0000084	T cell	no	unknown	week	UO_0000034	3.498	5.93082	-2.4326	2.8	2.8	2.4	3.08	4.2	5.72	TRUE	3 prime end bias		HighBurden	Early
Array1_3817_ATGTCACGTCAC	2290	860	Array1_3817_ATGTCACGTCAC	T	TStemLike	NCBITaxon_9541	Macaca fascicularis	EFO_0008919	Seq-Well	10	Granuloma18	PrimaryBioSample_Tissue	MONDO_0018076	tuberculosis	3817	UBERON_0008953	lower lobe of left lung	CL_0000084	T cell	no	unknown	week	UO_0000034	3.498	5.93082	-2.4326	2.8	2.8	2.4	3.08	4.2	5.72	TRUE	3 prime end bias	Group3	HighBurden	Early
Array1_3817_ATGTCCCGCTTA	1118	631	Array1_3817_ATGTCCCGCTTA	T	TCytotoxic6	NCBITaxon_9541	Macaca fascicularis	EFO_0008919	Seq-Well	10	Granuloma18	PrimaryBioSample_Tissue	MONDO_0018076	tuberculosis	3817	UBERON_0008953	lower lobe of left lung	CL_0000084	T cell	no	unknown	week	UO_0000034	3.498	5.93082	-2.4326	2.8	2.8	2.4	3.08	4.2	5.72	TRUE	3 prime end bias	Group3	HighBurden	Early
Array1_3817_ATGTGCACTCGC	1732	899	Array1_3817_ATGTGCACTCGC	T	TCytotoxic5	NCBITaxon_9541	Macaca fascicularis	EFO_0008919	Seq-Well	10	Granuloma18	PrimaryBioSample_Tissue	MONDO_0018076	tuberculosis	3817	UBERON_0008953	lower lobe of left lung	CL_0000084	T cell	no	unknown	week	UO_0000034	3.498	5.93082	-2.4326	2.8	2.8	2.4	3.08	4.2	5.72	TRUE	3 prime end bias	Group5	HighBurden	Early
Array1_3817_ATGTGCCGGTCA	2076	1108	Array1_3817_ATGTGCCGGTCA	T	TTreg	NCBITaxon_9541	Macaca fascicularis	EFO_0008919	Seq-Well	10	Granuloma18	PrimaryBioSample_Tissue	MONDO_0018076	tuberculosis	3817	UBERON_0008953	lower lobe of left lung	CL_0000084	T cell	no	unknown	week	UO_0000034	3.498	5.93082	-2.4326	2.8	2.8	2.4	3.08	4.2	5.72	TRUE	3 prime end bias	Group4	HighBurden	Early
Array1_3817_ATGTGTTTACTT	1503	520	Array1_3817_ATGTGTTTACTT	T	T	NCBITaxon_9541	Macaca fascicularis	EFO_0008919	Seq-Well	10	Granuloma18	PrimaryBioSample_Tissue	MONDO_0018076	tuberculosis	3817	UBERON_0008953	lower lobe of left lung	CL_0000084	T cell	no	unknown	week	UO_0000034	3.498	5.93082	-2.4326	2.8	2.8	2.4	3.08	4.2	5.72	TRUE	3 prime end bias		HighBurden	Early
Array1_3817_ATTAACAAAGCT	2012	1081	Array1_3817_ATTAACAAAGCT	T	TT1T17Pop1	NCBITaxon_9541	Macaca fascicularis	EFO_0008919	Seq-Well	10	Granuloma18	PrimaryBioSample_Tissue	MONDO_0018076	tuberculosis	3817	UBERON_0008953	lower lobe of left lung	CL_0000084	T cell	no	unknown	week	UO_0000034	3.498	5.93082	-2.4326	2.8	2.8	2.4	3.08	4.2	5.72	TRUE	3 prime end bias	Group3	HighBurden	Early
Array1_3817_ATTAGACCCACT	2194	1212	Array1_3817_ATTAGACCCACT	T	TT1T17Pop1	NCBITaxon_9541	Macaca fascicularis	EFO_0008919	Seq-Well	10	Granuloma18	PrimaryBioSample_Tissue	MONDO_0018076	tuberculosis	3817	UBERON_0008953	lower lobe of left lung	CL_0000084	T cell	no	unknown	week	UO_0000034	3.498	5.93082	-2.4326	2.8	2.8	2.4	3.08	4.2	5.72	TRUE	3 prime end bias	Group3	HighBurden	Early
Array1_3817_ATTATCCGTCCG	1949	759	Array1_3817_ATTATCCGTCCG	B	B	NCBITaxon_9541	Macaca fascicularis	EFO_0008919	Seq-Well	10	Granuloma18	PrimaryBioSample_Tissue	MONDO_0018076	tuberculosis	3817	UBERON_0008953	lower lobe of left lung	CL_0000236	B cell	no	unknown	week	UO_0000034	3.498	5.93082	-2.4326	2.8	2.8	2.4	3.08	4.2	5.72	TRUE	3 prime end bias	Group5	HighBurden	Early
Array1_3817_ATTATTTATAAG	3322	1434	Array1_3817_ATTATTTATAAG	Mast	Mast	NCBITaxon_9541	Macaca fascicularis	EFO_0008919	Seq-Well	10	Granuloma18	PrimaryBioSample_Tissue	MONDO_0018076	tuberculosis	3817	UBERON_0008953	lower lobe of left lung	CL_0000097	mast cell	no	unknown	week	UO_0000034	3.498	5.93082	-2.4326	2.8	2.8	2.4	3.08	4.2	5.72	TRUE	3 prime end bias	Group2	HighBurden	Early
Array1_3817_ATTCACTGCCTT	1237	580	Array1_3817_ATTCACTGCCTT	T2P	T2P	NCBITaxon_9541	Macaca fascicularis	EFO_0008919	Seq-Well	10	Granuloma18	PrimaryBioSample_Tissue	MONDO_0018076	tuberculosis	3817	UBERON_0008953	lower lobe of left lung	CL_0002063	type II pneumocyte	no	unknown	week	UO_0000034	3.498	5.93082	-2.4326	2.8	2.8	2.4	3.08	4.2	5.72	TRUE	3 prime end bias	Group4	HighBurden	Early
Array1_3817_ATTCAGGTGTCA	1188	578	Array1_3817_ATTCAGGTGTCA	T	T	NCBITaxon_9541	Macaca fascicularis	EFO_0008919	Seq-Well	10	Granuloma18	PrimaryBioSample_Tissue	MONDO_0018076	tuberculosis	3817	UBERON_0008953	lower lobe of left lung	CL_0000084	T cell	no	unknown	week	UO_0000034	3.498	5.93082	-2.4326	2.8	2.8	2.4	3.08	4.2	5.72	TRUE	3 prime end bias		HighBurden	Early
Array1_3817_ATTCCATGGTCT	727	483	Array1_3817_ATTCCATGGTCT	T	TCytotoxic4	NCBITaxon_9541	Macaca fascicularis	EFO_0008919	Seq-Well	10	Granuloma18	PrimaryBioSample_Tissue	MONDO_0018076	tuberculosis	3817	UBERON_0008953	lower lobe of left lung	CL_0000084	T cell	no	unknown	week	UO_0000034	3.498	5.93082	-2.4326	2.8	2.8	2.4	3.08	4.2	5.72	TRUE	3 prime end bias	Group3	HighBurden	Early
Array1_3817_ATTCGCACTGCG	1091	654	Array1_3817_ATTCGCACTGCG	T	TStemLike	NCBITaxon_9541	Macaca fascicularis	EFO_0008919	Seq-Well	10	Granuloma18	PrimaryBioSample_Tissue	MONDO_0018076	tuberculosis	3817	UBERON_0008953	lower lobe of left lung	CL_0000084	T cell	no	unknown	week	UO_0000034	3.498	5.93082	-2.4326	2.8	2.8	2.4	3.08	4.2	5.72	TRUE	3 prime end bias	Group3	HighBurden	Early
Array1_3817_ATTCTAAGTTTG	1337	735	Array1_3817_ATTCTAAGTTTG	T	TCytotoxic4	NCBITaxon_9541	Macaca fascicularis	EFO_0008919	Seq-Well	10	Granuloma18	PrimaryBioSample_Tissue	MONDO_0018076	tuberculosis	3817	UBERON_0008953	lower lobe of left lung	CL_0000084	T cell	no	unknown	week	UO_0000034	3.498	5.93082	-2.4326	2.8	2.8	2.4	3.08	4.2	5.72	TRUE	3 prime end bias	Group3	HighBurden	Early
Array1_3817_ATTCTCCCATGA	1638	756	Array1_3817_ATTCTCCCATGA	T	TStemLike	NCBITaxon_9541	Macaca fascicularis	EFO_0008919	Seq-Well	10	Granuloma18	PrimaryBioSample_Tissue	MONDO_0018076	tuberculosis	3817	UBERON_0008953	lower lobe of left lung	CL_0000084	T cell	no	unknown	week	UO_0000034	3.498	5.93082	-2.4326	2.8	2.8	2.4	3.08	4.2	5.72	TRUE	3 prime end bias	Group3	HighBurden	Early
Array1_3817_ATTCTTTCGTCT	1169	411	Array1_3817_ATTCTTTCGTCT	Neutrophil	Neutrophil	NCBITaxon_9541	Macaca fascicularis	EFO_0008919	Seq-Well	10	Granuloma18	PrimaryBioSample_Tissue	MONDO_0018076	tuberculosis	3817	UBERON_0008953	lower lobe of left lung	CL_0000775	neutrophil	no	unknown	week	UO_0000034	3.498	5.93082	-2.4326	2.8	2.8	2.4	3.08	4.2	5.72	TRUE	3 prime end bias	Group4	HighBurden	Early
Array1_3817_ATTGAAATGTAG	1926	943	Array1_3817_ATTGAAATGTAG	T	TT1T17Pop1	NCBITaxon_9541	Macaca fascicularis	EFO_0008919	Seq-Well	10	Granuloma18	PrimaryBioSample_Tissue	MONDO_0018076	tuberculosis	3817	UBERON_0008953	lower lobe of left lung	CL_0000084	T cell	no	unknown	week	UO_0000034	3.498	5.93082	-2.4326	2.8	2.8	2.4	3.08	4.2	5.72	TRUE	3 prime end bias	Group3	HighBurden	Early
Array1_3817_ATTGACCGGCGT	1620	849	Array1_3817_ATTGACCGGCGT	T	TStemLike	NCBITaxon_9541	Macaca fascicularis	EFO_0008919	Seq-Well	10	Granuloma18	PrimaryBioSample_Tissue	MONDO_0018076	tuberculosis	3817	UBERON_0008953	lower lobe of left lung	CL_0000084	T cell	no	unknown	week	UO_0000034	3.498	5.93082	-2.4326	2.8	2.8	2.4	3.08	4.2	5.72	TRUE	3 prime end bias	Group3	HighBurden	Early
Array1_3817_ATTGCATAACTA	1018	496	Array1_3817_ATTGCATAACTA	Neutrophil	Neutrophil	NCBITaxon_9541	Macaca fascicularis	EFO_0008919	Seq-Well	10	Granuloma18	PrimaryBioSample_Tissue	MONDO_0018076	tuberculosis	3817	UBERON_0008953	lower lobe of left lung	CL_0000775	neutrophil	no	unknown	week	UO_0000034	3.498	5.93082	-2.4326	2.8	2.8	2.4	3.08	4.2	5.72	TRUE	3 prime end bias	Group4	HighBurden	Early
Array1_3817_ATTGTCCGACCT	1733	919	Array1_3817_ATTGTCCGACCT	B	B	NCBITaxon_9541	Macaca fascicularis	EFO_0008919	Seq-Well	10	Granuloma18	PrimaryBioSample_Tissue	MONDO_0018076	tuberculosis	3817	UBERON_0008953	lower lobe of left lung	CL_0000236	B cell	no	unknown	week	UO_0000034	3.498	5.93082	-2.4326	2.8	2.8	2.4	3.08	4.2	5.72	TRUE	3 prime end bias	Group5	HighBurden	Early
Array1_3817_ATTTCACGGGCG	828	441	Array1_3817_ATTTCACGGGCG	Neutrophil	Neutrophil	NCBITaxon_9541	Macaca fascicularis	EFO_0008919	Seq-Well	10	Granuloma18	PrimaryBioSample_Tissue	MONDO_0018076	tuberculosis	3817	UBERON_0008953	lower lobe of left lung	CL_0000775	neutrophil	no	unknown	week	UO_0000034	3.498	5.93082	-2.4326	2.8	2.8	2.4	3.08	4.2	5.72	TRUE	3 prime end bias	Group4	HighBurden	Early
Array1_3817_ATTTCGTCGTTA	1803	911	Array1_3817_ATTTCGTCGTTA	Mphage	Mac1	NCBITaxon_9541	Macaca fascicularis	EFO_0008919	Seq-Well	10	Granuloma18	PrimaryBioSample_Tissue	MONDO_0018076	tuberculosis	3817	UBERON_0008953	lower lobe of left lung	CL_0000235	macrophage	no	unknown	week	UO_0000034	3.498	5.93082	-2.4326	2.8	2.8	2.4	3.08	4.2	5.72	TRUE	3 prime end bias	Group1	HighBurden	Early
Array1_3817_ATTTGTGATAGT	1389	582	Array1_3817_ATTTGTGATAGT	T2P	T2P	NCBITaxon_9541	Macaca fascicularis	EFO_0008919	Seq-Well	10	Granuloma18	PrimaryBioSample_Tissue	MONDO_0018076	tuberculosis	3817	UBERON_0008953	lower lobe of left lung	CL_0002063	type II pneumocyte	no	unknown	week	UO_0000034	3.498	5.93082	-2.4326	2.8	2.8	2.4	3.08	4.2	5.72	TRUE	3 prime end bias	Group4	HighBurden	Early
Array1_3817_ATTTTCGCGCAG	1120	666	Array1_3817_ATTTTCGCGCAG	T	TT1T17Pop2	NCBITaxon_9541	Macaca fascicularis	EFO_0008919	Seq-Well	10	Granuloma18	PrimaryBioSample_Tissue	MONDO_0018076	tuberculosis	3817	UBERON_0008953	lower lobe of left lung	CL_0000084	T cell	no	unknown	week	UO_0000034	3.498	5.93082	-2.4326	2.8	2.8	2.4	3.08	4.2	5.72	TRUE	3 prime end bias	Group4	HighBurden	Early
Array1_3817_CAAAGTAATAAC	3507	1303	Array1_3817_CAAAGTAATAAC	T	TT1T17Pop1	NCBITaxon_9541	Macaca fascicularis	EFO_0008919	Seq-Well	10	Granuloma18	PrimaryBioSample_Tissue	MONDO_0018076	tuberculosis	3817	UBERON_0008953	lower lobe of left lung	CL_0000084	T cell	no	unknown	week	UO_0000034	3.498	5.93082	-2.4326	2.8	2.8	2.4	3.08	4.2	5.72	TRUE	3 prime end bias	Group3	HighBurden	Early
Array1_3817_CAACATTAGCCA	2111	1209	Array1_3817_CAACATTAGCCA	T	TT1T17Pop1	NCBITaxon_9541	Macaca fascicularis	EFO_0008919	Seq-Well	10	Granuloma18	PrimaryBioSample_Tissue	MONDO_0018076	tuberculosis	3817	UBERON_0008953	lower lobe of left lung	CL_0000084	T cell	no	unknown	week	UO_0000034	3.498	5.93082	-2.4326	2.8	2.8	2.4	3.08	4.2	5.72	TRUE	3 prime end bias	Group3	HighBurden	Early
Array1_3817_CAACCTCTCACT	1462	845	Array1_3817_CAACCTCTCACT	T	TT1T17Pop1	NCBITaxon_9541	Macaca fascicularis	EFO_0008919	Seq-Well	10	Granuloma18	PrimaryBioSample_Tissue	MONDO_0018076	tuberculosis	3817	UBERON_0008953	lower lobe of left lung	CL_0000084	T cell	no	unknown	week	UO_0000034	3.498	5.93082	-2.4326	2.8	2.8	2.4	3.08	4.2	5.72	TRUE	3 prime end bias	Group3	HighBurden	Early
Array1_3817_CAACTACGGATT	950	436	Array1_3817_CAACTACGGATT	RBC	RBC	NCBITaxon_9541	Macaca fascicularis	EFO_0008919	Seq-Well	10	Granuloma18	PrimaryBioSample_Tissue	MONDO_0018076	tuberculosis	3817	UBERON_0008953	lower lobe of left lung	CL_0000232	erythrocyte	no	unknown	week	UO_0000034	3.498	5.93082	-2.4326	2.8	2.8	2.4	3.08	4.2	5.72	TRUE	3 prime end bias	Group4	HighBurden	Early
Array1_3817_CAACTATACCTG	1901	923	Array1_3817_CAACTATACCTG	T	TT1T17Pop1	NCBITaxon_9541	Macaca fascicularis	EFO_0008919	Seq-Well	10	Granuloma18	PrimaryBioSample_Tissue	MONDO_0018076	tuberculosis	3817	UBERON_0008953	lower lobe of left lung	CL_0000084	T cell	no	unknown	week	UO_0000034	3.498	5.93082	-2.4326	2.8	2.8	2.4	3.08	4.2	5.72	TRUE	3 prime end bias	Group3	HighBurden	Early
Array1_3817_CAAGAATATCTC	1667	806	Array1_3817_CAAGAATATCTC	T	TStemLike	NCBITaxon_9541	Macaca fascicularis	EFO_0008919	Seq-Well	10	Granuloma18	PrimaryBioSample_Tissue	MONDO_0018076	tuberculosis	3817	UBERON_0008953	lower lobe of left lung	CL_0000084	T cell	no	unknown	week	UO_0000034	3.498	5.93082	-2.4326	2.8	2.8	2.4	3.08	4.2	5.72	TRUE	3 prime end bias	Group3	HighBurden	Early
Array1_3817_CAAGCAACACAT	832	521	Array1_3817_CAAGCAACACAT	T	TCytotoxic4	NCBITaxon_9541	Macaca fascicularis	EFO_0008919	Seq-Well	10	Granuloma18	PrimaryBioSample_Tissue	MONDO_0018076	tuberculosis	3817	UBERON_0008953	lower lobe of left lung	CL_0000084	T cell	no	unknown	week	UO_0000034	3.498	5.93082	-2.4326	2.8	2.8	2.4	3.08	4.2	5.72	TRUE	3 prime end bias	Group3	HighBurden	Early
Array1_3817_CAAGGCAACCCC	2182	1043	Array1_3817_CAAGGCAACCCC	T	TT1T17Pop1	NCBITaxon_9541	Macaca fascicularis	EFO_0008919	Seq-Well	10	Granuloma18	PrimaryBioSample_Tissue	MONDO_0018076	tuberculosis	3817	UBERON_0008953	lower lobe of left lung	CL_0000084	T cell	no	unknown	week	UO_0000034	3.498	5.93082	-2.4326	2.8	2.8	2.4	3.08	4.2	5.72	TRUE	3 prime end bias	Group3	HighBurden	Early
Array1_3817_CAAGGGTGACAA	998	584	Array1_3817_CAAGGGTGACAA	T	TCytotoxic1	NCBITaxon_9541	Macaca fascicularis	EFO_0008919	Seq-Well	10	Granuloma18	PrimaryBioSample_Tissue	MONDO_0018076	tuberculosis	3817	UBERON_0008953	lower lobe of left lung	CL_0000084	T cell	no	unknown	week	UO_0000034	3.498	5.93082	-2.4326	2.8	2.8	2.4	3.08	4.2	5.72	TRUE	3 prime end bias	Group5	HighBurden	Early
Array1_3817_CAAGTTTCGTGA	12620	2925	Array1_3817_CAAGTTTCGTGA	Mphage	Mac5	NCBITaxon_9541	Macaca fascicularis	EFO_0008919	Seq-Well	10	Granuloma18	PrimaryBioSample_Tissue	MONDO_0018076	tuberculosis	3817	UBERON_0008953	lower lobe of left lung	CL_0000235	macrophage	no	unknown	week	UO_0000034	3.498	5.93082	-2.4326	2.8	2.8	2.4	3.08	4.2	5.72	TRUE	3 prime end bias	Group1	HighBurden	Early
Array1_3817_CAAGTTTTCCTT	1177	542	Array1_3817_CAAGTTTTCCTT	T	TCytotoxic5	NCBITaxon_9541	Macaca fascicularis	EFO_0008919	Seq-Well	10	Granuloma18	PrimaryBioSample_Tissue	MONDO_0018076	tuberculosis	3817	UBERON_0008953	lower lobe of left lung	CL_0000084	T cell	no	unknown	week	UO_0000034	3.498	5.93082	-2.4326	2.8	2.8	2.4	3.08	4.2	5.72	TRUE	3 prime end bias	Group5	HighBurden	Early
Array1_3817_CAATATTAATCG	1752	776	Array1_3817_CAATATTAATCG	T	TCytotoxic1	NCBITaxon_9541	Macaca fascicularis	EFO_0008919	Seq-Well	10	Granuloma18	PrimaryBioSample_Tissue	MONDO_0018076	tuberculosis	3817	UBERON_0008953	lower lobe of left lung	CL_0000084	T cell	no	unknown	week	UO_0000034	3.498	5.93082	-2.4326	2.8	2.8	2.4	3.08	4.2	5.72	TRUE	3 prime end bias	Group5	HighBurden	Early
Array1_3817_CAATCCTCCTGG	4045	1851	Array1_3817_CAATCCTCCTGG	T	TProliferating	NCBITaxon_9541	Macaca fascicularis	EFO_0008919	Seq-Well	10	Granuloma18	PrimaryBioSample_Tissue	MONDO_0018076	tuberculosis	3817	UBERON_0008953	lower lobe of left lung	CL_0000084	T cell	no	unknown	week	UO_0000034	3.498	5.93082	-2.4326	2.8	2.8	2.4	3.08	4.2	5.72	TRUE	3 prime end bias	Group3	HighBurden	Early
Array1_3817_CAATGAAGTGTT	5122	1899	Array1_3817_CAATGAAGTGTT	Mphage	Mac5	NCBITaxon_9541	Macaca fascicularis	EFO_0008919	Seq-Well	10	Granuloma18	PrimaryBioSample_Tissue	MONDO_0018076	tuberculosis	3817	UBERON_0008953	lower lobe of left lung	CL_0000235	macrophage	no	unknown	week	UO_0000034	3.498	5.93082	-2.4326	2.8	2.8	2.4	3.08	4.2	5.72	TRUE	3 prime end bias	Group1	HighBurden	Early
Array1_3817_CAATTACATATG	1718	876	Array1_3817_CAATTACATATG	Neutrophil	Neutrophil	NCBITaxon_9541	Macaca fascicularis	EFO_0008919	Seq-Well	10	Granuloma18	PrimaryBioSample_Tissue	MONDO_0018076	tuberculosis	3817	UBERON_0008953	lower lobe of left lung	CL_0000775	neutrophil	no	unknown	week	UO_0000034	3.498	5.93082	-2.4326	2.8	2.8	2.4	3.08	4.2	5.72	TRUE	3 prime end bias	Group4	HighBurden	Early
Array1_3817_CAATTGTCAAAA	2360	1100	Array1_3817_CAATTGTCAAAA	Mphage	Mac9	NCBITaxon_9541	Macaca fascicularis	EFO_0008919	Seq-Well	10	Granuloma18	PrimaryBioSample_Tissue	MONDO_0018076	tuberculosis	3817	UBERON_0008953	lower lobe of left lung	CL_0000235	macrophage	no	unknown	week	UO_0000034	3.498	5.93082	-2.4326	2.8	2.8	2.4	3.08	4.2	5.72	TRUE	3 prime end bias	Group4	HighBurden	Early
Array1_3817_CACAATCACATC	2047	1164	Array1_3817_CACAATCACATC	T	TCytotoxic1	NCBITaxon_9541	Macaca fascicularis	EFO_0008919	Seq-Well	10	Granuloma18	PrimaryBioSample_Tissue	MONDO_0018076	tuberculosis	3817	UBERON_0008953	lower lobe of left lung	CL_0000084	T cell	no	unknown	week	UO_0000034	3.498	5.93082	-2.4326	2.8	2.8	2.4	3.08	4.2	5.72	TRUE	3 prime end bias	Group5	HighBurden	Early
Array1_3817_CACACATAAACC	1995	1069	Array1_3817_CACACATAAACC	T	TCytotoxic4	NCBITaxon_9541	Macaca fascicularis	EFO_0008919	Seq-Well	10	Granuloma18	PrimaryBioSample_Tissue	MONDO_0018076	tuberculosis	3817	UBERON_0008953	lower lobe of left lung	CL_0000084	T cell	no	unknown	week	UO_0000034	3.498	5.93082	-2.4326	2.8	2.8	2.4	3.08	4.2	5.72	TRUE	3 prime end bias	Group3	HighBurden	Early
Array1_3817_CACATAGCTTTC	2206	670	Array1_3817_CACATAGCTTTC	Neutrophil	Neutrophil	NCBITaxon_9541	Macaca fascicularis	EFO_0008919	Seq-Well	10	Granuloma18	PrimaryBioSample_Tissue	MONDO_0018076	tuberculosis	3817	UBERON_0008953	lower lobe of left lung	CL_0000775	neutrophil	no	unknown	week	UO_0000034	3.498	5.93082	-2.4326	2.8	2.8	2.4	3.08	4.2	5.72	TRUE	3 prime end bias	Group4	HighBurden	Early
Array1_3817_CACATGACGGCC	1247	693	Array1_3817_CACATGACGGCC	T	TStemLike	NCBITaxon_9541	Macaca fascicularis	EFO_0008919	Seq-Well	10	Granuloma18	PrimaryBioSample_Tissue	MONDO_0018076	tuberculosis	3817	UBERON_0008953	lower lobe of left lung	CL_0000084	T cell	no	unknown	week	UO_0000034	3.498	5.93082	-2.4326	2.8	2.8	2.4	3.08	4.2	5.72	TRUE	3 prime end bias	Group3	HighBurden	Early
Array1_3817_CACATGGCTAGT	1574	753	Array1_3817_CACATGGCTAGT	T	TCytotoxic3	NCBITaxon_9541	Macaca fascicularis	EFO_0008919	Seq-Well	10	Granuloma18	PrimaryBioSample_Tissue	MONDO_0018076	tuberculosis	3817	UBERON_0008953	lower lobe of left lung	CL_0000084	T cell	no	unknown	week	UO_0000034	3.498	5.93082	-2.4326	2.8	2.8	2.4	3.08	4.2	5.72	TRUE	3 prime end bias	Group5	HighBurden	Early
Array1_3817_CACATTCTAAGC	796	492	Array1_3817_CACATTCTAAGC	Mphage	Mac1	NCBITaxon_9541	Macaca fascicularis	EFO_0008919	Seq-Well	10	Granuloma18	PrimaryBioSample_Tissue	MONDO_0018076	tuberculosis	3817	UBERON_0008953	lower lobe of left lung	CL_0000235	macrophage	no	unknown	week	UO_0000034	3.498	5.93082	-2.4326	2.8	2.8	2.4	3.08	4.2	5.72	TRUE	3 prime end bias	Group1	HighBurden	Early
Array1_3817_CACCCAGGCTCG	2465	1058	Array1_3817_CACCCAGGCTCG	T	TCytotoxic6	NCBITaxon_9541	Macaca fascicularis	EFO_0008919	Seq-Well	10	Granuloma18	PrimaryBioSample_Tissue	MONDO_0018076	tuberculosis	3817	UBERON_0008953	lower lobe of left lung	CL_0000084	T cell	no	unknown	week	UO_0000034	3.498	5.93082	-2.4326	2.8	2.8	2.4	3.08	4.2	5.72	TRUE	3 prime end bias	Group3	HighBurden	Early
Array1_3817_CACCGATTGCCT	1033	621	Array1_3817_CACCGATTGCCT	Mphage	Mac1	NCBITaxon_9541	Macaca fascicularis	EFO_0008919	Seq-Well	10	Granuloma18	PrimaryBioSample_Tissue	MONDO_0018076	tuberculosis	3817	UBERON_0008953	lower lobe of left lung	CL_0000235	macrophage	no	unknown	week	UO_0000034	3.498	5.93082	-2.4326	2.8	2.8	2.4	3.08	4.2	5.72	TRUE	3 prime end bias	Group1	HighBurden	Early
Array1_3817_CACCGTTGCCGC	2089	1006	Array1_3817_CACCGTTGCCGC	T	TStemLike	NCBITaxon_9541	Macaca fascicularis	EFO_0008919	Seq-Well	10	Granuloma18	PrimaryBioSample_Tissue	MONDO_0018076	tuberculosis	3817	UBERON_0008953	lower lobe of left lung	CL_0000084	T cell	no	unknown	week	UO_0000034	3.498	5.93082	-2.4326	2.8	2.8	2.4	3.08	4.2	5.72	TRUE	3 prime end bias	Group3	HighBurden	Early
Array1_3817_CACCTGTCGACA	1258	764	Array1_3817_CACCTGTCGACA	T	TCytotoxic4	NCBITaxon_9541	Macaca fascicularis	EFO_0008919	Seq-Well	10	Granuloma18	PrimaryBioSample_Tissue	MONDO_0018076	tuberculosis	3817	UBERON_0008953	lower lobe of left lung	CL_0000084	T cell	no	unknown	week	UO_0000034	3.498	5.93082	-2.4326	2.8	2.8	2.4	3.08	4.2	5.72	TRUE	3 prime end bias	Group3	HighBurden	Early
Array1_3817_CACGAACTCCGC	863	496	Array1_3817_CACGAACTCCGC	T	TStemLike	NCBITaxon_9541	Macaca fascicularis	EFO_0008919	Seq-Well	10	Granuloma18	PrimaryBioSample_Tissue	MONDO_0018076	tuberculosis	3817	UBERON_0008953	lower lobe of left lung	CL_0000084	T cell	no	unknown	week	UO_0000034	3.498	5.93082	-2.4326	2.8	2.8	2.4	3.08	4.2	5.72	TRUE	3 prime end bias	Group3	HighBurden	Early
Array1_3817_CACGCTATGCAG	1213	774	Array1_3817_CACGCTATGCAG	T	TCytotoxic1	NCBITaxon_9541	Macaca fascicularis	EFO_0008919	Seq-Well	10	Granuloma18	PrimaryBioSample_Tissue	MONDO_0018076	tuberculosis	3817	UBERON_0008953	lower lobe of left lung	CL_0000084	T cell	no	unknown	week	UO_0000034	3.498	5.93082	-2.4326	2.8	2.8	2.4	3.08	4.2	5.72	TRUE	3 prime end bias	Group5	HighBurden	Early
Array1_3817_CACGTGTCGTCG	882	548	Array1_3817_CACGTGTCGTCG	Mphage	Mac1	NCBITaxon_9541	Macaca fascicularis	EFO_0008919	Seq-Well	10	Granuloma18	PrimaryBioSample_Tissue	MONDO_0018076	tuberculosis	3817	UBERON_0008953	lower lobe of left lung	CL_0000235	macrophage	no	unknown	week	UO_0000034	3.498	5.93082	-2.4326	2.8	2.8	2.4	3.08	4.2	5.72	TRUE	3 prime end bias	Group1	HighBurden	Early
Array1_3817_CACGTTCACGGC	1522	804	Array1_3817_CACGTTCACGGC	T	TStemLike	NCBITaxon_9541	Macaca fascicularis	EFO_0008919	Seq-Well	10	Granuloma18	PrimaryBioSample_Tissue	MONDO_0018076	tuberculosis	3817	UBERON_0008953	lower lobe of left lung	CL_0000084	T cell	no	unknown	week	UO_0000034	3.498	5.93082	-2.4326	2.8	2.8	2.4	3.08	4.2	5.72	TRUE	3 prime end bias	Group3	HighBurden	Early
Array1_3817_CACGTTCCTCTG	1803	954	Array1_3817_CACGTTCCTCTG	T	TCytotoxic5	NCBITaxon_9541	Macaca fascicularis	EFO_0008919	Seq-Well	10	Granuloma18	PrimaryBioSample_Tissue	MONDO_0018076	tuberculosis	3817	UBERON_0008953	lower lobe of left lung	CL_0000084	T cell	no	unknown	week	UO_0000034	3.498	5.93082	-2.4326	2.8	2.8	2.4	3.08	4.2	5.72	TRUE	3 prime end bias	Group5	HighBurden	Early
Array1_3817_CACGTTTCCCGT	991	632	Array1_3817_CACGTTTCCCGT	T	TCytotoxic1	NCBITaxon_9541	Macaca fascicularis	EFO_0008919	Seq-Well	10	Granuloma18	PrimaryBioSample_Tissue	MONDO_0018076	tuberculosis	3817	UBERON_0008953	lower lobe of left lung	CL_0000084	T cell	no	unknown	week	UO_0000034	3.498	5.93082	-2.4326	2.8	2.8	2.4	3.08	4.2	5.72	TRUE	3 prime end bias	Group5	HighBurden	Early
Array1_3817_CACTACCTTTTC	1936	1087	Array1_3817_CACTACCTTTTC	T	TT1T17Pop1	NCBITaxon_9541	Macaca fascicularis	EFO_0008919	Seq-Well	10	Granuloma18	PrimaryBioSample_Tissue	MONDO_0018076	tuberculosis	3817	UBERON_0008953	lower lobe of left lung	CL_0000084	T cell	no	unknown	week	UO_0000034	3.498	5.93082	-2.4326	2.8	2.8	2.4	3.08	4.2	5.72	TRUE	3 prime end bias	Group3	HighBurden	Early
Array1_3817_CACTAGCTCCCA	2339	1077	Array1_3817_CACTAGCTCCCA	T	TStemLike	NCBITaxon_9541	Macaca fascicularis	EFO_0008919	Seq-Well	10	Granuloma18	PrimaryBioSample_Tissue	MONDO_0018076	tuberculosis	3817	UBERON_0008953	lower lobe of left lung	CL_0000084	T cell	no	unknown	week	UO_0000034	3.498	5.93082	-2.4326	2.8	2.8	2.4	3.08	4.2	5.72	TRUE	3 prime end bias	Group3	HighBurden	Early
Array1_3817_CACTCCTGCCTG	1606	923	Array1_3817_CACTCCTGCCTG	T	TT1T17Pop1	NCBITaxon_9541	Macaca fascicularis	EFO_0008919	Seq-Well	10	Granuloma18	PrimaryBioSample_Tissue	MONDO_0018076	tuberculosis	3817	UBERON_0008953	lower lobe of left lung	CL_0000084	T cell	no	unknown	week	UO_0000034	3.498	5.93082	-2.4326	2.8	2.8	2.4	3.08	4.2	5.72	TRUE	3 prime end bias	Group3	HighBurden	Early
Array1_3817_CACTGAACACGT	750	455	Array1_3817_CACTGAACACGT	T	TCytotoxic2	NCBITaxon_9541	Macaca fascicularis	EFO_0008919	Seq-Well	10	Granuloma18	PrimaryBioSample_Tissue	MONDO_0018076	tuberculosis	3817	UBERON_0008953	lower lobe of left lung	CL_0000084	T cell	no	unknown	week	UO_0000034	3.498	5.93082	-2.4326	2.8	2.8	2.4	3.08	4.2	5.72	TRUE	3 prime end bias	Group3	HighBurden	Early
Array1_3817_CACTGATCTGGA	693	447	Array1_3817_CACTGATCTGGA	T	TCytotoxic4	NCBITaxon_9541	Macaca fascicularis	EFO_0008919	Seq-Well	10	Granuloma18	PrimaryBioSample_Tissue	MONDO_0018076	tuberculosis	3817	UBERON_0008953	lower lobe of left lung	CL_0000084	T cell	no	unknown	week	UO_0000034	3.498	5.93082	-2.4326	2.8	2.8	2.4	3.08	4.2	5.72	TRUE	3 prime end bias	Group3	HighBurden	Early
Array1_3817_CACTTTATGGCT	1982	955	Array1_3817_CACTTTATGGCT	T	TT1T17Pop2	NCBITaxon_9541	Macaca fascicularis	EFO_0008919	Seq-Well	10	Granuloma18	PrimaryBioSample_Tissue	MONDO_0018076	tuberculosis	3817	UBERON_0008953	lower lobe of left lung	CL_0000084	T cell	no	unknown	week	UO_0000034	3.498	5.93082	-2.4326	2.8	2.8	2.4	3.08	4.2	5.72	TRUE	3 prime end bias	Group4	HighBurden	Early
Array1_3817_CACTTTGGCGGT	2153	1206	Array1_3817_CACTTTGGCGGT	T	TT1T17Pop1	NCBITaxon_9541	Macaca fascicularis	EFO_0008919	Seq-Well	10	Granuloma18	PrimaryBioSample_Tissue	MONDO_0018076	tuberculosis	3817	UBERON_0008953	lower lobe of left lung	CL_0000084	T cell	no	unknown	week	UO_0000034	3.498	5.93082	-2.4326	2.8	2.8	2.4	3.08	4.2	5.72	TRUE	3 prime end bias	Group3	HighBurden	Early
Array1_3817_CAGAACATGATT	2531	1195	Array1_3817_CAGAACATGATT	T	TCytotoxic5	NCBITaxon_9541	Macaca fascicularis	EFO_0008919	Seq-Well	10	Granuloma18	PrimaryBioSample_Tissue	MONDO_0018076	tuberculosis	3817	UBERON_0008953	lower lobe of left lung	CL_0000084	T cell	no	unknown	week	UO_0000034	3.498	5.93082	-2.4326	2.8	2.8	2.4	3.08	4.2	5.72	TRUE	3 prime end bias	Group5	HighBurden	Early
Array1_3817_CAGAACATTGTT	1473	644	Array1_3817_CAGAACATTGTT	Neutrophil	Neutrophil	NCBITaxon_9541	Macaca fascicularis	EFO_0008919	Seq-Well	10	Granuloma18	PrimaryBioSample_Tissue	MONDO_0018076	tuberculosis	3817	UBERON_0008953	lower lobe of left lung	CL_0000775	neutrophil	no	unknown	week	UO_0000034	3.498	5.93082	-2.4326	2.8	2.8	2.4	3.08	4.2	5.72	TRUE	3 prime end bias	Group4	HighBurden	Early
Array1_3817_CAGAATTTACCG	1344	722	Array1_3817_CAGAATTTACCG	T	TStemLike	NCBITaxon_9541	Macaca fascicularis	EFO_0008919	Seq-Well	10	Granuloma18	PrimaryBioSample_Tissue	MONDO_0018076	tuberculosis	3817	UBERON_0008953	lower lobe of left lung	CL_0000084	T cell	no	unknown	week	UO_0000034	3.498	5.93082	-2.4326	2.8	2.8	2.4	3.08	4.2	5.72	TRUE	3 prime end bias	Group3	HighBurden	Early
Array1_3817_CAGACAAGTTTT	896	470	Array1_3817_CAGACAAGTTTT	T	TStemLike	NCBITaxon_9541	Macaca fascicularis	EFO_0008919	Seq-Well	10	Granuloma18	PrimaryBioSample_Tissue	MONDO_0018076	tuberculosis	3817	UBERON_0008953	lower lobe of left lung	CL_0000084	T cell	no	unknown	week	UO_0000034	3.498	5.93082	-2.4326	2.8	2.8	2.4	3.08	4.2	5.72	TRUE	3 prime end bias	Group3	HighBurden	Early
Array1_3817_CAGACCCTTCCA	1886	918	Array1_3817_CAGACCCTTCCA	T	TT1T17Pop4	NCBITaxon_9541	Macaca fascicularis	EFO_0008919	Seq-Well	10	Granuloma18	PrimaryBioSample_Tissue	MONDO_0018076	tuberculosis	3817	UBERON_0008953	lower lobe of left lung	CL_0000084	T cell	no	unknown	week	UO_0000034	3.498	5.93082	-2.4326	2.8	2.8	2.4	3.08	4.2	5.72	TRUE	3 prime end bias	Group3	HighBurden	Early
Array1_3817_CAGACGGATTGG	887	495	Array1_3817_CAGACGGATTGG	Mphage	Mac2	NCBITaxon_9541	Macaca fascicularis	EFO_0008919	Seq-Well	10	Granuloma18	PrimaryBioSample_Tissue	MONDO_0018076	tuberculosis	3817	UBERON_0008953	lower lobe of left lung	CL_0000235	macrophage	no	unknown	week	UO_0000034	3.498	5.93082	-2.4326	2.8	2.8	2.4	3.08	4.2	5.72	TRUE	3 prime end bias	Group1	HighBurden	Early
Array1_3817_CAGAGGTAGTCC	2256	1162	Array1_3817_CAGAGGTAGTCC	T	TT1T17Pop1	NCBITaxon_9541	Macaca fascicularis	EFO_0008919	Seq-Well	10	Granuloma18	PrimaryBioSample_Tissue	MONDO_0018076	tuberculosis	3817	UBERON_0008953	lower lobe of left lung	CL_0000084	T cell	no	unknown	week	UO_0000034	3.498	5.93082	-2.4326	2.8	2.8	2.4	3.08	4.2	5.72	TRUE	3 prime end bias	Group3	HighBurden	Early
Array1_3817_CAGAGTGCGTGG	1426	639	Array1_3817_CAGAGTGCGTGG	T	TStemLike	NCBITaxon_9541	Macaca fascicularis	EFO_0008919	Seq-Well	10	Granuloma18	PrimaryBioSample_Tissue	MONDO_0018076	tuberculosis	3817	UBERON_0008953	lower lobe of left lung	CL_0000084	T cell	no	unknown	week	UO_0000034	3.498	5.93082	-2.4326	2.8	2.8	2.4	3.08	4.2	5.72	TRUE	3 prime end bias	Group3	HighBurden	Early
Array1_3817_CAGATCACTCAC	1660	888	Array1_3817_CAGATCACTCAC	T	TStemLike	NCBITaxon_9541	Macaca fascicularis	EFO_0008919	Seq-Well	10	Granuloma18	PrimaryBioSample_Tissue	MONDO_0018076	tuberculosis	3817	UBERON_0008953	lower lobe of left lung	CL_0000084	T cell	no	unknown	week	UO_0000034	3.498	5.93082	-2.4326	2.8	2.8	2.4	3.08	4.2	5.72	TRUE	3 prime end bias	Group3	HighBurden	Early
Array1_3817_CAGCAATGTGTG	2911	1201	Array1_3817_CAGCAATGTGTG	T	TStemLike	NCBITaxon_9541	Macaca fascicularis	EFO_0008919	Seq-Well	10	Granuloma18	PrimaryBioSample_Tissue	MONDO_0018076	tuberculosis	3817	UBERON_0008953	lower lobe of left lung	CL_0000084	T cell	no	unknown	week	UO_0000034	3.498	5.93082	-2.4326	2.8	2.8	2.4	3.08	4.2	5.72	TRUE	3 prime end bias	Group3	HighBurden	Early
Array1_3817_CAGCACATCCGA	1571	823	Array1_3817_CAGCACATCCGA	T	TT1T17Pop1	NCBITaxon_9541	Macaca fascicularis	EFO_0008919	Seq-Well	10	Granuloma18	PrimaryBioSample_Tissue	MONDO_0018076	tuberculosis	3817	UBERON_0008953	lower lobe of left lung	CL_0000084	T cell	no	unknown	week	UO_0000034	3.498	5.93082	-2.4326	2.8	2.8	2.4	3.08	4.2	5.72	TRUE	3 prime end bias	Group3	HighBurden	Early
Array1_3817_CAGCACCCAGAA	6330	2167	Array1_3817_CAGCACCCAGAA	Mphage	Mac7	NCBITaxon_9541	Macaca fascicularis	EFO_0008919	Seq-Well	10	Granuloma18	PrimaryBioSample_Tissue	MONDO_0018076	tuberculosis	3817	UBERON_0008953	lower lobe of left lung	CL_0000235	macrophage	no	unknown	week	UO_0000034	3.498	5.93082	-2.4326	2.8	2.8	2.4	3.08	4.2	5.72	TRUE	3 prime end bias	Group3	HighBurden	Early
Array1_3817_CAGCCAAACGCA	1785	856	Array1_3817_CAGCCAAACGCA	T	TT1T17Pop1	NCBITaxon_9541	Macaca fascicularis	EFO_0008919	Seq-Well	10	Granuloma18	PrimaryBioSample_Tissue	MONDO_0018076	tuberculosis	3817	UBERON_0008953	lower lobe of left lung	CL_0000084	T cell	no	unknown	week	UO_0000034	3.498	5.93082	-2.4326	2.8	2.8	2.4	3.08	4.2	5.72	TRUE	3 prime end bias	Group3	HighBurden	Early
Array1_3817_CAGCCATCGCTG	710	475	Array1_3817_CAGCCATCGCTG	Neutrophil	Neutrophil	NCBITaxon_9541	Macaca fascicularis	EFO_0008919	Seq-Well	10	Granuloma18	PrimaryBioSample_Tissue	MONDO_0018076	tuberculosis	3817	UBERON_0008953	lower lobe of left lung	CL_0000775	neutrophil	no	unknown	week	UO_0000034	3.498	5.93082	-2.4326	2.8	2.8	2.4	3.08	4.2	5.72	TRUE	3 prime end bias	Group4	HighBurden	Early
Array1_3817_CAGCCCCGCTTG	979	428	Array1_3817_CAGCCCCGCTTG	Neutrophil	Neutrophil	NCBITaxon_9541	Macaca fascicularis	EFO_0008919	Seq-Well	10	Granuloma18	PrimaryBioSample_Tissue	MONDO_0018076	tuberculosis	3817	UBERON_0008953	lower lobe of left lung	CL_0000775	neutrophil	no	unknown	week	UO_0000034	3.498	5.93082	-2.4326	2.8	2.8	2.4	3.08	4.2	5.72	TRUE	3 prime end bias	Group4	HighBurden	Early
Array1_3817_CAGCCTGGATGA	2305	1036	Array1_3817_CAGCCTGGATGA	T	TStemLike	NCBITaxon_9541	Macaca fascicularis	EFO_0008919	Seq-Well	10	Granuloma18	PrimaryBioSample_Tissue	MONDO_0018076	tuberculosis	3817	UBERON_0008953	lower lobe of left lung	CL_0000084	T cell	no	unknown	week	UO_0000034	3.498	5.93082	-2.4326	2.8	2.8	2.4	3.08	4.2	5.72	TRUE	3 prime end bias	Group3	HighBurden	Early
Array1_3817_CAGCGCAGGCTC	855	503	Array1_3817_CAGCGCAGGCTC	T	TCytotoxic1	NCBITaxon_9541	Macaca fascicularis	EFO_0008919	Seq-Well	10	Granuloma18	PrimaryBioSample_Tissue	MONDO_0018076	tuberculosis	3817	UBERON_0008953	lower lobe of left lung	CL_0000084	T cell	no	unknown	week	UO_0000034	3.498	5.93082	-2.4326	2.8	2.8	2.4	3.08	4.2	5.72	TRUE	3 prime end bias	Group5	HighBurden	Early
Array1_3817_CAGCTTCGTATA	1278	768	Array1_3817_CAGCTTCGTATA	T	TCytotoxic3	NCBITaxon_9541	Macaca fascicularis	EFO_0008919	Seq-Well	10	Granuloma18	PrimaryBioSample_Tissue	MONDO_0018076	tuberculosis	3817	UBERON_0008953	lower lobe of left lung	CL_0000084	T cell	no	unknown	week	UO_0000034	3.498	5.93082	-2.4326	2.8	2.8	2.4	3.08	4.2	5.72	TRUE	3 prime end bias	Group5	HighBurden	Early
Array1_3817_CAGCTTTGAATT	1242	688	Array1_3817_CAGCTTTGAATT	T	TCytotoxic5	NCBITaxon_9541	Macaca fascicularis	EFO_0008919	Seq-Well	10	Granuloma18	PrimaryBioSample_Tissue	MONDO_0018076	tuberculosis	3817	UBERON_0008953	lower lobe of left lung	CL_0000084	T cell	no	unknown	week	UO_0000034	3.498	5.93082	-2.4326	2.8	2.8	2.4	3.08	4.2	5.72	TRUE	3 prime end bias	Group5	HighBurden	Early
Array1_3817_CAGGACACCACG	2003	899	Array1_3817_CAGGACACCACG	T	TStemLike	NCBITaxon_9541	Macaca fascicularis	EFO_0008919	Seq-Well	10	Granuloma18	PrimaryBioSample_Tissue	MONDO_0018076	tuberculosis	3817	UBERON_0008953	lower lobe of left lung	CL_0000084	T cell	no	unknown	week	UO_0000034	3.498	5.93082	-2.4326	2.8	2.8	2.4	3.08	4.2	5.72	TRUE	3 prime end bias	Group3	HighBurden	Early
Array1_3817_CAGGACACGTTC	1751	961	Array1_3817_CAGGACACGTTC	T	TT1T17Pop1	NCBITaxon_9541	Macaca fascicularis	EFO_0008919	Seq-Well	10	Granuloma18	PrimaryBioSample_Tissue	MONDO_0018076	tuberculosis	3817	UBERON_0008953	lower lobe of left lung	CL_0000084	T cell	no	unknown	week	UO_0000034	3.498	5.93082	-2.4326	2.8	2.8	2.4	3.08	4.2	5.72	TRUE	3 prime end bias	Group3	HighBurden	Early
Array1_3817_CAGGAGTGTATC	1553	631	Array1_3817_CAGGAGTGTATC	Neutrophil	Neutrophil	NCBITaxon_9541	Macaca fascicularis	EFO_0008919	Seq-Well	10	Granuloma18	PrimaryBioSample_Tissue	MONDO_0018076	tuberculosis	3817	UBERON_0008953	lower lobe of left lung	CL_0000775	neutrophil	no	unknown	week	UO_0000034	3.498	5.93082	-2.4326	2.8	2.8	2.4	3.08	4.2	5.72	TRUE	3 prime end bias	Group4	HighBurden	Early
Array1_3817_CAGGATATCAAC	1705	881	Array1_3817_CAGGATATCAAC	T	TT1T17Pop1	NCBITaxon_9541	Macaca fascicularis	EFO_0008919	Seq-Well	10	Granuloma18	PrimaryBioSample_Tissue	MONDO_0018076	tuberculosis	3817	UBERON_0008953	lower lobe of left lung	CL_0000084	T cell	no	unknown	week	UO_0000034	3.498	5.93082	-2.4326	2.8	2.8	2.4	3.08	4.2	5.72	TRUE	3 prime end bias	Group3	HighBurden	Early
Array1_3817_CAGGATCAACAG	2305	1081	Array1_3817_CAGGATCAACAG	T	TT1T17Pop1	NCBITaxon_9541	Macaca fascicularis	EFO_0008919	Seq-Well	10	Granuloma18	PrimaryBioSample_Tissue	MONDO_0018076	tuberculosis	3817	UBERON_0008953	lower lobe of left lung	CL_0000084	T cell	no	unknown	week	UO_0000034	3.498	5.93082	-2.4326	2.8	2.8	2.4	3.08	4.2	5.72	TRUE	3 prime end bias	Group3	HighBurden	Early
Array1_3817_CAGGCAACGGTT	2054	953	Array1_3817_CAGGCAACGGTT	T	TT1T17Pop2	NCBITaxon_9541	Macaca fascicularis	EFO_0008919	Seq-Well	10	Granuloma18	PrimaryBioSample_Tissue	MONDO_0018076	tuberculosis	3817	UBERON_0008953	lower lobe of left lung	CL_0000084	T cell	no	unknown	week	UO_0000034	3.498	5.93082	-2.4326	2.8	2.8	2.4	3.08	4.2	5.72	TRUE	3 prime end bias	Group4	HighBurden	Early
Array1_3817_CAGGGTGTTAGA	1610	882	Array1_3817_CAGGGTGTTAGA	T	TStemLike	NCBITaxon_9541	Macaca fascicularis	EFO_0008919	Seq-Well	10	Granuloma18	PrimaryBioSample_Tissue	MONDO_0018076	tuberculosis	3817	UBERON_0008953	lower lobe of left lung	CL_0000084	T cell	no	unknown	week	UO_0000034	3.498	5.93082	-2.4326	2.8	2.8	2.4	3.08	4.2	5.72	TRUE	3 prime end bias	Group3	HighBurden	Early
Array1_3817_CAGTACATCGTC	1071	628	Array1_3817_CAGTACATCGTC	T	TCytotoxic5	NCBITaxon_9541	Macaca fascicularis	EFO_0008919	Seq-Well	10	Granuloma18	PrimaryBioSample_Tissue	MONDO_0018076	tuberculosis	3817	UBERON_0008953	lower lobe of left lung	CL_0000084	T cell	no	unknown	week	UO_0000034	3.498	5.93082	-2.4326	2.8	2.8	2.4	3.08	4.2	5.72	TRUE	3 prime end bias	Group5	HighBurden	Early
Array1_3817_CAGTCAGAGAAT	1004	532	Array1_3817_CAGTCAGAGAAT	Neutrophil	Neutrophil	NCBITaxon_9541	Macaca fascicularis	EFO_0008919	Seq-Well	10	Granuloma18	PrimaryBioSample_Tissue	MONDO_0018076	tuberculosis	3817	UBERON_0008953	lower lobe of left lung	CL_0000775	neutrophil	no	unknown	week	UO_0000034	3.498	5.93082	-2.4326	2.8	2.8	2.4	3.08	4.2	5.72	TRUE	3 prime end bias	Group4	HighBurden	Early
Array1_3817_CAGTGCACCACC	1155	621	Array1_3817_CAGTGCACCACC	T	TCytotoxic2	NCBITaxon_9541	Macaca fascicularis	EFO_0008919	Seq-Well	10	Granuloma18	PrimaryBioSample_Tissue	MONDO_0018076	tuberculosis	3817	UBERON_0008953	lower lobe of left lung	CL_0000084	T cell	no	unknown	week	UO_0000034	3.498	5.93082	-2.4326	2.8	2.8	2.4	3.08	4.2	5.72	TRUE	3 prime end bias	Group3	HighBurden	Early
Array1_3817_CAGTTTGGCCCA	1255	669	Array1_3817_CAGTTTGGCCCA	T	TSRRM2	NCBITaxon_9541	Macaca fascicularis	EFO_0008919	Seq-Well	10	Granuloma18	PrimaryBioSample_Tissue	MONDO_0018076	tuberculosis	3817	UBERON_0008953	lower lobe of left lung	CL_0000084	T cell	no	unknown	week	UO_0000034	3.498	5.93082	-2.4326	2.8	2.8	2.4	3.08	4.2	5.72	TRUE	3 prime end bias	Group3	HighBurden	Early
Array1_3817_CATAACATAAGT	29991	4267	Array1_3817_CATAACATAAGT	Mphage	Mac5	NCBITaxon_9541	Macaca fascicularis	EFO_0008919	Seq-Well	10	Granuloma18	PrimaryBioSample_Tissue	MONDO_0018076	tuberculosis	3817	UBERON_0008953	lower lobe of left lung	CL_0000235	macrophage	no	unknown	week	UO_0000034	3.498	5.93082	-2.4326	2.8	2.8	2.4	3.08	4.2	5.72	TRUE	3 prime end bias	Group1	HighBurden	Early
Array1_3817_CATAAGGTTAGC	3292	1357	Array1_3817_CATAAGGTTAGC	T	TT1T17Pop1	NCBITaxon_9541	Macaca fascicularis	EFO_0008919	Seq-Well	10	Granuloma18	PrimaryBioSample_Tissue	MONDO_0018076	tuberculosis	3817	UBERON_0008953	lower lobe of left lung	CL_0000084	T cell	no	unknown	week	UO_0000034	3.498	5.93082	-2.4326	2.8	2.8	2.4	3.08	4.2	5.72	TRUE	3 prime end bias	Group3	HighBurden	Early
Array1_3817_CATACCCACCTT	1741	910	Array1_3817_CATACCCACCTT	T	TStemLike	NCBITaxon_9541	Macaca fascicularis	EFO_0008919	Seq-Well	10	Granuloma18	PrimaryBioSample_Tissue	MONDO_0018076	tuberculosis	3817	UBERON_0008953	lower lobe of left lung	CL_0000084	T cell	no	unknown	week	UO_0000034	3.498	5.93082	-2.4326	2.8	2.8	2.4	3.08	4.2	5.72	TRUE	3 prime end bias	Group3	HighBurden	Early
Array1_3817_CATAGAAGGGAC	3209	1631	Array1_3817_CATAGAAGGGAC	T	TT1T17Pop1	NCBITaxon_9541	Macaca fascicularis	EFO_0008919	Seq-Well	10	Granuloma18	PrimaryBioSample_Tissue	MONDO_0018076	tuberculosis	3817	UBERON_0008953	lower lobe of left lung	CL_0000084	T cell	no	unknown	week	UO_0000034	3.498	5.93082	-2.4326	2.8	2.8	2.4	3.08	4.2	5.72	TRUE	3 prime end bias	Group3	HighBurden	Early
Array1_3817_CATAGATAGATG	1693	902	Array1_3817_CATAGATAGATG	T	TT1T17Pop2	NCBITaxon_9541	Macaca fascicularis	EFO_0008919	Seq-Well	10	Granuloma18	PrimaryBioSample_Tissue	MONDO_0018076	tuberculosis	3817	UBERON_0008953	lower lobe of left lung	CL_0000084	T cell	no	unknown	week	UO_0000034	3.498	5.93082	-2.4326	2.8	2.8	2.4	3.08	4.2	5.72	TRUE	3 prime end bias	Group4	HighBurden	Early
Array1_3817_CATAGCCCCGTT	1264	668	Array1_3817_CATAGCCCCGTT	T	TCytotoxic3	NCBITaxon_9541	Macaca fascicularis	EFO_0008919	Seq-Well	10	Granuloma18	PrimaryBioSample_Tissue	MONDO_0018076	tuberculosis	3817	UBERON_0008953	lower lobe of left lung	CL_0000084	T cell	no	unknown	week	UO_0000034	3.498	5.93082	-2.4326	2.8	2.8	2.4	3.08	4.2	5.72	TRUE	3 prime end bias	Group5	HighBurden	Early
Array1_3817_CATAGTAGACCA	3208	1281	Array1_3817_CATAGTAGACCA	T	TStemLike	NCBITaxon_9541	Macaca fascicularis	EFO_0008919	Seq-Well	10	Granuloma18	PrimaryBioSample_Tissue	MONDO_0018076	tuberculosis	3817	UBERON_0008953	lower lobe of left lung	CL_0000084	T cell	no	unknown	week	UO_0000034	3.498	5.93082	-2.4326	2.8	2.8	2.4	3.08	4.2	5.72	TRUE	3 prime end bias	Group3	HighBurden	Early
Array1_3817_CATCAAAATTAA	1621	833	Array1_3817_CATCAAAATTAA	T	TCytotoxic4	NCBITaxon_9541	Macaca fascicularis	EFO_0008919	Seq-Well	10	Granuloma18	PrimaryBioSample_Tissue	MONDO_0018076	tuberculosis	3817	UBERON_0008953	lower lobe of left lung	CL_0000084	T cell	no	unknown	week	UO_0000034	3.498	5.93082	-2.4326	2.8	2.8	2.4	3.08	4.2	5.72	TRUE	3 prime end bias	Group3	HighBurden	Early
Array1_3817_CATCACATAAGT	1030	678	Array1_3817_CATCACATAAGT	Mphage	Mac5	NCBITaxon_9541	Macaca fascicularis	EFO_0008919	Seq-Well	10	Granuloma18	PrimaryBioSample_Tissue	MONDO_0018076	tuberculosis	3817	UBERON_0008953	lower lobe of left lung	CL_0000235	macrophage	no	unknown	week	UO_0000034	3.498	5.93082	-2.4326	2.8	2.8	2.4	3.08	4.2	5.72	TRUE	3 prime end bias	Group1	HighBurden	Early
Array1_3817_CATCAGCTGGTA	1887	828	Array1_3817_CATCAGCTGGTA	T	TStemLike	NCBITaxon_9541	Macaca fascicularis	EFO_0008919	Seq-Well	10	Granuloma18	PrimaryBioSample_Tissue	MONDO_0018076	tuberculosis	3817	UBERON_0008953	lower lobe of left lung	CL_0000084	T cell	no	unknown	week	UO_0000034	3.498	5.93082	-2.4326	2.8	2.8	2.4	3.08	4.2	5.72	TRUE	3 prime end bias	Group3	HighBurden	Early
Array1_3817_CATCAGGGTGAC	1719	868	Array1_3817_CATCAGGGTGAC	T	TCytotoxic4	NCBITaxon_9541	Macaca fascicularis	EFO_0008919	Seq-Well	10	Granuloma18	PrimaryBioSample_Tissue	MONDO_0018076	tuberculosis	3817	UBERON_0008953	lower lobe of left lung	CL_0000084	T cell	no	unknown	week	UO_0000034	3.498	5.93082	-2.4326	2.8	2.8	2.4	3.08	4.2	5.72	TRUE	3 prime end bias	Group3	HighBurden	Early
Array1_3817_CATCCAAGGACC	1494	904	Array1_3817_CATCCAAGGACC	T	TT1T17Pop1	NCBITaxon_9541	Macaca fascicularis	EFO_0008919	Seq-Well	10	Granuloma18	PrimaryBioSample_Tissue	MONDO_0018076	tuberculosis	3817	UBERON_0008953	lower lobe of left lung	CL_0000084	T cell	no	unknown	week	UO_0000034	3.498	5.93082	-2.4326	2.8	2.8	2.4	3.08	4.2	5.72	TRUE	3 prime end bias	Group3	HighBurden	Early
Array1_3817_CATCCAAGTGTT	1059	599	Array1_3817_CATCCAAGTGTT	Neutrophil	Neutrophil	NCBITaxon_9541	Macaca fascicularis	EFO_0008919	Seq-Well	10	Granuloma18	PrimaryBioSample_Tissue	MONDO_0018076	tuberculosis	3817	UBERON_0008953	lower lobe of left lung	CL_0000775	neutrophil	no	unknown	week	UO_0000034	3.498	5.93082	-2.4326	2.8	2.8	2.4	3.08	4.2	5.72	TRUE	3 prime end bias	Group4	HighBurden	Early
Array1_3817_CATCCTATGGAT	1825	805	Array1_3817_CATCCTATGGAT	T	TStemLike	NCBITaxon_9541	Macaca fascicularis	EFO_0008919	Seq-Well	10	Granuloma18	PrimaryBioSample_Tissue	MONDO_0018076	tuberculosis	3817	UBERON_0008953	lower lobe of left lung	CL_0000084	T cell	no	unknown	week	UO_0000034	3.498	5.93082	-2.4326	2.8	2.8	2.4	3.08	4.2	5.72	TRUE	3 prime end bias	Group3	HighBurden	Early
Array1_3817_CATCTACCTGCT	1071	743	Array1_3817_CATCTACCTGCT	T	TSRRM2	NCBITaxon_9541	Macaca fascicularis	EFO_0008919	Seq-Well	10	Granuloma18	PrimaryBioSample_Tissue	MONDO_0018076	tuberculosis	3817	UBERON_0008953	lower lobe of left lung	CL_0000084	T cell	no	unknown	week	UO_0000034	3.498	5.93082	-2.4326	2.8	2.8	2.4	3.08	4.2	5.72	TRUE	3 prime end bias	Group3	HighBurden	Early
Array1_3817_CATCTTACCGTT	2043	988	Array1_3817_CATCTTACCGTT	T	TCytotoxic4	NCBITaxon_9541	Macaca fascicularis	EFO_0008919	Seq-Well	10	Granuloma18	PrimaryBioSample_Tissue	MONDO_0018076	tuberculosis	3817	UBERON_0008953	lower lobe of left lung	CL_0000084	T cell	no	unknown	week	UO_0000034	3.498	5.93082	-2.4326	2.8	2.8	2.4	3.08	4.2	5.72	TRUE	3 prime end bias	Group3	HighBurden	Early
Array1_3817_CATGAAACGAGG	1831	943	Array1_3817_CATGAAACGAGG	T	TT1T17Pop1	NCBITaxon_9541	Macaca fascicularis	EFO_0008919	Seq-Well	10	Granuloma18	PrimaryBioSample_Tissue	MONDO_0018076	tuberculosis	3817	UBERON_0008953	lower lobe of left lung	CL_0000084	T cell	no	unknown	week	UO_0000034	3.498	5.93082	-2.4326	2.8	2.8	2.4	3.08	4.2	5.72	TRUE	3 prime end bias	Group3	HighBurden	Early
Array1_3817_CATGCAATGAGC	2499	1220	Array1_3817_CATGCAATGAGC	T	TCytotoxic4	NCBITaxon_9541	Macaca fascicularis	EFO_0008919	Seq-Well	10	Granuloma18	PrimaryBioSample_Tissue	MONDO_0018076	tuberculosis	3817	UBERON_0008953	lower lobe of left lung	CL_0000084	T cell	no	unknown	week	UO_0000034	3.498	5.93082	-2.4326	2.8	2.8	2.4	3.08	4.2	5.72	TRUE	3 prime end bias	Group3	HighBurden	Early
Array1_3817_CATGCACGACTG	1046	664	Array1_3817_CATGCACGACTG	Mast	Mast	NCBITaxon_9541	Macaca fascicularis	EFO_0008919	Seq-Well	10	Granuloma18	PrimaryBioSample_Tissue	MONDO_0018076	tuberculosis	3817	UBERON_0008953	lower lobe of left lung	CL_0000097	mast cell	no	unknown	week	UO_0000034	3.498	5.93082	-2.4326	2.8	2.8	2.4	3.08	4.2	5.72	TRUE	3 prime end bias	Group2	HighBurden	Early
Array1_3817_CATGCCCATGGG	1326	812	Array1_3817_CATGCCCATGGG	T	TCytotoxic1	NCBITaxon_9541	Macaca fascicularis	EFO_0008919	Seq-Well	10	Granuloma18	PrimaryBioSample_Tissue	MONDO_0018076	tuberculosis	3817	UBERON_0008953	lower lobe of left lung	CL_0000084	T cell	no	unknown	week	UO_0000034	3.498	5.93082	-2.4326	2.8	2.8	2.4	3.08	4.2	5.72	TRUE	3 prime end bias	Group5	HighBurden	Early
Array1_3817_CATGGAGTGCTT	1663	744	Array1_3817_CATGGAGTGCTT	T	TT1T17Pop2	NCBITaxon_9541	Macaca fascicularis	EFO_0008919	Seq-Well	10	Granuloma18	PrimaryBioSample_Tissue	MONDO_0018076	tuberculosis	3817	UBERON_0008953	lower lobe of left lung	CL_0000084	T cell	no	unknown	week	UO_0000034	3.498	5.93082	-2.4326	2.8	2.8	2.4	3.08	4.2	5.72	TRUE	3 prime end bias	Group4	HighBurden	Early
Array1_3817_CATGGCTCCCTC	870	556	Array1_3817_CATGGCTCCCTC	T	TCytotoxic5	NCBITaxon_9541	Macaca fascicularis	EFO_0008919	Seq-Well	10	Granuloma18	PrimaryBioSample_Tissue	MONDO_0018076	tuberculosis	3817	UBERON_0008953	lower lobe of left lung	CL_0000084	T cell	no	unknown	week	UO_0000034	3.498	5.93082	-2.4326	2.8	2.8	2.4	3.08	4.2	5.72	TRUE	3 prime end bias	Group5	HighBurden	Early
Array1_3817_CATGGCTCGAAG	1272	669	Array1_3817_CATGGCTCGAAG	T	TStemLike	NCBITaxon_9541	Macaca fascicularis	EFO_0008919	Seq-Well	10	Granuloma18	PrimaryBioSample_Tissue	MONDO_0018076	tuberculosis	3817	UBERON_0008953	lower lobe of left lung	CL_0000084	T cell	no	unknown	week	UO_0000034	3.498	5.93082	-2.4326	2.8	2.8	2.4	3.08	4.2	5.72	TRUE	3 prime end bias	Group3	HighBurden	Early
Array1_3817_CATGGGCACTAT	1293	792	Array1_3817_CATGGGCACTAT	T	TStemLike	NCBITaxon_9541	Macaca fascicularis	EFO_0008919	Seq-Well	10	Granuloma18	PrimaryBioSample_Tissue	MONDO_0018076	tuberculosis	3817	UBERON_0008953	lower lobe of left lung	CL_0000084	T cell	no	unknown	week	UO_0000034	3.498	5.93082	-2.4326	2.8	2.8	2.4	3.08	4.2	5.72	TRUE	3 prime end bias	Group3	HighBurden	Early
Array1_3817_CATGTCTTACTT	932	451	Array1_3817_CATGTCTTACTT	T	T	NCBITaxon_9541	Macaca fascicularis	EFO_0008919	Seq-Well	10	Granuloma18	PrimaryBioSample_Tissue	MONDO_0018076	tuberculosis	3817	UBERON_0008953	lower lobe of left lung	CL_0000084	T cell	no	unknown	week	UO_0000034	3.498	5.93082	-2.4326	2.8	2.8	2.4	3.08	4.2	5.72	TRUE	3 prime end bias		HighBurden	Early
Array1_3817_CATTAACTACTA	1206	525	Array1_3817_CATTAACTACTA	T	T	NCBITaxon_9541	Macaca fascicularis	EFO_0008919	Seq-Well	10	Granuloma18	PrimaryBioSample_Tissue	MONDO_0018076	tuberculosis	3817	UBERON_0008953	lower lobe of left lung	CL_0000084	T cell	no	unknown	week	UO_0000034	3.498	5.93082	-2.4326	2.8	2.8	2.4	3.08	4.2	5.72	TRUE	3 prime end bias		HighBurden	Early
Array1_3817_CATTACGCGGAT	1996	1097	Array1_3817_CATTACGCGGAT	T	TT1T17Pop1	NCBITaxon_9541	Macaca fascicularis	EFO_0008919	Seq-Well	10	Granuloma18	PrimaryBioSample_Tissue	MONDO_0018076	tuberculosis	3817	UBERON_0008953	lower lobe of left lung	CL_0000084	T cell	no	unknown	week	UO_0000034	3.498	5.93082	-2.4326	2.8	2.8	2.4	3.08	4.2	5.72	TRUE	3 prime end bias	Group3	HighBurden	Early
Array1_3817_CATTCACTACTA	1117	510	Array1_3817_CATTCACTACTA	Neutrophil	Neutrophil	NCBITaxon_9541	Macaca fascicularis	EFO_0008919	Seq-Well	10	Granuloma18	PrimaryBioSample_Tissue	MONDO_0018076	tuberculosis	3817	UBERON_0008953	lower lobe of left lung	CL_0000775	neutrophil	no	unknown	week	UO_0000034	3.498	5.93082	-2.4326	2.8	2.8	2.4	3.08	4.2	5.72	TRUE	3 prime end bias	Group4	HighBurden	Early
Array1_3817_CATTCCACAGTC	2064	1037	Array1_3817_CATTCCACAGTC	T	TT1T17Pop1	NCBITaxon_9541	Macaca fascicularis	EFO_0008919	Seq-Well	10	Granuloma18	PrimaryBioSample_Tissue	MONDO_0018076	tuberculosis	3817	UBERON_0008953	lower lobe of left lung	CL_0000084	T cell	no	unknown	week	UO_0000034	3.498	5.93082	-2.4326	2.8	2.8	2.4	3.08	4.2	5.72	TRUE	3 prime end bias	Group3	HighBurden	Early
Array1_3817_CATTGCTGACGG	1985	1062	Array1_3817_CATTGCTGACGG	Neutrophil	Neutrophil	NCBITaxon_9541	Macaca fascicularis	EFO_0008919	Seq-Well	10	Granuloma18	PrimaryBioSample_Tissue	MONDO_0018076	tuberculosis	3817	UBERON_0008953	lower lobe of left lung	CL_0000775	neutrophil	no	unknown	week	UO_0000034	3.498	5.93082	-2.4326	2.8	2.8	2.4	3.08	4.2	5.72	TRUE	3 prime end bias	Group4	HighBurden	Early
Array1_3817_CATTGGTAGATC	1484	828	Array1_3817_CATTGGTAGATC	T	TT1T17Pop2	NCBITaxon_9541	Macaca fascicularis	EFO_0008919	Seq-Well	10	Granuloma18	PrimaryBioSample_Tissue	MONDO_0018076	tuberculosis	3817	UBERON_0008953	lower lobe of left lung	CL_0000084	T cell	no	unknown	week	UO_0000034	3.498	5.93082	-2.4326	2.8	2.8	2.4	3.08	4.2	5.72	TRUE	3 prime end bias	Group4	HighBurden	Early
Array1_3817_CATTTATTGGAG	854	504	Array1_3817_CATTTATTGGAG	T	TT1T17Pop1	NCBITaxon_9541	Macaca fascicularis	EFO_0008919	Seq-Well	10	Granuloma18	PrimaryBioSample_Tissue	MONDO_0018076	tuberculosis	3817	UBERON_0008953	lower lobe of left lung	CL_0000084	T cell	no	unknown	week	UO_0000034	3.498	5.93082	-2.4326	2.8	2.8	2.4	3.08	4.2	5.72	TRUE	3 prime end bias	Group3	HighBurden	Early
Array1_3817_CATTTGGTGAAT	2178	1032	Array1_3817_CATTTGGTGAAT	T	TT1T17Pop1	NCBITaxon_9541	Macaca fascicularis	EFO_0008919	Seq-Well	10	Granuloma18	PrimaryBioSample_Tissue	MONDO_0018076	tuberculosis	3817	UBERON_0008953	lower lobe of left lung	CL_0000084	T cell	no	unknown	week	UO_0000034	3.498	5.93082	-2.4326	2.8	2.8	2.4	3.08	4.2	5.72	TRUE	3 prime end bias	Group3	HighBurden	Early
Array1_3817_CCAAAAGCGGTT	2345	1040	Array1_3817_CCAAAAGCGGTT	Mphage	Mac2	NCBITaxon_9541	Macaca fascicularis	EFO_0008919	Seq-Well	10	Granuloma18	PrimaryBioSample_Tissue	MONDO_0018076	tuberculosis	3817	UBERON_0008953	lower lobe of left lung	CL_0000235	macrophage	no	unknown	week	UO_0000034	3.498	5.93082	-2.4326	2.8	2.8	2.4	3.08	4.2	5.72	TRUE	3 prime end bias	Group1	HighBurden	Early
Array1_3817_CCAAATAACATT	3596	1562	Array1_3817_CCAAATAACATT	T	TT1T17Pop1	NCBITaxon_9541	Macaca fascicularis	EFO_0008919	Seq-Well	10	Granuloma18	PrimaryBioSample_Tissue	MONDO_0018076	tuberculosis	3817	UBERON_0008953	lower lobe of left lung	CL_0000084	T cell	no	unknown	week	UO_0000034	3.498	5.93082	-2.4326	2.8	2.8	2.4	3.08	4.2	5.72	TRUE	3 prime end bias	Group3	HighBurden	Early
Array1_3817_CCAACACGCTTT	2537	1233	Array1_3817_CCAACACGCTTT	T	TCytotoxic1	NCBITaxon_9541	Macaca fascicularis	EFO_0008919	Seq-Well	10	Granuloma18	PrimaryBioSample_Tissue	MONDO_0018076	tuberculosis	3817	UBERON_0008953	lower lobe of left lung	CL_0000084	T cell	no	unknown	week	UO_0000034	3.498	5.93082	-2.4326	2.8	2.8	2.4	3.08	4.2	5.72	TRUE	3 prime end bias	Group5	HighBurden	Early
Array1_3817_CCAACCCGACTT	956	582	Array1_3817_CCAACCCGACTT	Mphage	Mac1	NCBITaxon_9541	Macaca fascicularis	EFO_0008919	Seq-Well	10	Granuloma18	PrimaryBioSample_Tissue	MONDO_0018076	tuberculosis	3817	UBERON_0008953	lower lobe of left lung	CL_0000235	macrophage	no	unknown	week	UO_0000034	3.498	5.93082	-2.4326	2.8	2.8	2.4	3.08	4.2	5.72	TRUE	3 prime end bias	Group1	HighBurden	Early
Array1_3817_CCAACGTCTCAT	1025	601	Array1_3817_CCAACGTCTCAT	T	TSRRM2	NCBITaxon_9541	Macaca fascicularis	EFO_0008919	Seq-Well	10	Granuloma18	PrimaryBioSample_Tissue	MONDO_0018076	tuberculosis	3817	UBERON_0008953	lower lobe of left lung	CL_0000084	T cell	no	unknown	week	UO_0000034	3.498	5.93082	-2.4326	2.8	2.8	2.4	3.08	4.2	5.72	TRUE	3 prime end bias	Group3	HighBurden	Early
Array1_3817_CCAATGTTTAGG	965	554	Array1_3817_CCAATGTTTAGG	T	TCytotoxic4	NCBITaxon_9541	Macaca fascicularis	EFO_0008919	Seq-Well	10	Granuloma18	PrimaryBioSample_Tissue	MONDO_0018076	tuberculosis	3817	UBERON_0008953	lower lobe of left lung	CL_0000084	T cell	no	unknown	week	UO_0000034	3.498	5.93082	-2.4326	2.8	2.8	2.4	3.08	4.2	5.72	TRUE	3 prime end bias	Group3	HighBurden	Early
Array1_3817_CCACAATGTCGA	1650	904	Array1_3817_CCACAATGTCGA	T	TCytotoxic3	NCBITaxon_9541	Macaca fascicularis	EFO_0008919	Seq-Well	10	Granuloma18	PrimaryBioSample_Tissue	MONDO_0018076	tuberculosis	3817	UBERON_0008953	lower lobe of left lung	CL_0000084	T cell	no	unknown	week	UO_0000034	3.498	5.93082	-2.4326	2.8	2.8	2.4	3.08	4.2	5.72	TRUE	3 prime end bias	Group5	HighBurden	Early
Array1_3817_CCACAGCCTAGG	1185	725	Array1_3817_CCACAGCCTAGG	T	TCytotoxic4	NCBITaxon_9541	Macaca fascicularis	EFO_0008919	Seq-Well	10	Granuloma18	PrimaryBioSample_Tissue	MONDO_0018076	tuberculosis	3817	UBERON_0008953	lower lobe of left lung	CL_0000084	T cell	no	unknown	week	UO_0000034	3.498	5.93082	-2.4326	2.8	2.8	2.4	3.08	4.2	5.72	TRUE	3 prime end bias	Group3	HighBurden	Early
Array1_3817_CCACAGTTGCTG	2169	1014	Array1_3817_CCACAGTTGCTG	T	T	NCBITaxon_9541	Macaca fascicularis	EFO_0008919	Seq-Well	10	Granuloma18	PrimaryBioSample_Tissue	MONDO_0018076	tuberculosis	3817	UBERON_0008953	lower lobe of left lung	CL_0000084	T cell	no	unknown	week	UO_0000034	3.498	5.93082	-2.4326	2.8	2.8	2.4	3.08	4.2	5.72	TRUE	3 prime end bias		HighBurden	Early
Array1_3817_CCACTTACGGTT	2384	1364	Array1_3817_CCACTTACGGTT	T	TProliferating	NCBITaxon_9541	Macaca fascicularis	EFO_0008919	Seq-Well	10	Granuloma18	PrimaryBioSample_Tissue	MONDO_0018076	tuberculosis	3817	UBERON_0008953	lower lobe of left lung	CL_0000084	T cell	no	unknown	week	UO_0000034	3.498	5.93082	-2.4326	2.8	2.8	2.4	3.08	4.2	5.72	TRUE	3 prime end bias	Group3	HighBurden	Early
Array1_3817_CCAGTGACCTAC	1406	792	Array1_3817_CCAGTGACCTAC	T	TT1T17Pop1	NCBITaxon_9541	Macaca fascicularis	EFO_0008919	Seq-Well	10	Granuloma18	PrimaryBioSample_Tissue	MONDO_0018076	tuberculosis	3817	UBERON_0008953	lower lobe of left lung	CL_0000084	T cell	no	unknown	week	UO_0000034	3.498	5.93082	-2.4326	2.8	2.8	2.4	3.08	4.2	5.72	TRUE	3 prime end bias	Group3	HighBurden	Early
Array1_3817_CCAGTGCGATTT	1074	583	Array1_3817_CCAGTGCGATTT	T	TStemLike	NCBITaxon_9541	Macaca fascicularis	EFO_0008919	Seq-Well	10	Granuloma18	PrimaryBioSample_Tissue	MONDO_0018076	tuberculosis	3817	UBERON_0008953	lower lobe of left lung	CL_0000084	T cell	no	unknown	week	UO_0000034	3.498	5.93082	-2.4326	2.8	2.8	2.4	3.08	4.2	5.72	TRUE	3 prime end bias	Group3	HighBurden	Early
Array1_3817_CCATACCACCCT	2277	1079	Array1_3817_CCATACCACCCT	T	TInterferon	NCBITaxon_9541	Macaca fascicularis	EFO_0008919	Seq-Well	10	Granuloma18	PrimaryBioSample_Tissue	MONDO_0018076	tuberculosis	3817	UBERON_0008953	lower lobe of left lung	CL_0000084	T cell	no	unknown	week	UO_0000034	3.498	5.93082	-2.4326	2.8	2.8	2.4	3.08	4.2	5.72	TRUE	3 prime end bias	Group5	HighBurden	Early
Array1_3817_CCATCCCTTTCC	945	478	Array1_3817_CCATCCCTTTCC	RBC	RBC	NCBITaxon_9541	Macaca fascicularis	EFO_0008919	Seq-Well	10	Granuloma18	PrimaryBioSample_Tissue	MONDO_0018076	tuberculosis	3817	UBERON_0008953	lower lobe of left lung	CL_0000232	erythrocyte	no	unknown	week	UO_0000034	3.498	5.93082	-2.4326	2.8	2.8	2.4	3.08	4.2	5.72	TRUE	3 prime end bias	Group4	HighBurden	Early
Array1_3817_CCATGAAAGGAG	3906	1667	Array1_3817_CCATGAAAGGAG	Mphage	Mac2	NCBITaxon_9541	Macaca fascicularis	EFO_0008919	Seq-Well	10	Granuloma18	PrimaryBioSample_Tissue	MONDO_0018076	tuberculosis	3817	UBERON_0008953	lower lobe of left lung	CL_0000235	macrophage	no	unknown	week	UO_0000034	3.498	5.93082	-2.4326	2.8	2.8	2.4	3.08	4.2	5.72	TRUE	3 prime end bias	Group1	HighBurden	Early
Array1_3817_CCATGTGCCAAG	1063	728	Array1_3817_CCATGTGCCAAG	T	TProliferating	NCBITaxon_9541	Macaca fascicularis	EFO_0008919	Seq-Well	10	Granuloma18	PrimaryBioSample_Tissue	MONDO_0018076	tuberculosis	3817	UBERON_0008953	lower lobe of left lung	CL_0000084	T cell	no	unknown	week	UO_0000034	3.498	5.93082	-2.4326	2.8	2.8	2.4	3.08	4.2	5.72	TRUE	3 prime end bias	Group3	HighBurden	Early
Array1_3817_CCATGTGGATGT	1530	704	Array1_3817_CCATGTGGATGT	T	TStemLike	NCBITaxon_9541	Macaca fascicularis	EFO_0008919	Seq-Well	10	Granuloma18	PrimaryBioSample_Tissue	MONDO_0018076	tuberculosis	3817	UBERON_0008953	lower lobe of left lung	CL_0000084	T cell	no	unknown	week	UO_0000034	3.498	5.93082	-2.4326	2.8	2.8	2.4	3.08	4.2	5.72	TRUE	3 prime end bias	Group3	HighBurden	Early
Array1_3817_CCATTAAATGGC	1071	615	Array1_3817_CCATTAAATGGC	T	TCytotoxic5	NCBITaxon_9541	Macaca fascicularis	EFO_0008919	Seq-Well	10	Granuloma18	PrimaryBioSample_Tissue	MONDO_0018076	tuberculosis	3817	UBERON_0008953	lower lobe of left lung	CL_0000084	T cell	no	unknown	week	UO_0000034	3.498	5.93082	-2.4326	2.8	2.8	2.4	3.08	4.2	5.72	TRUE	3 prime end bias	Group5	HighBurden	Early
Array1_3817_CCATTTTGTGCT	2302	899	Array1_3817_CCATTTTGTGCT	T	TStemLike	NCBITaxon_9541	Macaca fascicularis	EFO_0008919	Seq-Well	10	Granuloma18	PrimaryBioSample_Tissue	MONDO_0018076	tuberculosis	3817	UBERON_0008953	lower lobe of left lung	CL_0000084	T cell	no	unknown	week	UO_0000034	3.498	5.93082	-2.4326	2.8	2.8	2.4	3.08	4.2	5.72	TRUE	3 prime end bias	Group3	HighBurden	Early
Array1_3817_CCCAAACTTCCA	3859	1445	Array1_3817_CCCAAACTTCCA	T2P	T2P	NCBITaxon_9541	Macaca fascicularis	EFO_0008919	Seq-Well	10	Granuloma18	PrimaryBioSample_Tissue	MONDO_0018076	tuberculosis	3817	UBERON_0008953	lower lobe of left lung	CL_0002063	type II pneumocyte	no	unknown	week	UO_0000034	3.498	5.93082	-2.4326	2.8	2.8	2.4	3.08	4.2	5.72	TRUE	3 prime end bias	Group4	HighBurden	Early
Array1_3817_CCCAACATGGGG	1752	879	Array1_3817_CCCAACATGGGG	T	TStemLike	NCBITaxon_9541	Macaca fascicularis	EFO_0008919	Seq-Well	10	Granuloma18	PrimaryBioSample_Tissue	MONDO_0018076	tuberculosis	3817	UBERON_0008953	lower lobe of left lung	CL_0000084	T cell	no	unknown	week	UO_0000034	3.498	5.93082	-2.4326	2.8	2.8	2.4	3.08	4.2	5.72	TRUE	3 prime end bias	Group3	HighBurden	Early
Array1_3817_CCCACACGCTCA	838	483	Array1_3817_CCCACACGCTCA	Mphage	Mac1	NCBITaxon_9541	Macaca fascicularis	EFO_0008919	Seq-Well	10	Granuloma18	PrimaryBioSample_Tissue	MONDO_0018076	tuberculosis	3817	UBERON_0008953	lower lobe of left lung	CL_0000235	macrophage	no	unknown	week	UO_0000034	3.498	5.93082	-2.4326	2.8	2.8	2.4	3.08	4.2	5.72	TRUE	3 prime end bias	Group1	HighBurden	Early
Array1_3817_CCCAGGATCCCC	2182	1180	Array1_3817_CCCAGGATCCCC	T	TT1T17Pop1	NCBITaxon_9541	Macaca fascicularis	EFO_0008919	Seq-Well	10	Granuloma18	PrimaryBioSample_Tissue	MONDO_0018076	tuberculosis	3817	UBERON_0008953	lower lobe of left lung	CL_0000084	T cell	no	unknown	week	UO_0000034	3.498	5.93082	-2.4326	2.8	2.8	2.4	3.08	4.2	5.72	TRUE	3 prime end bias	Group3	HighBurden	Early
Array1_3817_CCCATATGAATT	2562	1197	Array1_3817_CCCATATGAATT	T	T	NCBITaxon_9541	Macaca fascicularis	EFO_0008919	Seq-Well	10	Granuloma18	PrimaryBioSample_Tissue	MONDO_0018076	tuberculosis	3817	UBERON_0008953	lower lobe of left lung	CL_0000084	T cell	no	unknown	week	UO_0000034	3.498	5.93082	-2.4326	2.8	2.8	2.4	3.08	4.2	5.72	TRUE	3 prime end bias		HighBurden	Early
Array1_3817_CCCATTGCGACA	811	485	Array1_3817_CCCATTGCGACA	RBC	RBC	NCBITaxon_9541	Macaca fascicularis	EFO_0008919	Seq-Well	10	Granuloma18	PrimaryBioSample_Tissue	MONDO_0018076	tuberculosis	3817	UBERON_0008953	lower lobe of left lung	CL_0000232	erythrocyte	no	unknown	week	UO_0000034	3.498	5.93082	-2.4326	2.8	2.8	2.4	3.08	4.2	5.72	TRUE	3 prime end bias	Group4	HighBurden	Early
Array1_3817_CCCCAAATTCCG	863	568	Array1_3817_CCCCAAATTCCG	T	TStemLike	NCBITaxon_9541	Macaca fascicularis	EFO_0008919	Seq-Well	10	Granuloma18	PrimaryBioSample_Tissue	MONDO_0018076	tuberculosis	3817	UBERON_0008953	lower lobe of left lung	CL_0000084	T cell	no	unknown	week	UO_0000034	3.498	5.93082	-2.4326	2.8	2.8	2.4	3.08	4.2	5.72	TRUE	3 prime end bias	Group3	HighBurden	Early
Array1_3817_CCCCACCGGGTC	2371	1035	Array1_3817_CCCCACCGGGTC	T	TStemLike	NCBITaxon_9541	Macaca fascicularis	EFO_0008919	Seq-Well	10	Granuloma18	PrimaryBioSample_Tissue	MONDO_0018076	tuberculosis	3817	UBERON_0008953	lower lobe of left lung	CL_0000084	T cell	no	unknown	week	UO_0000034	3.498	5.93082	-2.4326	2.8	2.8	2.4	3.08	4.2	5.72	TRUE	3 prime end bias	Group3	HighBurden	Early
Array1_3817_CCCCCAAACCTG	781	546	Array1_3817_CCCCCAAACCTG	T	TStemLike	NCBITaxon_9541	Macaca fascicularis	EFO_0008919	Seq-Well	10	Granuloma18	PrimaryBioSample_Tissue	MONDO_0018076	tuberculosis	3817	UBERON_0008953	lower lobe of left lung	CL_0000084	T cell	no	unknown	week	UO_0000034	3.498	5.93082	-2.4326	2.8	2.8	2.4	3.08	4.2	5.72	TRUE	3 prime end bias	Group3	HighBurden	Early
Array1_3817_CCCCCCCGCTGG	1739	867	Array1_3817_CCCCCCCGCTGG	T	TStemLike	NCBITaxon_9541	Macaca fascicularis	EFO_0008919	Seq-Well	10	Granuloma18	PrimaryBioSample_Tissue	MONDO_0018076	tuberculosis	3817	UBERON_0008953	lower lobe of left lung	CL_0000084	T cell	no	unknown	week	UO_0000034	3.498	5.93082	-2.4326	2.8	2.8	2.4	3.08	4.2	5.72	TRUE	3 prime end bias	Group3	HighBurden	Early
Array1_3817_CCCCCCCGTCAC	2935	1376	Array1_3817_CCCCCCCGTCAC	T	TCytotoxic2	NCBITaxon_9541	Macaca fascicularis	EFO_0008919	Seq-Well	10	Granuloma18	PrimaryBioSample_Tissue	MONDO_0018076	tuberculosis	3817	UBERON_0008953	lower lobe of left lung	CL_0000084	T cell	no	unknown	week	UO_0000034	3.498	5.93082	-2.4326	2.8	2.8	2.4	3.08	4.2	5.72	TRUE	3 prime end bias	Group3	HighBurden	Early
Array1_3817_CCCCGTAACGGT	2679	1271	Array1_3817_CCCCGTAACGGT	Plasma	Plasma	NCBITaxon_9541	Macaca fascicularis	EFO_0008919	Seq-Well	10	Granuloma18	PrimaryBioSample_Tissue	MONDO_0018076	tuberculosis	3817	UBERON_0008953	lower lobe of left lung	CL_0000786	plasma cell	no	unknown	week	UO_0000034	3.498	5.93082	-2.4326	2.8	2.8	2.4	3.08	4.2	5.72	TRUE	3 prime end bias	Group2	HighBurden	Early
Array1_3817_CCCCGTCAAAGC	787	501	Array1_3817_CCCCGTCAAAGC	Mphage	Mac1	NCBITaxon_9541	Macaca fascicularis	EFO_0008919	Seq-Well	10	Granuloma18	PrimaryBioSample_Tissue	MONDO_0018076	tuberculosis	3817	UBERON_0008953	lower lobe of left lung	CL_0000235	macrophage	no	unknown	week	UO_0000034	3.498	5.93082	-2.4326	2.8	2.8	2.4	3.08	4.2	5.72	TRUE	3 prime end bias	Group1	HighBurden	Early
Array1_3817_CCCCTCTTATAA	911	602	Array1_3817_CCCCTCTTATAA	T	TT1T17Pop1	NCBITaxon_9541	Macaca fascicularis	EFO_0008919	Seq-Well	10	Granuloma18	PrimaryBioSample_Tissue	MONDO_0018076	tuberculosis	3817	UBERON_0008953	lower lobe of left lung	CL_0000084	T cell	no	unknown	week	UO_0000034	3.498	5.93082	-2.4326	2.8	2.8	2.4	3.08	4.2	5.72	TRUE	3 prime end bias	Group3	HighBurden	Early
Array1_3817_CCCGATGAAAGC	2887	1313	Array1_3817_CCCGATGAAAGC	Mphage	Mac9	NCBITaxon_9541	Macaca fascicularis	EFO_0008919	Seq-Well	10	Granuloma18	PrimaryBioSample_Tissue	MONDO_0018076	tuberculosis	3817	UBERON_0008953	lower lobe of left lung	CL_0000235	macrophage	no	unknown	week	UO_0000034	3.498	5.93082	-2.4326	2.8	2.8	2.4	3.08	4.2	5.72	TRUE	3 prime end bias	Group4	HighBurden	Early
Array1_3817_CCCGCACAGTGA	1215	704	Array1_3817_CCCGCACAGTGA	T	TCytotoxic4	NCBITaxon_9541	Macaca fascicularis	EFO_0008919	Seq-Well	10	Granuloma18	PrimaryBioSample_Tissue	MONDO_0018076	tuberculosis	3817	UBERON_0008953	lower lobe of left lung	CL_0000084	T cell	no	unknown	week	UO_0000034	3.498	5.93082	-2.4326	2.8	2.8	2.4	3.08	4.2	5.72	TRUE	3 prime end bias	Group3	HighBurden	Early
Array1_3817_CCCGCCGTCTTA	1277	800	Array1_3817_CCCGCCGTCTTA	T	TT1T17Pop1	NCBITaxon_9541	Macaca fascicularis	EFO_0008919	Seq-Well	10	Granuloma18	PrimaryBioSample_Tissue	MONDO_0018076	tuberculosis	3817	UBERON_0008953	lower lobe of left lung	CL_0000084	T cell	no	unknown	week	UO_0000034	3.498	5.93082	-2.4326	2.8	2.8	2.4	3.08	4.2	5.72	TRUE	3 prime end bias	Group3	HighBurden	Early
Array1_3817_CCCGTGACTTAC	1731	959	Array1_3817_CCCGTGACTTAC	T	TT1T17Pop1	NCBITaxon_9541	Macaca fascicularis	EFO_0008919	Seq-Well	10	Granuloma18	PrimaryBioSample_Tissue	MONDO_0018076	tuberculosis	3817	UBERON_0008953	lower lobe of left lung	CL_0000084	T cell	no	unknown	week	UO_0000034	3.498	5.93082	-2.4326	2.8	2.8	2.4	3.08	4.2	5.72	TRUE	3 prime end bias	Group3	HighBurden	Early
Array1_3817_CCCGTGGAGTCA	1189	536	Array1_3817_CCCGTGGAGTCA	Neutrophil	Neutrophil	NCBITaxon_9541	Macaca fascicularis	EFO_0008919	Seq-Well	10	Granuloma18	PrimaryBioSample_Tissue	MONDO_0018076	tuberculosis	3817	UBERON_0008953	lower lobe of left lung	CL_0000775	neutrophil	no	unknown	week	UO_0000034	3.498	5.93082	-2.4326	2.8	2.8	2.4	3.08	4.2	5.72	TRUE	3 prime end bias	Group4	HighBurden	Early
Array1_3817_CCCTAAAAAATA	989	588	Array1_3817_CCCTAAAAAATA	Mphage	Mac1	NCBITaxon_9541	Macaca fascicularis	EFO_0008919	Seq-Well	10	Granuloma18	PrimaryBioSample_Tissue	MONDO_0018076	tuberculosis	3817	UBERON_0008953	lower lobe of left lung	CL_0000235	macrophage	no	unknown	week	UO_0000034	3.498	5.93082	-2.4326	2.8	2.8	2.4	3.08	4.2	5.72	TRUE	3 prime end bias	Group1	HighBurden	Early
Array1_3817_CCCTAACCTCTT	759	546	Array1_3817_CCCTAACCTCTT	T	TCytotoxic5	NCBITaxon_9541	Macaca fascicularis	EFO_0008919	Seq-Well	10	Granuloma18	PrimaryBioSample_Tissue	MONDO_0018076	tuberculosis	3817	UBERON_0008953	lower lobe of left lung	CL_0000084	T cell	no	unknown	week	UO_0000034	3.498	5.93082	-2.4326	2.8	2.8	2.4	3.08	4.2	5.72	TRUE	3 prime end bias	Group5	HighBurden	Early
Array1_3817_CCCTACGAATTC	1186	715	Array1_3817_CCCTACGAATTC	T	TStemLike	NCBITaxon_9541	Macaca fascicularis	EFO_0008919	Seq-Well	10	Granuloma18	PrimaryBioSample_Tissue	MONDO_0018076	tuberculosis	3817	UBERON_0008953	lower lobe of left lung	CL_0000084	T cell	no	unknown	week	UO_0000034	3.498	5.93082	-2.4326	2.8	2.8	2.4	3.08	4.2	5.72	TRUE	3 prime end bias	Group3	HighBurden	Early
Array1_3817_CCCTAGGCGGAG	901	537	Array1_3817_CCCTAGGCGGAG	T	TT1T17Pop2	NCBITaxon_9541	Macaca fascicularis	EFO_0008919	Seq-Well	10	Granuloma18	PrimaryBioSample_Tissue	MONDO_0018076	tuberculosis	3817	UBERON_0008953	lower lobe of left lung	CL_0000084	T cell	no	unknown	week	UO_0000034	3.498	5.93082	-2.4326	2.8	2.8	2.4	3.08	4.2	5.72	TRUE	3 prime end bias	Group4	HighBurden	Early
Array1_3817_CCCTATTCGCCC	1512	1005	Array1_3817_CCCTATTCGCCC	T	TT1T17Pop3	NCBITaxon_9541	Macaca fascicularis	EFO_0008919	Seq-Well	10	Granuloma18	PrimaryBioSample_Tissue	MONDO_0018076	tuberculosis	3817	UBERON_0008953	lower lobe of left lung	CL_0000084	T cell	no	unknown	week	UO_0000034	3.498	5.93082	-2.4326	2.8	2.8	2.4	3.08	4.2	5.72	TRUE	3 prime end bias	Group3	HighBurden	Early
Array1_3817_CCCTCTCGCCGC	1680	1031	Array1_3817_CCCTCTCGCCGC	T	TProliferating	NCBITaxon_9541	Macaca fascicularis	EFO_0008919	Seq-Well	10	Granuloma18	PrimaryBioSample_Tissue	MONDO_0018076	tuberculosis	3817	UBERON_0008953	lower lobe of left lung	CL_0000084	T cell	no	unknown	week	UO_0000034	3.498	5.93082	-2.4326	2.8	2.8	2.4	3.08	4.2	5.72	TRUE	3 prime end bias	Group3	HighBurden	Early
Array1_3817_CCCTGCTAGAAC	2009	1090	Array1_3817_CCCTGCTAGAAC	T	TT1T17Pop1	NCBITaxon_9541	Macaca fascicularis	EFO_0008919	Seq-Well	10	Granuloma18	PrimaryBioSample_Tissue	MONDO_0018076	tuberculosis	3817	UBERON_0008953	lower lobe of left lung	CL_0000084	T cell	no	unknown	week	UO_0000034	3.498	5.93082	-2.4326	2.8	2.8	2.4	3.08	4.2	5.72	TRUE	3 prime end bias	Group3	HighBurden	Early
Array1_3817_CCCTGTACCTAC	3419	1553	Array1_3817_CCCTGTACCTAC	T	TT1T17Pop3	NCBITaxon_9541	Macaca fascicularis	EFO_0008919	Seq-Well	10	Granuloma18	PrimaryBioSample_Tissue	MONDO_0018076	tuberculosis	3817	UBERON_0008953	lower lobe of left lung	CL_0000084	T cell	no	unknown	week	UO_0000034	3.498	5.93082	-2.4326	2.8	2.8	2.4	3.08	4.2	5.72	TRUE	3 prime end bias	Group3	HighBurden	Early
Array1_3817_CCCTTCAGCTGA	2143	1073	Array1_3817_CCCTTCAGCTGA	T	TStemLike	NCBITaxon_9541	Macaca fascicularis	EFO_0008919	Seq-Well	10	Granuloma18	PrimaryBioSample_Tissue	MONDO_0018076	tuberculosis	3817	UBERON_0008953	lower lobe of left lung	CL_0000084	T cell	no	unknown	week	UO_0000034	3.498	5.93082	-2.4326	2.8	2.8	2.4	3.08	4.2	5.72	TRUE	3 prime end bias	Group3	HighBurden	Early
Array1_3817_CCCTTCGTGGAT	2202	1112	Array1_3817_CCCTTCGTGGAT	Mphage	Mac5	NCBITaxon_9541	Macaca fascicularis	EFO_0008919	Seq-Well	10	Granuloma18	PrimaryBioSample_Tissue	MONDO_0018076	tuberculosis	3817	UBERON_0008953	lower lobe of left lung	CL_0000235	macrophage	no	unknown	week	UO_0000034	3.498	5.93082	-2.4326	2.8	2.8	2.4	3.08	4.2	5.72	TRUE	3 prime end bias	Group1	HighBurden	Early
Array1_3817_CCGAACCTCGGT	1464	832	Array1_3817_CCGAACCTCGGT	T	TT1T17Pop1	NCBITaxon_9541	Macaca fascicularis	EFO_0008919	Seq-Well	10	Granuloma18	PrimaryBioSample_Tissue	MONDO_0018076	tuberculosis	3817	UBERON_0008953	lower lobe of left lung	CL_0000084	T cell	no	unknown	week	UO_0000034	3.498	5.93082	-2.4326	2.8	2.8	2.4	3.08	4.2	5.72	TRUE	3 prime end bias	Group3	HighBurden	Early
Array1_3817_CCGAATCGACTA	1527	857	Array1_3817_CCGAATCGACTA	Mphage	Mac1	NCBITaxon_9541	Macaca fascicularis	EFO_0008919	Seq-Well	10	Granuloma18	PrimaryBioSample_Tissue	MONDO_0018076	tuberculosis	3817	UBERON_0008953	lower lobe of left lung	CL_0000235	macrophage	no	unknown	week	UO_0000034	3.498	5.93082	-2.4326	2.8	2.8	2.4	3.08	4.2	5.72	TRUE	3 prime end bias	Group1	HighBurden	Early
Array1_3817_CCGACAGATGAC	1155	624	Array1_3817_CCGACAGATGAC	T	TStemLike	NCBITaxon_9541	Macaca fascicularis	EFO_0008919	Seq-Well	10	Granuloma18	PrimaryBioSample_Tissue	MONDO_0018076	tuberculosis	3817	UBERON_0008953	lower lobe of left lung	CL_0000084	T cell	no	unknown	week	UO_0000034	3.498	5.93082	-2.4326	2.8	2.8	2.4	3.08	4.2	5.72	TRUE	3 prime end bias	Group3	HighBurden	Early
Array1_3817_CCGACATATCGA	882	603	Array1_3817_CCGACATATCGA	T	TCytotoxic4	NCBITaxon_9541	Macaca fascicularis	EFO_0008919	Seq-Well	10	Granuloma18	PrimaryBioSample_Tissue	MONDO_0018076	tuberculosis	3817	UBERON_0008953	lower lobe of left lung	CL_0000084	T cell	no	unknown	week	UO_0000034	3.498	5.93082	-2.4326	2.8	2.8	2.4	3.08	4.2	5.72	TRUE	3 prime end bias	Group3	HighBurden	Early
Array1_3817_CCGAGGCCCCGT	1642	907	Array1_3817_CCGAGGCCCCGT	T	TCytotoxic4	NCBITaxon_9541	Macaca fascicularis	EFO_0008919	Seq-Well	10	Granuloma18	PrimaryBioSample_Tissue	MONDO_0018076	tuberculosis	3817	UBERON_0008953	lower lobe of left lung	CL_0000084	T cell	no	unknown	week	UO_0000034	3.498	5.93082	-2.4326	2.8	2.8	2.4	3.08	4.2	5.72	TRUE	3 prime end bias	Group3	HighBurden	Early
Array1_3817_CCGAGTTACGAG	9137	2883	Array1_3817_CCGAGTTACGAG	T	TProliferating	NCBITaxon_9541	Macaca fascicularis	EFO_0008919	Seq-Well	10	Granuloma18	PrimaryBioSample_Tissue	MONDO_0018076	tuberculosis	3817	UBERON_0008953	lower lobe of left lung	CL_0000084	T cell	no	unknown	week	UO_0000034	3.498	5.93082	-2.4326	2.8	2.8	2.4	3.08	4.2	5.72	TRUE	3 prime end bias	Group3	HighBurden	Early
Array1_3817_CCGATCTATGTT	3233	1339	Array1_3817_CCGATCTATGTT	T	TT1T17Pop1	NCBITaxon_9541	Macaca fascicularis	EFO_0008919	Seq-Well	10	Granuloma18	PrimaryBioSample_Tissue	MONDO_0018076	tuberculosis	3817	UBERON_0008953	lower lobe of left lung	CL_0000084	T cell	no	unknown	week	UO_0000034	3.498	5.93082	-2.4326	2.8	2.8	2.4	3.08	4.2	5.72	TRUE	3 prime end bias	Group3	HighBurden	Early
Array1_3817_CCGCAACTTTGG	1455	770	Array1_3817_CCGCAACTTTGG	T	TStemLike	NCBITaxon_9541	Macaca fascicularis	EFO_0008919	Seq-Well	10	Granuloma18	PrimaryBioSample_Tissue	MONDO_0018076	tuberculosis	3817	UBERON_0008953	lower lobe of left lung	CL_0000084	T cell	no	unknown	week	UO_0000034	3.498	5.93082	-2.4326	2.8	2.8	2.4	3.08	4.2	5.72	TRUE	3 prime end bias	Group3	HighBurden	Early
Array1_3817_CCGCACCTCGTT	780	464	Array1_3817_CCGCACCTCGTT	T	TStemLike	NCBITaxon_9541	Macaca fascicularis	EFO_0008919	Seq-Well	10	Granuloma18	PrimaryBioSample_Tissue	MONDO_0018076	tuberculosis	3817	UBERON_0008953	lower lobe of left lung	CL_0000084	T cell	no	unknown	week	UO_0000034	3.498	5.93082	-2.4326	2.8	2.8	2.4	3.08	4.2	5.72	TRUE	3 prime end bias	Group3	HighBurden	Early
Array1_3817_CCGCACTGACTA	3107	1454	Array1_3817_CCGCACTGACTA	T	TT1T17Pop1	NCBITaxon_9541	Macaca fascicularis	EFO_0008919	Seq-Well	10	Granuloma18	PrimaryBioSample_Tissue	MONDO_0018076	tuberculosis	3817	UBERON_0008953	lower lobe of left lung	CL_0000084	T cell	no	unknown	week	UO_0000034	3.498	5.93082	-2.4326	2.8	2.8	2.4	3.08	4.2	5.72	TRUE	3 prime end bias	Group3	HighBurden	Early
Array1_3817_CCGCCACCCTAC	2660	1157	Array1_3817_CCGCCACCCTAC	T	TStemLike	NCBITaxon_9541	Macaca fascicularis	EFO_0008919	Seq-Well	10	Granuloma18	PrimaryBioSample_Tissue	MONDO_0018076	tuberculosis	3817	UBERON_0008953	lower lobe of left lung	CL_0000084	T cell	no	unknown	week	UO_0000034	3.498	5.93082	-2.4326	2.8	2.8	2.4	3.08	4.2	5.72	TRUE	3 prime end bias	Group3	HighBurden	Early
Array1_3817_CCGCCACCGGGC	756	564	Array1_3817_CCGCCACCGGGC	T	TProliferating	NCBITaxon_9541	Macaca fascicularis	EFO_0008919	Seq-Well	10	Granuloma18	PrimaryBioSample_Tissue	MONDO_0018076	tuberculosis	3817	UBERON_0008953	lower lobe of left lung	CL_0000084	T cell	no	unknown	week	UO_0000034	3.498	5.93082	-2.4326	2.8	2.8	2.4	3.08	4.2	5.72	TRUE	3 prime end bias	Group3	HighBurden	Early
Array1_3817_CCGCCACGTTGA	828	481	Array1_3817_CCGCCACGTTGA	Neutrophil	Neutrophil	NCBITaxon_9541	Macaca fascicularis	EFO_0008919	Seq-Well	10	Granuloma18	PrimaryBioSample_Tissue	MONDO_0018076	tuberculosis	3817	UBERON_0008953	lower lobe of left lung	CL_0000775	neutrophil	no	unknown	week	UO_0000034	3.498	5.93082	-2.4326	2.8	2.8	2.4	3.08	4.2	5.72	TRUE	3 prime end bias	Group4	HighBurden	Early
Array1_3817_CCGCCGAACATT	2863	1269	Array1_3817_CCGCCGAACATT	T	TT1T17Pop3	NCBITaxon_9541	Macaca fascicularis	EFO_0008919	Seq-Well	10	Granuloma18	PrimaryBioSample_Tissue	MONDO_0018076	tuberculosis	3817	UBERON_0008953	lower lobe of left lung	CL_0000084	T cell	no	unknown	week	UO_0000034	3.498	5.93082	-2.4326	2.8	2.8	2.4	3.08	4.2	5.72	TRUE	3 prime end bias	Group3	HighBurden	Early
Array1_3817_CCGCGCGCGATC	1256	698	Array1_3817_CCGCGCGCGATC	T	TCytotoxic1	NCBITaxon_9541	Macaca fascicularis	EFO_0008919	Seq-Well	10	Granuloma18	PrimaryBioSample_Tissue	MONDO_0018076	tuberculosis	3817	UBERON_0008953	lower lobe of left lung	CL_0000084	T cell	no	unknown	week	UO_0000034	3.498	5.93082	-2.4326	2.8	2.8	2.4	3.08	4.2	5.72	TRUE	3 prime end bias	Group5	HighBurden	Early
Array1_3817_CCGCGTCCGAAA	1918	1021	Array1_3817_CCGCGTCCGAAA	T	TT1T17Pop1	NCBITaxon_9541	Macaca fascicularis	EFO_0008919	Seq-Well	10	Granuloma18	PrimaryBioSample_Tissue	MONDO_0018076	tuberculosis	3817	UBERON_0008953	lower lobe of left lung	CL_0000084	T cell	no	unknown	week	UO_0000034	3.498	5.93082	-2.4326	2.8	2.8	2.4	3.08	4.2	5.72	TRUE	3 prime end bias	Group3	HighBurden	Early
Array1_3817_CCGCTTCTCAAT	1427	741	Array1_3817_CCGCTTCTCAAT	T	TCytotoxic4	NCBITaxon_9541	Macaca fascicularis	EFO_0008919	Seq-Well	10	Granuloma18	PrimaryBioSample_Tissue	MONDO_0018076	tuberculosis	3817	UBERON_0008953	lower lobe of left lung	CL_0000084	T cell	no	unknown	week	UO_0000034	3.498	5.93082	-2.4326	2.8	2.8	2.4	3.08	4.2	5.72	TRUE	3 prime end bias	Group3	HighBurden	Early
Array1_3817_CCGGCTGATTTT	2258	1078	Array1_3817_CCGGCTGATTTT	T	TStemLike	NCBITaxon_9541	Macaca fascicularis	EFO_0008919	Seq-Well	10	Granuloma18	PrimaryBioSample_Tissue	MONDO_0018076	tuberculosis	3817	UBERON_0008953	lower lobe of left lung	CL_0000084	T cell	no	unknown	week	UO_0000034	3.498	5.93082	-2.4326	2.8	2.8	2.4	3.08	4.2	5.72	TRUE	3 prime end bias	Group3	HighBurden	Early
Array1_3817_CCGGCTTTAGAT	1727	863	Array1_3817_CCGGCTTTAGAT	T	TCytotoxic5	NCBITaxon_9541	Macaca fascicularis	EFO_0008919	Seq-Well	10	Granuloma18	PrimaryBioSample_Tissue	MONDO_0018076	tuberculosis	3817	UBERON_0008953	lower lobe of left lung	CL_0000084	T cell	no	unknown	week	UO_0000034	3.498	5.93082	-2.4326	2.8	2.8	2.4	3.08	4.2	5.72	TRUE	3 prime end bias	Group5	HighBurden	Early
Array1_3817_CCGGGCTTTTCT	1581	892	Array1_3817_CCGGGCTTTTCT	T	TCytotoxic1	NCBITaxon_9541	Macaca fascicularis	EFO_0008919	Seq-Well	10	Granuloma18	PrimaryBioSample_Tissue	MONDO_0018076	tuberculosis	3817	UBERON_0008953	lower lobe of left lung	CL_0000084	T cell	no	unknown	week	UO_0000034	3.498	5.93082	-2.4326	2.8	2.8	2.4	3.08	4.2	5.72	TRUE	3 prime end bias	Group5	HighBurden	Early
Array1_3817_CCGTCGTTAGTC	2842	1426	Array1_3817_CCGTCGTTAGTC	Fibro	Fibro	NCBITaxon_9541	Macaca fascicularis	EFO_0008919	Seq-Well	10	Granuloma18	PrimaryBioSample_Tissue	MONDO_0018076	tuberculosis	3817	UBERON_0008953	lower lobe of left lung	CL_0000057	fibroblast	no	unknown	week	UO_0000034	3.498	5.93082	-2.4326	2.8	2.8	2.4	3.08	4.2	5.72	TRUE	3 prime end bias	Group2	HighBurden	Early
Array1_3817_CCGTGACCCGCC	2327	1065	Array1_3817_CCGTGACCCGCC	T	TCytotoxic4	NCBITaxon_9541	Macaca fascicularis	EFO_0008919	Seq-Well	10	Granuloma18	PrimaryBioSample_Tissue	MONDO_0018076	tuberculosis	3817	UBERON_0008953	lower lobe of left lung	CL_0000084	T cell	no	unknown	week	UO_0000034	3.498	5.93082	-2.4326	2.8	2.8	2.4	3.08	4.2	5.72	TRUE	3 prime end bias	Group3	HighBurden	Early
Array1_3817_CCGTTCCCCTTT	996	703	Array1_3817_CCGTTCCCCTTT	Mphage	Mac9	NCBITaxon_9541	Macaca fascicularis	EFO_0008919	Seq-Well	10	Granuloma18	PrimaryBioSample_Tissue	MONDO_0018076	tuberculosis	3817	UBERON_0008953	lower lobe of left lung	CL_0000235	macrophage	no	unknown	week	UO_0000034	3.498	5.93082	-2.4326	2.8	2.8	2.4	3.08	4.2	5.72	TRUE	3 prime end bias	Group4	HighBurden	Early
Array1_3817_CCGTTTTCGTCG	1599	862	Array1_3817_CCGTTTTCGTCG	T	TCytotoxic1	NCBITaxon_9541	Macaca fascicularis	EFO_0008919	Seq-Well	10	Granuloma18	PrimaryBioSample_Tissue	MONDO_0018076	tuberculosis	3817	UBERON_0008953	lower lobe of left lung	CL_0000084	T cell	no	unknown	week	UO_0000034	3.498	5.93082	-2.4326	2.8	2.8	2.4	3.08	4.2	5.72	TRUE	3 prime end bias	Group5	HighBurden	Early
Array1_3817_CCTAAGCCCGAT	2533	1366	Array1_3817_CCTAAGCCCGAT	T	TT1T17Pop1	NCBITaxon_9541	Macaca fascicularis	EFO_0008919	Seq-Well	10	Granuloma18	PrimaryBioSample_Tissue	MONDO_0018076	tuberculosis	3817	UBERON_0008953	lower lobe of left lung	CL_0000084	T cell	no	unknown	week	UO_0000034	3.498	5.93082	-2.4326	2.8	2.8	2.4	3.08	4.2	5.72	TRUE	3 prime end bias	Group3	HighBurden	Early
Array1_3817_CCTAATCGACCC	1359	753	Array1_3817_CCTAATCGACCC	T	TSRRM2	NCBITaxon_9541	Macaca fascicularis	EFO_0008919	Seq-Well	10	Granuloma18	PrimaryBioSample_Tissue	MONDO_0018076	tuberculosis	3817	UBERON_0008953	lower lobe of left lung	CL_0000084	T cell	no	unknown	week	UO_0000034	3.498	5.93082	-2.4326	2.8	2.8	2.4	3.08	4.2	5.72	TRUE	3 prime end bias	Group3	HighBurden	Early
Array1_3817_CCTACTACGCAA	1826	991	Array1_3817_CCTACTACGCAA	T	TT1T17Pop2	NCBITaxon_9541	Macaca fascicularis	EFO_0008919	Seq-Well	10	Granuloma18	PrimaryBioSample_Tissue	MONDO_0018076	tuberculosis	3817	UBERON_0008953	lower lobe of left lung	CL_0000084	T cell	no	unknown	week	UO_0000034	3.498	5.93082	-2.4326	2.8	2.8	2.4	3.08	4.2	5.72	TRUE	3 prime end bias	Group4	HighBurden	Early
Array1_3817_CCTAGTCAAATA	1335	844	Array1_3817_CCTAGTCAAATA	T	TT1T17Pop3	NCBITaxon_9541	Macaca fascicularis	EFO_0008919	Seq-Well	10	Granuloma18	PrimaryBioSample_Tissue	MONDO_0018076	tuberculosis	3817	UBERON_0008953	lower lobe of left lung	CL_0000084	T cell	no	unknown	week	UO_0000034	3.498	5.93082	-2.4326	2.8	2.8	2.4	3.08	4.2	5.72	TRUE	3 prime end bias	Group3	HighBurden	Early
Array1_3817_CCTATAACTACG	7195	2093	Array1_3817_CCTATAACTACG	Mast	Mast	NCBITaxon_9541	Macaca fascicularis	EFO_0008919	Seq-Well	10	Granuloma18	PrimaryBioSample_Tissue	MONDO_0018076	tuberculosis	3817	UBERON_0008953	lower lobe of left lung	CL_0000097	mast cell	no	unknown	week	UO_0000034	3.498	5.93082	-2.4326	2.8	2.8	2.4	3.08	4.2	5.72	TRUE	3 prime end bias	Group2	HighBurden	Early
Array1_3817_CCTCAATTCTCA	897	442	Array1_3817_CCTCAATTCTCA	Neutrophil	Neutrophil	NCBITaxon_9541	Macaca fascicularis	EFO_0008919	Seq-Well	10	Granuloma18	PrimaryBioSample_Tissue	MONDO_0018076	tuberculosis	3817	UBERON_0008953	lower lobe of left lung	CL_0000775	neutrophil	no	unknown	week	UO_0000034	3.498	5.93082	-2.4326	2.8	2.8	2.4	3.08	4.2	5.72	TRUE	3 prime end bias	Group4	HighBurden	Early
Array1_3817_CCTCATGCAGCG	761	461	Array1_3817_CCTCATGCAGCG	RBC	RBC	NCBITaxon_9541	Macaca fascicularis	EFO_0008919	Seq-Well	10	Granuloma18	PrimaryBioSample_Tissue	MONDO_0018076	tuberculosis	3817	UBERON_0008953	lower lobe of left lung	CL_0000232	erythrocyte	no	unknown	week	UO_0000034	3.498	5.93082	-2.4326	2.8	2.8	2.4	3.08	4.2	5.72	TRUE	3 prime end bias	Group4	HighBurden	Early
Array1_3817_CCTCCATTGTTG	3376	1410	Array1_3817_CCTCCATTGTTG	T	TT1T17Pop1	NCBITaxon_9541	Macaca fascicularis	EFO_0008919	Seq-Well	10	Granuloma18	PrimaryBioSample_Tissue	MONDO_0018076	tuberculosis	3817	UBERON_0008953	lower lobe of left lung	CL_0000084	T cell	no	unknown	week	UO_0000034	3.498	5.93082	-2.4326	2.8	2.8	2.4	3.08	4.2	5.72	TRUE	3 prime end bias	Group3	HighBurden	Early
Array1_3817_CCTCCCAATAGT	722	562	Array1_3817_CCTCCCAATAGT	T	TT1T17Pop1	NCBITaxon_9541	Macaca fascicularis	EFO_0008919	Seq-Well	10	Granuloma18	PrimaryBioSample_Tissue	MONDO_0018076	tuberculosis	3817	UBERON_0008953	lower lobe of left lung	CL_0000084	T cell	no	unknown	week	UO_0000034	3.498	5.93082	-2.4326	2.8	2.8	2.4	3.08	4.2	5.72	TRUE	3 prime end bias	Group3	HighBurden	Early
Array1_3817_CCTCCCCCGCAC	2064	923	Array1_3817_CCTCCCCCGCAC	T2P	T2P	NCBITaxon_9541	Macaca fascicularis	EFO_0008919	Seq-Well	10	Granuloma18	PrimaryBioSample_Tissue	MONDO_0018076	tuberculosis	3817	UBERON_0008953	lower lobe of left lung	CL_0002063	type II pneumocyte	no	unknown	week	UO_0000034	3.498	5.93082	-2.4326	2.8	2.8	2.4	3.08	4.2	5.72	TRUE	3 prime end bias	Group4	HighBurden	Early
Array1_3817_CCTCCTGCTGAG	1319	703	Array1_3817_CCTCCTGCTGAG	T	TStemLike	NCBITaxon_9541	Macaca fascicularis	EFO_0008919	Seq-Well	10	Granuloma18	PrimaryBioSample_Tissue	MONDO_0018076	tuberculosis	3817	UBERON_0008953	lower lobe of left lung	CL_0000084	T cell	no	unknown	week	UO_0000034	3.498	5.93082	-2.4326	2.8	2.8	2.4	3.08	4.2	5.72	TRUE	3 prime end bias	Group3	HighBurden	Early
Array1_3817_CCTCGATTCGGA	1683	1024	Array1_3817_CCTCGATTCGGA	T	TProliferating	NCBITaxon_9541	Macaca fascicularis	EFO_0008919	Seq-Well	10	Granuloma18	PrimaryBioSample_Tissue	MONDO_0018076	tuberculosis	3817	UBERON_0008953	lower lobe of left lung	CL_0000084	T cell	no	unknown	week	UO_0000034	3.498	5.93082	-2.4326	2.8	2.8	2.4	3.08	4.2	5.72	TRUE	3 prime end bias	Group3	HighBurden	Early
Array1_3817_CCTCTCACATCA	2031	960	Array1_3817_CCTCTCACATCA	T	TCytotoxic3	NCBITaxon_9541	Macaca fascicularis	EFO_0008919	Seq-Well	10	Granuloma18	PrimaryBioSample_Tissue	MONDO_0018076	tuberculosis	3817	UBERON_0008953	lower lobe of left lung	CL_0000084	T cell	no	unknown	week	UO_0000034	3.498	5.93082	-2.4326	2.8	2.8	2.4	3.08	4.2	5.72	TRUE	3 prime end bias	Group5	HighBurden	Early
Array1_3817_CCTCTTTACCAC	1333	878	Array1_3817_CCTCTTTACCAC	T	TT1T17Pop1	NCBITaxon_9541	Macaca fascicularis	EFO_0008919	Seq-Well	10	Granuloma18	PrimaryBioSample_Tissue	MONDO_0018076	tuberculosis	3817	UBERON_0008953	lower lobe of left lung	CL_0000084	T cell	no	unknown	week	UO_0000034	3.498	5.93082	-2.4326	2.8	2.8	2.4	3.08	4.2	5.72	TRUE	3 prime end bias	Group3	HighBurden	Early
Array1_3817_CCTGAGGCTGTA	11733	2750	Array1_3817_CCTGAGGCTGTA	RBC	RBC	NCBITaxon_9541	Macaca fascicularis	EFO_0008919	Seq-Well	10	Granuloma18	PrimaryBioSample_Tissue	MONDO_0018076	tuberculosis	3817	UBERON_0008953	lower lobe of left lung	CL_0000232	erythrocyte	no	unknown	week	UO_0000034	3.498	5.93082	-2.4326	2.8	2.8	2.4	3.08	4.2	5.72	TRUE	3 prime end bias	Group4	HighBurden	Early
Array1_3817_CCTGATGTTAAA	848	526	Array1_3817_CCTGATGTTAAA	Mphage	Mac1	NCBITaxon_9541	Macaca fascicularis	EFO_0008919	Seq-Well	10	Granuloma18	PrimaryBioSample_Tissue	MONDO_0018076	tuberculosis	3817	UBERON_0008953	lower lobe of left lung	CL_0000235	macrophage	no	unknown	week	UO_0000034	3.498	5.93082	-2.4326	2.8	2.8	2.4	3.08	4.2	5.72	TRUE	3 prime end bias	Group1	HighBurden	Early
Array1_3817_CCTGCAAAGGGA	808	485	Array1_3817_CCTGCAAAGGGA	Neutrophil	Neutrophil	NCBITaxon_9541	Macaca fascicularis	EFO_0008919	Seq-Well	10	Granuloma18	PrimaryBioSample_Tissue	MONDO_0018076	tuberculosis	3817	UBERON_0008953	lower lobe of left lung	CL_0000775	neutrophil	no	unknown	week	UO_0000034	3.498	5.93082	-2.4326	2.8	2.8	2.4	3.08	4.2	5.72	TRUE	3 prime end bias	Group4	HighBurden	Early
Array1_3817_CCTGTAATGTAG	2491	1160	Array1_3817_CCTGTAATGTAG	T	TT1T17Pop1	NCBITaxon_9541	Macaca fascicularis	EFO_0008919	Seq-Well	10	Granuloma18	PrimaryBioSample_Tissue	MONDO_0018076	tuberculosis	3817	UBERON_0008953	lower lobe of left lung	CL_0000084	T cell	no	unknown	week	UO_0000034	3.498	5.93082	-2.4326	2.8	2.8	2.4	3.08	4.2	5.72	TRUE	3 prime end bias	Group3	HighBurden	Early
Array1_3817_CCTGTTTACACG	2218	1127	Array1_3817_CCTGTTTACACG	T	TCytotoxic5	NCBITaxon_9541	Macaca fascicularis	EFO_0008919	Seq-Well	10	Granuloma18	PrimaryBioSample_Tissue	MONDO_0018076	tuberculosis	3817	UBERON_0008953	lower lobe of left lung	CL_0000084	T cell	no	unknown	week	UO_0000034	3.498	5.93082	-2.4326	2.8	2.8	2.4	3.08	4.2	5.72	TRUE	3 prime end bias	Group5	HighBurden	Early
Array1_3817_CCTGTTTGTTAC	911	433	Array1_3817_CCTGTTTGTTAC	T2P	T2P	NCBITaxon_9541	Macaca fascicularis	EFO_0008919	Seq-Well	10	Granuloma18	PrimaryBioSample_Tissue	MONDO_0018076	tuberculosis	3817	UBERON_0008953	lower lobe of left lung	CL_0002063	type II pneumocyte	no	unknown	week	UO_0000034	3.498	5.93082	-2.4326	2.8	2.8	2.4	3.08	4.2	5.72	TRUE	3 prime end bias	Group4	HighBurden	Early
Array1_3817_CCTTAAGCTCTT	2205	1085	Array1_3817_CCTTAAGCTCTT	T	TTreg	NCBITaxon_9541	Macaca fascicularis	EFO_0008919	Seq-Well	10	Granuloma18	PrimaryBioSample_Tissue	MONDO_0018076	tuberculosis	3817	UBERON_0008953	lower lobe of left lung	CL_0000084	T cell	no	unknown	week	UO_0000034	3.498	5.93082	-2.4326	2.8	2.8	2.4	3.08	4.2	5.72	TRUE	3 prime end bias	Group4	HighBurden	Early
Array1_3817_CCTTAGGAACGG	852	526	Array1_3817_CCTTAGGAACGG	T	TT1T17Pop1	NCBITaxon_9541	Macaca fascicularis	EFO_0008919	Seq-Well	10	Granuloma18	PrimaryBioSample_Tissue	MONDO_0018076	tuberculosis	3817	UBERON_0008953	lower lobe of left lung	CL_0000084	T cell	no	unknown	week	UO_0000034	3.498	5.93082	-2.4326	2.8	2.8	2.4	3.08	4.2	5.72	TRUE	3 prime end bias	Group3	HighBurden	Early
Array1_3817_CCTTCTACAGCA	1035	647	Array1_3817_CCTTCTACAGCA	T	TCytotoxic4	NCBITaxon_9541	Macaca fascicularis	EFO_0008919	Seq-Well	10	Granuloma18	PrimaryBioSample_Tissue	MONDO_0018076	tuberculosis	3817	UBERON_0008953	lower lobe of left lung	CL_0000084	T cell	no	unknown	week	UO_0000034	3.498	5.93082	-2.4326	2.8	2.8	2.4	3.08	4.2	5.72	TRUE	3 prime end bias	Group3	HighBurden	Early
Array1_3817_CCTTTGGGCTCT	1164	614	Array1_3817_CCTTTGGGCTCT	Mphage	Mac1	NCBITaxon_9541	Macaca fascicularis	EFO_0008919	Seq-Well	10	Granuloma18	PrimaryBioSample_Tissue	MONDO_0018076	tuberculosis	3817	UBERON_0008953	lower lobe of left lung	CL_0000235	macrophage	no	unknown	week	UO_0000034	3.498	5.93082	-2.4326	2.8	2.8	2.4	3.08	4.2	5.72	TRUE	3 prime end bias	Group1	HighBurden	Early
Array1_3817_CGAAAAATGTTG	1139	620	Array1_3817_CGAAAAATGTTG	T	TT1T17Pop3	NCBITaxon_9541	Macaca fascicularis	EFO_0008919	Seq-Well	10	Granuloma18	PrimaryBioSample_Tissue	MONDO_0018076	tuberculosis	3817	UBERON_0008953	lower lobe of left lung	CL_0000084	T cell	no	unknown	week	UO_0000034	3.498	5.93082	-2.4326	2.8	2.8	2.4	3.08	4.2	5.72	TRUE	3 prime end bias	Group3	HighBurden	Early
Array1_3817_CGAACCCTTTGT	1130	610	Array1_3817_CGAACCCTTTGT	Neutrophil	Neutrophil	NCBITaxon_9541	Macaca fascicularis	EFO_0008919	Seq-Well	10	Granuloma18	PrimaryBioSample_Tissue	MONDO_0018076	tuberculosis	3817	UBERON_0008953	lower lobe of left lung	CL_0000775	neutrophil	no	unknown	week	UO_0000034	3.498	5.93082	-2.4326	2.8	2.8	2.4	3.08	4.2	5.72	TRUE	3 prime end bias	Group4	HighBurden	Early
Array1_3817_CGAACTAGTGCT	1481	848	Array1_3817_CGAACTAGTGCT	T	TT1T17Pop1	NCBITaxon_9541	Macaca fascicularis	EFO_0008919	Seq-Well	10	Granuloma18	PrimaryBioSample_Tissue	MONDO_0018076	tuberculosis	3817	UBERON_0008953	lower lobe of left lung	CL_0000084	T cell	no	unknown	week	UO_0000034	3.498	5.93082	-2.4326	2.8	2.8	2.4	3.08	4.2	5.72	TRUE	3 prime end bias	Group3	HighBurden	Early
Array1_3817_CGAAGAGTCACA	1355	755	Array1_3817_CGAAGAGTCACA	T	TT1T17Pop2	NCBITaxon_9541	Macaca fascicularis	EFO_0008919	Seq-Well	10	Granuloma18	PrimaryBioSample_Tissue	MONDO_0018076	tuberculosis	3817	UBERON_0008953	lower lobe of left lung	CL_0000084	T cell	no	unknown	week	UO_0000034	3.498	5.93082	-2.4326	2.8	2.8	2.4	3.08	4.2	5.72	TRUE	3 prime end bias	Group4	HighBurden	Early
Array1_3817_CGAAGCGCGAAA	1807	523	Array1_3817_CGAAGCGCGAAA	RBC	RBC	NCBITaxon_9541	Macaca fascicularis	EFO_0008919	Seq-Well	10	Granuloma18	PrimaryBioSample_Tissue	MONDO_0018076	tuberculosis	3817	UBERON_0008953	lower lobe of left lung	CL_0000232	erythrocyte	no	unknown	week	UO_0000034	3.498	5.93082	-2.4326	2.8	2.8	2.4	3.08	4.2	5.72	TRUE	3 prime end bias	Group4	HighBurden	Early
Array1_3817_CGAAGGAGGGTT	2929	1340	Array1_3817_CGAAGGAGGGTT	T	TT1T17Pop1	NCBITaxon_9541	Macaca fascicularis	EFO_0008919	Seq-Well	10	Granuloma18	PrimaryBioSample_Tissue	MONDO_0018076	tuberculosis	3817	UBERON_0008953	lower lobe of left lung	CL_0000084	T cell	no	unknown	week	UO_0000034	3.498	5.93082	-2.4326	2.8	2.8	2.4	3.08	4.2	5.72	TRUE	3 prime end bias	Group3	HighBurden	Early
Array1_3817_CGAATACGACTT	1424	753	Array1_3817_CGAATACGACTT	T2P	T2P	NCBITaxon_9541	Macaca fascicularis	EFO_0008919	Seq-Well	10	Granuloma18	PrimaryBioSample_Tissue	MONDO_0018076	tuberculosis	3817	UBERON_0008953	lower lobe of left lung	CL_0002063	type II pneumocyte	no	unknown	week	UO_0000034	3.498	5.93082	-2.4326	2.8	2.8	2.4	3.08	4.2	5.72	TRUE	3 prime end bias	Group4	HighBurden	Early
Array1_3817_CGAATCCCACAA	12338	3514	Array1_3817_CGAATCCCACAA	T2P	T2P	NCBITaxon_9541	Macaca fascicularis	EFO_0008919	Seq-Well	10	Granuloma18	PrimaryBioSample_Tissue	MONDO_0018076	tuberculosis	3817	UBERON_0008953	lower lobe of left lung	CL_0002063	type II pneumocyte	no	unknown	week	UO_0000034	3.498	5.93082	-2.4326	2.8	2.8	2.4	3.08	4.2	5.72	TRUE	3 prime end bias	Group4	HighBurden	Early
Array1_3817_CGAATCTATTAT	957	608	Array1_3817_CGAATCTATTAT	B	B	NCBITaxon_9541	Macaca fascicularis	EFO_0008919	Seq-Well	10	Granuloma18	PrimaryBioSample_Tissue	MONDO_0018076	tuberculosis	3817	UBERON_0008953	lower lobe of left lung	CL_0000236	B cell	no	unknown	week	UO_0000034	3.498	5.93082	-2.4326	2.8	2.8	2.4	3.08	4.2	5.72	TRUE	3 prime end bias	Group5	HighBurden	Early
Array1_3817_CGAATTTCCATA	1737	769	Array1_3817_CGAATTTCCATA	T	TStemLike	NCBITaxon_9541	Macaca fascicularis	EFO_0008919	Seq-Well	10	Granuloma18	PrimaryBioSample_Tissue	MONDO_0018076	tuberculosis	3817	UBERON_0008953	lower lobe of left lung	CL_0000084	T cell	no	unknown	week	UO_0000034	3.498	5.93082	-2.4326	2.8	2.8	2.4	3.08	4.2	5.72	TRUE	3 prime end bias	Group3	HighBurden	Early
Array1_3817_CGACATATCCAA	2165	904	Array1_3817_CGACATATCCAA	T	TStemLike	NCBITaxon_9541	Macaca fascicularis	EFO_0008919	Seq-Well	10	Granuloma18	PrimaryBioSample_Tissue	MONDO_0018076	tuberculosis	3817	UBERON_0008953	lower lobe of left lung	CL_0000084	T cell	no	unknown	week	UO_0000034	3.498	5.93082	-2.4326	2.8	2.8	2.4	3.08	4.2	5.72	TRUE	3 prime end bias	Group3	HighBurden	Early
Array1_3817_CGACCAAACAAG	1903	978	Array1_3817_CGACCAAACAAG	T	TCytotoxic5	NCBITaxon_9541	Macaca fascicularis	EFO_0008919	Seq-Well	10	Granuloma18	PrimaryBioSample_Tissue	MONDO_0018076	tuberculosis	3817	UBERON_0008953	lower lobe of left lung	CL_0000084	T cell	no	unknown	week	UO_0000034	3.498	5.93082	-2.4326	2.8	2.8	2.4	3.08	4.2	5.72	TRUE	3 prime end bias	Group5	HighBurden	Early
Array1_3817_CGACGCATCACT	1112	459	Array1_3817_CGACGCATCACT	Neutrophil	Neutrophil	NCBITaxon_9541	Macaca fascicularis	EFO_0008919	Seq-Well	10	Granuloma18	PrimaryBioSample_Tissue	MONDO_0018076	tuberculosis	3817	UBERON_0008953	lower lobe of left lung	CL_0000775	neutrophil	no	unknown	week	UO_0000034	3.498	5.93082	-2.4326	2.8	2.8	2.4	3.08	4.2	5.72	TRUE	3 prime end bias	Group4	HighBurden	Early
Array1_3817_CGACGGCCTGAA	1022	628	Array1_3817_CGACGGCCTGAA	T	TCytotoxic5	NCBITaxon_9541	Macaca fascicularis	EFO_0008919	Seq-Well	10	Granuloma18	PrimaryBioSample_Tissue	MONDO_0018076	tuberculosis	3817	UBERON_0008953	lower lobe of left lung	CL_0000084	T cell	no	unknown	week	UO_0000034	3.498	5.93082	-2.4326	2.8	2.8	2.4	3.08	4.2	5.72	TRUE	3 prime end bias	Group5	HighBurden	Early
Array1_3817_CGACTATAGCGC	1725	930	Array1_3817_CGACTATAGCGC	T	TCytotoxic5	NCBITaxon_9541	Macaca fascicularis	EFO_0008919	Seq-Well	10	Granuloma18	PrimaryBioSample_Tissue	MONDO_0018076	tuberculosis	3817	UBERON_0008953	lower lobe of left lung	CL_0000084	T cell	no	unknown	week	UO_0000034	3.498	5.93082	-2.4326	2.8	2.8	2.4	3.08	4.2	5.72	TRUE	3 prime end bias	Group5	HighBurden	Early
Array1_3817_CGACTGGTTGCT	1488	729	Array1_3817_CGACTGGTTGCT	T	TT1T17Pop3	NCBITaxon_9541	Macaca fascicularis	EFO_0008919	Seq-Well	10	Granuloma18	PrimaryBioSample_Tissue	MONDO_0018076	tuberculosis	3817	UBERON_0008953	lower lobe of left lung	CL_0000084	T cell	no	unknown	week	UO_0000034	3.498	5.93082	-2.4326	2.8	2.8	2.4	3.08	4.2	5.72	TRUE	3 prime end bias	Group3	HighBurden	Early
Array1_3817_CGAGATACAAAT	893	509	Array1_3817_CGAGATACAAAT	T	TStemLike	NCBITaxon_9541	Macaca fascicularis	EFO_0008919	Seq-Well	10	Granuloma18	PrimaryBioSample_Tissue	MONDO_0018076	tuberculosis	3817	UBERON_0008953	lower lobe of left lung	CL_0000084	T cell	no	unknown	week	UO_0000034	3.498	5.93082	-2.4326	2.8	2.8	2.4	3.08	4.2	5.72	TRUE	3 prime end bias	Group3	HighBurden	Early
Array1_3817_CGAGCGTGCAAT	1193	664	Array1_3817_CGAGCGTGCAAT	B	B	NCBITaxon_9541	Macaca fascicularis	EFO_0008919	Seq-Well	10	Granuloma18	PrimaryBioSample_Tissue	MONDO_0018076	tuberculosis	3817	UBERON_0008953	lower lobe of left lung	CL_0000236	B cell	no	unknown	week	UO_0000034	3.498	5.93082	-2.4326	2.8	2.8	2.4	3.08	4.2	5.72	TRUE	3 prime end bias	Group5	HighBurden	Early
Array1_3817_CGAGCGTTCGGC	933	543	Array1_3817_CGAGCGTTCGGC	T2P	T2P	NCBITaxon_9541	Macaca fascicularis	EFO_0008919	Seq-Well	10	Granuloma18	PrimaryBioSample_Tissue	MONDO_0018076	tuberculosis	3817	UBERON_0008953	lower lobe of left lung	CL_0002063	type II pneumocyte	no	unknown	week	UO_0000034	3.498	5.93082	-2.4326	2.8	2.8	2.4	3.08	4.2	5.72	TRUE	3 prime end bias	Group4	HighBurden	Early
Array1_3817_CGAGGCGACTAT	728	440	Array1_3817_CGAGGCGACTAT	Mphage	Mac5	NCBITaxon_9541	Macaca fascicularis	EFO_0008919	Seq-Well	10	Granuloma18	PrimaryBioSample_Tissue	MONDO_0018076	tuberculosis	3817	UBERON_0008953	lower lobe of left lung	CL_0000235	macrophage	no	unknown	week	UO_0000034	3.498	5.93082	-2.4326	2.8	2.8	2.4	3.08	4.2	5.72	TRUE	3 prime end bias	Group1	HighBurden	Early
Array1_3817_CGAGTTCTAATA	1121	611	Array1_3817_CGAGTTCTAATA	T2P	T2P	NCBITaxon_9541	Macaca fascicularis	EFO_0008919	Seq-Well	10	Granuloma18	PrimaryBioSample_Tissue	MONDO_0018076	tuberculosis	3817	UBERON_0008953	lower lobe of left lung	CL_0002063	type II pneumocyte	no	unknown	week	UO_0000034	3.498	5.93082	-2.4326	2.8	2.8	2.4	3.08	4.2	5.72	TRUE	3 prime end bias	Group4	HighBurden	Early
Array1_3817_CGATACTTCCCG	1082	728	Array1_3817_CGATACTTCCCG	Mphage	Mac6	NCBITaxon_9541	Macaca fascicularis	EFO_0008919	Seq-Well	10	Granuloma18	PrimaryBioSample_Tissue	MONDO_0018076	tuberculosis	3817	UBERON_0008953	lower lobe of left lung	CL_0000235	macrophage	no	unknown	week	UO_0000034	3.498	5.93082	-2.4326	2.8	2.8	2.4	3.08	4.2	5.72	TRUE	3 prime end bias	Group5	HighBurden	Early
Array1_3817_CGATCCACATCT	1293	734	Array1_3817_CGATCCACATCT	Mphage	Mac1	NCBITaxon_9541	Macaca fascicularis	EFO_0008919	Seq-Well	10	Granuloma18	PrimaryBioSample_Tissue	MONDO_0018076	tuberculosis	3817	UBERON_0008953	lower lobe of left lung	CL_0000235	macrophage	no	unknown	week	UO_0000034	3.498	5.93082	-2.4326	2.8	2.8	2.4	3.08	4.2	5.72	TRUE	3 prime end bias	Group1	HighBurden	Early
Array1_3817_CGATCCATTTAT	935	418	Array1_3817_CGATCCATTTAT	T2P	T2P	NCBITaxon_9541	Macaca fascicularis	EFO_0008919	Seq-Well	10	Granuloma18	PrimaryBioSample_Tissue	MONDO_0018076	tuberculosis	3817	UBERON_0008953	lower lobe of left lung	CL_0002063	type II pneumocyte	no	unknown	week	UO_0000034	3.498	5.93082	-2.4326	2.8	2.8	2.4	3.08	4.2	5.72	TRUE	3 prime end bias	Group4	HighBurden	Early
Array1_3817_CGATTAGAGCTT	1788	839	Array1_3817_CGATTAGAGCTT	T	TStemLike	NCBITaxon_9541	Macaca fascicularis	EFO_0008919	Seq-Well	10	Granuloma18	PrimaryBioSample_Tissue	MONDO_0018076	tuberculosis	3817	UBERON_0008953	lower lobe of left lung	CL_0000084	T cell	no	unknown	week	UO_0000034	3.498	5.93082	-2.4326	2.8	2.8	2.4	3.08	4.2	5.72	TRUE	3 prime end bias	Group3	HighBurden	Early
Array1_3817_CGATTAGCCCGC	1061	622	Array1_3817_CGATTAGCCCGC	cDC	cDC	NCBITaxon_9541	Macaca fascicularis	EFO_0008919	Seq-Well	10	Granuloma18	PrimaryBioSample_Tissue	MONDO_0018076	tuberculosis	3817	UBERON_0008953	lower lobe of left lung	CL_0000941	thymic conventional dendritic cell	no	unknown	week	UO_0000034	3.498	5.93082	-2.4326	2.8	2.8	2.4	3.08	4.2	5.72	TRUE	3 prime end bias	Group5	HighBurden	Early
Array1_3817_CGATTATCCCAT	4386	1641	Array1_3817_CGATTATCCCAT	T	TStemLike	NCBITaxon_9541	Macaca fascicularis	EFO_0008919	Seq-Well	10	Granuloma18	PrimaryBioSample_Tissue	MONDO_0018076	tuberculosis	3817	UBERON_0008953	lower lobe of left lung	CL_0000084	T cell	no	unknown	week	UO_0000034	3.498	5.93082	-2.4326	2.8	2.8	2.4	3.08	4.2	5.72	TRUE	3 prime end bias	Group3	HighBurden	Early
Array1_3817_CGATTCACCTTG	858	495	Array1_3817_CGATTCACCTTG	Mphage	Mac1	NCBITaxon_9541	Macaca fascicularis	EFO_0008919	Seq-Well	10	Granuloma18	PrimaryBioSample_Tissue	MONDO_0018076	tuberculosis	3817	UBERON_0008953	lower lobe of left lung	CL_0000235	macrophage	no	unknown	week	UO_0000034	3.498	5.93082	-2.4326	2.8	2.8	2.4	3.08	4.2	5.72	TRUE	3 prime end bias	Group1	HighBurden	Early
Array1_3817_CGATTTTTATGC	6503	1920	Array1_3817_CGATTTTTATGC	Mast	Mast	NCBITaxon_9541	Macaca fascicularis	EFO_0008919	Seq-Well	10	Granuloma18	PrimaryBioSample_Tissue	MONDO_0018076	tuberculosis	3817	UBERON_0008953	lower lobe of left lung	CL_0000097	mast cell	no	unknown	week	UO_0000034	3.498	5.93082	-2.4326	2.8	2.8	2.4	3.08	4.2	5.72	TRUE	3 prime end bias	Group2	HighBurden	Early
Array1_3817_CGCAAAATACCG	2878	1287	Array1_3817_CGCAAAATACCG	T	TStemLike	NCBITaxon_9541	Macaca fascicularis	EFO_0008919	Seq-Well	10	Granuloma18	PrimaryBioSample_Tissue	MONDO_0018076	tuberculosis	3817	UBERON_0008953	lower lobe of left lung	CL_0000084	T cell	no	unknown	week	UO_0000034	3.498	5.93082	-2.4326	2.8	2.8	2.4	3.08	4.2	5.72	TRUE	3 prime end bias	Group3	HighBurden	Early
Array1_3817_CGCAACTGTCGC	4673	2007	Array1_3817_CGCAACTGTCGC	T	TProliferating	NCBITaxon_9541	Macaca fascicularis	EFO_0008919	Seq-Well	10	Granuloma18	PrimaryBioSample_Tissue	MONDO_0018076	tuberculosis	3817	UBERON_0008953	lower lobe of left lung	CL_0000084	T cell	no	unknown	week	UO_0000034	3.498	5.93082	-2.4326	2.8	2.8	2.4	3.08	4.2	5.72	TRUE	3 prime end bias	Group3	HighBurden	Early
Array1_3817_CGCAATGGTTCA	2278	940	Array1_3817_CGCAATGGTTCA	T	TStemLike	NCBITaxon_9541	Macaca fascicularis	EFO_0008919	Seq-Well	10	Granuloma18	PrimaryBioSample_Tissue	MONDO_0018076	tuberculosis	3817	UBERON_0008953	lower lobe of left lung	CL_0000084	T cell	no	unknown	week	UO_0000034	3.498	5.93082	-2.4326	2.8	2.8	2.4	3.08	4.2	5.72	TRUE	3 prime end bias	Group3	HighBurden	Early
Array1_3817_CGCACACACATT	959	499	Array1_3817_CGCACACACATT	Neutrophil	Neutrophil	NCBITaxon_9541	Macaca fascicularis	EFO_0008919	Seq-Well	10	Granuloma18	PrimaryBioSample_Tissue	MONDO_0018076	tuberculosis	3817	UBERON_0008953	lower lobe of left lung	CL_0000775	neutrophil	no	unknown	week	UO_0000034	3.498	5.93082	-2.4326	2.8	2.8	2.4	3.08	4.2	5.72	TRUE	3 prime end bias	Group4	HighBurden	Early
Array1_3817_CGCACACGGCTG	2560	1301	Array1_3817_CGCACACGGCTG	T	TT1T17Pop1	NCBITaxon_9541	Macaca fascicularis	EFO_0008919	Seq-Well	10	Granuloma18	PrimaryBioSample_Tissue	MONDO_0018076	tuberculosis	3817	UBERON_0008953	lower lobe of left lung	CL_0000084	T cell	no	unknown	week	UO_0000034	3.498	5.93082	-2.4326	2.8	2.8	2.4	3.08	4.2	5.72	TRUE	3 prime end bias	Group3	HighBurden	Early
Array1_3817_CGCACGCGCAAT	2047	1050	Array1_3817_CGCACGCGCAAT	T	TT1T17Pop1	NCBITaxon_9541	Macaca fascicularis	EFO_0008919	Seq-Well	10	Granuloma18	PrimaryBioSample_Tissue	MONDO_0018076	tuberculosis	3817	UBERON_0008953	lower lobe of left lung	CL_0000084	T cell	no	unknown	week	UO_0000034	3.498	5.93082	-2.4326	2.8	2.8	2.4	3.08	4.2	5.72	TRUE	3 prime end bias	Group3	HighBurden	Early
Array1_3817_CGCAGCCCAGCC	1120	594	Array1_3817_CGCAGCCCAGCC	Neutrophil	Neutrophil	NCBITaxon_9541	Macaca fascicularis	EFO_0008919	Seq-Well	10	Granuloma18	PrimaryBioSample_Tissue	MONDO_0018076	tuberculosis	3817	UBERON_0008953	lower lobe of left lung	CL_0000775	neutrophil	no	unknown	week	UO_0000034	3.498	5.93082	-2.4326	2.8	2.8	2.4	3.08	4.2	5.72	TRUE	3 prime end bias	Group4	HighBurden	Early
Array1_3817_CGCATGTCGAGA	754	473	Array1_3817_CGCATGTCGAGA	T2P	T2P	NCBITaxon_9541	Macaca fascicularis	EFO_0008919	Seq-Well	10	Granuloma18	PrimaryBioSample_Tissue	MONDO_0018076	tuberculosis	3817	UBERON_0008953	lower lobe of left lung	CL_0002063	type II pneumocyte	no	unknown	week	UO_0000034	3.498	5.93082	-2.4326	2.8	2.8	2.4	3.08	4.2	5.72	TRUE	3 prime end bias	Group4	HighBurden	Early
Array1_3817_CGCATTGTCCGT	1874	1023	Array1_3817_CGCATTGTCCGT	Endo	Endo	NCBITaxon_9541	Macaca fascicularis	EFO_0008919	Seq-Well	10	Granuloma18	PrimaryBioSample_Tissue	MONDO_0018076	tuberculosis	3817	UBERON_0008953	lower lobe of left lung	CL_0000115	endothelial cell	no	unknown	week	UO_0000034	3.498	5.93082	-2.4326	2.8	2.8	2.4	3.08	4.2	5.72	TRUE	3 prime end bias	Group2	HighBurden	Early
Array1_3817_CGCCAAAGTTCA	1576	819	Array1_3817_CGCCAAAGTTCA	T	TStemLike	NCBITaxon_9541	Macaca fascicularis	EFO_0008919	Seq-Well	10	Granuloma18	PrimaryBioSample_Tissue	MONDO_0018076	tuberculosis	3817	UBERON_0008953	lower lobe of left lung	CL_0000084	T cell	no	unknown	week	UO_0000034	3.498	5.93082	-2.4326	2.8	2.8	2.4	3.08	4.2	5.72	TRUE	3 prime end bias	Group3	HighBurden	Early
Array1_3817_CGCCATTCGCAT	782	573	Array1_3817_CGCCATTCGCAT	T	TT1T17Pop1	NCBITaxon_9541	Macaca fascicularis	EFO_0008919	Seq-Well	10	Granuloma18	PrimaryBioSample_Tissue	MONDO_0018076	tuberculosis	3817	UBERON_0008953	lower lobe of left lung	CL_0000084	T cell	no	unknown	week	UO_0000034	3.498	5.93082	-2.4326	2.8	2.8	2.4	3.08	4.2	5.72	TRUE	3 prime end bias	Group3	HighBurden	Early
Array1_3817_CGCCATTGGATA	912	428	Array1_3817_CGCCATTGGATA	Neutrophil	Neutrophil	NCBITaxon_9541	Macaca fascicularis	EFO_0008919	Seq-Well	10	Granuloma18	PrimaryBioSample_Tissue	MONDO_0018076	tuberculosis	3817	UBERON_0008953	lower lobe of left lung	CL_0000775	neutrophil	no	unknown	week	UO_0000034	3.498	5.93082	-2.4326	2.8	2.8	2.4	3.08	4.2	5.72	TRUE	3 prime end bias	Group4	HighBurden	Early
Array1_3817_CGCCCAGAACTG	1202	714	Array1_3817_CGCCCAGAACTG	T	TCytotoxic1	NCBITaxon_9541	Macaca fascicularis	EFO_0008919	Seq-Well	10	Granuloma18	PrimaryBioSample_Tissue	MONDO_0018076	tuberculosis	3817	UBERON_0008953	lower lobe of left lung	CL_0000084	T cell	no	unknown	week	UO_0000034	3.498	5.93082	-2.4326	2.8	2.8	2.4	3.08	4.2	5.72	TRUE	3 prime end bias	Group5	HighBurden	Early
Array1_3817_CGCCGACGATGA	2248	1054	Array1_3817_CGCCGACGATGA	T	TStemLike	NCBITaxon_9541	Macaca fascicularis	EFO_0008919	Seq-Well	10	Granuloma18	PrimaryBioSample_Tissue	MONDO_0018076	tuberculosis	3817	UBERON_0008953	lower lobe of left lung	CL_0000084	T cell	no	unknown	week	UO_0000034	3.498	5.93082	-2.4326	2.8	2.8	2.4	3.08	4.2	5.72	TRUE	3 prime end bias	Group3	HighBurden	Early
Array1_3817_CGCCGTAACGCA	1001	646	Array1_3817_CGCCGTAACGCA	T	TCytotoxic1	NCBITaxon_9541	Macaca fascicularis	EFO_0008919	Seq-Well	10	Granuloma18	PrimaryBioSample_Tissue	MONDO_0018076	tuberculosis	3817	UBERON_0008953	lower lobe of left lung	CL_0000084	T cell	no	unknown	week	UO_0000034	3.498	5.93082	-2.4326	2.8	2.8	2.4	3.08	4.2	5.72	TRUE	3 prime end bias	Group5	HighBurden	Early
Array1_3817_CGCCTGTCGGAT	766	495	Array1_3817_CGCCTGTCGGAT	T	TCytotoxic5	NCBITaxon_9541	Macaca fascicularis	EFO_0008919	Seq-Well	10	Granuloma18	PrimaryBioSample_Tissue	MONDO_0018076	tuberculosis	3817	UBERON_0008953	lower lobe of left lung	CL_0000084	T cell	no	unknown	week	UO_0000034	3.498	5.93082	-2.4326	2.8	2.8	2.4	3.08	4.2	5.72	TRUE	3 prime end bias	Group5	HighBurden	Early
Array1_3817_CGCCTTAACGGG	1014	645	Array1_3817_CGCCTTAACGGG	T	TStemLike	NCBITaxon_9541	Macaca fascicularis	EFO_0008919	Seq-Well	10	Granuloma18	PrimaryBioSample_Tissue	MONDO_0018076	tuberculosis	3817	UBERON_0008953	lower lobe of left lung	CL_0000084	T cell	no	unknown	week	UO_0000034	3.498	5.93082	-2.4326	2.8	2.8	2.4	3.08	4.2	5.72	TRUE	3 prime end bias	Group3	HighBurden	Early
Array1_3817_CGCGACATTCGC	1512	869	Array1_3817_CGCGACATTCGC	T	TSRRM2	NCBITaxon_9541	Macaca fascicularis	EFO_0008919	Seq-Well	10	Granuloma18	PrimaryBioSample_Tissue	MONDO_0018076	tuberculosis	3817	UBERON_0008953	lower lobe of left lung	CL_0000084	T cell	no	unknown	week	UO_0000034	3.498	5.93082	-2.4326	2.8	2.8	2.4	3.08	4.2	5.72	TRUE	3 prime end bias	Group3	HighBurden	Early
Array1_3817_CGCGATATTGCA	2109	922	Array1_3817_CGCGATATTGCA	T	TT1T17Pop2	NCBITaxon_9541	Macaca fascicularis	EFO_0008919	Seq-Well	10	Granuloma18	PrimaryBioSample_Tissue	MONDO_0018076	tuberculosis	3817	UBERON_0008953	lower lobe of left lung	CL_0000084	T cell	no	unknown	week	UO_0000034	3.498	5.93082	-2.4326	2.8	2.8	2.4	3.08	4.2	5.72	TRUE	3 prime end bias	Group4	HighBurden	Early
Array1_3817_CGCGCCCGGAGT	921	583	Array1_3817_CGCGCCCGGAGT	pDC	pDC	NCBITaxon_9541	Macaca fascicularis	EFO_0008919	Seq-Well	10	Granuloma18	PrimaryBioSample_Tissue	MONDO_0018076	tuberculosis	3817	UBERON_0008953	lower lobe of left lung	CL_0001058	plasmacytoid dendritic cell, human	no	unknown	week	UO_0000034	3.498	5.93082	-2.4326	2.8	2.8	2.4	3.08	4.2	5.72	TRUE	3 prime end bias	Group1	HighBurden	Early
Array1_3817_CGCGCCGACAGA	1418	746	Array1_3817_CGCGCCGACAGA	T	TT1T17Pop1	NCBITaxon_9541	Macaca fascicularis	EFO_0008919	Seq-Well	10	Granuloma18	PrimaryBioSample_Tissue	MONDO_0018076	tuberculosis	3817	UBERON_0008953	lower lobe of left lung	CL_0000084	T cell	no	unknown	week	UO_0000034	3.498	5.93082	-2.4326	2.8	2.8	2.4	3.08	4.2	5.72	TRUE	3 prime end bias	Group3	HighBurden	Early
Array1_3817_CGCGCTCTTGCC	2872	1213	Array1_3817_CGCGCTCTTGCC	T	TStemLike	NCBITaxon_9541	Macaca fascicularis	EFO_0008919	Seq-Well	10	Granuloma18	PrimaryBioSample_Tissue	MONDO_0018076	tuberculosis	3817	UBERON_0008953	lower lobe of left lung	CL_0000084	T cell	no	unknown	week	UO_0000034	3.498	5.93082	-2.4326	2.8	2.8	2.4	3.08	4.2	5.72	TRUE	3 prime end bias	Group3	HighBurden	Early
Array1_3817_CGCGGCACATCT	2073	973	Array1_3817_CGCGGCACATCT	T	TCytotoxic2	NCBITaxon_9541	Macaca fascicularis	EFO_0008919	Seq-Well	10	Granuloma18	PrimaryBioSample_Tissue	MONDO_0018076	tuberculosis	3817	UBERON_0008953	lower lobe of left lung	CL_0000084	T cell	no	unknown	week	UO_0000034	3.498	5.93082	-2.4326	2.8	2.8	2.4	3.08	4.2	5.72	TRUE	3 prime end bias	Group3	HighBurden	Early
Array1_3817_CGCGGCACTGAC	2381	1085	Array1_3817_CGCGGCACTGAC	T	T	NCBITaxon_9541	Macaca fascicularis	EFO_0008919	Seq-Well	10	Granuloma18	PrimaryBioSample_Tissue	MONDO_0018076	tuberculosis	3817	UBERON_0008953	lower lobe of left lung	CL_0000084	T cell	no	unknown	week	UO_0000034	3.498	5.93082	-2.4326	2.8	2.8	2.4	3.08	4.2	5.72	TRUE	3 prime end bias		HighBurden	Early
Array1_3817_CGCGTCGGCTCC	2129	1039	Array1_3817_CGCGTCGGCTCC	T	TStemLike	NCBITaxon_9541	Macaca fascicularis	EFO_0008919	Seq-Well	10	Granuloma18	PrimaryBioSample_Tissue	MONDO_0018076	tuberculosis	3817	UBERON_0008953	lower lobe of left lung	CL_0000084	T cell	no	unknown	week	UO_0000034	3.498	5.93082	-2.4326	2.8	2.8	2.4	3.08	4.2	5.72	TRUE	3 prime end bias	Group3	HighBurden	Early
Array1_3817_CGCGTGAGAACA	1714	843	Array1_3817_CGCGTGAGAACA	T	TT1T17Pop4	NCBITaxon_9541	Macaca fascicularis	EFO_0008919	Seq-Well	10	Granuloma18	PrimaryBioSample_Tissue	MONDO_0018076	tuberculosis	3817	UBERON_0008953	lower lobe of left lung	CL_0000084	T cell	no	unknown	week	UO_0000034	3.498	5.93082	-2.4326	2.8	2.8	2.4	3.08	4.2	5.72	TRUE	3 prime end bias	Group3	HighBurden	Early
Array1_3817_CGCTAACCGCTT	1104	669	Array1_3817_CGCTAACCGCTT	T	TT1T17Pop1	NCBITaxon_9541	Macaca fascicularis	EFO_0008919	Seq-Well	10	Granuloma18	PrimaryBioSample_Tissue	MONDO_0018076	tuberculosis	3817	UBERON_0008953	lower lobe of left lung	CL_0000084	T cell	no	unknown	week	UO_0000034	3.498	5.93082	-2.4326	2.8	2.8	2.4	3.08	4.2	5.72	TRUE	3 prime end bias	Group3	HighBurden	Early
Array1_3817_CGCTCCCAACCT	1087	588	Array1_3817_CGCTCCCAACCT	Neutrophil	Neutrophil	NCBITaxon_9541	Macaca fascicularis	EFO_0008919	Seq-Well	10	Granuloma18	PrimaryBioSample_Tissue	MONDO_0018076	tuberculosis	3817	UBERON_0008953	lower lobe of left lung	CL_0000775	neutrophil	no	unknown	week	UO_0000034	3.498	5.93082	-2.4326	2.8	2.8	2.4	3.08	4.2	5.72	TRUE	3 prime end bias	Group4	HighBurden	Early
Array1_3817_CGCTCCGATAGA	1963	995	Array1_3817_CGCTCCGATAGA	T	TCytotoxic1	NCBITaxon_9541	Macaca fascicularis	EFO_0008919	Seq-Well	10	Granuloma18	PrimaryBioSample_Tissue	MONDO_0018076	tuberculosis	3817	UBERON_0008953	lower lobe of left lung	CL_0000084	T cell	no	unknown	week	UO_0000034	3.498	5.93082	-2.4326	2.8	2.8	2.4	3.08	4.2	5.72	TRUE	3 prime end bias	Group5	HighBurden	Early
Array1_3817_CGCTGACTCATG	3411	1652	Array1_3817_CGCTGACTCATG	T	TT1T17Pop1	NCBITaxon_9541	Macaca fascicularis	EFO_0008919	Seq-Well	10	Granuloma18	PrimaryBioSample_Tissue	MONDO_0018076	tuberculosis	3817	UBERON_0008953	lower lobe of left lung	CL_0000084	T cell	no	unknown	week	UO_0000034	3.498	5.93082	-2.4326	2.8	2.8	2.4	3.08	4.2	5.72	TRUE	3 prime end bias	Group3	HighBurden	Early
Array1_3817_CGCTGCAGCATG	4144	1839	Array1_3817_CGCTGCAGCATG	T	TT1T17Pop1	NCBITaxon_9541	Macaca fascicularis	EFO_0008919	Seq-Well	10	Granuloma18	PrimaryBioSample_Tissue	MONDO_0018076	tuberculosis	3817	UBERON_0008953	lower lobe of left lung	CL_0000084	T cell	no	unknown	week	UO_0000034	3.498	5.93082	-2.4326	2.8	2.8	2.4	3.08	4.2	5.72	TRUE	3 prime end bias	Group3	HighBurden	Early
Array1_3817_CGCTGGAATCAG	981	560	Array1_3817_CGCTGGAATCAG	T	TCytotoxic1	NCBITaxon_9541	Macaca fascicularis	EFO_0008919	Seq-Well	10	Granuloma18	PrimaryBioSample_Tissue	MONDO_0018076	tuberculosis	3817	UBERON_0008953	lower lobe of left lung	CL_0000084	T cell	no	unknown	week	UO_0000034	3.498	5.93082	-2.4326	2.8	2.8	2.4	3.08	4.2	5.72	TRUE	3 prime end bias	Group5	HighBurden	Early
Array1_3817_CGCTGGTGCATG	2786	1388	Array1_3817_CGCTGGTGCATG	T	TT1T17Pop1	NCBITaxon_9541	Macaca fascicularis	EFO_0008919	Seq-Well	10	Granuloma18	PrimaryBioSample_Tissue	MONDO_0018076	tuberculosis	3817	UBERON_0008953	lower lobe of left lung	CL_0000084	T cell	no	unknown	week	UO_0000034	3.498	5.93082	-2.4326	2.8	2.8	2.4	3.08	4.2	5.72	TRUE	3 prime end bias	Group3	HighBurden	Early
Array1_3817_CGCTGTAATAAT	1185	689	Array1_3817_CGCTGTAATAAT	T	TStemLike	NCBITaxon_9541	Macaca fascicularis	EFO_0008919	Seq-Well	10	Granuloma18	PrimaryBioSample_Tissue	MONDO_0018076	tuberculosis	3817	UBERON_0008953	lower lobe of left lung	CL_0000084	T cell	no	unknown	week	UO_0000034	3.498	5.93082	-2.4326	2.8	2.8	2.4	3.08	4.2	5.72	TRUE	3 prime end bias	Group3	HighBurden	Early
Array1_3817_CGCTTATACAAC	847	501	Array1_3817_CGCTTATACAAC	cDC	cDC	NCBITaxon_9541	Macaca fascicularis	EFO_0008919	Seq-Well	10	Granuloma18	PrimaryBioSample_Tissue	MONDO_0018076	tuberculosis	3817	UBERON_0008953	lower lobe of left lung	CL_0000941	thymic conventional dendritic cell	no	unknown	week	UO_0000034	3.498	5.93082	-2.4326	2.8	2.8	2.4	3.08	4.2	5.72	TRUE	3 prime end bias	Group5	HighBurden	Early
Array1_3817_CGCTTATTGAAT	1781	767	Array1_3817_CGCTTATTGAAT	B	B	NCBITaxon_9541	Macaca fascicularis	EFO_0008919	Seq-Well	10	Granuloma18	PrimaryBioSample_Tissue	MONDO_0018076	tuberculosis	3817	UBERON_0008953	lower lobe of left lung	CL_0000236	B cell	no	unknown	week	UO_0000034	3.498	5.93082	-2.4326	2.8	2.8	2.4	3.08	4.2	5.72	TRUE	3 prime end bias	Group5	HighBurden	Early
Array1_3817_CGCTTCCTGTAA	1857	1093	Array1_3817_CGCTTCCTGTAA	T	TT1T17Pop1	NCBITaxon_9541	Macaca fascicularis	EFO_0008919	Seq-Well	10	Granuloma18	PrimaryBioSample_Tissue	MONDO_0018076	tuberculosis	3817	UBERON_0008953	lower lobe of left lung	CL_0000084	T cell	no	unknown	week	UO_0000034	3.498	5.93082	-2.4326	2.8	2.8	2.4	3.08	4.2	5.72	TRUE	3 prime end bias	Group3	HighBurden	Early
Array1_3817_CGCTTGAAAGGG	850	568	Array1_3817_CGCTTGAAAGGG	T	TTreg	NCBITaxon_9541	Macaca fascicularis	EFO_0008919	Seq-Well	10	Granuloma18	PrimaryBioSample_Tissue	MONDO_0018076	tuberculosis	3817	UBERON_0008953	lower lobe of left lung	CL_0000084	T cell	no	unknown	week	UO_0000034	3.498	5.93082	-2.4326	2.8	2.8	2.4	3.08	4.2	5.72	TRUE	3 prime end bias	Group4	HighBurden	Early
Array1_3817_CGCTTTGGTTCG	20136	3803	Array1_3817_CGCTTTGGTTCG	Mphage	Mac5	NCBITaxon_9541	Macaca fascicularis	EFO_0008919	Seq-Well	10	Granuloma18	PrimaryBioSample_Tissue	MONDO_0018076	tuberculosis	3817	UBERON_0008953	lower lobe of left lung	CL_0000235	macrophage	no	unknown	week	UO_0000034	3.498	5.93082	-2.4326	2.8	2.8	2.4	3.08	4.2	5.72	TRUE	3 prime end bias	Group1	HighBurden	Early
Array1_3817_CGGAATACTAGA	900	531	Array1_3817_CGGAATACTAGA	T	TStemLike	NCBITaxon_9541	Macaca fascicularis	EFO_0008919	Seq-Well	10	Granuloma18	PrimaryBioSample_Tissue	MONDO_0018076	tuberculosis	3817	UBERON_0008953	lower lobe of left lung	CL_0000084	T cell	no	unknown	week	UO_0000034	3.498	5.93082	-2.4326	2.8	2.8	2.4	3.08	4.2	5.72	TRUE	3 prime end bias	Group3	HighBurden	Early
Array1_3817_CGGACATTTAAC	4671	1963	Array1_3817_CGGACATTTAAC	T	TT1T17Pop1	NCBITaxon_9541	Macaca fascicularis	EFO_0008919	Seq-Well	10	Granuloma18	PrimaryBioSample_Tissue	MONDO_0018076	tuberculosis	3817	UBERON_0008953	lower lobe of left lung	CL_0000084	T cell	no	unknown	week	UO_0000034	3.498	5.93082	-2.4326	2.8	2.8	2.4	3.08	4.2	5.72	TRUE	3 prime end bias	Group3	HighBurden	Early
Array1_3817_CGGAGACTCCTC	974	568	Array1_3817_CGGAGACTCCTC	Neutrophil	Neutrophil	NCBITaxon_9541	Macaca fascicularis	EFO_0008919	Seq-Well	10	Granuloma18	PrimaryBioSample_Tissue	MONDO_0018076	tuberculosis	3817	UBERON_0008953	lower lobe of left lung	CL_0000775	neutrophil	no	unknown	week	UO_0000034	3.498	5.93082	-2.4326	2.8	2.8	2.4	3.08	4.2	5.72	TRUE	3 prime end bias	Group4	HighBurden	Early
Array1_3817_CGGAGTATAAAT	959	440	Array1_3817_CGGAGTATAAAT	Neutrophil	Neutrophil	NCBITaxon_9541	Macaca fascicularis	EFO_0008919	Seq-Well	10	Granuloma18	PrimaryBioSample_Tissue	MONDO_0018076	tuberculosis	3817	UBERON_0008953	lower lobe of left lung	CL_0000775	neutrophil	no	unknown	week	UO_0000034	3.498	5.93082	-2.4326	2.8	2.8	2.4	3.08	4.2	5.72	TRUE	3 prime end bias	Group4	HighBurden	Early
Array1_3817_CGGATGTGATCC	933	522	Array1_3817_CGGATGTGATCC	Neutrophil	Neutrophil	NCBITaxon_9541	Macaca fascicularis	EFO_0008919	Seq-Well	10	Granuloma18	PrimaryBioSample_Tissue	MONDO_0018076	tuberculosis	3817	UBERON_0008953	lower lobe of left lung	CL_0000775	neutrophil	no	unknown	week	UO_0000034	3.498	5.93082	-2.4326	2.8	2.8	2.4	3.08	4.2	5.72	TRUE	3 prime end bias	Group4	HighBurden	Early
Array1_3817_CGGCAATAGAAA	2388	1124	Array1_3817_CGGCAATAGAAA	T	TStemLike	NCBITaxon_9541	Macaca fascicularis	EFO_0008919	Seq-Well	10	Granuloma18	PrimaryBioSample_Tissue	MONDO_0018076	tuberculosis	3817	UBERON_0008953	lower lobe of left lung	CL_0000084	T cell	no	unknown	week	UO_0000034	3.498	5.93082	-2.4326	2.8	2.8	2.4	3.08	4.2	5.72	TRUE	3 prime end bias	Group3	HighBurden	Early
Array1_3817_CGGCAATGAACT	1720	697	Array1_3817_CGGCAATGAACT	T	TStemLike	NCBITaxon_9541	Macaca fascicularis	EFO_0008919	Seq-Well	10	Granuloma18	PrimaryBioSample_Tissue	MONDO_0018076	tuberculosis	3817	UBERON_0008953	lower lobe of left lung	CL_0000084	T cell	no	unknown	week	UO_0000034	3.498	5.93082	-2.4326	2.8	2.8	2.4	3.08	4.2	5.72	TRUE	3 prime end bias	Group3	HighBurden	Early
Array1_3817_CGGCCCCTTCTG	1738	911	Array1_3817_CGGCCCCTTCTG	T	TCytotoxic1	NCBITaxon_9541	Macaca fascicularis	EFO_0008919	Seq-Well	10	Granuloma18	PrimaryBioSample_Tissue	MONDO_0018076	tuberculosis	3817	UBERON_0008953	lower lobe of left lung	CL_0000084	T cell	no	unknown	week	UO_0000034	3.498	5.93082	-2.4326	2.8	2.8	2.4	3.08	4.2	5.72	TRUE	3 prime end bias	Group5	HighBurden	Early
Array1_3817_CGGCGCGTGTGT	913	533	Array1_3817_CGGCGCGTGTGT	T	TCytotoxic5	NCBITaxon_9541	Macaca fascicularis	EFO_0008919	Seq-Well	10	Granuloma18	PrimaryBioSample_Tissue	MONDO_0018076	tuberculosis	3817	UBERON_0008953	lower lobe of left lung	CL_0000084	T cell	no	unknown	week	UO_0000034	3.498	5.93082	-2.4326	2.8	2.8	2.4	3.08	4.2	5.72	TRUE	3 prime end bias	Group5	HighBurden	Early
Array1_3817_CGGCGGGTTCCG	1201	697	Array1_3817_CGGCGGGTTCCG	T	TCytotoxic1	NCBITaxon_9541	Macaca fascicularis	EFO_0008919	Seq-Well	10	Granuloma18	PrimaryBioSample_Tissue	MONDO_0018076	tuberculosis	3817	UBERON_0008953	lower lobe of left lung	CL_0000084	T cell	no	unknown	week	UO_0000034	3.498	5.93082	-2.4326	2.8	2.8	2.4	3.08	4.2	5.72	TRUE	3 prime end bias	Group5	HighBurden	Early
Array1_3817_CGGCGTGAACAC	947	551	Array1_3817_CGGCGTGAACAC	T	TStemLike	NCBITaxon_9541	Macaca fascicularis	EFO_0008919	Seq-Well	10	Granuloma18	PrimaryBioSample_Tissue	MONDO_0018076	tuberculosis	3817	UBERON_0008953	lower lobe of left lung	CL_0000084	T cell	no	unknown	week	UO_0000034	3.498	5.93082	-2.4326	2.8	2.8	2.4	3.08	4.2	5.72	TRUE	3 prime end bias	Group3	HighBurden	Early
Array1_3817_CGGCTCAGGCTC	1157	652	Array1_3817_CGGCTCAGGCTC	T	TCytotoxic5	NCBITaxon_9541	Macaca fascicularis	EFO_0008919	Seq-Well	10	Granuloma18	PrimaryBioSample_Tissue	MONDO_0018076	tuberculosis	3817	UBERON_0008953	lower lobe of left lung	CL_0000084	T cell	no	unknown	week	UO_0000034	3.498	5.93082	-2.4326	2.8	2.8	2.4	3.08	4.2	5.72	TRUE	3 prime end bias	Group5	HighBurden	Early
Array1_3817_CGGGAGTGTATT	1752	803	Array1_3817_CGGGAGTGTATT	T	TStemLike	NCBITaxon_9541	Macaca fascicularis	EFO_0008919	Seq-Well	10	Granuloma18	PrimaryBioSample_Tissue	MONDO_0018076	tuberculosis	3817	UBERON_0008953	lower lobe of left lung	CL_0000084	T cell	no	unknown	week	UO_0000034	3.498	5.93082	-2.4326	2.8	2.8	2.4	3.08	4.2	5.72	TRUE	3 prime end bias	Group3	HighBurden	Early
Array1_3817_CGGGCATTTACG	1480	758	Array1_3817_CGGGCATTTACG	T	TCytotoxic3	NCBITaxon_9541	Macaca fascicularis	EFO_0008919	Seq-Well	10	Granuloma18	PrimaryBioSample_Tissue	MONDO_0018076	tuberculosis	3817	UBERON_0008953	lower lobe of left lung	CL_0000084	T cell	no	unknown	week	UO_0000034	3.498	5.93082	-2.4326	2.8	2.8	2.4	3.08	4.2	5.72	TRUE	3 prime end bias	Group5	HighBurden	Early
Array1_3817_CGGGCCGTGATC	1048	551	Array1_3817_CGGGCCGTGATC	Neutrophil	Neutrophil	NCBITaxon_9541	Macaca fascicularis	EFO_0008919	Seq-Well	10	Granuloma18	PrimaryBioSample_Tissue	MONDO_0018076	tuberculosis	3817	UBERON_0008953	lower lobe of left lung	CL_0000775	neutrophil	no	unknown	week	UO_0000034	3.498	5.93082	-2.4326	2.8	2.8	2.4	3.08	4.2	5.72	TRUE	3 prime end bias	Group4	HighBurden	Early
Array1_3817_CGGGCTATATCT	1005	648	Array1_3817_CGGGCTATATCT	T	TCytotoxic4	NCBITaxon_9541	Macaca fascicularis	EFO_0008919	Seq-Well	10	Granuloma18	PrimaryBioSample_Tissue	MONDO_0018076	tuberculosis	3817	UBERON_0008953	lower lobe of left lung	CL_0000084	T cell	no	unknown	week	UO_0000034	3.498	5.93082	-2.4326	2.8	2.8	2.4	3.08	4.2	5.72	TRUE	3 prime end bias	Group3	HighBurden	Early
Array1_3817_CGGGGACCTGCC	1343	719	Array1_3817_CGGGGACCTGCC	T	TT1T17Pop1	NCBITaxon_9541	Macaca fascicularis	EFO_0008919	Seq-Well	10	Granuloma18	PrimaryBioSample_Tissue	MONDO_0018076	tuberculosis	3817	UBERON_0008953	lower lobe of left lung	CL_0000084	T cell	no	unknown	week	UO_0000034	3.498	5.93082	-2.4326	2.8	2.8	2.4	3.08	4.2	5.72	TRUE	3 prime end bias	Group3	HighBurden	Early
Array1_3817_CGGTGCGTCTCT	2153	1070	Array1_3817_CGGTGCGTCTCT	T	TT1T17Pop1	NCBITaxon_9541	Macaca fascicularis	EFO_0008919	Seq-Well	10	Granuloma18	PrimaryBioSample_Tissue	MONDO_0018076	tuberculosis	3817	UBERON_0008953	lower lobe of left lung	CL_0000084	T cell	no	unknown	week	UO_0000034	3.498	5.93082	-2.4326	2.8	2.8	2.4	3.08	4.2	5.72	TRUE	3 prime end bias	Group3	HighBurden	Early
Array1_3817_CGTAACCAAGAA	2432	1192	Array1_3817_CGTAACCAAGAA	T	TT1T17Pop1	NCBITaxon_9541	Macaca fascicularis	EFO_0008919	Seq-Well	10	Granuloma18	PrimaryBioSample_Tissue	MONDO_0018076	tuberculosis	3817	UBERON_0008953	lower lobe of left lung	CL_0000084	T cell	no	unknown	week	UO_0000034	3.498	5.93082	-2.4326	2.8	2.8	2.4	3.08	4.2	5.72	TRUE	3 prime end bias	Group3	HighBurden	Early
Array1_3817_CGTAAGTGGCCT	6152	1998	Array1_3817_CGTAAGTGGCCT	T2P	T2P	NCBITaxon_9541	Macaca fascicularis	EFO_0008919	Seq-Well	10	Granuloma18	PrimaryBioSample_Tissue	MONDO_0018076	tuberculosis	3817	UBERON_0008953	lower lobe of left lung	CL_0002063	type II pneumocyte	no	unknown	week	UO_0000034	3.498	5.93082	-2.4326	2.8	2.8	2.4	3.08	4.2	5.72	TRUE	3 prime end bias	Group4	HighBurden	Early
Array1_3817_CGTCACCTATTT	878	482	Array1_3817_CGTCACCTATTT	T	TStemLike	NCBITaxon_9541	Macaca fascicularis	EFO_0008919	Seq-Well	10	Granuloma18	PrimaryBioSample_Tissue	MONDO_0018076	tuberculosis	3817	UBERON_0008953	lower lobe of left lung	CL_0000084	T cell	no	unknown	week	UO_0000034	3.498	5.93082	-2.4326	2.8	2.8	2.4	3.08	4.2	5.72	TRUE	3 prime end bias	Group3	HighBurden	Early
Array1_3817_CGTCAGAGACAA	2248	1137	Array1_3817_CGTCAGAGACAA	T	TT1T17Pop1	NCBITaxon_9541	Macaca fascicularis	EFO_0008919	Seq-Well	10	Granuloma18	PrimaryBioSample_Tissue	MONDO_0018076	tuberculosis	3817	UBERON_0008953	lower lobe of left lung	CL_0000084	T cell	no	unknown	week	UO_0000034	3.498	5.93082	-2.4326	2.8	2.8	2.4	3.08	4.2	5.72	TRUE	3 prime end bias	Group3	HighBurden	Early
Array1_3817_CGTCAGTTGCGA	4600	1359	Array1_3817_CGTCAGTTGCGA	Plasma	Plasma	NCBITaxon_9541	Macaca fascicularis	EFO_0008919	Seq-Well	10	Granuloma18	PrimaryBioSample_Tissue	MONDO_0018076	tuberculosis	3817	UBERON_0008953	lower lobe of left lung	CL_0000786	plasma cell	no	unknown	week	UO_0000034	3.498	5.93082	-2.4326	2.8	2.8	2.4	3.08	4.2	5.72	TRUE	3 prime end bias	Group2	HighBurden	Early
Array1_3817_CGTCCCCCGATT	2225	1122	Array1_3817_CGTCCCCCGATT	Mast	Mast	NCBITaxon_9541	Macaca fascicularis	EFO_0008919	Seq-Well	10	Granuloma18	PrimaryBioSample_Tissue	MONDO_0018076	tuberculosis	3817	UBERON_0008953	lower lobe of left lung	CL_0000097	mast cell	no	unknown	week	UO_0000034	3.498	5.93082	-2.4326	2.8	2.8	2.4	3.08	4.2	5.72	TRUE	3 prime end bias	Group2	HighBurden	Early
Array1_3817_CGTCCGACCCGA	861	437	Array1_3817_CGTCCGACCCGA	Neutrophil	Neutrophil	NCBITaxon_9541	Macaca fascicularis	EFO_0008919	Seq-Well	10	Granuloma18	PrimaryBioSample_Tissue	MONDO_0018076	tuberculosis	3817	UBERON_0008953	lower lobe of left lung	CL_0000775	neutrophil	no	unknown	week	UO_0000034	3.498	5.93082	-2.4326	2.8	2.8	2.4	3.08	4.2	5.72	TRUE	3 prime end bias	Group4	HighBurden	Early
Array1_3817_CGTCCGGTCCTG	4133	1877	Array1_3817_CGTCCGGTCCTG	T2P	T2P	NCBITaxon_9541	Macaca fascicularis	EFO_0008919	Seq-Well	10	Granuloma18	PrimaryBioSample_Tissue	MONDO_0018076	tuberculosis	3817	UBERON_0008953	lower lobe of left lung	CL_0002063	type II pneumocyte	no	unknown	week	UO_0000034	3.498	5.93082	-2.4326	2.8	2.8	2.4	3.08	4.2	5.72	TRUE	3 prime end bias	Group4	HighBurden	Early
Array1_3817_CGTCGGCTTTCC	1908	867	Array1_3817_CGTCGGCTTTCC	T	TT1T17Pop1	NCBITaxon_9541	Macaca fascicularis	EFO_0008919	Seq-Well	10	Granuloma18	PrimaryBioSample_Tissue	MONDO_0018076	tuberculosis	3817	UBERON_0008953	lower lobe of left lung	CL_0000084	T cell	no	unknown	week	UO_0000034	3.498	5.93082	-2.4326	2.8	2.8	2.4	3.08	4.2	5.72	TRUE	3 prime end bias	Group3	HighBurden	Early
Array1_3817_CGTCGTACGGGC	2119	1002	Array1_3817_CGTCGTACGGGC	T	TT1T17Pop1	NCBITaxon_9541	Macaca fascicularis	EFO_0008919	Seq-Well	10	Granuloma18	PrimaryBioSample_Tissue	MONDO_0018076	tuberculosis	3817	UBERON_0008953	lower lobe of left lung	CL_0000084	T cell	no	unknown	week	UO_0000034	3.498	5.93082	-2.4326	2.8	2.8	2.4	3.08	4.2	5.72	TRUE	3 prime end bias	Group3	HighBurden	Early
Array1_3817_CGTCTAAGCCAT	1051	601	Array1_3817_CGTCTAAGCCAT	T	TStemLike	NCBITaxon_9541	Macaca fascicularis	EFO_0008919	Seq-Well	10	Granuloma18	PrimaryBioSample_Tissue	MONDO_0018076	tuberculosis	3817	UBERON_0008953	lower lobe of left lung	CL_0000084	T cell	no	unknown	week	UO_0000034	3.498	5.93082	-2.4326	2.8	2.8	2.4	3.08	4.2	5.72	TRUE	3 prime end bias	Group3	HighBurden	Early
Array1_3817_CGTCTCCGAAAG	1221	678	Array1_3817_CGTCTCCGAAAG	T	TT1T17Pop1	NCBITaxon_9541	Macaca fascicularis	EFO_0008919	Seq-Well	10	Granuloma18	PrimaryBioSample_Tissue	MONDO_0018076	tuberculosis	3817	UBERON_0008953	lower lobe of left lung	CL_0000084	T cell	no	unknown	week	UO_0000034	3.498	5.93082	-2.4326	2.8	2.8	2.4	3.08	4.2	5.72	TRUE	3 prime end bias	Group3	HighBurden	Early
Array1_3817_CGTCTGGGGAGT	1250	666	Array1_3817_CGTCTGGGGAGT	T	TT1T17Pop1	NCBITaxon_9541	Macaca fascicularis	EFO_0008919	Seq-Well	10	Granuloma18	PrimaryBioSample_Tissue	MONDO_0018076	tuberculosis	3817	UBERON_0008953	lower lobe of left lung	CL_0000084	T cell	no	unknown	week	UO_0000034	3.498	5.93082	-2.4326	2.8	2.8	2.4	3.08	4.2	5.72	TRUE	3 prime end bias	Group3	HighBurden	Early
Array1_3817_CGTCTTCCCTAC	1790	879	Array1_3817_CGTCTTCCCTAC	T	TStemLike	NCBITaxon_9541	Macaca fascicularis	EFO_0008919	Seq-Well	10	Granuloma18	PrimaryBioSample_Tissue	MONDO_0018076	tuberculosis	3817	UBERON_0008953	lower lobe of left lung	CL_0000084	T cell	no	unknown	week	UO_0000034	3.498	5.93082	-2.4326	2.8	2.8	2.4	3.08	4.2	5.72	TRUE	3 prime end bias	Group3	HighBurden	Early
Array1_3817_CGTGAAGCGAAA	1212	864	Array1_3817_CGTGAAGCGAAA	T2P	T2P	NCBITaxon_9541	Macaca fascicularis	EFO_0008919	Seq-Well	10	Granuloma18	PrimaryBioSample_Tissue	MONDO_0018076	tuberculosis	3817	UBERON_0008953	lower lobe of left lung	CL_0002063	type II pneumocyte	no	unknown	week	UO_0000034	3.498	5.93082	-2.4326	2.8	2.8	2.4	3.08	4.2	5.72	TRUE	3 prime end bias	Group4	HighBurden	Early
Array1_3817_CGTGAAGGAACT	2841	1402	Array1_3817_CGTGAAGGAACT	T	TT1T17Pop1	NCBITaxon_9541	Macaca fascicularis	EFO_0008919	Seq-Well	10	Granuloma18	PrimaryBioSample_Tissue	MONDO_0018076	tuberculosis	3817	UBERON_0008953	lower lobe of left lung	CL_0000084	T cell	no	unknown	week	UO_0000034	3.498	5.93082	-2.4326	2.8	2.8	2.4	3.08	4.2	5.72	TRUE	3 prime end bias	Group3	HighBurden	Early
Array1_3817_CGTGACAGGATT	2721	1327	Array1_3817_CGTGACAGGATT	T	TTreg	NCBITaxon_9541	Macaca fascicularis	EFO_0008919	Seq-Well	10	Granuloma18	PrimaryBioSample_Tissue	MONDO_0018076	tuberculosis	3817	UBERON_0008953	lower lobe of left lung	CL_0000084	T cell	no	unknown	week	UO_0000034	3.498	5.93082	-2.4326	2.8	2.8	2.4	3.08	4.2	5.72	TRUE	3 prime end bias	Group4	HighBurden	Early
Array1_3817_CGTGCACCTGTC	2128	1144	Array1_3817_CGTGCACCTGTC	T	TT1T17Pop1	NCBITaxon_9541	Macaca fascicularis	EFO_0008919	Seq-Well	10	Granuloma18	PrimaryBioSample_Tissue	MONDO_0018076	tuberculosis	3817	UBERON_0008953	lower lobe of left lung	CL_0000084	T cell	no	unknown	week	UO_0000034	3.498	5.93082	-2.4326	2.8	2.8	2.4	3.08	4.2	5.72	TRUE	3 prime end bias	Group3	HighBurden	Early
Array1_3817_CGTGCGTGACTG	1583	792	Array1_3817_CGTGCGTGACTG	T	TStemLike	NCBITaxon_9541	Macaca fascicularis	EFO_0008919	Seq-Well	10	Granuloma18	PrimaryBioSample_Tissue	MONDO_0018076	tuberculosis	3817	UBERON_0008953	lower lobe of left lung	CL_0000084	T cell	no	unknown	week	UO_0000034	3.498	5.93082	-2.4326	2.8	2.8	2.4	3.08	4.2	5.72	TRUE	3 prime end bias	Group3	HighBurden	Early
Array1_3817_CGTGTCCCCTCC	3886	1727	Array1_3817_CGTGTCCCCTCC	T	TT1T17Pop1	NCBITaxon_9541	Macaca fascicularis	EFO_0008919	Seq-Well	10	Granuloma18	PrimaryBioSample_Tissue	MONDO_0018076	tuberculosis	3817	UBERON_0008953	lower lobe of left lung	CL_0000084	T cell	no	unknown	week	UO_0000034	3.498	5.93082	-2.4326	2.8	2.8	2.4	3.08	4.2	5.72	TRUE	3 prime end bias	Group3	HighBurden	Early
Array1_3817_CGTGTTACACGG	1039	559	Array1_3817_CGTGTTACACGG	T	TCytotoxic5	NCBITaxon_9541	Macaca fascicularis	EFO_0008919	Seq-Well	10	Granuloma18	PrimaryBioSample_Tissue	MONDO_0018076	tuberculosis	3817	UBERON_0008953	lower lobe of left lung	CL_0000084	T cell	no	unknown	week	UO_0000034	3.498	5.93082	-2.4326	2.8	2.8	2.4	3.08	4.2	5.72	TRUE	3 prime end bias	Group5	HighBurden	Early
Array1_3817_CGTGTTGGTCGA	1497	916	Array1_3817_CGTGTTGGTCGA	T	TT1T17Pop3	NCBITaxon_9541	Macaca fascicularis	EFO_0008919	Seq-Well	10	Granuloma18	PrimaryBioSample_Tissue	MONDO_0018076	tuberculosis	3817	UBERON_0008953	lower lobe of left lung	CL_0000084	T cell	no	unknown	week	UO_0000034	3.498	5.93082	-2.4326	2.8	2.8	2.4	3.08	4.2	5.72	TRUE	3 prime end bias	Group3	HighBurden	Early
Array1_3817_CGTTCAATCGCG	1003	569	Array1_3817_CGTTCAATCGCG	T	TTreg	NCBITaxon_9541	Macaca fascicularis	EFO_0008919	Seq-Well	10	Granuloma18	PrimaryBioSample_Tissue	MONDO_0018076	tuberculosis	3817	UBERON_0008953	lower lobe of left lung	CL_0000084	T cell	no	unknown	week	UO_0000034	3.498	5.93082	-2.4326	2.8	2.8	2.4	3.08	4.2	5.72	TRUE	3 prime end bias	Group4	HighBurden	Early
Array1_3817_CGTTCACGTACA	980	637	Array1_3817_CGTTCACGTACA	T	TCytotoxic4	NCBITaxon_9541	Macaca fascicularis	EFO_0008919	Seq-Well	10	Granuloma18	PrimaryBioSample_Tissue	MONDO_0018076	tuberculosis	3817	UBERON_0008953	lower lobe of left lung	CL_0000084	T cell	no	unknown	week	UO_0000034	3.498	5.93082	-2.4326	2.8	2.8	2.4	3.08	4.2	5.72	TRUE	3 prime end bias	Group3	HighBurden	Early
Array1_3817_CGTTTAAATCCA	1801	947	Array1_3817_CGTTTAAATCCA	T	TT1T17Pop1	NCBITaxon_9541	Macaca fascicularis	EFO_0008919	Seq-Well	10	Granuloma18	PrimaryBioSample_Tissue	MONDO_0018076	tuberculosis	3817	UBERON_0008953	lower lobe of left lung	CL_0000084	T cell	no	unknown	week	UO_0000034	3.498	5.93082	-2.4326	2.8	2.8	2.4	3.08	4.2	5.72	TRUE	3 prime end bias	Group3	HighBurden	Early
Array1_3817_CTAAGCAATGTG	2702	1359	Array1_3817_CTAAGCAATGTG	T	TT1T17Pop1	NCBITaxon_9541	Macaca fascicularis	EFO_0008919	Seq-Well	10	Granuloma18	PrimaryBioSample_Tissue	MONDO_0018076	tuberculosis	3817	UBERON_0008953	lower lobe of left lung	CL_0000084	T cell	no	unknown	week	UO_0000034	3.498	5.93082	-2.4326	2.8	2.8	2.4	3.08	4.2	5.72	TRUE	3 prime end bias	Group3	HighBurden	Early
Array1_3817_CTAAGGGCCCTC	2182	1110	Array1_3817_CTAAGGGCCCTC	T	TStemLike	NCBITaxon_9541	Macaca fascicularis	EFO_0008919	Seq-Well	10	Granuloma18	PrimaryBioSample_Tissue	MONDO_0018076	tuberculosis	3817	UBERON_0008953	lower lobe of left lung	CL_0000084	T cell	no	unknown	week	UO_0000034	3.498	5.93082	-2.4326	2.8	2.8	2.4	3.08	4.2	5.72	TRUE	3 prime end bias	Group3	HighBurden	Early
Array1_3817_CTAATCAGCACA	2029	995	Array1_3817_CTAATCAGCACA	T	TStemLike	NCBITaxon_9541	Macaca fascicularis	EFO_0008919	Seq-Well	10	Granuloma18	PrimaryBioSample_Tissue	MONDO_0018076	tuberculosis	3817	UBERON_0008953	lower lobe of left lung	CL_0000084	T cell	no	unknown	week	UO_0000034	3.498	5.93082	-2.4326	2.8	2.8	2.4	3.08	4.2	5.72	TRUE	3 prime end bias	Group3	HighBurden	Early
Array1_3817_CTACAGACTACT	761	441	Array1_3817_CTACAGACTACT	T2P	T2P	NCBITaxon_9541	Macaca fascicularis	EFO_0008919	Seq-Well	10	Granuloma18	PrimaryBioSample_Tissue	MONDO_0018076	tuberculosis	3817	UBERON_0008953	lower lobe of left lung	CL_0002063	type II pneumocyte	no	unknown	week	UO_0000034	3.498	5.93082	-2.4326	2.8	2.8	2.4	3.08	4.2	5.72	TRUE	3 prime end bias	Group4	HighBurden	Early
Array1_3817_CTACCTTAAAAA	1216	723	Array1_3817_CTACCTTAAAAA	T	TCytotoxic4	NCBITaxon_9541	Macaca fascicularis	EFO_0008919	Seq-Well	10	Granuloma18	PrimaryBioSample_Tissue	MONDO_0018076	tuberculosis	3817	UBERON_0008953	lower lobe of left lung	CL_0000084	T cell	no	unknown	week	UO_0000034	3.498	5.93082	-2.4326	2.8	2.8	2.4	3.08	4.2	5.72	TRUE	3 prime end bias	Group3	HighBurden	Early
Array1_3817_CTACTCAGAATA	3248	1444	Array1_3817_CTACTCAGAATA	T	TT1T17Pop1	NCBITaxon_9541	Macaca fascicularis	EFO_0008919	Seq-Well	10	Granuloma18	PrimaryBioSample_Tissue	MONDO_0018076	tuberculosis	3817	UBERON_0008953	lower lobe of left lung	CL_0000084	T cell	no	unknown	week	UO_0000034	3.498	5.93082	-2.4326	2.8	2.8	2.4	3.08	4.2	5.72	TRUE	3 prime end bias	Group3	HighBurden	Early
Array1_3817_CTACTGTGATAT	778	447	Array1_3817_CTACTGTGATAT	T	TCytotoxic4	NCBITaxon_9541	Macaca fascicularis	EFO_0008919	Seq-Well	10	Granuloma18	PrimaryBioSample_Tissue	MONDO_0018076	tuberculosis	3817	UBERON_0008953	lower lobe of left lung	CL_0000084	T cell	no	unknown	week	UO_0000034	3.498	5.93082	-2.4326	2.8	2.8	2.4	3.08	4.2	5.72	TRUE	3 prime end bias	Group3	HighBurden	Early
Array1_3817_CTAGAAACCGTT	1084	618	Array1_3817_CTAGAAACCGTT	T	TCytotoxic5	NCBITaxon_9541	Macaca fascicularis	EFO_0008919	Seq-Well	10	Granuloma18	PrimaryBioSample_Tissue	MONDO_0018076	tuberculosis	3817	UBERON_0008953	lower lobe of left lung	CL_0000084	T cell	no	unknown	week	UO_0000034	3.498	5.93082	-2.4326	2.8	2.8	2.4	3.08	4.2	5.72	TRUE	3 prime end bias	Group5	HighBurden	Early
Array1_3817_CTAGAACCGACT	1074	582	Array1_3817_CTAGAACCGACT	T	TStemLike	NCBITaxon_9541	Macaca fascicularis	EFO_0008919	Seq-Well	10	Granuloma18	PrimaryBioSample_Tissue	MONDO_0018076	tuberculosis	3817	UBERON_0008953	lower lobe of left lung	CL_0000084	T cell	no	unknown	week	UO_0000034	3.498	5.93082	-2.4326	2.8	2.8	2.4	3.08	4.2	5.72	TRUE	3 prime end bias	Group3	HighBurden	Early
Array1_3817_CTAGACAGCATG	1347	780	Array1_3817_CTAGACAGCATG	T	TCytotoxic4	NCBITaxon_9541	Macaca fascicularis	EFO_0008919	Seq-Well	10	Granuloma18	PrimaryBioSample_Tissue	MONDO_0018076	tuberculosis	3817	UBERON_0008953	lower lobe of left lung	CL_0000084	T cell	no	unknown	week	UO_0000034	3.498	5.93082	-2.4326	2.8	2.8	2.4	3.08	4.2	5.72	TRUE	3 prime end bias	Group3	HighBurden	Early
Array1_3817_CTAGATAGTTAA	3185	1368	Array1_3817_CTAGATAGTTAA	T	TT1T17Pop1	NCBITaxon_9541	Macaca fascicularis	EFO_0008919	Seq-Well	10	Granuloma18	PrimaryBioSample_Tissue	MONDO_0018076	tuberculosis	3817	UBERON_0008953	lower lobe of left lung	CL_0000084	T cell	no	unknown	week	UO_0000034	3.498	5.93082	-2.4326	2.8	2.8	2.4	3.08	4.2	5.72	TRUE	3 prime end bias	Group3	HighBurden	Early
Array1_3817_CTAGCAAATTCG	10361	2379	Array1_3817_CTAGCAAATTCG	T2P	T2P	NCBITaxon_9541	Macaca fascicularis	EFO_0008919	Seq-Well	10	Granuloma18	PrimaryBioSample_Tissue	MONDO_0018076	tuberculosis	3817	UBERON_0008953	lower lobe of left lung	CL_0002063	type II pneumocyte	no	unknown	week	UO_0000034	3.498	5.93082	-2.4326	2.8	2.8	2.4	3.08	4.2	5.72	TRUE	3 prime end bias	Group4	HighBurden	Early
Array1_3817_CTAGCACATAAT	1129	620	Array1_3817_CTAGCACATAAT	T	TT1T17Pop1	NCBITaxon_9541	Macaca fascicularis	EFO_0008919	Seq-Well	10	Granuloma18	PrimaryBioSample_Tissue	MONDO_0018076	tuberculosis	3817	UBERON_0008953	lower lobe of left lung	CL_0000084	T cell	no	unknown	week	UO_0000034	3.498	5.93082	-2.4326	2.8	2.8	2.4	3.08	4.2	5.72	TRUE	3 prime end bias	Group3	HighBurden	Early
Array1_3817_CTAGTTATCGCA	1167	588	Array1_3817_CTAGTTATCGCA	T	TCytotoxic4	NCBITaxon_9541	Macaca fascicularis	EFO_0008919	Seq-Well	10	Granuloma18	PrimaryBioSample_Tissue	MONDO_0018076	tuberculosis	3817	UBERON_0008953	lower lobe of left lung	CL_0000084	T cell	no	unknown	week	UO_0000034	3.498	5.93082	-2.4326	2.8	2.8	2.4	3.08	4.2	5.72	TRUE	3 prime end bias	Group3	HighBurden	Early
Array1_3817_CTATATCACCAG	798	440	Array1_3817_CTATATCACCAG	T	TStemLike	NCBITaxon_9541	Macaca fascicularis	EFO_0008919	Seq-Well	10	Granuloma18	PrimaryBioSample_Tissue	MONDO_0018076	tuberculosis	3817	UBERON_0008953	lower lobe of left lung	CL_0000084	T cell	no	unknown	week	UO_0000034	3.498	5.93082	-2.4326	2.8	2.8	2.4	3.08	4.2	5.72	TRUE	3 prime end bias	Group3	HighBurden	Early
Array1_3817_CTATCCATTGAG	2429	1067	Array1_3817_CTATCCATTGAG	T	TTreg	NCBITaxon_9541	Macaca fascicularis	EFO_0008919	Seq-Well	10	Granuloma18	PrimaryBioSample_Tissue	MONDO_0018076	tuberculosis	3817	UBERON_0008953	lower lobe of left lung	CL_0000084	T cell	no	unknown	week	UO_0000034	3.498	5.93082	-2.4326	2.8	2.8	2.4	3.08	4.2	5.72	TRUE	3 prime end bias	Group4	HighBurden	Early
Array1_3817_CTATCCCCTATC	1002	470	Array1_3817_CTATCCCCTATC	Neutrophil	Neutrophil	NCBITaxon_9541	Macaca fascicularis	EFO_0008919	Seq-Well	10	Granuloma18	PrimaryBioSample_Tissue	MONDO_0018076	tuberculosis	3817	UBERON_0008953	lower lobe of left lung	CL_0000775	neutrophil	no	unknown	week	UO_0000034	3.498	5.93082	-2.4326	2.8	2.8	2.4	3.08	4.2	5.72	TRUE	3 prime end bias	Group4	HighBurden	Early
Array1_3817_CTATGATTGCTC	2318	1091	Array1_3817_CTATGATTGCTC	T	TStemLike	NCBITaxon_9541	Macaca fascicularis	EFO_0008919	Seq-Well	10	Granuloma18	PrimaryBioSample_Tissue	MONDO_0018076	tuberculosis	3817	UBERON_0008953	lower lobe of left lung	CL_0000084	T cell	no	unknown	week	UO_0000034	3.498	5.93082	-2.4326	2.8	2.8	2.4	3.08	4.2	5.72	TRUE	3 prime end bias	Group3	HighBurden	Early
Array1_3817_CTCAAGGCCCTC	856	551	Array1_3817_CTCAAGGCCCTC	T	TCytotoxic1	NCBITaxon_9541	Macaca fascicularis	EFO_0008919	Seq-Well	10	Granuloma18	PrimaryBioSample_Tissue	MONDO_0018076	tuberculosis	3817	UBERON_0008953	lower lobe of left lung	CL_0000084	T cell	no	unknown	week	UO_0000034	3.498	5.93082	-2.4326	2.8	2.8	2.4	3.08	4.2	5.72	TRUE	3 prime end bias	Group5	HighBurden	Early
Array1_3817_CTCACATCTTCA	1829	981	Array1_3817_CTCACATCTTCA	T	TCytotoxic4	NCBITaxon_9541	Macaca fascicularis	EFO_0008919	Seq-Well	10	Granuloma18	PrimaryBioSample_Tissue	MONDO_0018076	tuberculosis	3817	UBERON_0008953	lower lobe of left lung	CL_0000084	T cell	no	unknown	week	UO_0000034	3.498	5.93082	-2.4326	2.8	2.8	2.4	3.08	4.2	5.72	TRUE	3 prime end bias	Group3	HighBurden	Early
Array1_3817_CTCATGTTTACC	2101	1061	Array1_3817_CTCATGTTTACC	T	TT1T17Pop1	NCBITaxon_9541	Macaca fascicularis	EFO_0008919	Seq-Well	10	Granuloma18	PrimaryBioSample_Tissue	MONDO_0018076	tuberculosis	3817	UBERON_0008953	lower lobe of left lung	CL_0000084	T cell	no	unknown	week	UO_0000034	3.498	5.93082	-2.4326	2.8	2.8	2.4	3.08	4.2	5.72	TRUE	3 prime end bias	Group3	HighBurden	Early
Array1_3817_CTCATTAGTTAG	843	499	Array1_3817_CTCATTAGTTAG	T	TCytotoxic5	NCBITaxon_9541	Macaca fascicularis	EFO_0008919	Seq-Well	10	Granuloma18	PrimaryBioSample_Tissue	MONDO_0018076	tuberculosis	3817	UBERON_0008953	lower lobe of left lung	CL_0000084	T cell	no	unknown	week	UO_0000034	3.498	5.93082	-2.4326	2.8	2.8	2.4	3.08	4.2	5.72	TRUE	3 prime end bias	Group5	HighBurden	Early
Array1_3817_CTCATTATATTC	1301	699	Array1_3817_CTCATTATATTC	T	TT1T17Pop1	NCBITaxon_9541	Macaca fascicularis	EFO_0008919	Seq-Well	10	Granuloma18	PrimaryBioSample_Tissue	MONDO_0018076	tuberculosis	3817	UBERON_0008953	lower lobe of left lung	CL_0000084	T cell	no	unknown	week	UO_0000034	3.498	5.93082	-2.4326	2.8	2.8	2.4	3.08	4.2	5.72	TRUE	3 prime end bias	Group3	HighBurden	Early
Array1_3817_CTCCACGTATCT	4011	1632	Array1_3817_CTCCACGTATCT	Mast	Mast	NCBITaxon_9541	Macaca fascicularis	EFO_0008919	Seq-Well	10	Granuloma18	PrimaryBioSample_Tissue	MONDO_0018076	tuberculosis	3817	UBERON_0008953	lower lobe of left lung	CL_0000097	mast cell	no	unknown	week	UO_0000034	3.498	5.93082	-2.4326	2.8	2.8	2.4	3.08	4.2	5.72	TRUE	3 prime end bias	Group2	HighBurden	Early
Array1_3817_CTCCCACGGTTC	2383	1082	Array1_3817_CTCCCACGGTTC	T	TStemLike	NCBITaxon_9541	Macaca fascicularis	EFO_0008919	Seq-Well	10	Granuloma18	PrimaryBioSample_Tissue	MONDO_0018076	tuberculosis	3817	UBERON_0008953	lower lobe of left lung	CL_0000084	T cell	no	unknown	week	UO_0000034	3.498	5.93082	-2.4326	2.8	2.8	2.4	3.08	4.2	5.72	TRUE	3 prime end bias	Group3	HighBurden	Early
Array1_3817_CTCCCTGTTTCG	2108	984	Array1_3817_CTCCCTGTTTCG	T	TCytotoxic1	NCBITaxon_9541	Macaca fascicularis	EFO_0008919	Seq-Well	10	Granuloma18	PrimaryBioSample_Tissue	MONDO_0018076	tuberculosis	3817	UBERON_0008953	lower lobe of left lung	CL_0000084	T cell	no	unknown	week	UO_0000034	3.498	5.93082	-2.4326	2.8	2.8	2.4	3.08	4.2	5.72	TRUE	3 prime end bias	Group5	HighBurden	Early
Array1_3817_CTCCGTTTTCTA	1877	765	Array1_3817_CTCCGTTTTCTA	T	TStemLike	NCBITaxon_9541	Macaca fascicularis	EFO_0008919	Seq-Well	10	Granuloma18	PrimaryBioSample_Tissue	MONDO_0018076	tuberculosis	3817	UBERON_0008953	lower lobe of left lung	CL_0000084	T cell	no	unknown	week	UO_0000034	3.498	5.93082	-2.4326	2.8	2.8	2.4	3.08	4.2	5.72	TRUE	3 prime end bias	Group3	HighBurden	Early
Array1_3817_CTCGAGATTCAG	1187	580	Array1_3817_CTCGAGATTCAG	T	TCytotoxic1	NCBITaxon_9541	Macaca fascicularis	EFO_0008919	Seq-Well	10	Granuloma18	PrimaryBioSample_Tissue	MONDO_0018076	tuberculosis	3817	UBERON_0008953	lower lobe of left lung	CL_0000084	T cell	no	unknown	week	UO_0000034	3.498	5.93082	-2.4326	2.8	2.8	2.4	3.08	4.2	5.72	TRUE	3 prime end bias	Group5	HighBurden	Early
Array1_3817_CTCGATCAGACA	1269	723	Array1_3817_CTCGATCAGACA	T	TCytotoxic5	NCBITaxon_9541	Macaca fascicularis	EFO_0008919	Seq-Well	10	Granuloma18	PrimaryBioSample_Tissue	MONDO_0018076	tuberculosis	3817	UBERON_0008953	lower lobe of left lung	CL_0000084	T cell	no	unknown	week	UO_0000034	3.498	5.93082	-2.4326	2.8	2.8	2.4	3.08	4.2	5.72	TRUE	3 prime end bias	Group5	HighBurden	Early
Array1_3817_CTCGCAACCATA	2161	1031	Array1_3817_CTCGCAACCATA	Neutrophil	Neutrophil	NCBITaxon_9541	Macaca fascicularis	EFO_0008919	Seq-Well	10	Granuloma18	PrimaryBioSample_Tissue	MONDO_0018076	tuberculosis	3817	UBERON_0008953	lower lobe of left lung	CL_0000775	neutrophil	no	unknown	week	UO_0000034	3.498	5.93082	-2.4326	2.8	2.8	2.4	3.08	4.2	5.72	TRUE	3 prime end bias	Group4	HighBurden	Early
Array1_3817_CTCGCACCTGGG	1988	883	Array1_3817_CTCGCACCTGGG	T	TT1T17Pop1	NCBITaxon_9541	Macaca fascicularis	EFO_0008919	Seq-Well	10	Granuloma18	PrimaryBioSample_Tissue	MONDO_0018076	tuberculosis	3817	UBERON_0008953	lower lobe of left lung	CL_0000084	T cell	no	unknown	week	UO_0000034	3.498	5.93082	-2.4326	2.8	2.8	2.4	3.08	4.2	5.72	TRUE	3 prime end bias	Group3	HighBurden	Early
Array1_3817_CTCGCCCCTTGT	1289	638	Array1_3817_CTCGCCCCTTGT	T	TT1T17Pop1	NCBITaxon_9541	Macaca fascicularis	EFO_0008919	Seq-Well	10	Granuloma18	PrimaryBioSample_Tissue	MONDO_0018076	tuberculosis	3817	UBERON_0008953	lower lobe of left lung	CL_0000084	T cell	no	unknown	week	UO_0000034	3.498	5.93082	-2.4326	2.8	2.8	2.4	3.08	4.2	5.72	TRUE	3 prime end bias	Group3	HighBurden	Early
Array1_3817_CTCGGACAGGGC	811	581	Array1_3817_CTCGGACAGGGC	Mphage	Mac5	NCBITaxon_9541	Macaca fascicularis	EFO_0008919	Seq-Well	10	Granuloma18	PrimaryBioSample_Tissue	MONDO_0018076	tuberculosis	3817	UBERON_0008953	lower lobe of left lung	CL_0000235	macrophage	no	unknown	week	UO_0000034	3.498	5.93082	-2.4326	2.8	2.8	2.4	3.08	4.2	5.72	TRUE	3 prime end bias	Group1	HighBurden	Early
Array1_3817_CTCGTCTAAATG	1424	855	Array1_3817_CTCGTCTAAATG	T	TT1T17Pop1	NCBITaxon_9541	Macaca fascicularis	EFO_0008919	Seq-Well	10	Granuloma18	PrimaryBioSample_Tissue	MONDO_0018076	tuberculosis	3817	UBERON_0008953	lower lobe of left lung	CL_0000084	T cell	no	unknown	week	UO_0000034	3.498	5.93082	-2.4326	2.8	2.8	2.4	3.08	4.2	5.72	TRUE	3 prime end bias	Group3	HighBurden	Early
Array1_3817_CTCGTTATGCCT	1760	1014	Array1_3817_CTCGTTATGCCT	T	TInterferon	NCBITaxon_9541	Macaca fascicularis	EFO_0008919	Seq-Well	10	Granuloma18	PrimaryBioSample_Tissue	MONDO_0018076	tuberculosis	3817	UBERON_0008953	lower lobe of left lung	CL_0000084	T cell	no	unknown	week	UO_0000034	3.498	5.93082	-2.4326	2.8	2.8	2.4	3.08	4.2	5.72	TRUE	3 prime end bias	Group5	HighBurden	Early
Array1_3817_CTCGTTTTACCA	1010	598	Array1_3817_CTCGTTTTACCA	T	TCytotoxic4	NCBITaxon_9541	Macaca fascicularis	EFO_0008919	Seq-Well	10	Granuloma18	PrimaryBioSample_Tissue	MONDO_0018076	tuberculosis	3817	UBERON_0008953	lower lobe of left lung	CL_0000084	T cell	no	unknown	week	UO_0000034	3.498	5.93082	-2.4326	2.8	2.8	2.4	3.08	4.2	5.72	TRUE	3 prime end bias	Group3	HighBurden	Early
Array1_3817_CTCTAACCTATC	1440	478	Array1_3817_CTCTAACCTATC	Neutrophil	Neutrophil	NCBITaxon_9541	Macaca fascicularis	EFO_0008919	Seq-Well	10	Granuloma18	PrimaryBioSample_Tissue	MONDO_0018076	tuberculosis	3817	UBERON_0008953	lower lobe of left lung	CL_0000775	neutrophil	no	unknown	week	UO_0000034	3.498	5.93082	-2.4326	2.8	2.8	2.4	3.08	4.2	5.72	TRUE	3 prime end bias	Group4	HighBurden	Early
Array1_3817_CTCTAACGCATC	2490	1067	Array1_3817_CTCTAACGCATC	T	TCytotoxic2	NCBITaxon_9541	Macaca fascicularis	EFO_0008919	Seq-Well	10	Granuloma18	PrimaryBioSample_Tissue	MONDO_0018076	tuberculosis	3817	UBERON_0008953	lower lobe of left lung	CL_0000084	T cell	no	unknown	week	UO_0000034	3.498	5.93082	-2.4326	2.8	2.8	2.4	3.08	4.2	5.72	TRUE	3 prime end bias	Group3	HighBurden	Early
Array1_3817_CTCTAGTAGCAG	1128	747	Array1_3817_CTCTAGTAGCAG	T	TCytotoxic6	NCBITaxon_9541	Macaca fascicularis	EFO_0008919	Seq-Well	10	Granuloma18	PrimaryBioSample_Tissue	MONDO_0018076	tuberculosis	3817	UBERON_0008953	lower lobe of left lung	CL_0000084	T cell	no	unknown	week	UO_0000034	3.498	5.93082	-2.4326	2.8	2.8	2.4	3.08	4.2	5.72	TRUE	3 prime end bias	Group3	HighBurden	Early
Array1_3817_CTCTCAAGCGCT	2229	1131	Array1_3817_CTCTCAAGCGCT	T	TT1T17Pop1	NCBITaxon_9541	Macaca fascicularis	EFO_0008919	Seq-Well	10	Granuloma18	PrimaryBioSample_Tissue	MONDO_0018076	tuberculosis	3817	UBERON_0008953	lower lobe of left lung	CL_0000084	T cell	no	unknown	week	UO_0000034	3.498	5.93082	-2.4326	2.8	2.8	2.4	3.08	4.2	5.72	TRUE	3 prime end bias	Group3	HighBurden	Early
Array1_3817_CTCTCATAGTAA	1198	580	Array1_3817_CTCTCATAGTAA	Neutrophil	Neutrophil	NCBITaxon_9541	Macaca fascicularis	EFO_0008919	Seq-Well	10	Granuloma18	PrimaryBioSample_Tissue	MONDO_0018076	tuberculosis	3817	UBERON_0008953	lower lobe of left lung	CL_0000775	neutrophil	no	unknown	week	UO_0000034	3.498	5.93082	-2.4326	2.8	2.8	2.4	3.08	4.2	5.72	TRUE	3 prime end bias	Group4	HighBurden	Early
Array1_3817_CTCTGAGTACCA	4316	1964	Array1_3817_CTCTGAGTACCA	T	TT1T17Pop1	NCBITaxon_9541	Macaca fascicularis	EFO_0008919	Seq-Well	10	Granuloma18	PrimaryBioSample_Tissue	MONDO_0018076	tuberculosis	3817	UBERON_0008953	lower lobe of left lung	CL_0000084	T cell	no	unknown	week	UO_0000034	3.498	5.93082	-2.4326	2.8	2.8	2.4	3.08	4.2	5.72	TRUE	3 prime end bias	Group3	HighBurden	Early
Array1_3817_CTCTGTACATAC	988	577	Array1_3817_CTCTGTACATAC	T	TStemLike	NCBITaxon_9541	Macaca fascicularis	EFO_0008919	Seq-Well	10	Granuloma18	PrimaryBioSample_Tissue	MONDO_0018076	tuberculosis	3817	UBERON_0008953	lower lobe of left lung	CL_0000084	T cell	no	unknown	week	UO_0000034	3.498	5.93082	-2.4326	2.8	2.8	2.4	3.08	4.2	5.72	TRUE	3 prime end bias	Group3	HighBurden	Early
Array1_3817_CTCTTTTTTTGC	1692	661	Array1_3817_CTCTTTTTTTGC	Neutrophil	Neutrophil	NCBITaxon_9541	Macaca fascicularis	EFO_0008919	Seq-Well	10	Granuloma18	PrimaryBioSample_Tissue	MONDO_0018076	tuberculosis	3817	UBERON_0008953	lower lobe of left lung	CL_0000775	neutrophil	no	unknown	week	UO_0000034	3.498	5.93082	-2.4326	2.8	2.8	2.4	3.08	4.2	5.72	TRUE	3 prime end bias	Group4	HighBurden	Early
Array1_3817_CTGACTGGTTCA	1929	896	Array1_3817_CTGACTGGTTCA	T	TCytotoxic2	NCBITaxon_9541	Macaca fascicularis	EFO_0008919	Seq-Well	10	Granuloma18	PrimaryBioSample_Tissue	MONDO_0018076	tuberculosis	3817	UBERON_0008953	lower lobe of left lung	CL_0000084	T cell	no	unknown	week	UO_0000034	3.498	5.93082	-2.4326	2.8	2.8	2.4	3.08	4.2	5.72	TRUE	3 prime end bias	Group3	HighBurden	Early
Array1_3817_CTGATATAAATT	1965	1071	Array1_3817_CTGATATAAATT	T	T	NCBITaxon_9541	Macaca fascicularis	EFO_0008919	Seq-Well	10	Granuloma18	PrimaryBioSample_Tissue	MONDO_0018076	tuberculosis	3817	UBERON_0008953	lower lobe of left lung	CL_0000084	T cell	no	unknown	week	UO_0000034	3.498	5.93082	-2.4326	2.8	2.8	2.4	3.08	4.2	5.72	TRUE	3 prime end bias		HighBurden	Early
Array1_3817_CTGCAAAGCTTG	1537	826	Array1_3817_CTGCAAAGCTTG	T	TCytotoxic5	NCBITaxon_9541	Macaca fascicularis	EFO_0008919	Seq-Well	10	Granuloma18	PrimaryBioSample_Tissue	MONDO_0018076	tuberculosis	3817	UBERON_0008953	lower lobe of left lung	CL_0000084	T cell	no	unknown	week	UO_0000034	3.498	5.93082	-2.4326	2.8	2.8	2.4	3.08	4.2	5.72	TRUE	3 prime end bias	Group5	HighBurden	Early
Array1_3817_CTGCAAATACCG	1378	774	Array1_3817_CTGCAAATACCG	T	TStemLike	NCBITaxon_9541	Macaca fascicularis	EFO_0008919	Seq-Well	10	Granuloma18	PrimaryBioSample_Tissue	MONDO_0018076	tuberculosis	3817	UBERON_0008953	lower lobe of left lung	CL_0000084	T cell	no	unknown	week	UO_0000034	3.498	5.93082	-2.4326	2.8	2.8	2.4	3.08	4.2	5.72	TRUE	3 prime end bias	Group3	HighBurden	Early
Array1_3817_CTGCAGCTATTA	1646	1025	Array1_3817_CTGCAGCTATTA	T	TSRRM2	NCBITaxon_9541	Macaca fascicularis	EFO_0008919	Seq-Well	10	Granuloma18	PrimaryBioSample_Tissue	MONDO_0018076	tuberculosis	3817	UBERON_0008953	lower lobe of left lung	CL_0000084	T cell	no	unknown	week	UO_0000034	3.498	5.93082	-2.4326	2.8	2.8	2.4	3.08	4.2	5.72	TRUE	3 prime end bias	Group3	HighBurden	Early
Array1_3817_CTGCCAAGGAAA	1620	832	Array1_3817_CTGCCAAGGAAA	Plasma	Plasma	NCBITaxon_9541	Macaca fascicularis	EFO_0008919	Seq-Well	10	Granuloma18	PrimaryBioSample_Tissue	MONDO_0018076	tuberculosis	3817	UBERON_0008953	lower lobe of left lung	CL_0000786	plasma cell	no	unknown	week	UO_0000034	3.498	5.93082	-2.4326	2.8	2.8	2.4	3.08	4.2	5.72	TRUE	3 prime end bias	Group2	HighBurden	Early
Array1_3817_CTGCCCTAACTT	1036	509	Array1_3817_CTGCCCTAACTT	T2P	T2P	NCBITaxon_9541	Macaca fascicularis	EFO_0008919	Seq-Well	10	Granuloma18	PrimaryBioSample_Tissue	MONDO_0018076	tuberculosis	3817	UBERON_0008953	lower lobe of left lung	CL_0002063	type II pneumocyte	no	unknown	week	UO_0000034	3.498	5.93082	-2.4326	2.8	2.8	2.4	3.08	4.2	5.72	TRUE	3 prime end bias	Group4	HighBurden	Early
Array1_3817_CTGCCGATATAC	2578	1360	Array1_3817_CTGCCGATATAC	T	TT1T17Pop3	NCBITaxon_9541	Macaca fascicularis	EFO_0008919	Seq-Well	10	Granuloma18	PrimaryBioSample_Tissue	MONDO_0018076	tuberculosis	3817	UBERON_0008953	lower lobe of left lung	CL_0000084	T cell	no	unknown	week	UO_0000034	3.498	5.93082	-2.4326	2.8	2.8	2.4	3.08	4.2	5.72	TRUE	3 prime end bias	Group3	HighBurden	Early
Array1_3817_CTGCCGCGCGCT	15507	3332	Array1_3817_CTGCCGCGCGCT	Mphage	Mac5	NCBITaxon_9541	Macaca fascicularis	EFO_0008919	Seq-Well	10	Granuloma18	PrimaryBioSample_Tissue	MONDO_0018076	tuberculosis	3817	UBERON_0008953	lower lobe of left lung	CL_0000235	macrophage	no	unknown	week	UO_0000034	3.498	5.93082	-2.4326	2.8	2.8	2.4	3.08	4.2	5.72	TRUE	3 prime end bias	Group1	HighBurden	Early
Array1_3817_CTGCGATGGATT	756	473	Array1_3817_CTGCGATGGATT	T	TStemLike	NCBITaxon_9541	Macaca fascicularis	EFO_0008919	Seq-Well	10	Granuloma18	PrimaryBioSample_Tissue	MONDO_0018076	tuberculosis	3817	UBERON_0008953	lower lobe of left lung	CL_0000084	T cell	no	unknown	week	UO_0000034	3.498	5.93082	-2.4326	2.8	2.8	2.4	3.08	4.2	5.72	TRUE	3 prime end bias	Group3	HighBurden	Early
Array1_3817_CTGCTAATCGTA	6203	2352	Array1_3817_CTGCTAATCGTA	T	TT1T17Pop1	NCBITaxon_9541	Macaca fascicularis	EFO_0008919	Seq-Well	10	Granuloma18	PrimaryBioSample_Tissue	MONDO_0018076	tuberculosis	3817	UBERON_0008953	lower lobe of left lung	CL_0000084	T cell	no	unknown	week	UO_0000034	3.498	5.93082	-2.4326	2.8	2.8	2.4	3.08	4.2	5.72	TRUE	3 prime end bias	Group3	HighBurden	Early
Array1_3817_CTGCTCAGGCAG	950	533	Array1_3817_CTGCTCAGGCAG	T	TStemLike	NCBITaxon_9541	Macaca fascicularis	EFO_0008919	Seq-Well	10	Granuloma18	PrimaryBioSample_Tissue	MONDO_0018076	tuberculosis	3817	UBERON_0008953	lower lobe of left lung	CL_0000084	T cell	no	unknown	week	UO_0000034	3.498	5.93082	-2.4326	2.8	2.8	2.4	3.08	4.2	5.72	TRUE	3 prime end bias	Group3	HighBurden	Early
Array1_3817_CTGCTCTGTTCA	2750	1315	Array1_3817_CTGCTCTGTTCA	T	TStemLike	NCBITaxon_9541	Macaca fascicularis	EFO_0008919	Seq-Well	10	Granuloma18	PrimaryBioSample_Tissue	MONDO_0018076	tuberculosis	3817	UBERON_0008953	lower lobe of left lung	CL_0000084	T cell	no	unknown	week	UO_0000034	3.498	5.93082	-2.4326	2.8	2.8	2.4	3.08	4.2	5.72	TRUE	3 prime end bias	Group3	HighBurden	Early
Array1_3817_CTGCTTATTCTT	903	425	Array1_3817_CTGCTTATTCTT	Neutrophil	Neutrophil	NCBITaxon_9541	Macaca fascicularis	EFO_0008919	Seq-Well	10	Granuloma18	PrimaryBioSample_Tissue	MONDO_0018076	tuberculosis	3817	UBERON_0008953	lower lobe of left lung	CL_0000775	neutrophil	no	unknown	week	UO_0000034	3.498	5.93082	-2.4326	2.8	2.8	2.4	3.08	4.2	5.72	TRUE	3 prime end bias	Group4	HighBurden	Early
Array1_3817_CTGGAGACATTG	15005	3281	Array1_3817_CTGGAGACATTG	Mphage	Mac5	NCBITaxon_9541	Macaca fascicularis	EFO_0008919	Seq-Well	10	Granuloma18	PrimaryBioSample_Tissue	MONDO_0018076	tuberculosis	3817	UBERON_0008953	lower lobe of left lung	CL_0000235	macrophage	no	unknown	week	UO_0000034	3.498	5.93082	-2.4326	2.8	2.8	2.4	3.08	4.2	5.72	TRUE	3 prime end bias	Group1	HighBurden	Early
Array1_3817_CTGGGGCTGCGT	1988	991	Array1_3817_CTGGGGCTGCGT	Mphage	Mac1	NCBITaxon_9541	Macaca fascicularis	EFO_0008919	Seq-Well	10	Granuloma18	PrimaryBioSample_Tissue	MONDO_0018076	tuberculosis	3817	UBERON_0008953	lower lobe of left lung	CL_0000235	macrophage	no	unknown	week	UO_0000034	3.498	5.93082	-2.4326	2.8	2.8	2.4	3.08	4.2	5.72	TRUE	3 prime end bias	Group1	HighBurden	Early
Array1_3817_CTGGGTTAAGAA	912	556	Array1_3817_CTGGGTTAAGAA	T	TT1T17Pop1	NCBITaxon_9541	Macaca fascicularis	EFO_0008919	Seq-Well	10	Granuloma18	PrimaryBioSample_Tissue	MONDO_0018076	tuberculosis	3817	UBERON_0008953	lower lobe of left lung	CL_0000084	T cell	no	unknown	week	UO_0000034	3.498	5.93082	-2.4326	2.8	2.8	2.4	3.08	4.2	5.72	TRUE	3 prime end bias	Group3	HighBurden	Early
Array1_3817_CTGGTCAGCCTC	1027	617	Array1_3817_CTGGTCAGCCTC	T	TStemLike	NCBITaxon_9541	Macaca fascicularis	EFO_0008919	Seq-Well	10	Granuloma18	PrimaryBioSample_Tissue	MONDO_0018076	tuberculosis	3817	UBERON_0008953	lower lobe of left lung	CL_0000084	T cell	no	unknown	week	UO_0000034	3.498	5.93082	-2.4326	2.8	2.8	2.4	3.08	4.2	5.72	TRUE	3 prime end bias	Group3	HighBurden	Early
Array1_3817_CTGGTCTTTTAA	1711	648	Array1_3817_CTGGTCTTTTAA	RBC	RBC	NCBITaxon_9541	Macaca fascicularis	EFO_0008919	Seq-Well	10	Granuloma18	PrimaryBioSample_Tissue	MONDO_0018076	tuberculosis	3817	UBERON_0008953	lower lobe of left lung	CL_0000232	erythrocyte	no	unknown	week	UO_0000034	3.498	5.93082	-2.4326	2.8	2.8	2.4	3.08	4.2	5.72	TRUE	3 prime end bias	Group4	HighBurden	Early
Array1_3817_CTGTAAGGTCCT	2509	1020	Array1_3817_CTGTAAGGTCCT	T	TStemLike	NCBITaxon_9541	Macaca fascicularis	EFO_0008919	Seq-Well	10	Granuloma18	PrimaryBioSample_Tissue	MONDO_0018076	tuberculosis	3817	UBERON_0008953	lower lobe of left lung	CL_0000084	T cell	no	unknown	week	UO_0000034	3.498	5.93082	-2.4326	2.8	2.8	2.4	3.08	4.2	5.72	TRUE	3 prime end bias	Group3	HighBurden	Early
Array1_3817_CTGTAGGAGTAG	2574	1046	Array1_3817_CTGTAGGAGTAG	T	TCytotoxic5	NCBITaxon_9541	Macaca fascicularis	EFO_0008919	Seq-Well	10	Granuloma18	PrimaryBioSample_Tissue	MONDO_0018076	tuberculosis	3817	UBERON_0008953	lower lobe of left lung	CL_0000084	T cell	no	unknown	week	UO_0000034	3.498	5.93082	-2.4326	2.8	2.8	2.4	3.08	4.2	5.72	TRUE	3 prime end bias	Group5	HighBurden	Early
Array1_3817_CTGTGCTATATA	930	621	Array1_3817_CTGTGCTATATA	T	TT1T17Pop1	NCBITaxon_9541	Macaca fascicularis	EFO_0008919	Seq-Well	10	Granuloma18	PrimaryBioSample_Tissue	MONDO_0018076	tuberculosis	3817	UBERON_0008953	lower lobe of left lung	CL_0000084	T cell	no	unknown	week	UO_0000034	3.498	5.93082	-2.4326	2.8	2.8	2.4	3.08	4.2	5.72	TRUE	3 prime end bias	Group3	HighBurden	Early
Array1_3817_CTTAATCTCGGT	1214	629	Array1_3817_CTTAATCTCGGT	T	TStemLike	NCBITaxon_9541	Macaca fascicularis	EFO_0008919	Seq-Well	10	Granuloma18	PrimaryBioSample_Tissue	MONDO_0018076	tuberculosis	3817	UBERON_0008953	lower lobe of left lung	CL_0000084	T cell	no	unknown	week	UO_0000034	3.498	5.93082	-2.4326	2.8	2.8	2.4	3.08	4.2	5.72	TRUE	3 prime end bias	Group3	HighBurden	Early
Array1_3817_CTTACATACGGC	1535	818	Array1_3817_CTTACATACGGC	T	TStemLike	NCBITaxon_9541	Macaca fascicularis	EFO_0008919	Seq-Well	10	Granuloma18	PrimaryBioSample_Tissue	MONDO_0018076	tuberculosis	3817	UBERON_0008953	lower lobe of left lung	CL_0000084	T cell	no	unknown	week	UO_0000034	3.498	5.93082	-2.4326	2.8	2.8	2.4	3.08	4.2	5.72	TRUE	3 prime end bias	Group3	HighBurden	Early
Array1_3817_CTTACCTCGGGC	2296	1002	Array1_3817_CTTACCTCGGGC	T	TStemLike	NCBITaxon_9541	Macaca fascicularis	EFO_0008919	Seq-Well	10	Granuloma18	PrimaryBioSample_Tissue	MONDO_0018076	tuberculosis	3817	UBERON_0008953	lower lobe of left lung	CL_0000084	T cell	no	unknown	week	UO_0000034	3.498	5.93082	-2.4326	2.8	2.8	2.4	3.08	4.2	5.72	TRUE	3 prime end bias	Group3	HighBurden	Early
Array1_3817_CTTAGCAGATGA	4028	1598	Array1_3817_CTTAGCAGATGA	Mphage	Mac7	NCBITaxon_9541	Macaca fascicularis	EFO_0008919	Seq-Well	10	Granuloma18	PrimaryBioSample_Tissue	MONDO_0018076	tuberculosis	3817	UBERON_0008953	lower lobe of left lung	CL_0000235	macrophage	no	unknown	week	UO_0000034	3.498	5.93082	-2.4326	2.8	2.8	2.4	3.08	4.2	5.72	TRUE	3 prime end bias	Group3	HighBurden	Early
Array1_3817_CTTATATTCAGG	1560	521	Array1_3817_CTTATATTCAGG	T	TStemLike	NCBITaxon_9541	Macaca fascicularis	EFO_0008919	Seq-Well	10	Granuloma18	PrimaryBioSample_Tissue	MONDO_0018076	tuberculosis	3817	UBERON_0008953	lower lobe of left lung	CL_0000084	T cell	no	unknown	week	UO_0000034	3.498	5.93082	-2.4326	2.8	2.8	2.4	3.08	4.2	5.72	TRUE	3 prime end bias	Group3	HighBurden	Early
Array1_3817_CTTCAACTTAGT	872	487	Array1_3817_CTTCAACTTAGT	Neutrophil	Neutrophil	NCBITaxon_9541	Macaca fascicularis	EFO_0008919	Seq-Well	10	Granuloma18	PrimaryBioSample_Tissue	MONDO_0018076	tuberculosis	3817	UBERON_0008953	lower lobe of left lung	CL_0000775	neutrophil	no	unknown	week	UO_0000034	3.498	5.93082	-2.4326	2.8	2.8	2.4	3.08	4.2	5.72	TRUE	3 prime end bias	Group4	HighBurden	Early
Array1_3817_CTTCAATGGCTG	2722	1145	Array1_3817_CTTCAATGGCTG	Neutrophil	Neutrophil	NCBITaxon_9541	Macaca fascicularis	EFO_0008919	Seq-Well	10	Granuloma18	PrimaryBioSample_Tissue	MONDO_0018076	tuberculosis	3817	UBERON_0008953	lower lobe of left lung	CL_0000775	neutrophil	no	unknown	week	UO_0000034	3.498	5.93082	-2.4326	2.8	2.8	2.4	3.08	4.2	5.72	TRUE	3 prime end bias	Group4	HighBurden	Early
Array1_3817_CTTCAGGTCCCC	2190	1084	Array1_3817_CTTCAGGTCCCC	T	TT1T17Pop1	NCBITaxon_9541	Macaca fascicularis	EFO_0008919	Seq-Well	10	Granuloma18	PrimaryBioSample_Tissue	MONDO_0018076	tuberculosis	3817	UBERON_0008953	lower lobe of left lung	CL_0000084	T cell	no	unknown	week	UO_0000034	3.498	5.93082	-2.4326	2.8	2.8	2.4	3.08	4.2	5.72	TRUE	3 prime end bias	Group3	HighBurden	Early
Array1_3817_CTTCATTCGTTG	1054	605	Array1_3817_CTTCATTCGTTG	T	TCytotoxic5	NCBITaxon_9541	Macaca fascicularis	EFO_0008919	Seq-Well	10	Granuloma18	PrimaryBioSample_Tissue	MONDO_0018076	tuberculosis	3817	UBERON_0008953	lower lobe of left lung	CL_0000084	T cell	no	unknown	week	UO_0000034	3.498	5.93082	-2.4326	2.8	2.8	2.4	3.08	4.2	5.72	TRUE	3 prime end bias	Group5	HighBurden	Early
Array1_3817_CTTCCGAACCAT	784	477	Array1_3817_CTTCCGAACCAT	T	TT1T17Pop1	NCBITaxon_9541	Macaca fascicularis	EFO_0008919	Seq-Well	10	Granuloma18	PrimaryBioSample_Tissue	MONDO_0018076	tuberculosis	3817	UBERON_0008953	lower lobe of left lung	CL_0000084	T cell	no	unknown	week	UO_0000034	3.498	5.93082	-2.4326	2.8	2.8	2.4	3.08	4.2	5.72	TRUE	3 prime end bias	Group3	HighBurden	Early
Array1_3817_CTTCCTCGTTTT	1457	662	Array1_3817_CTTCCTCGTTTT	T	T	NCBITaxon_9541	Macaca fascicularis	EFO_0008919	Seq-Well	10	Granuloma18	PrimaryBioSample_Tissue	MONDO_0018076	tuberculosis	3817	UBERON_0008953	lower lobe of left lung	CL_0000084	T cell	no	unknown	week	UO_0000034	3.498	5.93082	-2.4326	2.8	2.8	2.4	3.08	4.2	5.72	TRUE	3 prime end bias		HighBurden	Early
Array1_3817_CTTCGAGCCTGC	1534	828	Array1_3817_CTTCGAGCCTGC	Mphage	Mac1	NCBITaxon_9541	Macaca fascicularis	EFO_0008919	Seq-Well	10	Granuloma18	PrimaryBioSample_Tissue	MONDO_0018076	tuberculosis	3817	UBERON_0008953	lower lobe of left lung	CL_0000235	macrophage	no	unknown	week	UO_0000034	3.498	5.93082	-2.4326	2.8	2.8	2.4	3.08	4.2	5.72	TRUE	3 prime end bias	Group1	HighBurden	Early
Array1_3817_CTTCGAGGCGAA	1169	721	Array1_3817_CTTCGAGGCGAA	T	TT1T17Pop1	NCBITaxon_9541	Macaca fascicularis	EFO_0008919	Seq-Well	10	Granuloma18	PrimaryBioSample_Tissue	MONDO_0018076	tuberculosis	3817	UBERON_0008953	lower lobe of left lung	CL_0000084	T cell	no	unknown	week	UO_0000034	3.498	5.93082	-2.4326	2.8	2.8	2.4	3.08	4.2	5.72	TRUE	3 prime end bias	Group3	HighBurden	Early
Array1_3817_CTTCGCAGCAGT	1594	807	Array1_3817_CTTCGCAGCAGT	T	TCytotoxic1	NCBITaxon_9541	Macaca fascicularis	EFO_0008919	Seq-Well	10	Granuloma18	PrimaryBioSample_Tissue	MONDO_0018076	tuberculosis	3817	UBERON_0008953	lower lobe of left lung	CL_0000084	T cell	no	unknown	week	UO_0000034	3.498	5.93082	-2.4326	2.8	2.8	2.4	3.08	4.2	5.72	TRUE	3 prime end bias	Group5	HighBurden	Early
Array1_3817_CTTCGGTTCTGA	1674	942	Array1_3817_CTTCGGTTCTGA	T	TStemLike	NCBITaxon_9541	Macaca fascicularis	EFO_0008919	Seq-Well	10	Granuloma18	PrimaryBioSample_Tissue	MONDO_0018076	tuberculosis	3817	UBERON_0008953	lower lobe of left lung	CL_0000084	T cell	no	unknown	week	UO_0000034	3.498	5.93082	-2.4326	2.8	2.8	2.4	3.08	4.2	5.72	TRUE	3 prime end bias	Group3	HighBurden	Early
Array1_3817_CTTCTGGACTCC	1040	549	Array1_3817_CTTCTGGACTCC	Mphage	Mac1	NCBITaxon_9541	Macaca fascicularis	EFO_0008919	Seq-Well	10	Granuloma18	PrimaryBioSample_Tissue	MONDO_0018076	tuberculosis	3817	UBERON_0008953	lower lobe of left lung	CL_0000235	macrophage	no	unknown	week	UO_0000034	3.498	5.93082	-2.4326	2.8	2.8	2.4	3.08	4.2	5.72	TRUE	3 prime end bias	Group1	HighBurden	Early
Array1_3817_CTTCTGGGGGTT	936	584	Array1_3817_CTTCTGGGGGTT	T	TStemLike	NCBITaxon_9541	Macaca fascicularis	EFO_0008919	Seq-Well	10	Granuloma18	PrimaryBioSample_Tissue	MONDO_0018076	tuberculosis	3817	UBERON_0008953	lower lobe of left lung	CL_0000084	T cell	no	unknown	week	UO_0000034	3.498	5.93082	-2.4326	2.8	2.8	2.4	3.08	4.2	5.72	TRUE	3 prime end bias	Group3	HighBurden	Early
Array1_3817_CTTGAACTCTTT	2215	1038	Array1_3817_CTTGAACTCTTT	T	TCytotoxic5	NCBITaxon_9541	Macaca fascicularis	EFO_0008919	Seq-Well	10	Granuloma18	PrimaryBioSample_Tissue	MONDO_0018076	tuberculosis	3817	UBERON_0008953	lower lobe of left lung	CL_0000084	T cell	no	unknown	week	UO_0000034	3.498	5.93082	-2.4326	2.8	2.8	2.4	3.08	4.2	5.72	TRUE	3 prime end bias	Group5	HighBurden	Early
Array1_3817_CTTGAATAGTCC	1852	853	Array1_3817_CTTGAATAGTCC	T	TStemLike	NCBITaxon_9541	Macaca fascicularis	EFO_0008919	Seq-Well	10	Granuloma18	PrimaryBioSample_Tissue	MONDO_0018076	tuberculosis	3817	UBERON_0008953	lower lobe of left lung	CL_0000084	T cell	no	unknown	week	UO_0000034	3.498	5.93082	-2.4326	2.8	2.8	2.4	3.08	4.2	5.72	TRUE	3 prime end bias	Group3	HighBurden	Early
Array1_3817_CTTGACTAAGAG	2097	908	Array1_3817_CTTGACTAAGAG	T	TStemLike	NCBITaxon_9541	Macaca fascicularis	EFO_0008919	Seq-Well	10	Granuloma18	PrimaryBioSample_Tissue	MONDO_0018076	tuberculosis	3817	UBERON_0008953	lower lobe of left lung	CL_0000084	T cell	no	unknown	week	UO_0000034	3.498	5.93082	-2.4326	2.8	2.8	2.4	3.08	4.2	5.72	TRUE	3 prime end bias	Group3	HighBurden	Early
Array1_3817_CTTGATATCAAC	1432	736	Array1_3817_CTTGATATCAAC	T2P	T2P	NCBITaxon_9541	Macaca fascicularis	EFO_0008919	Seq-Well	10	Granuloma18	PrimaryBioSample_Tissue	MONDO_0018076	tuberculosis	3817	UBERON_0008953	lower lobe of left lung	CL_0002063	type II pneumocyte	no	unknown	week	UO_0000034	3.498	5.93082	-2.4326	2.8	2.8	2.4	3.08	4.2	5.72	TRUE	3 prime end bias	Group4	HighBurden	Early
Array1_3817_CTTGATTGGCAG	2265	1001	Array1_3817_CTTGATTGGCAG	T	TStemLike	NCBITaxon_9541	Macaca fascicularis	EFO_0008919	Seq-Well	10	Granuloma18	PrimaryBioSample_Tissue	MONDO_0018076	tuberculosis	3817	UBERON_0008953	lower lobe of left lung	CL_0000084	T cell	no	unknown	week	UO_0000034	3.498	5.93082	-2.4326	2.8	2.8	2.4	3.08	4.2	5.72	TRUE	3 prime end bias	Group3	HighBurden	Early
Array1_3817_CTTGCTTGGAGC	5537	1640	Array1_3817_CTTGCTTGGAGC	Mphage	Mac2	NCBITaxon_9541	Macaca fascicularis	EFO_0008919	Seq-Well	10	Granuloma18	PrimaryBioSample_Tissue	MONDO_0018076	tuberculosis	3817	UBERON_0008953	lower lobe of left lung	CL_0000235	macrophage	no	unknown	week	UO_0000034	3.498	5.93082	-2.4326	2.8	2.8	2.4	3.08	4.2	5.72	TRUE	3 prime end bias	Group1	HighBurden	Early
Array1_3817_CTTGGGTTCTCA	3177	1449	Array1_3817_CTTGGGTTCTCA	T	TProliferating	NCBITaxon_9541	Macaca fascicularis	EFO_0008919	Seq-Well	10	Granuloma18	PrimaryBioSample_Tissue	MONDO_0018076	tuberculosis	3817	UBERON_0008953	lower lobe of left lung	CL_0000084	T cell	no	unknown	week	UO_0000034	3.498	5.93082	-2.4326	2.8	2.8	2.4	3.08	4.2	5.72	TRUE	3 prime end bias	Group3	HighBurden	Early
Array1_3817_CTTTACATGCAA	1851	941	Array1_3817_CTTTACATGCAA	Mphage	Mac9	NCBITaxon_9541	Macaca fascicularis	EFO_0008919	Seq-Well	10	Granuloma18	PrimaryBioSample_Tissue	MONDO_0018076	tuberculosis	3817	UBERON_0008953	lower lobe of left lung	CL_0000235	macrophage	no	unknown	week	UO_0000034	3.498	5.93082	-2.4326	2.8	2.8	2.4	3.08	4.2	5.72	TRUE	3 prime end bias	Group4	HighBurden	Early
Array1_3817_CTTTGCGTCGTT	999	447	Array1_3817_CTTTGCGTCGTT	Neutrophil	Neutrophil	NCBITaxon_9541	Macaca fascicularis	EFO_0008919	Seq-Well	10	Granuloma18	PrimaryBioSample_Tissue	MONDO_0018076	tuberculosis	3817	UBERON_0008953	lower lobe of left lung	CL_0000775	neutrophil	no	unknown	week	UO_0000034	3.498	5.93082	-2.4326	2.8	2.8	2.4	3.08	4.2	5.72	TRUE	3 prime end bias	Group4	HighBurden	Early
Array1_3817_CTTTTAACGGTG	1425	602	Array1_3817_CTTTTAACGGTG	T	TCytotoxic1	NCBITaxon_9541	Macaca fascicularis	EFO_0008919	Seq-Well	10	Granuloma18	PrimaryBioSample_Tissue	MONDO_0018076	tuberculosis	3817	UBERON_0008953	lower lobe of left lung	CL_0000084	T cell	no	unknown	week	UO_0000034	3.498	5.93082	-2.4326	2.8	2.8	2.4	3.08	4.2	5.72	TRUE	3 prime end bias	Group5	HighBurden	Early
Array1_3817_CTTTTATTGCTT	1243	429	Array1_3817_CTTTTATTGCTT	T	TSRRM2	NCBITaxon_9541	Macaca fascicularis	EFO_0008919	Seq-Well	10	Granuloma18	PrimaryBioSample_Tissue	MONDO_0018076	tuberculosis	3817	UBERON_0008953	lower lobe of left lung	CL_0000084	T cell	no	unknown	week	UO_0000034	3.498	5.93082	-2.4326	2.8	2.8	2.4	3.08	4.2	5.72	TRUE	3 prime end bias	Group3	HighBurden	Early
Array1_3817_CTTTTGTCGGCT	1307	541	Array1_3817_CTTTTGTCGGCT	Mphage	Mac1	NCBITaxon_9541	Macaca fascicularis	EFO_0008919	Seq-Well	10	Granuloma18	PrimaryBioSample_Tissue	MONDO_0018076	tuberculosis	3817	UBERON_0008953	lower lobe of left lung	CL_0000235	macrophage	no	unknown	week	UO_0000034	3.498	5.93082	-2.4326	2.8	2.8	2.4	3.08	4.2	5.72	TRUE	3 prime end bias	Group1	HighBurden	Early
Array1_3817_CTTTTTGTGTTG	1681	742	Array1_3817_CTTTTTGTGTTG	T	TStemLike	NCBITaxon_9541	Macaca fascicularis	EFO_0008919	Seq-Well	10	Granuloma18	PrimaryBioSample_Tissue	MONDO_0018076	tuberculosis	3817	UBERON_0008953	lower lobe of left lung	CL_0000084	T cell	no	unknown	week	UO_0000034	3.498	5.93082	-2.4326	2.8	2.8	2.4	3.08	4.2	5.72	TRUE	3 prime end bias	Group3	HighBurden	Early
Array1_3817_GAAAACGGTGTG	1653	733	Array1_3817_GAAAACGGTGTG	T	TStemLike	NCBITaxon_9541	Macaca fascicularis	EFO_0008919	Seq-Well	10	Granuloma18	PrimaryBioSample_Tissue	MONDO_0018076	tuberculosis	3817	UBERON_0008953	lower lobe of left lung	CL_0000084	T cell	no	unknown	week	UO_0000034	3.498	5.93082	-2.4326	2.8	2.8	2.4	3.08	4.2	5.72	TRUE	3 prime end bias	Group3	HighBurden	Early
Array1_3817_GAACCAGGTTCC	843	529	Array1_3817_GAACCAGGTTCC	T	TStemLike	NCBITaxon_9541	Macaca fascicularis	EFO_0008919	Seq-Well	10	Granuloma18	PrimaryBioSample_Tissue	MONDO_0018076	tuberculosis	3817	UBERON_0008953	lower lobe of left lung	CL_0000084	T cell	no	unknown	week	UO_0000034	3.498	5.93082	-2.4326	2.8	2.8	2.4	3.08	4.2	5.72	TRUE	3 prime end bias	Group3	HighBurden	Early
Array1_3817_GAACCCTTTCAT	4058	1609	Array1_3817_GAACCCTTTCAT	T	TT1T17Pop1	NCBITaxon_9541	Macaca fascicularis	EFO_0008919	Seq-Well	10	Granuloma18	PrimaryBioSample_Tissue	MONDO_0018076	tuberculosis	3817	UBERON_0008953	lower lobe of left lung	CL_0000084	T cell	no	unknown	week	UO_0000034	3.498	5.93082	-2.4326	2.8	2.8	2.4	3.08	4.2	5.72	TRUE	3 prime end bias	Group3	HighBurden	Early
Array1_3817_GAACGCTCGAAT	2914	1295	Array1_3817_GAACGCTCGAAT	T	TT1T17Pop1	NCBITaxon_9541	Macaca fascicularis	EFO_0008919	Seq-Well	10	Granuloma18	PrimaryBioSample_Tissue	MONDO_0018076	tuberculosis	3817	UBERON_0008953	lower lobe of left lung	CL_0000084	T cell	no	unknown	week	UO_0000034	3.498	5.93082	-2.4326	2.8	2.8	2.4	3.08	4.2	5.72	TRUE	3 prime end bias	Group3	HighBurden	Early
Array1_3817_GAAGCGCACGGA	1247	630	Array1_3817_GAAGCGCACGGA	T	TCytotoxic4	NCBITaxon_9541	Macaca fascicularis	EFO_0008919	Seq-Well	10	Granuloma18	PrimaryBioSample_Tissue	MONDO_0018076	tuberculosis	3817	UBERON_0008953	lower lobe of left lung	CL_0000084	T cell	no	unknown	week	UO_0000034	3.498	5.93082	-2.4326	2.8	2.8	2.4	3.08	4.2	5.72	TRUE	3 prime end bias	Group3	HighBurden	Early
Array1_3817_GAATACTTAACA	1859	914	Array1_3817_GAATACTTAACA	T	TStemLike	NCBITaxon_9541	Macaca fascicularis	EFO_0008919	Seq-Well	10	Granuloma18	PrimaryBioSample_Tissue	MONDO_0018076	tuberculosis	3817	UBERON_0008953	lower lobe of left lung	CL_0000084	T cell	no	unknown	week	UO_0000034	3.498	5.93082	-2.4326	2.8	2.8	2.4	3.08	4.2	5.72	TRUE	3 prime end bias	Group3	HighBurden	Early
Array1_3817_GAATAGGTCTCT	1036	504	Array1_3817_GAATAGGTCTCT	RBC	RBC	NCBITaxon_9541	Macaca fascicularis	EFO_0008919	Seq-Well	10	Granuloma18	PrimaryBioSample_Tissue	MONDO_0018076	tuberculosis	3817	UBERON_0008953	lower lobe of left lung	CL_0000232	erythrocyte	no	unknown	week	UO_0000034	3.498	5.93082	-2.4326	2.8	2.8	2.4	3.08	4.2	5.72	TRUE	3 prime end bias	Group4	HighBurden	Early
Array1_3817_GAATCCCTAAGT	2051	1093	Array1_3817_GAATCCCTAAGT	T	TT1T17Pop1	NCBITaxon_9541	Macaca fascicularis	EFO_0008919	Seq-Well	10	Granuloma18	PrimaryBioSample_Tissue	MONDO_0018076	tuberculosis	3817	UBERON_0008953	lower lobe of left lung	CL_0000084	T cell	no	unknown	week	UO_0000034	3.498	5.93082	-2.4326	2.8	2.8	2.4	3.08	4.2	5.72	TRUE	3 prime end bias	Group3	HighBurden	Early
Array1_3817_GAATCTAAACAA	11938	3158	Array1_3817_GAATCTAAACAA	Mphage	Mac2	NCBITaxon_9541	Macaca fascicularis	EFO_0008919	Seq-Well	10	Granuloma18	PrimaryBioSample_Tissue	MONDO_0018076	tuberculosis	3817	UBERON_0008953	lower lobe of left lung	CL_0000235	macrophage	no	unknown	week	UO_0000034	3.498	5.93082	-2.4326	2.8	2.8	2.4	3.08	4.2	5.72	TRUE	3 prime end bias	Group1	HighBurden	Early
Array1_3817_GAATCTACACAA	784	550	Array1_3817_GAATCTACACAA	Mphage	Mac2	NCBITaxon_9541	Macaca fascicularis	EFO_0008919	Seq-Well	10	Granuloma18	PrimaryBioSample_Tissue	MONDO_0018076	tuberculosis	3817	UBERON_0008953	lower lobe of left lung	CL_0000235	macrophage	no	unknown	week	UO_0000034	3.498	5.93082	-2.4326	2.8	2.8	2.4	3.08	4.2	5.72	TRUE	3 prime end bias	Group1	HighBurden	Early
Array1_3817_GAATGATCACAA	1777	912	Array1_3817_GAATGATCACAA	T	TCytotoxic2	NCBITaxon_9541	Macaca fascicularis	EFO_0008919	Seq-Well	10	Granuloma18	PrimaryBioSample_Tissue	MONDO_0018076	tuberculosis	3817	UBERON_0008953	lower lobe of left lung	CL_0000084	T cell	no	unknown	week	UO_0000034	3.498	5.93082	-2.4326	2.8	2.8	2.4	3.08	4.2	5.72	TRUE	3 prime end bias	Group3	HighBurden	Early
Array1_3817_GAATGATTCCTG	1771	997	Array1_3817_GAATGATTCCTG	T	TCytotoxic1	NCBITaxon_9541	Macaca fascicularis	EFO_0008919	Seq-Well	10	Granuloma18	PrimaryBioSample_Tissue	MONDO_0018076	tuberculosis	3817	UBERON_0008953	lower lobe of left lung	CL_0000084	T cell	no	unknown	week	UO_0000034	3.498	5.93082	-2.4326	2.8	2.8	2.4	3.08	4.2	5.72	TRUE	3 prime end bias	Group5	HighBurden	Early
Array1_3817_GAATTTGGATTG	2287	853	Array1_3817_GAATTTGGATTG	T	TCytotoxic2	NCBITaxon_9541	Macaca fascicularis	EFO_0008919	Seq-Well	10	Granuloma18	PrimaryBioSample_Tissue	MONDO_0018076	tuberculosis	3817	UBERON_0008953	lower lobe of left lung	CL_0000084	T cell	no	unknown	week	UO_0000034	3.498	5.93082	-2.4326	2.8	2.8	2.4	3.08	4.2	5.72	TRUE	3 prime end bias	Group3	HighBurden	Early
Array1_3817_GACAATCTGGGT	2680	1262	Array1_3817_GACAATCTGGGT	T	TStemLike	NCBITaxon_9541	Macaca fascicularis	EFO_0008919	Seq-Well	10	Granuloma18	PrimaryBioSample_Tissue	MONDO_0018076	tuberculosis	3817	UBERON_0008953	lower lobe of left lung	CL_0000084	T cell	no	unknown	week	UO_0000034	3.498	5.93082	-2.4326	2.8	2.8	2.4	3.08	4.2	5.72	TRUE	3 prime end bias	Group3	HighBurden	Early
Array1_3817_GACACCAATCCT	2667	1115	Array1_3817_GACACCAATCCT	T	TT1T17Pop1	NCBITaxon_9541	Macaca fascicularis	EFO_0008919	Seq-Well	10	Granuloma18	PrimaryBioSample_Tissue	MONDO_0018076	tuberculosis	3817	UBERON_0008953	lower lobe of left lung	CL_0000084	T cell	no	unknown	week	UO_0000034	3.498	5.93082	-2.4326	2.8	2.8	2.4	3.08	4.2	5.72	TRUE	3 prime end bias	Group3	HighBurden	Early
Array1_3817_GACATCGCTGGT	1607	834	Array1_3817_GACATCGCTGGT	T	TCytotoxic5	NCBITaxon_9541	Macaca fascicularis	EFO_0008919	Seq-Well	10	Granuloma18	PrimaryBioSample_Tissue	MONDO_0018076	tuberculosis	3817	UBERON_0008953	lower lobe of left lung	CL_0000084	T cell	no	unknown	week	UO_0000034	3.498	5.93082	-2.4326	2.8	2.8	2.4	3.08	4.2	5.72	TRUE	3 prime end bias	Group5	HighBurden	Early
Array1_3817_GACCATTTGAGT	856	525	Array1_3817_GACCATTTGAGT	T	TCytotoxic1	NCBITaxon_9541	Macaca fascicularis	EFO_0008919	Seq-Well	10	Granuloma18	PrimaryBioSample_Tissue	MONDO_0018076	tuberculosis	3817	UBERON_0008953	lower lobe of left lung	CL_0000084	T cell	no	unknown	week	UO_0000034	3.498	5.93082	-2.4326	2.8	2.8	2.4	3.08	4.2	5.72	TRUE	3 prime end bias	Group5	HighBurden	Early
Array1_3817_GACCCAAGATGA	812	468	Array1_3817_GACCCAAGATGA	T	TSRRM2	NCBITaxon_9541	Macaca fascicularis	EFO_0008919	Seq-Well	10	Granuloma18	PrimaryBioSample_Tissue	MONDO_0018076	tuberculosis	3817	UBERON_0008953	lower lobe of left lung	CL_0000084	T cell	no	unknown	week	UO_0000034	3.498	5.93082	-2.4326	2.8	2.8	2.4	3.08	4.2	5.72	TRUE	3 prime end bias	Group3	HighBurden	Early
Array1_3817_GACCCTCCCCAA	3520	1721	Array1_3817_GACCCTCCCCAA	T	TT1T17Pop1	NCBITaxon_9541	Macaca fascicularis	EFO_0008919	Seq-Well	10	Granuloma18	PrimaryBioSample_Tissue	MONDO_0018076	tuberculosis	3817	UBERON_0008953	lower lobe of left lung	CL_0000084	T cell	no	unknown	week	UO_0000034	3.498	5.93082	-2.4326	2.8	2.8	2.4	3.08	4.2	5.72	TRUE	3 prime end bias	Group3	HighBurden	Early
Array1_3817_GACCGTGGGAGA	747	484	Array1_3817_GACCGTGGGAGA	T	TCytotoxic4	NCBITaxon_9541	Macaca fascicularis	EFO_0008919	Seq-Well	10	Granuloma18	PrimaryBioSample_Tissue	MONDO_0018076	tuberculosis	3817	UBERON_0008953	lower lobe of left lung	CL_0000084	T cell	no	unknown	week	UO_0000034	3.498	5.93082	-2.4326	2.8	2.8	2.4	3.08	4.2	5.72	TRUE	3 prime end bias	Group3	HighBurden	Early
Array1_3817_GACCGTTGGCAC	763	444	Array1_3817_GACCGTTGGCAC	T	TCytotoxic5	NCBITaxon_9541	Macaca fascicularis	EFO_0008919	Seq-Well	10	Granuloma18	PrimaryBioSample_Tissue	MONDO_0018076	tuberculosis	3817	UBERON_0008953	lower lobe of left lung	CL_0000084	T cell	no	unknown	week	UO_0000034	3.498	5.93082	-2.4326	2.8	2.8	2.4	3.08	4.2	5.72	TRUE	3 prime end bias	Group5	HighBurden	Early
Array1_3817_GACGAAATTAGA	1341	732	Array1_3817_GACGAAATTAGA	T	TCytotoxic5	NCBITaxon_9541	Macaca fascicularis	EFO_0008919	Seq-Well	10	Granuloma18	PrimaryBioSample_Tissue	MONDO_0018076	tuberculosis	3817	UBERON_0008953	lower lobe of left lung	CL_0000084	T cell	no	unknown	week	UO_0000034	3.498	5.93082	-2.4326	2.8	2.8	2.4	3.08	4.2	5.72	TRUE	3 prime end bias	Group5	HighBurden	Early
Array1_3817_GACGAACGAGTA	1308	647	Array1_3817_GACGAACGAGTA	T	TStemLike	NCBITaxon_9541	Macaca fascicularis	EFO_0008919	Seq-Well	10	Granuloma18	PrimaryBioSample_Tissue	MONDO_0018076	tuberculosis	3817	UBERON_0008953	lower lobe of left lung	CL_0000084	T cell	no	unknown	week	UO_0000034	3.498	5.93082	-2.4326	2.8	2.8	2.4	3.08	4.2	5.72	TRUE	3 prime end bias	Group3	HighBurden	Early
Array1_3817_GACGATATTCAA	2569	1136	Array1_3817_GACGATATTCAA	T2P	T2P	NCBITaxon_9541	Macaca fascicularis	EFO_0008919	Seq-Well	10	Granuloma18	PrimaryBioSample_Tissue	MONDO_0018076	tuberculosis	3817	UBERON_0008953	lower lobe of left lung	CL_0002063	type II pneumocyte	no	unknown	week	UO_0000034	3.498	5.93082	-2.4326	2.8	2.8	2.4	3.08	4.2	5.72	TRUE	3 prime end bias	Group4	HighBurden	Early
Array1_3817_GACGGTACGCGA	2286	998	Array1_3817_GACGGTACGCGA	T	TCytotoxic2	NCBITaxon_9541	Macaca fascicularis	EFO_0008919	Seq-Well	10	Granuloma18	PrimaryBioSample_Tissue	MONDO_0018076	tuberculosis	3817	UBERON_0008953	lower lobe of left lung	CL_0000084	T cell	no	unknown	week	UO_0000034	3.498	5.93082	-2.4326	2.8	2.8	2.4	3.08	4.2	5.72	TRUE	3 prime end bias	Group3	HighBurden	Early
Array1_3817_GACGGTACTATC	1393	714	Array1_3817_GACGGTACTATC	T	TStemLike	NCBITaxon_9541	Macaca fascicularis	EFO_0008919	Seq-Well	10	Granuloma18	PrimaryBioSample_Tissue	MONDO_0018076	tuberculosis	3817	UBERON_0008953	lower lobe of left lung	CL_0000084	T cell	no	unknown	week	UO_0000034	3.498	5.93082	-2.4326	2.8	2.8	2.4	3.08	4.2	5.72	TRUE	3 prime end bias	Group3	HighBurden	Early
Array1_3817_GACGTAATGCCT	815	465	Array1_3817_GACGTAATGCCT	Neutrophil	Neutrophil	NCBITaxon_9541	Macaca fascicularis	EFO_0008919	Seq-Well	10	Granuloma18	PrimaryBioSample_Tissue	MONDO_0018076	tuberculosis	3817	UBERON_0008953	lower lobe of left lung	CL_0000775	neutrophil	no	unknown	week	UO_0000034	3.498	5.93082	-2.4326	2.8	2.8	2.4	3.08	4.2	5.72	TRUE	3 prime end bias	Group4	HighBurden	Early
Array1_3817_GACGTCAGTATG	1324	809	Array1_3817_GACGTCAGTATG	T	TT1T17Pop1	NCBITaxon_9541	Macaca fascicularis	EFO_0008919	Seq-Well	10	Granuloma18	PrimaryBioSample_Tissue	MONDO_0018076	tuberculosis	3817	UBERON_0008953	lower lobe of left lung	CL_0000084	T cell	no	unknown	week	UO_0000034	3.498	5.93082	-2.4326	2.8	2.8	2.4	3.08	4.2	5.72	TRUE	3 prime end bias	Group3	HighBurden	Early
Array1_3817_GACTAAGTAATC	883	427	Array1_3817_GACTAAGTAATC	T	T	NCBITaxon_9541	Macaca fascicularis	EFO_0008919	Seq-Well	10	Granuloma18	PrimaryBioSample_Tissue	MONDO_0018076	tuberculosis	3817	UBERON_0008953	lower lobe of left lung	CL_0000084	T cell	no	unknown	week	UO_0000034	3.498	5.93082	-2.4326	2.8	2.8	2.4	3.08	4.2	5.72	TRUE	3 prime end bias		HighBurden	Early
Array1_3817_GACTACCACCAC	794	472	Array1_3817_GACTACCACCAC	Mphage	Mac6	NCBITaxon_9541	Macaca fascicularis	EFO_0008919	Seq-Well	10	Granuloma18	PrimaryBioSample_Tissue	MONDO_0018076	tuberculosis	3817	UBERON_0008953	lower lobe of left lung	CL_0000235	macrophage	no	unknown	week	UO_0000034	3.498	5.93082	-2.4326	2.8	2.8	2.4	3.08	4.2	5.72	TRUE	3 prime end bias	Group5	HighBurden	Early
Array1_3817_GACTCATCTGAC	1556	857	Array1_3817_GACTCATCTGAC	T	TT1T17Pop1	NCBITaxon_9541	Macaca fascicularis	EFO_0008919	Seq-Well	10	Granuloma18	PrimaryBioSample_Tissue	MONDO_0018076	tuberculosis	3817	UBERON_0008953	lower lobe of left lung	CL_0000084	T cell	no	unknown	week	UO_0000034	3.498	5.93082	-2.4326	2.8	2.8	2.4	3.08	4.2	5.72	TRUE	3 prime end bias	Group3	HighBurden	Early
Array1_3817_GACTCTGCTATA	1558	1014	Array1_3817_GACTCTGCTATA	T	TProliferating	NCBITaxon_9541	Macaca fascicularis	EFO_0008919	Seq-Well	10	Granuloma18	PrimaryBioSample_Tissue	MONDO_0018076	tuberculosis	3817	UBERON_0008953	lower lobe of left lung	CL_0000084	T cell	no	unknown	week	UO_0000034	3.498	5.93082	-2.4326	2.8	2.8	2.4	3.08	4.2	5.72	TRUE	3 prime end bias	Group3	HighBurden	Early
Array1_3817_GACTGAGGCAGA	907	444	Array1_3817_GACTGAGGCAGA	Neutrophil	Neutrophil	NCBITaxon_9541	Macaca fascicularis	EFO_0008919	Seq-Well	10	Granuloma18	PrimaryBioSample_Tissue	MONDO_0018076	tuberculosis	3817	UBERON_0008953	lower lobe of left lung	CL_0000775	neutrophil	no	unknown	week	UO_0000034	3.498	5.93082	-2.4326	2.8	2.8	2.4	3.08	4.2	5.72	TRUE	3 prime end bias	Group4	HighBurden	Early
Array1_3817_GACTGATCCGAC	1794	985	Array1_3817_GACTGATCCGAC	T	TT1T17Pop1	NCBITaxon_9541	Macaca fascicularis	EFO_0008919	Seq-Well	10	Granuloma18	PrimaryBioSample_Tissue	MONDO_0018076	tuberculosis	3817	UBERON_0008953	lower lobe of left lung	CL_0000084	T cell	no	unknown	week	UO_0000034	3.498	5.93082	-2.4326	2.8	2.8	2.4	3.08	4.2	5.72	TRUE	3 prime end bias	Group3	HighBurden	Early
Array1_3817_GACTTAGAACTT	1601	894	Array1_3817_GACTTAGAACTT	T	TCytotoxic4	NCBITaxon_9541	Macaca fascicularis	EFO_0008919	Seq-Well	10	Granuloma18	PrimaryBioSample_Tissue	MONDO_0018076	tuberculosis	3817	UBERON_0008953	lower lobe of left lung	CL_0000084	T cell	no	unknown	week	UO_0000034	3.498	5.93082	-2.4326	2.8	2.8	2.4	3.08	4.2	5.72	TRUE	3 prime end bias	Group3	HighBurden	Early
Array1_3817_GACTTATTTAGT	916	429	Array1_3817_GACTTATTTAGT	T	TT1T17Pop1	NCBITaxon_9541	Macaca fascicularis	EFO_0008919	Seq-Well	10	Granuloma18	PrimaryBioSample_Tissue	MONDO_0018076	tuberculosis	3817	UBERON_0008953	lower lobe of left lung	CL_0000084	T cell	no	unknown	week	UO_0000034	3.498	5.93082	-2.4326	2.8	2.8	2.4	3.08	4.2	5.72	TRUE	3 prime end bias	Group3	HighBurden	Early
Array1_3817_GAGAAACGGTGA	1741	918	Array1_3817_GAGAAACGGTGA	T	TStemLike	NCBITaxon_9541	Macaca fascicularis	EFO_0008919	Seq-Well	10	Granuloma18	PrimaryBioSample_Tissue	MONDO_0018076	tuberculosis	3817	UBERON_0008953	lower lobe of left lung	CL_0000084	T cell	no	unknown	week	UO_0000034	3.498	5.93082	-2.4326	2.8	2.8	2.4	3.08	4.2	5.72	TRUE	3 prime end bias	Group3	HighBurden	Early
Array1_3817_GAGAATCTATTC	12182	3229	Array1_3817_GAGAATCTATTC	T	TProliferating	NCBITaxon_9541	Macaca fascicularis	EFO_0008919	Seq-Well	10	Granuloma18	PrimaryBioSample_Tissue	MONDO_0018076	tuberculosis	3817	UBERON_0008953	lower lobe of left lung	CL_0000084	T cell	no	unknown	week	UO_0000034	3.498	5.93082	-2.4326	2.8	2.8	2.4	3.08	4.2	5.72	TRUE	3 prime end bias	Group3	HighBurden	Early
Array1_3817_GAGACGATACAG	1294	724	Array1_3817_GAGACGATACAG	T	TCytotoxic4	NCBITaxon_9541	Macaca fascicularis	EFO_0008919	Seq-Well	10	Granuloma18	PrimaryBioSample_Tissue	MONDO_0018076	tuberculosis	3817	UBERON_0008953	lower lobe of left lung	CL_0000084	T cell	no	unknown	week	UO_0000034	3.498	5.93082	-2.4326	2.8	2.8	2.4	3.08	4.2	5.72	TRUE	3 prime end bias	Group3	HighBurden	Early
Array1_3817_GAGATCTTGACC	2458	1251	Array1_3817_GAGATCTTGACC	T	TStemLike	NCBITaxon_9541	Macaca fascicularis	EFO_0008919	Seq-Well	10	Granuloma18	PrimaryBioSample_Tissue	MONDO_0018076	tuberculosis	3817	UBERON_0008953	lower lobe of left lung	CL_0000084	T cell	no	unknown	week	UO_0000034	3.498	5.93082	-2.4326	2.8	2.8	2.4	3.08	4.2	5.72	TRUE	3 prime end bias	Group3	HighBurden	Early
Array1_3817_GAGATGAGTAAC	913	533	Array1_3817_GAGATGAGTAAC	Mphage	Mac5	NCBITaxon_9541	Macaca fascicularis	EFO_0008919	Seq-Well	10	Granuloma18	PrimaryBioSample_Tissue	MONDO_0018076	tuberculosis	3817	UBERON_0008953	lower lobe of left lung	CL_0000235	macrophage	no	unknown	week	UO_0000034	3.498	5.93082	-2.4326	2.8	2.8	2.4	3.08	4.2	5.72	TRUE	3 prime end bias	Group1	HighBurden	Early
Array1_3817_GAGCACGCTTCC	2271	1000	Array1_3817_GAGCACGCTTCC	T	TStemLike	NCBITaxon_9541	Macaca fascicularis	EFO_0008919	Seq-Well	10	Granuloma18	PrimaryBioSample_Tissue	MONDO_0018076	tuberculosis	3817	UBERON_0008953	lower lobe of left lung	CL_0000084	T cell	no	unknown	week	UO_0000034	3.498	5.93082	-2.4326	2.8	2.8	2.4	3.08	4.2	5.72	TRUE	3 prime end bias	Group3	HighBurden	Early
Array1_3817_GAGCATCTATTC	774	591	Array1_3817_GAGCATCTATTC	T	TProliferating	NCBITaxon_9541	Macaca fascicularis	EFO_0008919	Seq-Well	10	Granuloma18	PrimaryBioSample_Tissue	MONDO_0018076	tuberculosis	3817	UBERON_0008953	lower lobe of left lung	CL_0000084	T cell	no	unknown	week	UO_0000034	3.498	5.93082	-2.4326	2.8	2.8	2.4	3.08	4.2	5.72	TRUE	3 prime end bias	Group3	HighBurden	Early
Array1_3817_GAGCCAATATCA	879	528	Array1_3817_GAGCCAATATCA	T	T	NCBITaxon_9541	Macaca fascicularis	EFO_0008919	Seq-Well	10	Granuloma18	PrimaryBioSample_Tissue	MONDO_0018076	tuberculosis	3817	UBERON_0008953	lower lobe of left lung	CL_0000084	T cell	no	unknown	week	UO_0000034	3.498	5.93082	-2.4326	2.8	2.8	2.4	3.08	4.2	5.72	TRUE	3 prime end bias		HighBurden	Early
Array1_3817_GAGCCAATGCGA	1236	684	Array1_3817_GAGCCAATGCGA	T	TCytotoxic5	NCBITaxon_9541	Macaca fascicularis	EFO_0008919	Seq-Well	10	Granuloma18	PrimaryBioSample_Tissue	MONDO_0018076	tuberculosis	3817	UBERON_0008953	lower lobe of left lung	CL_0000084	T cell	no	unknown	week	UO_0000034	3.498	5.93082	-2.4326	2.8	2.8	2.4	3.08	4.2	5.72	TRUE	3 prime end bias	Group5	HighBurden	Early
Array1_3817_GAGCGATCAGTG	4672	1386	Array1_3817_GAGCGATCAGTG	RBC	RBC	NCBITaxon_9541	Macaca fascicularis	EFO_0008919	Seq-Well	10	Granuloma18	PrimaryBioSample_Tissue	MONDO_0018076	tuberculosis	3817	UBERON_0008953	lower lobe of left lung	CL_0000232	erythrocyte	no	unknown	week	UO_0000034	3.498	5.93082	-2.4326	2.8	2.8	2.4	3.08	4.2	5.72	TRUE	3 prime end bias	Group4	HighBurden	Early
Array1_3817_GAGCTCCGTTCA	1604	959	Array1_3817_GAGCTCCGTTCA	T	TT1T17Pop1	NCBITaxon_9541	Macaca fascicularis	EFO_0008919	Seq-Well	10	Granuloma18	PrimaryBioSample_Tissue	MONDO_0018076	tuberculosis	3817	UBERON_0008953	lower lobe of left lung	CL_0000084	T cell	no	unknown	week	UO_0000034	3.498	5.93082	-2.4326	2.8	2.8	2.4	3.08	4.2	5.72	TRUE	3 prime end bias	Group3	HighBurden	Early
Array1_3817_GAGCTTGTTAAC	1589	861	Array1_3817_GAGCTTGTTAAC	T	TStemLike	NCBITaxon_9541	Macaca fascicularis	EFO_0008919	Seq-Well	10	Granuloma18	PrimaryBioSample_Tissue	MONDO_0018076	tuberculosis	3817	UBERON_0008953	lower lobe of left lung	CL_0000084	T cell	no	unknown	week	UO_0000034	3.498	5.93082	-2.4326	2.8	2.8	2.4	3.08	4.2	5.72	TRUE	3 prime end bias	Group3	HighBurden	Early
Array1_3817_GAGGCACCATGC	735	475	Array1_3817_GAGGCACCATGC	T	TStemLike	NCBITaxon_9541	Macaca fascicularis	EFO_0008919	Seq-Well	10	Granuloma18	PrimaryBioSample_Tissue	MONDO_0018076	tuberculosis	3817	UBERON_0008953	lower lobe of left lung	CL_0000084	T cell	no	unknown	week	UO_0000034	3.498	5.93082	-2.4326	2.8	2.8	2.4	3.08	4.2	5.72	TRUE	3 prime end bias	Group3	HighBurden	Early
Array1_3817_GAGGCCCTGGCT	944	479	Array1_3817_GAGGCCCTGGCT	T	TStemLike	NCBITaxon_9541	Macaca fascicularis	EFO_0008919	Seq-Well	10	Granuloma18	PrimaryBioSample_Tissue	MONDO_0018076	tuberculosis	3817	UBERON_0008953	lower lobe of left lung	CL_0000084	T cell	no	unknown	week	UO_0000034	3.498	5.93082	-2.4326	2.8	2.8	2.4	3.08	4.2	5.72	TRUE	3 prime end bias	Group3	HighBurden	Early
Array1_3817_GAGGCGTACCCG	1420	766	Array1_3817_GAGGCGTACCCG	T	TStemLike	NCBITaxon_9541	Macaca fascicularis	EFO_0008919	Seq-Well	10	Granuloma18	PrimaryBioSample_Tissue	MONDO_0018076	tuberculosis	3817	UBERON_0008953	lower lobe of left lung	CL_0000084	T cell	no	unknown	week	UO_0000034	3.498	5.93082	-2.4326	2.8	2.8	2.4	3.08	4.2	5.72	TRUE	3 prime end bias	Group3	HighBurden	Early
Array1_3817_GAGGGGCTCTGT	1500	826	Array1_3817_GAGGGGCTCTGT	T	TT1T17Pop3	NCBITaxon_9541	Macaca fascicularis	EFO_0008919	Seq-Well	10	Granuloma18	PrimaryBioSample_Tissue	MONDO_0018076	tuberculosis	3817	UBERON_0008953	lower lobe of left lung	CL_0000084	T cell	no	unknown	week	UO_0000034	3.498	5.93082	-2.4326	2.8	2.8	2.4	3.08	4.2	5.72	TRUE	3 prime end bias	Group3	HighBurden	Early
Array1_3817_GAGGTAACATCG	1660	865	Array1_3817_GAGGTAACATCG	T	TStemLike	NCBITaxon_9541	Macaca fascicularis	EFO_0008919	Seq-Well	10	Granuloma18	PrimaryBioSample_Tissue	MONDO_0018076	tuberculosis	3817	UBERON_0008953	lower lobe of left lung	CL_0000084	T cell	no	unknown	week	UO_0000034	3.498	5.93082	-2.4326	2.8	2.8	2.4	3.08	4.2	5.72	TRUE	3 prime end bias	Group3	HighBurden	Early
Array1_3817_GAGGTCAACGGT	1520	761	Array1_3817_GAGGTCAACGGT	T	TStemLike	NCBITaxon_9541	Macaca fascicularis	EFO_0008919	Seq-Well	10	Granuloma18	PrimaryBioSample_Tissue	MONDO_0018076	tuberculosis	3817	UBERON_0008953	lower lobe of left lung	CL_0000084	T cell	no	unknown	week	UO_0000034	3.498	5.93082	-2.4326	2.8	2.8	2.4	3.08	4.2	5.72	TRUE	3 prime end bias	Group3	HighBurden	Early
Array1_3817_GAGGTCCAGCGT	2034	897	Array1_3817_GAGGTCCAGCGT	T	TStemLike	NCBITaxon_9541	Macaca fascicularis	EFO_0008919	Seq-Well	10	Granuloma18	PrimaryBioSample_Tissue	MONDO_0018076	tuberculosis	3817	UBERON_0008953	lower lobe of left lung	CL_0000084	T cell	no	unknown	week	UO_0000034	3.498	5.93082	-2.4326	2.8	2.8	2.4	3.08	4.2	5.72	TRUE	3 prime end bias	Group3	HighBurden	Early
Array1_3817_GAGGTGAGAATC	1151	760	Array1_3817_GAGGTGAGAATC	T	TT1T17Pop1	NCBITaxon_9541	Macaca fascicularis	EFO_0008919	Seq-Well	10	Granuloma18	PrimaryBioSample_Tissue	MONDO_0018076	tuberculosis	3817	UBERON_0008953	lower lobe of left lung	CL_0000084	T cell	no	unknown	week	UO_0000034	3.498	5.93082	-2.4326	2.8	2.8	2.4	3.08	4.2	5.72	TRUE	3 prime end bias	Group3	HighBurden	Early
Array1_3817_GAGGTGCGGGTG	7469	2251	Array1_3817_GAGGTGCGGGTG	T	TProliferating	NCBITaxon_9541	Macaca fascicularis	EFO_0008919	Seq-Well	10	Granuloma18	PrimaryBioSample_Tissue	MONDO_0018076	tuberculosis	3817	UBERON_0008953	lower lobe of left lung	CL_0000084	T cell	no	unknown	week	UO_0000034	3.498	5.93082	-2.4326	2.8	2.8	2.4	3.08	4.2	5.72	TRUE	3 prime end bias	Group3	HighBurden	Early
Array1_3817_GAGGTTAAAAAT	2261	1112	Array1_3817_GAGGTTAAAAAT	T	TT1T17Pop1	NCBITaxon_9541	Macaca fascicularis	EFO_0008919	Seq-Well	10	Granuloma18	PrimaryBioSample_Tissue	MONDO_0018076	tuberculosis	3817	UBERON_0008953	lower lobe of left lung	CL_0000084	T cell	no	unknown	week	UO_0000034	3.498	5.93082	-2.4326	2.8	2.8	2.4	3.08	4.2	5.72	TRUE	3 prime end bias	Group3	HighBurden	Early
Array1_3817_GAGTATTGATAG	3145	1201	Array1_3817_GAGTATTGATAG	T	TStemLike	NCBITaxon_9541	Macaca fascicularis	EFO_0008919	Seq-Well	10	Granuloma18	PrimaryBioSample_Tissue	MONDO_0018076	tuberculosis	3817	UBERON_0008953	lower lobe of left lung	CL_0000084	T cell	no	unknown	week	UO_0000034	3.498	5.93082	-2.4326	2.8	2.8	2.4	3.08	4.2	5.72	TRUE	3 prime end bias	Group3	HighBurden	Early
Array1_3817_GAGTCTCACAGG	2464	1085	Array1_3817_GAGTCTCACAGG	T	TStemLike	NCBITaxon_9541	Macaca fascicularis	EFO_0008919	Seq-Well	10	Granuloma18	PrimaryBioSample_Tissue	MONDO_0018076	tuberculosis	3817	UBERON_0008953	lower lobe of left lung	CL_0000084	T cell	no	unknown	week	UO_0000034	3.498	5.93082	-2.4326	2.8	2.8	2.4	3.08	4.2	5.72	TRUE	3 prime end bias	Group3	HighBurden	Early
Array1_3817_GATAATTGCGTA	3987	1696	Array1_3817_GATAATTGCGTA	T	TT1T17Pop1	NCBITaxon_9541	Macaca fascicularis	EFO_0008919	Seq-Well	10	Granuloma18	PrimaryBioSample_Tissue	MONDO_0018076	tuberculosis	3817	UBERON_0008953	lower lobe of left lung	CL_0000084	T cell	no	unknown	week	UO_0000034	3.498	5.93082	-2.4326	2.8	2.8	2.4	3.08	4.2	5.72	TRUE	3 prime end bias	Group3	HighBurden	Early
Array1_3817_GATACATTTGCG	1550	789	Array1_3817_GATACATTTGCG	T	TCytotoxic5	NCBITaxon_9541	Macaca fascicularis	EFO_0008919	Seq-Well	10	Granuloma18	PrimaryBioSample_Tissue	MONDO_0018076	tuberculosis	3817	UBERON_0008953	lower lobe of left lung	CL_0000084	T cell	no	unknown	week	UO_0000034	3.498	5.93082	-2.4326	2.8	2.8	2.4	3.08	4.2	5.72	TRUE	3 prime end bias	Group5	HighBurden	Early
Array1_3817_GATACCAAGAAA	1261	691	Array1_3817_GATACCAAGAAA	T	TStemLike	NCBITaxon_9541	Macaca fascicularis	EFO_0008919	Seq-Well	10	Granuloma18	PrimaryBioSample_Tissue	MONDO_0018076	tuberculosis	3817	UBERON_0008953	lower lobe of left lung	CL_0000084	T cell	no	unknown	week	UO_0000034	3.498	5.93082	-2.4326	2.8	2.8	2.4	3.08	4.2	5.72	TRUE	3 prime end bias	Group3	HighBurden	Early
Array1_3817_GATACTGGCGGC	2204	1171	Array1_3817_GATACTGGCGGC	T	TT1T17Pop1	NCBITaxon_9541	Macaca fascicularis	EFO_0008919	Seq-Well	10	Granuloma18	PrimaryBioSample_Tissue	MONDO_0018076	tuberculosis	3817	UBERON_0008953	lower lobe of left lung	CL_0000084	T cell	no	unknown	week	UO_0000034	3.498	5.93082	-2.4326	2.8	2.8	2.4	3.08	4.2	5.72	TRUE	3 prime end bias	Group3	HighBurden	Early
Array1_3817_GATAGTCTTGGC	1433	755	Array1_3817_GATAGTCTTGGC	T	TCytotoxic1	NCBITaxon_9541	Macaca fascicularis	EFO_0008919	Seq-Well	10	Granuloma18	PrimaryBioSample_Tissue	MONDO_0018076	tuberculosis	3817	UBERON_0008953	lower lobe of left lung	CL_0000084	T cell	no	unknown	week	UO_0000034	3.498	5.93082	-2.4326	2.8	2.8	2.4	3.08	4.2	5.72	TRUE	3 prime end bias	Group5	HighBurden	Early
Array1_3817_GATATACTTAGT	2438	1171	Array1_3817_GATATACTTAGT	T	TCytotoxic5	NCBITaxon_9541	Macaca fascicularis	EFO_0008919	Seq-Well	10	Granuloma18	PrimaryBioSample_Tissue	MONDO_0018076	tuberculosis	3817	UBERON_0008953	lower lobe of left lung	CL_0000084	T cell	no	unknown	week	UO_0000034	3.498	5.93082	-2.4326	2.8	2.8	2.4	3.08	4.2	5.72	TRUE	3 prime end bias	Group5	HighBurden	Early
Array1_3817_GATCATGATAGC	1318	821	Array1_3817_GATCATGATAGC	T	TT1T17Pop1	NCBITaxon_9541	Macaca fascicularis	EFO_0008919	Seq-Well	10	Granuloma18	PrimaryBioSample_Tissue	MONDO_0018076	tuberculosis	3817	UBERON_0008953	lower lobe of left lung	CL_0000084	T cell	no	unknown	week	UO_0000034	3.498	5.93082	-2.4326	2.8	2.8	2.4	3.08	4.2	5.72	TRUE	3 prime end bias	Group3	HighBurden	Early
Array1_3817_GATCCGTCCTGT	3470	1561	Array1_3817_GATCCGTCCTGT	T	TT1T17Pop1	NCBITaxon_9541	Macaca fascicularis	EFO_0008919	Seq-Well	10	Granuloma18	PrimaryBioSample_Tissue	MONDO_0018076	tuberculosis	3817	UBERON_0008953	lower lobe of left lung	CL_0000084	T cell	no	unknown	week	UO_0000034	3.498	5.93082	-2.4326	2.8	2.8	2.4	3.08	4.2	5.72	TRUE	3 prime end bias	Group3	HighBurden	Early
Array1_3817_GATCGGATTTTG	2457	1254	Array1_3817_GATCGGATTTTG	T	TT1T17Pop1	NCBITaxon_9541	Macaca fascicularis	EFO_0008919	Seq-Well	10	Granuloma18	PrimaryBioSample_Tissue	MONDO_0018076	tuberculosis	3817	UBERON_0008953	lower lobe of left lung	CL_0000084	T cell	no	unknown	week	UO_0000034	3.498	5.93082	-2.4326	2.8	2.8	2.4	3.08	4.2	5.72	TRUE	3 prime end bias	Group3	HighBurden	Early
Array1_3817_GATCGTCACCAG	2098	1110	Array1_3817_GATCGTCACCAG	T	TCytotoxic5	NCBITaxon_9541	Macaca fascicularis	EFO_0008919	Seq-Well	10	Granuloma18	PrimaryBioSample_Tissue	MONDO_0018076	tuberculosis	3817	UBERON_0008953	lower lobe of left lung	CL_0000084	T cell	no	unknown	week	UO_0000034	3.498	5.93082	-2.4326	2.8	2.8	2.4	3.08	4.2	5.72	TRUE	3 prime end bias	Group5	HighBurden	Early
Array1_3817_GATCTGATGCAC	1240	686	Array1_3817_GATCTGATGCAC	B	B	NCBITaxon_9541	Macaca fascicularis	EFO_0008919	Seq-Well	10	Granuloma18	PrimaryBioSample_Tissue	MONDO_0018076	tuberculosis	3817	UBERON_0008953	lower lobe of left lung	CL_0000236	B cell	no	unknown	week	UO_0000034	3.498	5.93082	-2.4326	2.8	2.8	2.4	3.08	4.2	5.72	TRUE	3 prime end bias	Group5	HighBurden	Early
Array1_3817_GATGGAGCTCAT	1317	729	Array1_3817_GATGGAGCTCAT	T	TStemLike	NCBITaxon_9541	Macaca fascicularis	EFO_0008919	Seq-Well	10	Granuloma18	PrimaryBioSample_Tissue	MONDO_0018076	tuberculosis	3817	UBERON_0008953	lower lobe of left lung	CL_0000084	T cell	no	unknown	week	UO_0000034	3.498	5.93082	-2.4326	2.8	2.8	2.4	3.08	4.2	5.72	TRUE	3 prime end bias	Group3	HighBurden	Early
Array1_3817_GATGGGATTGCA	1241	771	Array1_3817_GATGGGATTGCA	pDC	pDC	NCBITaxon_9541	Macaca fascicularis	EFO_0008919	Seq-Well	10	Granuloma18	PrimaryBioSample_Tissue	MONDO_0018076	tuberculosis	3817	UBERON_0008953	lower lobe of left lung	CL_0001058	plasmacytoid dendritic cell, human	no	unknown	week	UO_0000034	3.498	5.93082	-2.4326	2.8	2.8	2.4	3.08	4.2	5.72	TRUE	3 prime end bias	Group1	HighBurden	Early
Array1_3817_GATTGACTACTC	690	476	Array1_3817_GATTGACTACTC	T	TT1T17Pop2	NCBITaxon_9541	Macaca fascicularis	EFO_0008919	Seq-Well	10	Granuloma18	PrimaryBioSample_Tissue	MONDO_0018076	tuberculosis	3817	UBERON_0008953	lower lobe of left lung	CL_0000084	T cell	no	unknown	week	UO_0000034	3.498	5.93082	-2.4326	2.8	2.8	2.4	3.08	4.2	5.72	TRUE	3 prime end bias	Group4	HighBurden	Early
Array1_3817_GATTGAGTGTCA	3978	1700	Array1_3817_GATTGAGTGTCA	T	TStemLike	NCBITaxon_9541	Macaca fascicularis	EFO_0008919	Seq-Well	10	Granuloma18	PrimaryBioSample_Tissue	MONDO_0018076	tuberculosis	3817	UBERON_0008953	lower lobe of left lung	CL_0000084	T cell	no	unknown	week	UO_0000034	3.498	5.93082	-2.4326	2.8	2.8	2.4	3.08	4.2	5.72	TRUE	3 prime end bias	Group3	HighBurden	Early
Array1_3817_GATTTTTAGGGT	1191	486	Array1_3817_GATTTTTAGGGT	Neutrophil	Neutrophil	NCBITaxon_9541	Macaca fascicularis	EFO_0008919	Seq-Well	10	Granuloma18	PrimaryBioSample_Tissue	MONDO_0018076	tuberculosis	3817	UBERON_0008953	lower lobe of left lung	CL_0000775	neutrophil	no	unknown	week	UO_0000034	3.498	5.93082	-2.4326	2.8	2.8	2.4	3.08	4.2	5.72	TRUE	3 prime end bias	Group4	HighBurden	Early
Array1_3817_GCAAACATCACT	1455	817	Array1_3817_GCAAACATCACT	T	TStemLike	NCBITaxon_9541	Macaca fascicularis	EFO_0008919	Seq-Well	10	Granuloma18	PrimaryBioSample_Tissue	MONDO_0018076	tuberculosis	3817	UBERON_0008953	lower lobe of left lung	CL_0000084	T cell	no	unknown	week	UO_0000034	3.498	5.93082	-2.4326	2.8	2.8	2.4	3.08	4.2	5.72	TRUE	3 prime end bias	Group3	HighBurden	Early
Array1_3817_GCAAAGGAGTGG	1660	911	Array1_3817_GCAAAGGAGTGG	T	TT1T17Pop2	NCBITaxon_9541	Macaca fascicularis	EFO_0008919	Seq-Well	10	Granuloma18	PrimaryBioSample_Tissue	MONDO_0018076	tuberculosis	3817	UBERON_0008953	lower lobe of left lung	CL_0000084	T cell	no	unknown	week	UO_0000034	3.498	5.93082	-2.4326	2.8	2.8	2.4	3.08	4.2	5.72	TRUE	3 prime end bias	Group4	HighBurden	Early
Array1_3817_GCAACGATAGAA	824	514	Array1_3817_GCAACGATAGAA	RBC	RBC	NCBITaxon_9541	Macaca fascicularis	EFO_0008919	Seq-Well	10	Granuloma18	PrimaryBioSample_Tissue	MONDO_0018076	tuberculosis	3817	UBERON_0008953	lower lobe of left lung	CL_0000232	erythrocyte	no	unknown	week	UO_0000034	3.498	5.93082	-2.4326	2.8	2.8	2.4	3.08	4.2	5.72	TRUE	3 prime end bias	Group4	HighBurden	Early
Array1_3817_GCAACGGCTACT	2127	1055	Array1_3817_GCAACGGCTACT	T	TStemLike	NCBITaxon_9541	Macaca fascicularis	EFO_0008919	Seq-Well	10	Granuloma18	PrimaryBioSample_Tissue	MONDO_0018076	tuberculosis	3817	UBERON_0008953	lower lobe of left lung	CL_0000084	T cell	no	unknown	week	UO_0000034	3.498	5.93082	-2.4326	2.8	2.8	2.4	3.08	4.2	5.72	TRUE	3 prime end bias	Group3	HighBurden	Early
Array1_3817_GCAATACTTTGG	1403	886	Array1_3817_GCAATACTTTGG	Mphage	Mac9	NCBITaxon_9541	Macaca fascicularis	EFO_0008919	Seq-Well	10	Granuloma18	PrimaryBioSample_Tissue	MONDO_0018076	tuberculosis	3817	UBERON_0008953	lower lobe of left lung	CL_0000235	macrophage	no	unknown	week	UO_0000034	3.498	5.93082	-2.4326	2.8	2.8	2.4	3.08	4.2	5.72	TRUE	3 prime end bias	Group4	HighBurden	Early
Array1_3817_GCACAATCAGCA	1875	1064	Array1_3817_GCACAATCAGCA	Mphage	Mac5	NCBITaxon_9541	Macaca fascicularis	EFO_0008919	Seq-Well	10	Granuloma18	PrimaryBioSample_Tissue	MONDO_0018076	tuberculosis	3817	UBERON_0008953	lower lobe of left lung	CL_0000235	macrophage	no	unknown	week	UO_0000034	3.498	5.93082	-2.4326	2.8	2.8	2.4	3.08	4.2	5.72	TRUE	3 prime end bias	Group1	HighBurden	Early
Array1_3817_GCACAATCCGCA	18287	3456	Array1_3817_GCACAATCCGCA	Mphage	Mac5	NCBITaxon_9541	Macaca fascicularis	EFO_0008919	Seq-Well	10	Granuloma18	PrimaryBioSample_Tissue	MONDO_0018076	tuberculosis	3817	UBERON_0008953	lower lobe of left lung	CL_0000235	macrophage	no	unknown	week	UO_0000034	3.498	5.93082	-2.4326	2.8	2.8	2.4	3.08	4.2	5.72	TRUE	3 prime end bias	Group1	HighBurden	Early
Array1_3817_GCACCTATGCAT	1101	627	Array1_3817_GCACCTATGCAT	T	TCytotoxic4	NCBITaxon_9541	Macaca fascicularis	EFO_0008919	Seq-Well	10	Granuloma18	PrimaryBioSample_Tissue	MONDO_0018076	tuberculosis	3817	UBERON_0008953	lower lobe of left lung	CL_0000084	T cell	no	unknown	week	UO_0000034	3.498	5.93082	-2.4326	2.8	2.8	2.4	3.08	4.2	5.72	TRUE	3 prime end bias	Group3	HighBurden	Early
Array1_3817_GCACGCAGCTAT	1639	804	Array1_3817_GCACGCAGCTAT	T	TStemLike	NCBITaxon_9541	Macaca fascicularis	EFO_0008919	Seq-Well	10	Granuloma18	PrimaryBioSample_Tissue	MONDO_0018076	tuberculosis	3817	UBERON_0008953	lower lobe of left lung	CL_0000084	T cell	no	unknown	week	UO_0000034	3.498	5.93082	-2.4326	2.8	2.8	2.4	3.08	4.2	5.72	TRUE	3 prime end bias	Group3	HighBurden	Early
Array1_3817_GCACGGCCTAGG	1444	755	Array1_3817_GCACGGCCTAGG	T	TCytotoxic4	NCBITaxon_9541	Macaca fascicularis	EFO_0008919	Seq-Well	10	Granuloma18	PrimaryBioSample_Tissue	MONDO_0018076	tuberculosis	3817	UBERON_0008953	lower lobe of left lung	CL_0000084	T cell	no	unknown	week	UO_0000034	3.498	5.93082	-2.4326	2.8	2.8	2.4	3.08	4.2	5.72	TRUE	3 prime end bias	Group3	HighBurden	Early
Array1_3817_GCACGTTTTGAA	2803	1119	Array1_3817_GCACGTTTTGAA	T	TT1T17Pop2	NCBITaxon_9541	Macaca fascicularis	EFO_0008919	Seq-Well	10	Granuloma18	PrimaryBioSample_Tissue	MONDO_0018076	tuberculosis	3817	UBERON_0008953	lower lobe of left lung	CL_0000084	T cell	no	unknown	week	UO_0000034	3.498	5.93082	-2.4326	2.8	2.8	2.4	3.08	4.2	5.72	TRUE	3 prime end bias	Group4	HighBurden	Early
Array1_3817_GCACTTTGTTCC	2095	1003	Array1_3817_GCACTTTGTTCC	T	TCytotoxic5	NCBITaxon_9541	Macaca fascicularis	EFO_0008919	Seq-Well	10	Granuloma18	PrimaryBioSample_Tissue	MONDO_0018076	tuberculosis	3817	UBERON_0008953	lower lobe of left lung	CL_0000084	T cell	no	unknown	week	UO_0000034	3.498	5.93082	-2.4326	2.8	2.8	2.4	3.08	4.2	5.72	TRUE	3 prime end bias	Group5	HighBurden	Early
Array1_3817_GCAGAGGGACAA	3015	1506	Array1_3817_GCAGAGGGACAA	T	TProliferating	NCBITaxon_9541	Macaca fascicularis	EFO_0008919	Seq-Well	10	Granuloma18	PrimaryBioSample_Tissue	MONDO_0018076	tuberculosis	3817	UBERON_0008953	lower lobe of left lung	CL_0000084	T cell	no	unknown	week	UO_0000034	3.498	5.93082	-2.4326	2.8	2.8	2.4	3.08	4.2	5.72	TRUE	3 prime end bias	Group3	HighBurden	Early
Array1_3817_GCAGCAGAACGG	5350	1973	Array1_3817_GCAGCAGAACGG	pDC	pDC	NCBITaxon_9541	Macaca fascicularis	EFO_0008919	Seq-Well	10	Granuloma18	PrimaryBioSample_Tissue	MONDO_0018076	tuberculosis	3817	UBERON_0008953	lower lobe of left lung	CL_0001058	plasmacytoid dendritic cell, human	no	unknown	week	UO_0000034	3.498	5.93082	-2.4326	2.8	2.8	2.4	3.08	4.2	5.72	TRUE	3 prime end bias	Group1	HighBurden	Early
Array1_3817_GCAGCAGCACGG	717	545	Array1_3817_GCAGCAGCACGG	pDC	pDC	NCBITaxon_9541	Macaca fascicularis	EFO_0008919	Seq-Well	10	Granuloma18	PrimaryBioSample_Tissue	MONDO_0018076	tuberculosis	3817	UBERON_0008953	lower lobe of left lung	CL_0001058	plasmacytoid dendritic cell, human	no	unknown	week	UO_0000034	3.498	5.93082	-2.4326	2.8	2.8	2.4	3.08	4.2	5.72	TRUE	3 prime end bias	Group1	HighBurden	Early
Array1_3817_GCAGGAAGAAGG	1653	791	Array1_3817_GCAGGAAGAAGG	T	TCytotoxic5	NCBITaxon_9541	Macaca fascicularis	EFO_0008919	Seq-Well	10	Granuloma18	PrimaryBioSample_Tissue	MONDO_0018076	tuberculosis	3817	UBERON_0008953	lower lobe of left lung	CL_0000084	T cell	no	unknown	week	UO_0000034	3.498	5.93082	-2.4326	2.8	2.8	2.4	3.08	4.2	5.72	TRUE	3 prime end bias	Group5	HighBurden	Early
Array1_3817_GCATAGATGGCC	822	455	Array1_3817_GCATAGATGGCC	Mphage	Mac1	NCBITaxon_9541	Macaca fascicularis	EFO_0008919	Seq-Well	10	Granuloma18	PrimaryBioSample_Tissue	MONDO_0018076	tuberculosis	3817	UBERON_0008953	lower lobe of left lung	CL_0000235	macrophage	no	unknown	week	UO_0000034	3.498	5.93082	-2.4326	2.8	2.8	2.4	3.08	4.2	5.72	TRUE	3 prime end bias	Group1	HighBurden	Early
Array1_3817_GCATCCCTTATA	1592	662	Array1_3817_GCATCCCTTATA	Neutrophil	Neutrophil	NCBITaxon_9541	Macaca fascicularis	EFO_0008919	Seq-Well	10	Granuloma18	PrimaryBioSample_Tissue	MONDO_0018076	tuberculosis	3817	UBERON_0008953	lower lobe of left lung	CL_0000775	neutrophil	no	unknown	week	UO_0000034	3.498	5.93082	-2.4326	2.8	2.8	2.4	3.08	4.2	5.72	TRUE	3 prime end bias	Group4	HighBurden	Early
Array1_3817_GCATCTGACGGT	2128	995	Array1_3817_GCATCTGACGGT	T	TCytotoxic5	NCBITaxon_9541	Macaca fascicularis	EFO_0008919	Seq-Well	10	Granuloma18	PrimaryBioSample_Tissue	MONDO_0018076	tuberculosis	3817	UBERON_0008953	lower lobe of left lung	CL_0000084	T cell	no	unknown	week	UO_0000034	3.498	5.93082	-2.4326	2.8	2.8	2.4	3.08	4.2	5.72	TRUE	3 prime end bias	Group5	HighBurden	Early
Array1_3817_GCATGAATGGGT	1022	573	Array1_3817_GCATGAATGGGT	T	TCytotoxic2	NCBITaxon_9541	Macaca fascicularis	EFO_0008919	Seq-Well	10	Granuloma18	PrimaryBioSample_Tissue	MONDO_0018076	tuberculosis	3817	UBERON_0008953	lower lobe of left lung	CL_0000084	T cell	no	unknown	week	UO_0000034	3.498	5.93082	-2.4326	2.8	2.8	2.4	3.08	4.2	5.72	TRUE	3 prime end bias	Group3	HighBurden	Early
Array1_3817_GCATGGAATGTA	837	592	Array1_3817_GCATGGAATGTA	T	TSRRM2	NCBITaxon_9541	Macaca fascicularis	EFO_0008919	Seq-Well	10	Granuloma18	PrimaryBioSample_Tissue	MONDO_0018076	tuberculosis	3817	UBERON_0008953	lower lobe of left lung	CL_0000084	T cell	no	unknown	week	UO_0000034	3.498	5.93082	-2.4326	2.8	2.8	2.4	3.08	4.2	5.72	TRUE	3 prime end bias	Group3	HighBurden	Early
Array1_3817_GCATTGTAAATC	1209	612	Array1_3817_GCATTGTAAATC	T	TStemLike	NCBITaxon_9541	Macaca fascicularis	EFO_0008919	Seq-Well	10	Granuloma18	PrimaryBioSample_Tissue	MONDO_0018076	tuberculosis	3817	UBERON_0008953	lower lobe of left lung	CL_0000084	T cell	no	unknown	week	UO_0000034	3.498	5.93082	-2.4326	2.8	2.8	2.4	3.08	4.2	5.72	TRUE	3 prime end bias	Group3	HighBurden	Early
Array1_3817_GCCAACCAATCA	1039	630	Array1_3817_GCCAACCAATCA	T	TStemLike	NCBITaxon_9541	Macaca fascicularis	EFO_0008919	Seq-Well	10	Granuloma18	PrimaryBioSample_Tissue	MONDO_0018076	tuberculosis	3817	UBERON_0008953	lower lobe of left lung	CL_0000084	T cell	no	unknown	week	UO_0000034	3.498	5.93082	-2.4326	2.8	2.8	2.4	3.08	4.2	5.72	TRUE	3 prime end bias	Group3	HighBurden	Early
Array1_3817_GCCAAGGTTTTC	1181	683	Array1_3817_GCCAAGGTTTTC	T	TCytotoxic1	NCBITaxon_9541	Macaca fascicularis	EFO_0008919	Seq-Well	10	Granuloma18	PrimaryBioSample_Tissue	MONDO_0018076	tuberculosis	3817	UBERON_0008953	lower lobe of left lung	CL_0000084	T cell	no	unknown	week	UO_0000034	3.498	5.93082	-2.4326	2.8	2.8	2.4	3.08	4.2	5.72	TRUE	3 prime end bias	Group5	HighBurden	Early
Array1_3817_GCCACATATTTT	1962	1068	Array1_3817_GCCACATATTTT	T	TT1T17Pop1	NCBITaxon_9541	Macaca fascicularis	EFO_0008919	Seq-Well	10	Granuloma18	PrimaryBioSample_Tissue	MONDO_0018076	tuberculosis	3817	UBERON_0008953	lower lobe of left lung	CL_0000084	T cell	no	unknown	week	UO_0000034	3.498	5.93082	-2.4326	2.8	2.8	2.4	3.08	4.2	5.72	TRUE	3 prime end bias	Group3	HighBurden	Early
Array1_3817_GCCACGCCCTAC	2602	1177	Array1_3817_GCCACGCCCTAC	cDC	cDC	NCBITaxon_9541	Macaca fascicularis	EFO_0008919	Seq-Well	10	Granuloma18	PrimaryBioSample_Tissue	MONDO_0018076	tuberculosis	3817	UBERON_0008953	lower lobe of left lung	CL_0000941	thymic conventional dendritic cell	no	unknown	week	UO_0000034	3.498	5.93082	-2.4326	2.8	2.8	2.4	3.08	4.2	5.72	TRUE	3 prime end bias	Group5	HighBurden	Early
Array1_3817_GCCAGCAGGGCT	2255	1046	Array1_3817_GCCAGCAGGGCT	T	TStemLike	NCBITaxon_9541	Macaca fascicularis	EFO_0008919	Seq-Well	10	Granuloma18	PrimaryBioSample_Tissue	MONDO_0018076	tuberculosis	3817	UBERON_0008953	lower lobe of left lung	CL_0000084	T cell	no	unknown	week	UO_0000034	3.498	5.93082	-2.4326	2.8	2.8	2.4	3.08	4.2	5.72	TRUE	3 prime end bias	Group3	HighBurden	Early
Array1_3817_GCCAGGATCACT	961	604	Array1_3817_GCCAGGATCACT	T	TCytotoxic1	NCBITaxon_9541	Macaca fascicularis	EFO_0008919	Seq-Well	10	Granuloma18	PrimaryBioSample_Tissue	MONDO_0018076	tuberculosis	3817	UBERON_0008953	lower lobe of left lung	CL_0000084	T cell	no	unknown	week	UO_0000034	3.498	5.93082	-2.4326	2.8	2.8	2.4	3.08	4.2	5.72	TRUE	3 prime end bias	Group5	HighBurden	Early
Array1_3817_GCCAGGCGCAGG	1412	797	Array1_3817_GCCAGGCGCAGG	T	T	NCBITaxon_9541	Macaca fascicularis	EFO_0008919	Seq-Well	10	Granuloma18	PrimaryBioSample_Tissue	MONDO_0018076	tuberculosis	3817	UBERON_0008953	lower lobe of left lung	CL_0000084	T cell	no	unknown	week	UO_0000034	3.498	5.93082	-2.4326	2.8	2.8	2.4	3.08	4.2	5.72	TRUE	3 prime end bias		HighBurden	Early
Array1_3817_GCCAGTTTTATA	1967	1022	Array1_3817_GCCAGTTTTATA	T	TT1T17Pop1	NCBITaxon_9541	Macaca fascicularis	EFO_0008919	Seq-Well	10	Granuloma18	PrimaryBioSample_Tissue	MONDO_0018076	tuberculosis	3817	UBERON_0008953	lower lobe of left lung	CL_0000084	T cell	no	unknown	week	UO_0000034	3.498	5.93082	-2.4326	2.8	2.8	2.4	3.08	4.2	5.72	TRUE	3 prime end bias	Group3	HighBurden	Early
Array1_3817_GCCATCCAACAT	1651	825	Array1_3817_GCCATCCAACAT	T	TT1T17Pop1	NCBITaxon_9541	Macaca fascicularis	EFO_0008919	Seq-Well	10	Granuloma18	PrimaryBioSample_Tissue	MONDO_0018076	tuberculosis	3817	UBERON_0008953	lower lobe of left lung	CL_0000084	T cell	no	unknown	week	UO_0000034	3.498	5.93082	-2.4326	2.8	2.8	2.4	3.08	4.2	5.72	TRUE	3 prime end bias	Group3	HighBurden	Early
Array1_3817_GCCCATGGCAGT	978	545	Array1_3817_GCCCATGGCAGT	Mphage	Mac1	NCBITaxon_9541	Macaca fascicularis	EFO_0008919	Seq-Well	10	Granuloma18	PrimaryBioSample_Tissue	MONDO_0018076	tuberculosis	3817	UBERON_0008953	lower lobe of left lung	CL_0000235	macrophage	no	unknown	week	UO_0000034	3.498	5.93082	-2.4326	2.8	2.8	2.4	3.08	4.2	5.72	TRUE	3 prime end bias	Group1	HighBurden	Early
Array1_3817_GCCCCGGTATTA	1542	589	Array1_3817_GCCCCGGTATTA	Neutrophil	Neutrophil	NCBITaxon_9541	Macaca fascicularis	EFO_0008919	Seq-Well	10	Granuloma18	PrimaryBioSample_Tissue	MONDO_0018076	tuberculosis	3817	UBERON_0008953	lower lobe of left lung	CL_0000775	neutrophil	no	unknown	week	UO_0000034	3.498	5.93082	-2.4326	2.8	2.8	2.4	3.08	4.2	5.72	TRUE	3 prime end bias	Group4	HighBurden	Early
Array1_3817_GCCCCTCCCCAA	1264	854	Array1_3817_GCCCCTCCCCAA	T	TT1T17Pop1	NCBITaxon_9541	Macaca fascicularis	EFO_0008919	Seq-Well	10	Granuloma18	PrimaryBioSample_Tissue	MONDO_0018076	tuberculosis	3817	UBERON_0008953	lower lobe of left lung	CL_0000084	T cell	no	unknown	week	UO_0000034	3.498	5.93082	-2.4326	2.8	2.8	2.4	3.08	4.2	5.72	TRUE	3 prime end bias	Group3	HighBurden	Early
Array1_3817_GCCCCTGACGAC	2218	1061	Array1_3817_GCCCCTGACGAC	T	TStemLike	NCBITaxon_9541	Macaca fascicularis	EFO_0008919	Seq-Well	10	Granuloma18	PrimaryBioSample_Tissue	MONDO_0018076	tuberculosis	3817	UBERON_0008953	lower lobe of left lung	CL_0000084	T cell	no	unknown	week	UO_0000034	3.498	5.93082	-2.4326	2.8	2.8	2.4	3.08	4.2	5.72	TRUE	3 prime end bias	Group3	HighBurden	Early
Array1_3817_GCCCCTGATATT	19369	4067	Array1_3817_GCCCCTGATATT	Mphage	Mac5	NCBITaxon_9541	Macaca fascicularis	EFO_0008919	Seq-Well	10	Granuloma18	PrimaryBioSample_Tissue	MONDO_0018076	tuberculosis	3817	UBERON_0008953	lower lobe of left lung	CL_0000235	macrophage	no	unknown	week	UO_0000034	3.498	5.93082	-2.4326	2.8	2.8	2.4	3.08	4.2	5.72	TRUE	3 prime end bias	Group1	HighBurden	Early
Array1_3817_GCCCCTGCTATT	820	608	Array1_3817_GCCCCTGCTATT	Mphage	Mac5	NCBITaxon_9541	Macaca fascicularis	EFO_0008919	Seq-Well	10	Granuloma18	PrimaryBioSample_Tissue	MONDO_0018076	tuberculosis	3817	UBERON_0008953	lower lobe of left lung	CL_0000235	macrophage	no	unknown	week	UO_0000034	3.498	5.93082	-2.4326	2.8	2.8	2.4	3.08	4.2	5.72	TRUE	3 prime end bias	Group1	HighBurden	Early
Array1_3817_GCCCGGGGCACT	1114	692	Array1_3817_GCCCGGGGCACT	T	TStemLike	NCBITaxon_9541	Macaca fascicularis	EFO_0008919	Seq-Well	10	Granuloma18	PrimaryBioSample_Tissue	MONDO_0018076	tuberculosis	3817	UBERON_0008953	lower lobe of left lung	CL_0000084	T cell	no	unknown	week	UO_0000034	3.498	5.93082	-2.4326	2.8	2.8	2.4	3.08	4.2	5.72	TRUE	3 prime end bias	Group3	HighBurden	Early
Array1_3817_GCCCGTTCGTGG	1414	797	Array1_3817_GCCCGTTCGTGG	T	TStemLike	NCBITaxon_9541	Macaca fascicularis	EFO_0008919	Seq-Well	10	Granuloma18	PrimaryBioSample_Tissue	MONDO_0018076	tuberculosis	3817	UBERON_0008953	lower lobe of left lung	CL_0000084	T cell	no	unknown	week	UO_0000034	3.498	5.93082	-2.4326	2.8	2.8	2.4	3.08	4.2	5.72	TRUE	3 prime end bias	Group3	HighBurden	Early
Array1_3817_GCCCTACTAAGC	2556	1138	Array1_3817_GCCCTACTAAGC	T	TCytotoxic2	NCBITaxon_9541	Macaca fascicularis	EFO_0008919	Seq-Well	10	Granuloma18	PrimaryBioSample_Tissue	MONDO_0018076	tuberculosis	3817	UBERON_0008953	lower lobe of left lung	CL_0000084	T cell	no	unknown	week	UO_0000034	3.498	5.93082	-2.4326	2.8	2.8	2.4	3.08	4.2	5.72	TRUE	3 prime end bias	Group3	HighBurden	Early
Array1_3817_GCCCTAGCATTT	859	496	Array1_3817_GCCCTAGCATTT	Mphage	Mac1	NCBITaxon_9541	Macaca fascicularis	EFO_0008919	Seq-Well	10	Granuloma18	PrimaryBioSample_Tissue	MONDO_0018076	tuberculosis	3817	UBERON_0008953	lower lobe of left lung	CL_0000235	macrophage	no	unknown	week	UO_0000034	3.498	5.93082	-2.4326	2.8	2.8	2.4	3.08	4.2	5.72	TRUE	3 prime end bias	Group1	HighBurden	Early
Array1_3817_GCCCTGATTTGC	1364	758	Array1_3817_GCCCTGATTTGC	T	TStemLike	NCBITaxon_9541	Macaca fascicularis	EFO_0008919	Seq-Well	10	Granuloma18	PrimaryBioSample_Tissue	MONDO_0018076	tuberculosis	3817	UBERON_0008953	lower lobe of left lung	CL_0000084	T cell	no	unknown	week	UO_0000034	3.498	5.93082	-2.4326	2.8	2.8	2.4	3.08	4.2	5.72	TRUE	3 prime end bias	Group3	HighBurden	Early
Array1_3817_GCCCTTAGACAA	1726	981	Array1_3817_GCCCTTAGACAA	T	TT1T17Pop1	NCBITaxon_9541	Macaca fascicularis	EFO_0008919	Seq-Well	10	Granuloma18	PrimaryBioSample_Tissue	MONDO_0018076	tuberculosis	3817	UBERON_0008953	lower lobe of left lung	CL_0000084	T cell	no	unknown	week	UO_0000034	3.498	5.93082	-2.4326	2.8	2.8	2.4	3.08	4.2	5.72	TRUE	3 prime end bias	Group3	HighBurden	Early
Array1_3817_GCCGAACCGGAC	2623	1144	Array1_3817_GCCGAACCGGAC	T	TCytotoxic2	NCBITaxon_9541	Macaca fascicularis	EFO_0008919	Seq-Well	10	Granuloma18	PrimaryBioSample_Tissue	MONDO_0018076	tuberculosis	3817	UBERON_0008953	lower lobe of left lung	CL_0000084	T cell	no	unknown	week	UO_0000034	3.498	5.93082	-2.4326	2.8	2.8	2.4	3.08	4.2	5.72	TRUE	3 prime end bias	Group3	HighBurden	Early
Array1_3817_GCCGACAACACA	1484	814	Array1_3817_GCCGACAACACA	T	TT1T17Pop1	NCBITaxon_9541	Macaca fascicularis	EFO_0008919	Seq-Well	10	Granuloma18	PrimaryBioSample_Tissue	MONDO_0018076	tuberculosis	3817	UBERON_0008953	lower lobe of left lung	CL_0000084	T cell	no	unknown	week	UO_0000034	3.498	5.93082	-2.4326	2.8	2.8	2.4	3.08	4.2	5.72	TRUE	3 prime end bias	Group3	HighBurden	Early
Array1_3817_GCCGCAGATAGT	1657	875	Array1_3817_GCCGCAGATAGT	Mast	Mast	NCBITaxon_9541	Macaca fascicularis	EFO_0008919	Seq-Well	10	Granuloma18	PrimaryBioSample_Tissue	MONDO_0018076	tuberculosis	3817	UBERON_0008953	lower lobe of left lung	CL_0000097	mast cell	no	unknown	week	UO_0000034	3.498	5.93082	-2.4326	2.8	2.8	2.4	3.08	4.2	5.72	TRUE	3 prime end bias	Group2	HighBurden	Early
Array1_3817_GCCGCCGTCTTA	1457	894	Array1_3817_GCCGCCGTCTTA	T	TT1T17Pop1	NCBITaxon_9541	Macaca fascicularis	EFO_0008919	Seq-Well	10	Granuloma18	PrimaryBioSample_Tissue	MONDO_0018076	tuberculosis	3817	UBERON_0008953	lower lobe of left lung	CL_0000084	T cell	no	unknown	week	UO_0000034	3.498	5.93082	-2.4326	2.8	2.8	2.4	3.08	4.2	5.72	TRUE	3 prime end bias	Group3	HighBurden	Early
Array1_3817_GCCGGCACATGC	1746	854	Array1_3817_GCCGGCACATGC	T	TStemLike	NCBITaxon_9541	Macaca fascicularis	EFO_0008919	Seq-Well	10	Granuloma18	PrimaryBioSample_Tissue	MONDO_0018076	tuberculosis	3817	UBERON_0008953	lower lobe of left lung	CL_0000084	T cell	no	unknown	week	UO_0000034	3.498	5.93082	-2.4326	2.8	2.8	2.4	3.08	4.2	5.72	TRUE	3 prime end bias	Group3	HighBurden	Early
Array1_3817_GCCGGCCACTGT	1418	739	Array1_3817_GCCGGCCACTGT	T	TCytotoxic2	NCBITaxon_9541	Macaca fascicularis	EFO_0008919	Seq-Well	10	Granuloma18	PrimaryBioSample_Tissue	MONDO_0018076	tuberculosis	3817	UBERON_0008953	lower lobe of left lung	CL_0000084	T cell	no	unknown	week	UO_0000034	3.498	5.93082	-2.4326	2.8	2.8	2.4	3.08	4.2	5.72	TRUE	3 prime end bias	Group3	HighBurden	Early
Array1_3817_GCCGTAGGATAC	1246	777	Array1_3817_GCCGTAGGATAC	T	TCytotoxic5	NCBITaxon_9541	Macaca fascicularis	EFO_0008919	Seq-Well	10	Granuloma18	PrimaryBioSample_Tissue	MONDO_0018076	tuberculosis	3817	UBERON_0008953	lower lobe of left lung	CL_0000084	T cell	no	unknown	week	UO_0000034	3.498	5.93082	-2.4326	2.8	2.8	2.4	3.08	4.2	5.72	TRUE	3 prime end bias	Group5	HighBurden	Early
Array1_3817_GCCGTCAATGAA	1479	761	Array1_3817_GCCGTCAATGAA	T	TCytotoxic5	NCBITaxon_9541	Macaca fascicularis	EFO_0008919	Seq-Well	10	Granuloma18	PrimaryBioSample_Tissue	MONDO_0018076	tuberculosis	3817	UBERON_0008953	lower lobe of left lung	CL_0000084	T cell	no	unknown	week	UO_0000034	3.498	5.93082	-2.4326	2.8	2.8	2.4	3.08	4.2	5.72	TRUE	3 prime end bias	Group5	HighBurden	Early
Array1_3817_GCCGTCGCTAGC	1200	807	Array1_3817_GCCGTCGCTAGC	T	TSRRM2	NCBITaxon_9541	Macaca fascicularis	EFO_0008919	Seq-Well	10	Granuloma18	PrimaryBioSample_Tissue	MONDO_0018076	tuberculosis	3817	UBERON_0008953	lower lobe of left lung	CL_0000084	T cell	no	unknown	week	UO_0000034	3.498	5.93082	-2.4326	2.8	2.8	2.4	3.08	4.2	5.72	TRUE	3 prime end bias	Group3	HighBurden	Early
Array1_3817_GCCGTTGCTCCA	1074	600	Array1_3817_GCCGTTGCTCCA	T	TStemLike	NCBITaxon_9541	Macaca fascicularis	EFO_0008919	Seq-Well	10	Granuloma18	PrimaryBioSample_Tissue	MONDO_0018076	tuberculosis	3817	UBERON_0008953	lower lobe of left lung	CL_0000084	T cell	no	unknown	week	UO_0000034	3.498	5.93082	-2.4326	2.8	2.8	2.4	3.08	4.2	5.72	TRUE	3 prime end bias	Group3	HighBurden	Early
Array1_3817_GCCTATGTATGT	1664	748	Array1_3817_GCCTATGTATGT	T	TCytotoxic1	NCBITaxon_9541	Macaca fascicularis	EFO_0008919	Seq-Well	10	Granuloma18	PrimaryBioSample_Tissue	MONDO_0018076	tuberculosis	3817	UBERON_0008953	lower lobe of left lung	CL_0000084	T cell	no	unknown	week	UO_0000034	3.498	5.93082	-2.4326	2.8	2.8	2.4	3.08	4.2	5.72	TRUE	3 prime end bias	Group5	HighBurden	Early
Array1_3817_GCCTCGACCTAG	1034	592	Array1_3817_GCCTCGACCTAG	T	TStemLike	NCBITaxon_9541	Macaca fascicularis	EFO_0008919	Seq-Well	10	Granuloma18	PrimaryBioSample_Tissue	MONDO_0018076	tuberculosis	3817	UBERON_0008953	lower lobe of left lung	CL_0000084	T cell	no	unknown	week	UO_0000034	3.498	5.93082	-2.4326	2.8	2.8	2.4	3.08	4.2	5.72	TRUE	3 prime end bias	Group3	HighBurden	Early
Array1_3817_GCCTCGAGAAAT	3264	1478	Array1_3817_GCCTCGAGAAAT	T	TCytotoxic1	NCBITaxon_9541	Macaca fascicularis	EFO_0008919	Seq-Well	10	Granuloma18	PrimaryBioSample_Tissue	MONDO_0018076	tuberculosis	3817	UBERON_0008953	lower lobe of left lung	CL_0000084	T cell	no	unknown	week	UO_0000034	3.498	5.93082	-2.4326	2.8	2.8	2.4	3.08	4.2	5.72	TRUE	3 prime end bias	Group5	HighBurden	Early
Array1_3817_GCCTGGATCAGA	11162	2976	Array1_3817_GCCTGGATCAGA	Mphage	Mac3	NCBITaxon_9541	Macaca fascicularis	EFO_0008919	Seq-Well	10	Granuloma18	PrimaryBioSample_Tissue	MONDO_0018076	tuberculosis	3817	UBERON_0008953	lower lobe of left lung	CL_0000235	macrophage	no	unknown	week	UO_0000034	3.498	5.93082	-2.4326	2.8	2.8	2.4	3.08	4.2	5.72	TRUE	3 prime end bias	Group1	HighBurden	Early
Array1_3817_GCCTTAACGAAT	2637	1169	Array1_3817_GCCTTAACGAAT	T	TCytotoxic5	NCBITaxon_9541	Macaca fascicularis	EFO_0008919	Seq-Well	10	Granuloma18	PrimaryBioSample_Tissue	MONDO_0018076	tuberculosis	3817	UBERON_0008953	lower lobe of left lung	CL_0000084	T cell	no	unknown	week	UO_0000034	3.498	5.93082	-2.4326	2.8	2.8	2.4	3.08	4.2	5.72	TRUE	3 prime end bias	Group5	HighBurden	Early
Array1_3817_GCCTTGTGAGCC	3573	1627	Array1_3817_GCCTTGTGAGCC	T	TT1T17Pop1	NCBITaxon_9541	Macaca fascicularis	EFO_0008919	Seq-Well	10	Granuloma18	PrimaryBioSample_Tissue	MONDO_0018076	tuberculosis	3817	UBERON_0008953	lower lobe of left lung	CL_0000084	T cell	no	unknown	week	UO_0000034	3.498	5.93082	-2.4326	2.8	2.8	2.4	3.08	4.2	5.72	TRUE	3 prime end bias	Group3	HighBurden	Early
Array1_3817_GCGAATCGACTA	2517	1145	Array1_3817_GCGAATCGACTA	Mphage	Mac7	NCBITaxon_9541	Macaca fascicularis	EFO_0008919	Seq-Well	10	Granuloma18	PrimaryBioSample_Tissue	MONDO_0018076	tuberculosis	3817	UBERON_0008953	lower lobe of left lung	CL_0000235	macrophage	no	unknown	week	UO_0000034	3.498	5.93082	-2.4326	2.8	2.8	2.4	3.08	4.2	5.72	TRUE	3 prime end bias	Group3	HighBurden	Early
Array1_3817_GCGATACTAATG	1612	742	Array1_3817_GCGATACTAATG	T	TStemLike	NCBITaxon_9541	Macaca fascicularis	EFO_0008919	Seq-Well	10	Granuloma18	PrimaryBioSample_Tissue	MONDO_0018076	tuberculosis	3817	UBERON_0008953	lower lobe of left lung	CL_0000084	T cell	no	unknown	week	UO_0000034	3.498	5.93082	-2.4326	2.8	2.8	2.4	3.08	4.2	5.72	TRUE	3 prime end bias	Group3	HighBurden	Early
Array1_3817_GCGATGTGCACT	3342	1286	Array1_3817_GCGATGTGCACT	T	TT1T17Pop1	NCBITaxon_9541	Macaca fascicularis	EFO_0008919	Seq-Well	10	Granuloma18	PrimaryBioSample_Tissue	MONDO_0018076	tuberculosis	3817	UBERON_0008953	lower lobe of left lung	CL_0000084	T cell	no	unknown	week	UO_0000034	3.498	5.93082	-2.4326	2.8	2.8	2.4	3.08	4.2	5.72	TRUE	3 prime end bias	Group3	HighBurden	Early
Array1_3817_GCGCCCATAACA	1835	920	Array1_3817_GCGCCCATAACA	B	B	NCBITaxon_9541	Macaca fascicularis	EFO_0008919	Seq-Well	10	Granuloma18	PrimaryBioSample_Tissue	MONDO_0018076	tuberculosis	3817	UBERON_0008953	lower lobe of left lung	CL_0000236	B cell	no	unknown	week	UO_0000034	3.498	5.93082	-2.4326	2.8	2.8	2.4	3.08	4.2	5.72	TRUE	3 prime end bias	Group5	HighBurden	Early
Array1_3817_GCGCTGTCCTCA	3693	1402	Array1_3817_GCGCTGTCCTCA	B	B	NCBITaxon_9541	Macaca fascicularis	EFO_0008919	Seq-Well	10	Granuloma18	PrimaryBioSample_Tissue	MONDO_0018076	tuberculosis	3817	UBERON_0008953	lower lobe of left lung	CL_0000236	B cell	no	unknown	week	UO_0000034	3.498	5.93082	-2.4326	2.8	2.8	2.4	3.08	4.2	5.72	TRUE	3 prime end bias	Group5	HighBurden	Early
Array1_3817_GCGGATGTGGAA	2379	1099	Array1_3817_GCGGATGTGGAA	T	TCytotoxic5	NCBITaxon_9541	Macaca fascicularis	EFO_0008919	Seq-Well	10	Granuloma18	PrimaryBioSample_Tissue	MONDO_0018076	tuberculosis	3817	UBERON_0008953	lower lobe of left lung	CL_0000084	T cell	no	unknown	week	UO_0000034	3.498	5.93082	-2.4326	2.8	2.8	2.4	3.08	4.2	5.72	TRUE	3 prime end bias	Group5	HighBurden	Early
Array1_3817_GCGGATTCTTAG	916	545	Array1_3817_GCGGATTCTTAG	T	TStemLike	NCBITaxon_9541	Macaca fascicularis	EFO_0008919	Seq-Well	10	Granuloma18	PrimaryBioSample_Tissue	MONDO_0018076	tuberculosis	3817	UBERON_0008953	lower lobe of left lung	CL_0000084	T cell	no	unknown	week	UO_0000034	3.498	5.93082	-2.4326	2.8	2.8	2.4	3.08	4.2	5.72	TRUE	3 prime end bias	Group3	HighBurden	Early
Array1_3817_GCGGCACTTATC	1416	825	Array1_3817_GCGGCACTTATC	T	TCytotoxic2	NCBITaxon_9541	Macaca fascicularis	EFO_0008919	Seq-Well	10	Granuloma18	PrimaryBioSample_Tissue	MONDO_0018076	tuberculosis	3817	UBERON_0008953	lower lobe of left lung	CL_0000084	T cell	no	unknown	week	UO_0000034	3.498	5.93082	-2.4326	2.8	2.8	2.4	3.08	4.2	5.72	TRUE	3 prime end bias	Group3	HighBurden	Early
Array1_3817_GCGGGGCATATT	1250	662	Array1_3817_GCGGGGCATATT	T	TStemLike	NCBITaxon_9541	Macaca fascicularis	EFO_0008919	Seq-Well	10	Granuloma18	PrimaryBioSample_Tissue	MONDO_0018076	tuberculosis	3817	UBERON_0008953	lower lobe of left lung	CL_0000084	T cell	no	unknown	week	UO_0000034	3.498	5.93082	-2.4326	2.8	2.8	2.4	3.08	4.2	5.72	TRUE	3 prime end bias	Group3	HighBurden	Early
Array1_3817_GCGGTGTCTATT	2955	1227	Array1_3817_GCGGTGTCTATT	T	TT1T17Pop1	NCBITaxon_9541	Macaca fascicularis	EFO_0008919	Seq-Well	10	Granuloma18	PrimaryBioSample_Tissue	MONDO_0018076	tuberculosis	3817	UBERON_0008953	lower lobe of left lung	CL_0000084	T cell	no	unknown	week	UO_0000034	3.498	5.93082	-2.4326	2.8	2.8	2.4	3.08	4.2	5.72	TRUE	3 prime end bias	Group3	HighBurden	Early
Array1_3817_GCGTAATGTCTT	808	477	Array1_3817_GCGTAATGTCTT	Neutrophil	Neutrophil	NCBITaxon_9541	Macaca fascicularis	EFO_0008919	Seq-Well	10	Granuloma18	PrimaryBioSample_Tissue	MONDO_0018076	tuberculosis	3817	UBERON_0008953	lower lobe of left lung	CL_0000775	neutrophil	no	unknown	week	UO_0000034	3.498	5.93082	-2.4326	2.8	2.8	2.4	3.08	4.2	5.72	TRUE	3 prime end bias	Group4	HighBurden	Early
Array1_3817_GCGTCTCGTCAA	1537	816	Array1_3817_GCGTCTCGTCAA	T	TStemLike	NCBITaxon_9541	Macaca fascicularis	EFO_0008919	Seq-Well	10	Granuloma18	PrimaryBioSample_Tissue	MONDO_0018076	tuberculosis	3817	UBERON_0008953	lower lobe of left lung	CL_0000084	T cell	no	unknown	week	UO_0000034	3.498	5.93082	-2.4326	2.8	2.8	2.4	3.08	4.2	5.72	TRUE	3 prime end bias	Group3	HighBurden	Early
Array1_3817_GCGTGCACCATC	1090	663	Array1_3817_GCGTGCACCATC	T	TStemLike	NCBITaxon_9541	Macaca fascicularis	EFO_0008919	Seq-Well	10	Granuloma18	PrimaryBioSample_Tissue	MONDO_0018076	tuberculosis	3817	UBERON_0008953	lower lobe of left lung	CL_0000084	T cell	no	unknown	week	UO_0000034	3.498	5.93082	-2.4326	2.8	2.8	2.4	3.08	4.2	5.72	TRUE	3 prime end bias	Group3	HighBurden	Early
Array1_3817_GCGTGTTCTAAA	722	475	Array1_3817_GCGTGTTCTAAA	T	TCytotoxic2	NCBITaxon_9541	Macaca fascicularis	EFO_0008919	Seq-Well	10	Granuloma18	PrimaryBioSample_Tissue	MONDO_0018076	tuberculosis	3817	UBERON_0008953	lower lobe of left lung	CL_0000084	T cell	no	unknown	week	UO_0000034	3.498	5.93082	-2.4326	2.8	2.8	2.4	3.08	4.2	5.72	TRUE	3 prime end bias	Group3	HighBurden	Early
Array1_3817_GCGTTAATGTGG	1155	492	Array1_3817_GCGTTAATGTGG	T	TCytotoxic5	NCBITaxon_9541	Macaca fascicularis	EFO_0008919	Seq-Well	10	Granuloma18	PrimaryBioSample_Tissue	MONDO_0018076	tuberculosis	3817	UBERON_0008953	lower lobe of left lung	CL_0000084	T cell	no	unknown	week	UO_0000034	3.498	5.93082	-2.4326	2.8	2.8	2.4	3.08	4.2	5.72	TRUE	3 prime end bias	Group5	HighBurden	Early
Array1_3817_GCGTTAGCACGT	1676	797	Array1_3817_GCGTTAGCACGT	T	TStemLike	NCBITaxon_9541	Macaca fascicularis	EFO_0008919	Seq-Well	10	Granuloma18	PrimaryBioSample_Tissue	MONDO_0018076	tuberculosis	3817	UBERON_0008953	lower lobe of left lung	CL_0000084	T cell	no	unknown	week	UO_0000034	3.498	5.93082	-2.4326	2.8	2.8	2.4	3.08	4.2	5.72	TRUE	3 prime end bias	Group3	HighBurden	Early
Array1_3817_GCGTTTTCTCTG	1488	743	Array1_3817_GCGTTTTCTCTG	T	TInterferon	NCBITaxon_9541	Macaca fascicularis	EFO_0008919	Seq-Well	10	Granuloma18	PrimaryBioSample_Tissue	MONDO_0018076	tuberculosis	3817	UBERON_0008953	lower lobe of left lung	CL_0000084	T cell	no	unknown	week	UO_0000034	3.498	5.93082	-2.4326	2.8	2.8	2.4	3.08	4.2	5.72	TRUE	3 prime end bias	Group5	HighBurden	Early
Array1_3817_GCTAACTGGTGA	2071	871	Array1_3817_GCTAACTGGTGA	Mast	Mast	NCBITaxon_9541	Macaca fascicularis	EFO_0008919	Seq-Well	10	Granuloma18	PrimaryBioSample_Tissue	MONDO_0018076	tuberculosis	3817	UBERON_0008953	lower lobe of left lung	CL_0000097	mast cell	no	unknown	week	UO_0000034	3.498	5.93082	-2.4326	2.8	2.8	2.4	3.08	4.2	5.72	TRUE	3 prime end bias	Group2	HighBurden	Early
Array1_3817_GCTAAGACCTGC	1153	705	Array1_3817_GCTAAGACCTGC	T	TCytotoxic5	NCBITaxon_9541	Macaca fascicularis	EFO_0008919	Seq-Well	10	Granuloma18	PrimaryBioSample_Tissue	MONDO_0018076	tuberculosis	3817	UBERON_0008953	lower lobe of left lung	CL_0000084	T cell	no	unknown	week	UO_0000034	3.498	5.93082	-2.4326	2.8	2.8	2.4	3.08	4.2	5.72	TRUE	3 prime end bias	Group5	HighBurden	Early
Array1_3817_GCTAAGTTTTGG	809	484	Array1_3817_GCTAAGTTTTGG	T	TCytotoxic1	NCBITaxon_9541	Macaca fascicularis	EFO_0008919	Seq-Well	10	Granuloma18	PrimaryBioSample_Tissue	MONDO_0018076	tuberculosis	3817	UBERON_0008953	lower lobe of left lung	CL_0000084	T cell	no	unknown	week	UO_0000034	3.498	5.93082	-2.4326	2.8	2.8	2.4	3.08	4.2	5.72	TRUE	3 prime end bias	Group5	HighBurden	Early
Array1_3817_GCTAATCACTCG	940	445	Array1_3817_GCTAATCACTCG	Neutrophil	Neutrophil	NCBITaxon_9541	Macaca fascicularis	EFO_0008919	Seq-Well	10	Granuloma18	PrimaryBioSample_Tissue	MONDO_0018076	tuberculosis	3817	UBERON_0008953	lower lobe of left lung	CL_0000775	neutrophil	no	unknown	week	UO_0000034	3.498	5.93082	-2.4326	2.8	2.8	2.4	3.08	4.2	5.72	TRUE	3 prime end bias	Group4	HighBurden	Early
Array1_3817_GCTACTAGCGTC	1262	647	Array1_3817_GCTACTAGCGTC	T	TCytotoxic4	NCBITaxon_9541	Macaca fascicularis	EFO_0008919	Seq-Well	10	Granuloma18	PrimaryBioSample_Tissue	MONDO_0018076	tuberculosis	3817	UBERON_0008953	lower lobe of left lung	CL_0000084	T cell	no	unknown	week	UO_0000034	3.498	5.93082	-2.4326	2.8	2.8	2.4	3.08	4.2	5.72	TRUE	3 prime end bias	Group3	HighBurden	Early
Array1_3817_GCTAGCATAGTG	1419	871	Array1_3817_GCTAGCATAGTG	T	TSRRM2	NCBITaxon_9541	Macaca fascicularis	EFO_0008919	Seq-Well	10	Granuloma18	PrimaryBioSample_Tissue	MONDO_0018076	tuberculosis	3817	UBERON_0008953	lower lobe of left lung	CL_0000084	T cell	no	unknown	week	UO_0000034	3.498	5.93082	-2.4326	2.8	2.8	2.4	3.08	4.2	5.72	TRUE	3 prime end bias	Group3	HighBurden	Early
Array1_3817_GCTATACGTTAC	2115	1159	Array1_3817_GCTATACGTTAC	Mast	Mast	NCBITaxon_9541	Macaca fascicularis	EFO_0008919	Seq-Well	10	Granuloma18	PrimaryBioSample_Tissue	MONDO_0018076	tuberculosis	3817	UBERON_0008953	lower lobe of left lung	CL_0000097	mast cell	no	unknown	week	UO_0000034	3.498	5.93082	-2.4326	2.8	2.8	2.4	3.08	4.2	5.72	TRUE	3 prime end bias	Group2	HighBurden	Early
Array1_3817_GCTCAAGAGTCC	3430	1398	Array1_3817_GCTCAAGAGTCC	T	TT1T17Pop1	NCBITaxon_9541	Macaca fascicularis	EFO_0008919	Seq-Well	10	Granuloma18	PrimaryBioSample_Tissue	MONDO_0018076	tuberculosis	3817	UBERON_0008953	lower lobe of left lung	CL_0000084	T cell	no	unknown	week	UO_0000034	3.498	5.93082	-2.4326	2.8	2.8	2.4	3.08	4.2	5.72	TRUE	3 prime end bias	Group3	HighBurden	Early
Array1_3817_GCTCACACTTGA	1684	987	Array1_3817_GCTCACACTTGA	T	TSRRM2	NCBITaxon_9541	Macaca fascicularis	EFO_0008919	Seq-Well	10	Granuloma18	PrimaryBioSample_Tissue	MONDO_0018076	tuberculosis	3817	UBERON_0008953	lower lobe of left lung	CL_0000084	T cell	no	unknown	week	UO_0000034	3.498	5.93082	-2.4326	2.8	2.8	2.4	3.08	4.2	5.72	TRUE	3 prime end bias	Group3	HighBurden	Early
Array1_3817_GCTCCAGACCGG	2306	1291	Array1_3817_GCTCCAGACCGG	T	TT1T17Pop3	NCBITaxon_9541	Macaca fascicularis	EFO_0008919	Seq-Well	10	Granuloma18	PrimaryBioSample_Tissue	MONDO_0018076	tuberculosis	3817	UBERON_0008953	lower lobe of left lung	CL_0000084	T cell	no	unknown	week	UO_0000034	3.498	5.93082	-2.4326	2.8	2.8	2.4	3.08	4.2	5.72	TRUE	3 prime end bias	Group3	HighBurden	Early
Array1_3817_GCTCGCAAGATA	1481	824	Array1_3817_GCTCGCAAGATA	Mphage	Mac2	NCBITaxon_9541	Macaca fascicularis	EFO_0008919	Seq-Well	10	Granuloma18	PrimaryBioSample_Tissue	MONDO_0018076	tuberculosis	3817	UBERON_0008953	lower lobe of left lung	CL_0000235	macrophage	no	unknown	week	UO_0000034	3.498	5.93082	-2.4326	2.8	2.8	2.4	3.08	4.2	5.72	TRUE	3 prime end bias	Group1	HighBurden	Early
Array1_3817_GCTGAGTTAACG	1480	851	Array1_3817_GCTGAGTTAACG	T	TT1T17Pop2	NCBITaxon_9541	Macaca fascicularis	EFO_0008919	Seq-Well	10	Granuloma18	PrimaryBioSample_Tissue	MONDO_0018076	tuberculosis	3817	UBERON_0008953	lower lobe of left lung	CL_0000084	T cell	no	unknown	week	UO_0000034	3.498	5.93082	-2.4326	2.8	2.8	2.4	3.08	4.2	5.72	TRUE	3 prime end bias	Group4	HighBurden	Early
Array1_3817_GCTGCATTGTCC	751	466	Array1_3817_GCTGCATTGTCC	T	TCytotoxic5	NCBITaxon_9541	Macaca fascicularis	EFO_0008919	Seq-Well	10	Granuloma18	PrimaryBioSample_Tissue	MONDO_0018076	tuberculosis	3817	UBERON_0008953	lower lobe of left lung	CL_0000084	T cell	no	unknown	week	UO_0000034	3.498	5.93082	-2.4326	2.8	2.8	2.4	3.08	4.2	5.72	TRUE	3 prime end bias	Group5	HighBurden	Early
Array1_3817_GCTGGCCCGGTT	881	454	Array1_3817_GCTGGCCCGGTT	T	T	NCBITaxon_9541	Macaca fascicularis	EFO_0008919	Seq-Well	10	Granuloma18	PrimaryBioSample_Tissue	MONDO_0018076	tuberculosis	3817	UBERON_0008953	lower lobe of left lung	CL_0000084	T cell	no	unknown	week	UO_0000034	3.498	5.93082	-2.4326	2.8	2.8	2.4	3.08	4.2	5.72	TRUE	3 prime end bias		HighBurden	Early
Array1_3817_GCTTACATGATA	2700	1232	Array1_3817_GCTTACATGATA	T	T	NCBITaxon_9541	Macaca fascicularis	EFO_0008919	Seq-Well	10	Granuloma18	PrimaryBioSample_Tissue	MONDO_0018076	tuberculosis	3817	UBERON_0008953	lower lobe of left lung	CL_0000084	T cell	no	unknown	week	UO_0000034	3.498	5.93082	-2.4326	2.8	2.8	2.4	3.08	4.2	5.72	TRUE	3 prime end bias		HighBurden	Early
Array1_3817_GCTTAGAATATC	1328	756	Array1_3817_GCTTAGAATATC	T	TStemLike	NCBITaxon_9541	Macaca fascicularis	EFO_0008919	Seq-Well	10	Granuloma18	PrimaryBioSample_Tissue	MONDO_0018076	tuberculosis	3817	UBERON_0008953	lower lobe of left lung	CL_0000084	T cell	no	unknown	week	UO_0000034	3.498	5.93082	-2.4326	2.8	2.8	2.4	3.08	4.2	5.72	TRUE	3 prime end bias	Group3	HighBurden	Early
Array1_3817_GCTTCATACTGC	3102	1467	Array1_3817_GCTTCATACTGC	T	TT1T17Pop1	NCBITaxon_9541	Macaca fascicularis	EFO_0008919	Seq-Well	10	Granuloma18	PrimaryBioSample_Tissue	MONDO_0018076	tuberculosis	3817	UBERON_0008953	lower lobe of left lung	CL_0000084	T cell	no	unknown	week	UO_0000034	3.498	5.93082	-2.4326	2.8	2.8	2.4	3.08	4.2	5.72	TRUE	3 prime end bias	Group3	HighBurden	Early
Array1_3817_GCTTCCGCGACT	1539	796	Array1_3817_GCTTCCGCGACT	T	TStemLike	NCBITaxon_9541	Macaca fascicularis	EFO_0008919	Seq-Well	10	Granuloma18	PrimaryBioSample_Tissue	MONDO_0018076	tuberculosis	3817	UBERON_0008953	lower lobe of left lung	CL_0000084	T cell	no	unknown	week	UO_0000034	3.498	5.93082	-2.4326	2.8	2.8	2.4	3.08	4.2	5.72	TRUE	3 prime end bias	Group3	HighBurden	Early
Array1_3817_GCTTGTTTCGTG	998	468	Array1_3817_GCTTGTTTCGTG	RBC	RBC	NCBITaxon_9541	Macaca fascicularis	EFO_0008919	Seq-Well	10	Granuloma18	PrimaryBioSample_Tissue	MONDO_0018076	tuberculosis	3817	UBERON_0008953	lower lobe of left lung	CL_0000232	erythrocyte	no	unknown	week	UO_0000034	3.498	5.93082	-2.4326	2.8	2.8	2.4	3.08	4.2	5.72	TRUE	3 prime end bias	Group4	HighBurden	Early
Array1_3817_GGAAAGCTTGCC	832	519	Array1_3817_GGAAAGCTTGCC	T	TCytotoxic1	NCBITaxon_9541	Macaca fascicularis	EFO_0008919	Seq-Well	10	Granuloma18	PrimaryBioSample_Tissue	MONDO_0018076	tuberculosis	3817	UBERON_0008953	lower lobe of left lung	CL_0000084	T cell	no	unknown	week	UO_0000034	3.498	5.93082	-2.4326	2.8	2.8	2.4	3.08	4.2	5.72	TRUE	3 prime end bias	Group5	HighBurden	Early
Array1_3817_GGAACAGAGAAT	1038	678	Array1_3817_GGAACAGAGAAT	T	TCytotoxic4	NCBITaxon_9541	Macaca fascicularis	EFO_0008919	Seq-Well	10	Granuloma18	PrimaryBioSample_Tissue	MONDO_0018076	tuberculosis	3817	UBERON_0008953	lower lobe of left lung	CL_0000084	T cell	no	unknown	week	UO_0000034	3.498	5.93082	-2.4326	2.8	2.8	2.4	3.08	4.2	5.72	TRUE	3 prime end bias	Group3	HighBurden	Early
Array1_3817_GGAACAGGTCTG	1949	995	Array1_3817_GGAACAGGTCTG	T	TStemLike	NCBITaxon_9541	Macaca fascicularis	EFO_0008919	Seq-Well	10	Granuloma18	PrimaryBioSample_Tissue	MONDO_0018076	tuberculosis	3817	UBERON_0008953	lower lobe of left lung	CL_0000084	T cell	no	unknown	week	UO_0000034	3.498	5.93082	-2.4326	2.8	2.8	2.4	3.08	4.2	5.72	TRUE	3 prime end bias	Group3	HighBurden	Early
Array1_3817_GGAAGACGCAGG	1046	632	Array1_3817_GGAAGACGCAGG	T	TCytotoxic4	NCBITaxon_9541	Macaca fascicularis	EFO_0008919	Seq-Well	10	Granuloma18	PrimaryBioSample_Tissue	MONDO_0018076	tuberculosis	3817	UBERON_0008953	lower lobe of left lung	CL_0000084	T cell	no	unknown	week	UO_0000034	3.498	5.93082	-2.4326	2.8	2.8	2.4	3.08	4.2	5.72	TRUE	3 prime end bias	Group3	HighBurden	Early
Array1_3817_GGAAGCCGAGCC	3260	1513	Array1_3817_GGAAGCCGAGCC	T	TT1T17Pop1	NCBITaxon_9541	Macaca fascicularis	EFO_0008919	Seq-Well	10	Granuloma18	PrimaryBioSample_Tissue	MONDO_0018076	tuberculosis	3817	UBERON_0008953	lower lobe of left lung	CL_0000084	T cell	no	unknown	week	UO_0000034	3.498	5.93082	-2.4326	2.8	2.8	2.4	3.08	4.2	5.72	TRUE	3 prime end bias	Group3	HighBurden	Early
Array1_3817_GGACCAGTTTTG	866	447	Array1_3817_GGACCAGTTTTG	Neutrophil	Neutrophil	NCBITaxon_9541	Macaca fascicularis	EFO_0008919	Seq-Well	10	Granuloma18	PrimaryBioSample_Tissue	MONDO_0018076	tuberculosis	3817	UBERON_0008953	lower lobe of left lung	CL_0000775	neutrophil	no	unknown	week	UO_0000034	3.498	5.93082	-2.4326	2.8	2.8	2.4	3.08	4.2	5.72	TRUE	3 prime end bias	Group4	HighBurden	Early
Array1_3817_GGACCCAGCAAG	1109	662	Array1_3817_GGACCCAGCAAG	Mphage	Mac2	NCBITaxon_9541	Macaca fascicularis	EFO_0008919	Seq-Well	10	Granuloma18	PrimaryBioSample_Tissue	MONDO_0018076	tuberculosis	3817	UBERON_0008953	lower lobe of left lung	CL_0000235	macrophage	no	unknown	week	UO_0000034	3.498	5.93082	-2.4326	2.8	2.8	2.4	3.08	4.2	5.72	TRUE	3 prime end bias	Group1	HighBurden	Early
Array1_3817_GGACTATTTCGA	1779	915	Array1_3817_GGACTATTTCGA	T	TCytotoxic1	NCBITaxon_9541	Macaca fascicularis	EFO_0008919	Seq-Well	10	Granuloma18	PrimaryBioSample_Tissue	MONDO_0018076	tuberculosis	3817	UBERON_0008953	lower lobe of left lung	CL_0000084	T cell	no	unknown	week	UO_0000034	3.498	5.93082	-2.4326	2.8	2.8	2.4	3.08	4.2	5.72	TRUE	3 prime end bias	Group5	HighBurden	Early
Array1_3817_GGACTCACCTCC	1874	1094	Array1_3817_GGACTCACCTCC	T	TCytotoxic5	NCBITaxon_9541	Macaca fascicularis	EFO_0008919	Seq-Well	10	Granuloma18	PrimaryBioSample_Tissue	MONDO_0018076	tuberculosis	3817	UBERON_0008953	lower lobe of left lung	CL_0000084	T cell	no	unknown	week	UO_0000034	3.498	5.93082	-2.4326	2.8	2.8	2.4	3.08	4.2	5.72	TRUE	3 prime end bias	Group5	HighBurden	Early
Array1_3817_GGAGACTATAAT	1167	636	Array1_3817_GGAGACTATAAT	T	TCytotoxic3	NCBITaxon_9541	Macaca fascicularis	EFO_0008919	Seq-Well	10	Granuloma18	PrimaryBioSample_Tissue	MONDO_0018076	tuberculosis	3817	UBERON_0008953	lower lobe of left lung	CL_0000084	T cell	no	unknown	week	UO_0000034	3.498	5.93082	-2.4326	2.8	2.8	2.4	3.08	4.2	5.72	TRUE	3 prime end bias	Group5	HighBurden	Early
Array1_3817_GGAGATTATGAC	2262	1034	Array1_3817_GGAGATTATGAC	T	TCytotoxic5	NCBITaxon_9541	Macaca fascicularis	EFO_0008919	Seq-Well	10	Granuloma18	PrimaryBioSample_Tissue	MONDO_0018076	tuberculosis	3817	UBERON_0008953	lower lobe of left lung	CL_0000084	T cell	no	unknown	week	UO_0000034	3.498	5.93082	-2.4326	2.8	2.8	2.4	3.08	4.2	5.72	TRUE	3 prime end bias	Group5	HighBurden	Early
Array1_3817_GGAGGCAAATCT	1595	1104	Array1_3817_GGAGGCAAATCT	T2P	T2P	NCBITaxon_9541	Macaca fascicularis	EFO_0008919	Seq-Well	10	Granuloma18	PrimaryBioSample_Tissue	MONDO_0018076	tuberculosis	3817	UBERON_0008953	lower lobe of left lung	CL_0002063	type II pneumocyte	no	unknown	week	UO_0000034	3.498	5.93082	-2.4326	2.8	2.8	2.4	3.08	4.2	5.72	TRUE	3 prime end bias	Group4	HighBurden	Early
Array1_3817_GGATCAACCGTT	900	509	Array1_3817_GGATCAACCGTT	RBC	RBC	NCBITaxon_9541	Macaca fascicularis	EFO_0008919	Seq-Well	10	Granuloma18	PrimaryBioSample_Tissue	MONDO_0018076	tuberculosis	3817	UBERON_0008953	lower lobe of left lung	CL_0000232	erythrocyte	no	unknown	week	UO_0000034	3.498	5.93082	-2.4326	2.8	2.8	2.4	3.08	4.2	5.72	TRUE	3 prime end bias	Group4	HighBurden	Early
Array1_3817_GGATGAGCCCGT	1576	893	Array1_3817_GGATGAGCCCGT	T	TCytotoxic1	NCBITaxon_9541	Macaca fascicularis	EFO_0008919	Seq-Well	10	Granuloma18	PrimaryBioSample_Tissue	MONDO_0018076	tuberculosis	3817	UBERON_0008953	lower lobe of left lung	CL_0000084	T cell	no	unknown	week	UO_0000034	3.498	5.93082	-2.4326	2.8	2.8	2.4	3.08	4.2	5.72	TRUE	3 prime end bias	Group5	HighBurden	Early
Array1_3817_GGATGATGTTGT	2814	1186	Array1_3817_GGATGATGTTGT	B	B	NCBITaxon_9541	Macaca fascicularis	EFO_0008919	Seq-Well	10	Granuloma18	PrimaryBioSample_Tissue	MONDO_0018076	tuberculosis	3817	UBERON_0008953	lower lobe of left lung	CL_0000236	B cell	no	unknown	week	UO_0000034	3.498	5.93082	-2.4326	2.8	2.8	2.4	3.08	4.2	5.72	TRUE	3 prime end bias	Group5	HighBurden	Early
Array1_3817_GGATGCGAACCC	706	445	Array1_3817_GGATGCGAACCC	T	TCytotoxic5	NCBITaxon_9541	Macaca fascicularis	EFO_0008919	Seq-Well	10	Granuloma18	PrimaryBioSample_Tissue	MONDO_0018076	tuberculosis	3817	UBERON_0008953	lower lobe of left lung	CL_0000084	T cell	no	unknown	week	UO_0000034	3.498	5.93082	-2.4326	2.8	2.8	2.4	3.08	4.2	5.72	TRUE	3 prime end bias	Group5	HighBurden	Early
Array1_3817_GGCAAAAGGGGA	1077	628	Array1_3817_GGCAAAAGGGGA	T	TT1T17Pop1	NCBITaxon_9541	Macaca fascicularis	EFO_0008919	Seq-Well	10	Granuloma18	PrimaryBioSample_Tissue	MONDO_0018076	tuberculosis	3817	UBERON_0008953	lower lobe of left lung	CL_0000084	T cell	no	unknown	week	UO_0000034	3.498	5.93082	-2.4326	2.8	2.8	2.4	3.08	4.2	5.72	TRUE	3 prime end bias	Group3	HighBurden	Early
Array1_3817_GGCACGAGCCCT	1661	713	Array1_3817_GGCACGAGCCCT	Neutrophil	Neutrophil	NCBITaxon_9541	Macaca fascicularis	EFO_0008919	Seq-Well	10	Granuloma18	PrimaryBioSample_Tissue	MONDO_0018076	tuberculosis	3817	UBERON_0008953	lower lobe of left lung	CL_0000775	neutrophil	no	unknown	week	UO_0000034	3.498	5.93082	-2.4326	2.8	2.8	2.4	3.08	4.2	5.72	TRUE	3 prime end bias	Group4	HighBurden	Early
Array1_3817_GGCAGTCCCCGC	1472	438	Array1_3817_GGCAGTCCCCGC	Neutrophil	Neutrophil	NCBITaxon_9541	Macaca fascicularis	EFO_0008919	Seq-Well	10	Granuloma18	PrimaryBioSample_Tissue	MONDO_0018076	tuberculosis	3817	UBERON_0008953	lower lobe of left lung	CL_0000775	neutrophil	no	unknown	week	UO_0000034	3.498	5.93082	-2.4326	2.8	2.8	2.4	3.08	4.2	5.72	TRUE	3 prime end bias	Group4	HighBurden	Early
Array1_3817_GGCAGTTGCGAA	1046	555	Array1_3817_GGCAGTTGCGAA	Mphage	Mac1	NCBITaxon_9541	Macaca fascicularis	EFO_0008919	Seq-Well	10	Granuloma18	PrimaryBioSample_Tissue	MONDO_0018076	tuberculosis	3817	UBERON_0008953	lower lobe of left lung	CL_0000235	macrophage	no	unknown	week	UO_0000034	3.498	5.93082	-2.4326	2.8	2.8	2.4	3.08	4.2	5.72	TRUE	3 prime end bias	Group1	HighBurden	Early
Array1_3817_GGCAGTTTCGTA	1703	855	Array1_3817_GGCAGTTTCGTA	T	TCytotoxic5	NCBITaxon_9541	Macaca fascicularis	EFO_0008919	Seq-Well	10	Granuloma18	PrimaryBioSample_Tissue	MONDO_0018076	tuberculosis	3817	UBERON_0008953	lower lobe of left lung	CL_0000084	T cell	no	unknown	week	UO_0000034	3.498	5.93082	-2.4326	2.8	2.8	2.4	3.08	4.2	5.72	TRUE	3 prime end bias	Group5	HighBurden	Early
Array1_3817_GGCATAAGAGAT	1611	881	Array1_3817_GGCATAAGAGAT	T	TStemLike	NCBITaxon_9541	Macaca fascicularis	EFO_0008919	Seq-Well	10	Granuloma18	PrimaryBioSample_Tissue	MONDO_0018076	tuberculosis	3817	UBERON_0008953	lower lobe of left lung	CL_0000084	T cell	no	unknown	week	UO_0000034	3.498	5.93082	-2.4326	2.8	2.8	2.4	3.08	4.2	5.72	TRUE	3 prime end bias	Group3	HighBurden	Early
Array1_3817_GGCATGATCTTT	1150	537	Array1_3817_GGCATGATCTTT	Mphage	Mac1	NCBITaxon_9541	Macaca fascicularis	EFO_0008919	Seq-Well	10	Granuloma18	PrimaryBioSample_Tissue	MONDO_0018076	tuberculosis	3817	UBERON_0008953	lower lobe of left lung	CL_0000235	macrophage	no	unknown	week	UO_0000034	3.498	5.93082	-2.4326	2.8	2.8	2.4	3.08	4.2	5.72	TRUE	3 prime end bias	Group1	HighBurden	Early
Array1_3817_GGCATTTTTTGG	1050	436	Array1_3817_GGCATTTTTTGG	T	TStemLike	NCBITaxon_9541	Macaca fascicularis	EFO_0008919	Seq-Well	10	Granuloma18	PrimaryBioSample_Tissue	MONDO_0018076	tuberculosis	3817	UBERON_0008953	lower lobe of left lung	CL_0000084	T cell	no	unknown	week	UO_0000034	3.498	5.93082	-2.4326	2.8	2.8	2.4	3.08	4.2	5.72	TRUE	3 prime end bias	Group3	HighBurden	Early
Array1_3817_GGCCATAACGCT	1033	443	Array1_3817_GGCCATAACGCT	Mphage	Mac2	NCBITaxon_9541	Macaca fascicularis	EFO_0008919	Seq-Well	10	Granuloma18	PrimaryBioSample_Tissue	MONDO_0018076	tuberculosis	3817	UBERON_0008953	lower lobe of left lung	CL_0000235	macrophage	no	unknown	week	UO_0000034	3.498	5.93082	-2.4326	2.8	2.8	2.4	3.08	4.2	5.72	TRUE	3 prime end bias	Group1	HighBurden	Early
Array1_3817_GGCCATCGCTAC	1982	931	Array1_3817_GGCCATCGCTAC	T	TCytotoxic1	NCBITaxon_9541	Macaca fascicularis	EFO_0008919	Seq-Well	10	Granuloma18	PrimaryBioSample_Tissue	MONDO_0018076	tuberculosis	3817	UBERON_0008953	lower lobe of left lung	CL_0000084	T cell	no	unknown	week	UO_0000034	3.498	5.93082	-2.4326	2.8	2.8	2.4	3.08	4.2	5.72	TRUE	3 prime end bias	Group5	HighBurden	Early
Array1_3817_GGCCCACATACA	2390	780	Array1_3817_GGCCCACATACA	Neutrophil	Neutrophil	NCBITaxon_9541	Macaca fascicularis	EFO_0008919	Seq-Well	10	Granuloma18	PrimaryBioSample_Tissue	MONDO_0018076	tuberculosis	3817	UBERON_0008953	lower lobe of left lung	CL_0000775	neutrophil	no	unknown	week	UO_0000034	3.498	5.93082	-2.4326	2.8	2.8	2.4	3.08	4.2	5.72	TRUE	3 prime end bias	Group4	HighBurden	Early
Array1_3817_GGCCCACTCCAG	1713	907	Array1_3817_GGCCCACTCCAG	T	TT1T17Pop1	NCBITaxon_9541	Macaca fascicularis	EFO_0008919	Seq-Well	10	Granuloma18	PrimaryBioSample_Tissue	MONDO_0018076	tuberculosis	3817	UBERON_0008953	lower lobe of left lung	CL_0000084	T cell	no	unknown	week	UO_0000034	3.498	5.93082	-2.4326	2.8	2.8	2.4	3.08	4.2	5.72	TRUE	3 prime end bias	Group3	HighBurden	Early
Array1_3817_GGCCGCATTATC	808	442	Array1_3817_GGCCGCATTATC	Mphage	Mac1	NCBITaxon_9541	Macaca fascicularis	EFO_0008919	Seq-Well	10	Granuloma18	PrimaryBioSample_Tissue	MONDO_0018076	tuberculosis	3817	UBERON_0008953	lower lobe of left lung	CL_0000235	macrophage	no	unknown	week	UO_0000034	3.498	5.93082	-2.4326	2.8	2.8	2.4	3.08	4.2	5.72	TRUE	3 prime end bias	Group1	HighBurden	Early
Array1_3817_GGCCTCGAGCAC	1763	958	Array1_3817_GGCCTCGAGCAC	Mphage	Mac1	NCBITaxon_9541	Macaca fascicularis	EFO_0008919	Seq-Well	10	Granuloma18	PrimaryBioSample_Tissue	MONDO_0018076	tuberculosis	3817	UBERON_0008953	lower lobe of left lung	CL_0000235	macrophage	no	unknown	week	UO_0000034	3.498	5.93082	-2.4326	2.8	2.8	2.4	3.08	4.2	5.72	TRUE	3 prime end bias	Group1	HighBurden	Early
Array1_3817_GGCCTGGATCCT	842	543	Array1_3817_GGCCTGGATCCT	T2P	T2P	NCBITaxon_9541	Macaca fascicularis	EFO_0008919	Seq-Well	10	Granuloma18	PrimaryBioSample_Tissue	MONDO_0018076	tuberculosis	3817	UBERON_0008953	lower lobe of left lung	CL_0002063	type II pneumocyte	no	unknown	week	UO_0000034	3.498	5.93082	-2.4326	2.8	2.8	2.4	3.08	4.2	5.72	TRUE	3 prime end bias	Group4	HighBurden	Early
Array1_3817_GGCGCACGTGGA	735	488	Array1_3817_GGCGCACGTGGA	Mphage	Mac1	NCBITaxon_9541	Macaca fascicularis	EFO_0008919	Seq-Well	10	Granuloma18	PrimaryBioSample_Tissue	MONDO_0018076	tuberculosis	3817	UBERON_0008953	lower lobe of left lung	CL_0000235	macrophage	no	unknown	week	UO_0000034	3.498	5.93082	-2.4326	2.8	2.8	2.4	3.08	4.2	5.72	TRUE	3 prime end bias	Group1	HighBurden	Early
Array1_3817_GGCGCCCGGAGT	1833	957	Array1_3817_GGCGCCCGGAGT	pDC	pDC	NCBITaxon_9541	Macaca fascicularis	EFO_0008919	Seq-Well	10	Granuloma18	PrimaryBioSample_Tissue	MONDO_0018076	tuberculosis	3817	UBERON_0008953	lower lobe of left lung	CL_0001058	plasmacytoid dendritic cell, human	no	unknown	week	UO_0000034	3.498	5.93082	-2.4326	2.8	2.8	2.4	3.08	4.2	5.72	TRUE	3 prime end bias	Group1	HighBurden	Early
Array1_3817_GGCGCGCTCCGT	2035	1087	Array1_3817_GGCGCGCTCCGT	T	TT1T17Pop2	NCBITaxon_9541	Macaca fascicularis	EFO_0008919	Seq-Well	10	Granuloma18	PrimaryBioSample_Tissue	MONDO_0018076	tuberculosis	3817	UBERON_0008953	lower lobe of left lung	CL_0000084	T cell	no	unknown	week	UO_0000034	3.498	5.93082	-2.4326	2.8	2.8	2.4	3.08	4.2	5.72	TRUE	3 prime end bias	Group4	HighBurden	Early
Array1_3817_GGCGCGGTTTTC	3753	1574	Array1_3817_GGCGCGGTTTTC	T	TT1T17Pop1	NCBITaxon_9541	Macaca fascicularis	EFO_0008919	Seq-Well	10	Granuloma18	PrimaryBioSample_Tissue	MONDO_0018076	tuberculosis	3817	UBERON_0008953	lower lobe of left lung	CL_0000084	T cell	no	unknown	week	UO_0000034	3.498	5.93082	-2.4326	2.8	2.8	2.4	3.08	4.2	5.72	TRUE	3 prime end bias	Group3	HighBurden	Early
Array1_3817_GGCGGACTGAGT	3156	1524	Array1_3817_GGCGGACTGAGT	T	TT1T17Pop1	NCBITaxon_9541	Macaca fascicularis	EFO_0008919	Seq-Well	10	Granuloma18	PrimaryBioSample_Tissue	MONDO_0018076	tuberculosis	3817	UBERON_0008953	lower lobe of left lung	CL_0000084	T cell	no	unknown	week	UO_0000034	3.498	5.93082	-2.4326	2.8	2.8	2.4	3.08	4.2	5.72	TRUE	3 prime end bias	Group3	HighBurden	Early
Array1_3817_GGCGGCAGTGGT	1422	610	Array1_3817_GGCGGCAGTGGT	T	TStemLike	NCBITaxon_9541	Macaca fascicularis	EFO_0008919	Seq-Well	10	Granuloma18	PrimaryBioSample_Tissue	MONDO_0018076	tuberculosis	3817	UBERON_0008953	lower lobe of left lung	CL_0000084	T cell	no	unknown	week	UO_0000034	3.498	5.93082	-2.4326	2.8	2.8	2.4	3.08	4.2	5.72	TRUE	3 prime end bias	Group3	HighBurden	Early
Array1_3817_GGCGGGTTGTGT	1511	778	Array1_3817_GGCGGGTTGTGT	T	TCytotoxic3	NCBITaxon_9541	Macaca fascicularis	EFO_0008919	Seq-Well	10	Granuloma18	PrimaryBioSample_Tissue	MONDO_0018076	tuberculosis	3817	UBERON_0008953	lower lobe of left lung	CL_0000084	T cell	no	unknown	week	UO_0000034	3.498	5.93082	-2.4326	2.8	2.8	2.4	3.08	4.2	5.72	TRUE	3 prime end bias	Group5	HighBurden	Early
Array1_3817_GGCGGTCAATTC	1426	773	Array1_3817_GGCGGTCAATTC	T	TT1T17Pop2	NCBITaxon_9541	Macaca fascicularis	EFO_0008919	Seq-Well	10	Granuloma18	PrimaryBioSample_Tissue	MONDO_0018076	tuberculosis	3817	UBERON_0008953	lower lobe of left lung	CL_0000084	T cell	no	unknown	week	UO_0000034	3.498	5.93082	-2.4326	2.8	2.8	2.4	3.08	4.2	5.72	TRUE	3 prime end bias	Group4	HighBurden	Early
Array1_3817_GGCTAACCAAAG	971	464	Array1_3817_GGCTAACCAAAG	Neutrophil	Neutrophil	NCBITaxon_9541	Macaca fascicularis	EFO_0008919	Seq-Well	10	Granuloma18	PrimaryBioSample_Tissue	MONDO_0018076	tuberculosis	3817	UBERON_0008953	lower lobe of left lung	CL_0000775	neutrophil	no	unknown	week	UO_0000034	3.498	5.93082	-2.4326	2.8	2.8	2.4	3.08	4.2	5.72	TRUE	3 prime end bias	Group4	HighBurden	Early
Array1_3817_GGCTGACTCCCA	1825	853	Array1_3817_GGCTGACTCCCA	T	TCytotoxic5	NCBITaxon_9541	Macaca fascicularis	EFO_0008919	Seq-Well	10	Granuloma18	PrimaryBioSample_Tissue	MONDO_0018076	tuberculosis	3817	UBERON_0008953	lower lobe of left lung	CL_0000084	T cell	no	unknown	week	UO_0000034	3.498	5.93082	-2.4326	2.8	2.8	2.4	3.08	4.2	5.72	TRUE	3 prime end bias	Group5	HighBurden	Early
Array1_3817_GGCTGAGAGACT	1273	675	Array1_3817_GGCTGAGAGACT	T	TStemLike	NCBITaxon_9541	Macaca fascicularis	EFO_0008919	Seq-Well	10	Granuloma18	PrimaryBioSample_Tissue	MONDO_0018076	tuberculosis	3817	UBERON_0008953	lower lobe of left lung	CL_0000084	T cell	no	unknown	week	UO_0000034	3.498	5.93082	-2.4326	2.8	2.8	2.4	3.08	4.2	5.72	TRUE	3 prime end bias	Group3	HighBurden	Early
Array1_3817_GGCTGCTTTGTT	1592	744	Array1_3817_GGCTGCTTTGTT	T	TCytotoxic5	NCBITaxon_9541	Macaca fascicularis	EFO_0008919	Seq-Well	10	Granuloma18	PrimaryBioSample_Tissue	MONDO_0018076	tuberculosis	3817	UBERON_0008953	lower lobe of left lung	CL_0000084	T cell	no	unknown	week	UO_0000034	3.498	5.93082	-2.4326	2.8	2.8	2.4	3.08	4.2	5.72	TRUE	3 prime end bias	Group5	HighBurden	Early
Array1_3817_GGCTGGTCGTTG	1799	850	Array1_3817_GGCTGGTCGTTG	T	TStemLike	NCBITaxon_9541	Macaca fascicularis	EFO_0008919	Seq-Well	10	Granuloma18	PrimaryBioSample_Tissue	MONDO_0018076	tuberculosis	3817	UBERON_0008953	lower lobe of left lung	CL_0000084	T cell	no	unknown	week	UO_0000034	3.498	5.93082	-2.4326	2.8	2.8	2.4	3.08	4.2	5.72	TRUE	3 prime end bias	Group3	HighBurden	Early
Array1_3817_GGCTTGTTTAAT	3251	1311	Array1_3817_GGCTTGTTTAAT	T	TT1T17Pop1	NCBITaxon_9541	Macaca fascicularis	EFO_0008919	Seq-Well	10	Granuloma18	PrimaryBioSample_Tissue	MONDO_0018076	tuberculosis	3817	UBERON_0008953	lower lobe of left lung	CL_0000084	T cell	no	unknown	week	UO_0000034	3.498	5.93082	-2.4326	2.8	2.8	2.4	3.08	4.2	5.72	TRUE	3 prime end bias	Group3	HighBurden	Early
Array1_3817_GGCTTTTTCTCA	1531	832	Array1_3817_GGCTTTTTCTCA	T	TCytotoxic5	NCBITaxon_9541	Macaca fascicularis	EFO_0008919	Seq-Well	10	Granuloma18	PrimaryBioSample_Tissue	MONDO_0018076	tuberculosis	3817	UBERON_0008953	lower lobe of left lung	CL_0000084	T cell	no	unknown	week	UO_0000034	3.498	5.93082	-2.4326	2.8	2.8	2.4	3.08	4.2	5.72	TRUE	3 prime end bias	Group5	HighBurden	Early
Array1_3817_GGGAAGACATGA	1634	915	Array1_3817_GGGAAGACATGA	Mphage	Mac7	NCBITaxon_9541	Macaca fascicularis	EFO_0008919	Seq-Well	10	Granuloma18	PrimaryBioSample_Tissue	MONDO_0018076	tuberculosis	3817	UBERON_0008953	lower lobe of left lung	CL_0000235	macrophage	no	unknown	week	UO_0000034	3.498	5.93082	-2.4326	2.8	2.8	2.4	3.08	4.2	5.72	TRUE	3 prime end bias	Group3	HighBurden	Early
Array1_3817_GGGAATCACGTA	1588	872	Array1_3817_GGGAATCACGTA	T	TStemLike	NCBITaxon_9541	Macaca fascicularis	EFO_0008919	Seq-Well	10	Granuloma18	PrimaryBioSample_Tissue	MONDO_0018076	tuberculosis	3817	UBERON_0008953	lower lobe of left lung	CL_0000084	T cell	no	unknown	week	UO_0000034	3.498	5.93082	-2.4326	2.8	2.8	2.4	3.08	4.2	5.72	TRUE	3 prime end bias	Group3	HighBurden	Early
Array1_3817_GGGAGACCTTGG	1577	862	Array1_3817_GGGAGACCTTGG	T	TCytotoxic5	NCBITaxon_9541	Macaca fascicularis	EFO_0008919	Seq-Well	10	Granuloma18	PrimaryBioSample_Tissue	MONDO_0018076	tuberculosis	3817	UBERON_0008953	lower lobe of left lung	CL_0000084	T cell	no	unknown	week	UO_0000034	3.498	5.93082	-2.4326	2.8	2.8	2.4	3.08	4.2	5.72	TRUE	3 prime end bias	Group5	HighBurden	Early
Array1_3817_GGGAGGACCAGA	1063	615	Array1_3817_GGGAGGACCAGA	T	TCytotoxic5	NCBITaxon_9541	Macaca fascicularis	EFO_0008919	Seq-Well	10	Granuloma18	PrimaryBioSample_Tissue	MONDO_0018076	tuberculosis	3817	UBERON_0008953	lower lobe of left lung	CL_0000084	T cell	no	unknown	week	UO_0000034	3.498	5.93082	-2.4326	2.8	2.8	2.4	3.08	4.2	5.72	TRUE	3 prime end bias	Group5	HighBurden	Early
Array1_3817_GGGCAACTTTGT	2114	1155	Array1_3817_GGGCAACTTTGT	T	TProliferating	NCBITaxon_9541	Macaca fascicularis	EFO_0008919	Seq-Well	10	Granuloma18	PrimaryBioSample_Tissue	MONDO_0018076	tuberculosis	3817	UBERON_0008953	lower lobe of left lung	CL_0000084	T cell	no	unknown	week	UO_0000034	3.498	5.93082	-2.4326	2.8	2.8	2.4	3.08	4.2	5.72	TRUE	3 prime end bias	Group3	HighBurden	Early
Array1_3817_GGGCACTCCGAC	2086	1020	Array1_3817_GGGCACTCCGAC	T2P	T2P	NCBITaxon_9541	Macaca fascicularis	EFO_0008919	Seq-Well	10	Granuloma18	PrimaryBioSample_Tissue	MONDO_0018076	tuberculosis	3817	UBERON_0008953	lower lobe of left lung	CL_0002063	type II pneumocyte	no	unknown	week	UO_0000034	3.498	5.93082	-2.4326	2.8	2.8	2.4	3.08	4.2	5.72	TRUE	3 prime end bias	Group4	HighBurden	Early
Array1_3817_GGGCCCAGCCAC	1054	606	Array1_3817_GGGCCCAGCCAC	Mphage	Mac2	NCBITaxon_9541	Macaca fascicularis	EFO_0008919	Seq-Well	10	Granuloma18	PrimaryBioSample_Tissue	MONDO_0018076	tuberculosis	3817	UBERON_0008953	lower lobe of left lung	CL_0000235	macrophage	no	unknown	week	UO_0000034	3.498	5.93082	-2.4326	2.8	2.8	2.4	3.08	4.2	5.72	TRUE	3 prime end bias	Group1	HighBurden	Early
Array1_3817_GGGCCTCCCTGT	1845	884	Array1_3817_GGGCCTCCCTGT	T	TStemLike	NCBITaxon_9541	Macaca fascicularis	EFO_0008919	Seq-Well	10	Granuloma18	PrimaryBioSample_Tissue	MONDO_0018076	tuberculosis	3817	UBERON_0008953	lower lobe of left lung	CL_0000084	T cell	no	unknown	week	UO_0000034	3.498	5.93082	-2.4326	2.8	2.8	2.4	3.08	4.2	5.72	TRUE	3 prime end bias	Group3	HighBurden	Early
Array1_3817_GGGCGAGGAAAT	945	590	Array1_3817_GGGCGAGGAAAT	T	TCytotoxic5	NCBITaxon_9541	Macaca fascicularis	EFO_0008919	Seq-Well	10	Granuloma18	PrimaryBioSample_Tissue	MONDO_0018076	tuberculosis	3817	UBERON_0008953	lower lobe of left lung	CL_0000084	T cell	no	unknown	week	UO_0000034	3.498	5.93082	-2.4326	2.8	2.8	2.4	3.08	4.2	5.72	TRUE	3 prime end bias	Group5	HighBurden	Early
Array1_3817_GGGCTTACTTCC	1765	956	Array1_3817_GGGCTTACTTCC	T	TT1T17Pop1	NCBITaxon_9541	Macaca fascicularis	EFO_0008919	Seq-Well	10	Granuloma18	PrimaryBioSample_Tissue	MONDO_0018076	tuberculosis	3817	UBERON_0008953	lower lobe of left lung	CL_0000084	T cell	no	unknown	week	UO_0000034	3.498	5.93082	-2.4326	2.8	2.8	2.4	3.08	4.2	5.72	TRUE	3 prime end bias	Group3	HighBurden	Early
Array1_3817_GGGCTTATAGCT	11260	2946	Array1_3817_GGGCTTATAGCT	Mphage	Mac5	NCBITaxon_9541	Macaca fascicularis	EFO_0008919	Seq-Well	10	Granuloma18	PrimaryBioSample_Tissue	MONDO_0018076	tuberculosis	3817	UBERON_0008953	lower lobe of left lung	CL_0000235	macrophage	no	unknown	week	UO_0000034	3.498	5.93082	-2.4326	2.8	2.8	2.4	3.08	4.2	5.72	TRUE	3 prime end bias	Group1	HighBurden	Early
Array1_3817_GGGGCCCCACGT	1843	946	Array1_3817_GGGGCCCCACGT	T	TT1T17Pop1	NCBITaxon_9541	Macaca fascicularis	EFO_0008919	Seq-Well	10	Granuloma18	PrimaryBioSample_Tissue	MONDO_0018076	tuberculosis	3817	UBERON_0008953	lower lobe of left lung	CL_0000084	T cell	no	unknown	week	UO_0000034	3.498	5.93082	-2.4326	2.8	2.8	2.4	3.08	4.2	5.72	TRUE	3 prime end bias	Group3	HighBurden	Early
Array1_3817_GGGGTGATGTCG	706	462	Array1_3817_GGGGTGATGTCG	T	TStemLike	NCBITaxon_9541	Macaca fascicularis	EFO_0008919	Seq-Well	10	Granuloma18	PrimaryBioSample_Tissue	MONDO_0018076	tuberculosis	3817	UBERON_0008953	lower lobe of left lung	CL_0000084	T cell	no	unknown	week	UO_0000034	3.498	5.93082	-2.4326	2.8	2.8	2.4	3.08	4.2	5.72	TRUE	3 prime end bias	Group3	HighBurden	Early
Array1_3817_GGGTAAATAACG	793	442	Array1_3817_GGGTAAATAACG	Neutrophil	Neutrophil	NCBITaxon_9541	Macaca fascicularis	EFO_0008919	Seq-Well	10	Granuloma18	PrimaryBioSample_Tissue	MONDO_0018076	tuberculosis	3817	UBERON_0008953	lower lobe of left lung	CL_0000775	neutrophil	no	unknown	week	UO_0000034	3.498	5.93082	-2.4326	2.8	2.8	2.4	3.08	4.2	5.72	TRUE	3 prime end bias	Group4	HighBurden	Early
Array1_3817_GGGTCTAAGCGT	839	503	Array1_3817_GGGTCTAAGCGT	Neutrophil	Neutrophil	NCBITaxon_9541	Macaca fascicularis	EFO_0008919	Seq-Well	10	Granuloma18	PrimaryBioSample_Tissue	MONDO_0018076	tuberculosis	3817	UBERON_0008953	lower lobe of left lung	CL_0000775	neutrophil	no	unknown	week	UO_0000034	3.498	5.93082	-2.4326	2.8	2.8	2.4	3.08	4.2	5.72	TRUE	3 prime end bias	Group4	HighBurden	Early
Array1_3817_GGGTTCCTTTGT	2111	1049	Array1_3817_GGGTTCCTTTGT	T	TT1T17Pop3	NCBITaxon_9541	Macaca fascicularis	EFO_0008919	Seq-Well	10	Granuloma18	PrimaryBioSample_Tissue	MONDO_0018076	tuberculosis	3817	UBERON_0008953	lower lobe of left lung	CL_0000084	T cell	no	unknown	week	UO_0000034	3.498	5.93082	-2.4326	2.8	2.8	2.4	3.08	4.2	5.72	TRUE	3 prime end bias	Group3	HighBurden	Early
Array1_3817_GGTAAACGAGAT	1368	683	Array1_3817_GGTAAACGAGAT	T	TStemLike	NCBITaxon_9541	Macaca fascicularis	EFO_0008919	Seq-Well	10	Granuloma18	PrimaryBioSample_Tissue	MONDO_0018076	tuberculosis	3817	UBERON_0008953	lower lobe of left lung	CL_0000084	T cell	no	unknown	week	UO_0000034	3.498	5.93082	-2.4326	2.8	2.8	2.4	3.08	4.2	5.72	TRUE	3 prime end bias	Group3	HighBurden	Early
Array1_3817_GGTAAACTGCAA	1368	818	Array1_3817_GGTAAACTGCAA	T	TT1T17Pop1	NCBITaxon_9541	Macaca fascicularis	EFO_0008919	Seq-Well	10	Granuloma18	PrimaryBioSample_Tissue	MONDO_0018076	tuberculosis	3817	UBERON_0008953	lower lobe of left lung	CL_0000084	T cell	no	unknown	week	UO_0000034	3.498	5.93082	-2.4326	2.8	2.8	2.4	3.08	4.2	5.72	TRUE	3 prime end bias	Group3	HighBurden	Early
Array1_3817_GGTAAGCCACGG	2046	992	Array1_3817_GGTAAGCCACGG	T	TCytotoxic2	NCBITaxon_9541	Macaca fascicularis	EFO_0008919	Seq-Well	10	Granuloma18	PrimaryBioSample_Tissue	MONDO_0018076	tuberculosis	3817	UBERON_0008953	lower lobe of left lung	CL_0000084	T cell	no	unknown	week	UO_0000034	3.498	5.93082	-2.4326	2.8	2.8	2.4	3.08	4.2	5.72	TRUE	3 prime end bias	Group3	HighBurden	Early
Array1_3817_GGTACACACAAA	1124	681	Array1_3817_GGTACACACAAA	T	TCytotoxic6	NCBITaxon_9541	Macaca fascicularis	EFO_0008919	Seq-Well	10	Granuloma18	PrimaryBioSample_Tissue	MONDO_0018076	tuberculosis	3817	UBERON_0008953	lower lobe of left lung	CL_0000084	T cell	no	unknown	week	UO_0000034	3.498	5.93082	-2.4326	2.8	2.8	2.4	3.08	4.2	5.72	TRUE	3 prime end bias	Group3	HighBurden	Early
Array1_3817_GGTACCCCACAG	908	498	Array1_3817_GGTACCCCACAG	Neutrophil	Neutrophil	NCBITaxon_9541	Macaca fascicularis	EFO_0008919	Seq-Well	10	Granuloma18	PrimaryBioSample_Tissue	MONDO_0018076	tuberculosis	3817	UBERON_0008953	lower lobe of left lung	CL_0000775	neutrophil	no	unknown	week	UO_0000034	3.498	5.93082	-2.4326	2.8	2.8	2.4	3.08	4.2	5.72	TRUE	3 prime end bias	Group4	HighBurden	Early
Array1_3817_GGTAGACGGTTG	1070	553	Array1_3817_GGTAGACGGTTG	T	TStemLike	NCBITaxon_9541	Macaca fascicularis	EFO_0008919	Seq-Well	10	Granuloma18	PrimaryBioSample_Tissue	MONDO_0018076	tuberculosis	3817	UBERON_0008953	lower lobe of left lung	CL_0000084	T cell	no	unknown	week	UO_0000034	3.498	5.93082	-2.4326	2.8	2.8	2.4	3.08	4.2	5.72	TRUE	3 prime end bias	Group3	HighBurden	Early
Array1_3817_GGTAGTGGTGCC	4166	1523	Array1_3817_GGTAGTGGTGCC	Mphage	Mac2	NCBITaxon_9541	Macaca fascicularis	EFO_0008919	Seq-Well	10	Granuloma18	PrimaryBioSample_Tissue	MONDO_0018076	tuberculosis	3817	UBERON_0008953	lower lobe of left lung	CL_0000235	macrophage	no	unknown	week	UO_0000034	3.498	5.93082	-2.4326	2.8	2.8	2.4	3.08	4.2	5.72	TRUE	3 prime end bias	Group1	HighBurden	Early
Array1_3817_GGTAGTTCAGGG	1218	661	Array1_3817_GGTAGTTCAGGG	T	TCytotoxic4	NCBITaxon_9541	Macaca fascicularis	EFO_0008919	Seq-Well	10	Granuloma18	PrimaryBioSample_Tissue	MONDO_0018076	tuberculosis	3817	UBERON_0008953	lower lobe of left lung	CL_0000084	T cell	no	unknown	week	UO_0000034	3.498	5.93082	-2.4326	2.8	2.8	2.4	3.08	4.2	5.72	TRUE	3 prime end bias	Group3	HighBurden	Early
Array1_3817_GGTCAAAGCCTC	1403	760	Array1_3817_GGTCAAAGCCTC	T	TCytotoxic4	NCBITaxon_9541	Macaca fascicularis	EFO_0008919	Seq-Well	10	Granuloma18	PrimaryBioSample_Tissue	MONDO_0018076	tuberculosis	3817	UBERON_0008953	lower lobe of left lung	CL_0000084	T cell	no	unknown	week	UO_0000034	3.498	5.93082	-2.4326	2.8	2.8	2.4	3.08	4.2	5.72	TRUE	3 prime end bias	Group3	HighBurden	Early
Array1_3817_GGTCAGTGCGAC	2504	1312	Array1_3817_GGTCAGTGCGAC	T	TT1T17Pop1	NCBITaxon_9541	Macaca fascicularis	EFO_0008919	Seq-Well	10	Granuloma18	PrimaryBioSample_Tissue	MONDO_0018076	tuberculosis	3817	UBERON_0008953	lower lobe of left lung	CL_0000084	T cell	no	unknown	week	UO_0000034	3.498	5.93082	-2.4326	2.8	2.8	2.4	3.08	4.2	5.72	TRUE	3 prime end bias	Group3	HighBurden	Early
Array1_3817_GGTCATTCAAAC	808	436	Array1_3817_GGTCATTCAAAC	T	TSRRM2	NCBITaxon_9541	Macaca fascicularis	EFO_0008919	Seq-Well	10	Granuloma18	PrimaryBioSample_Tissue	MONDO_0018076	tuberculosis	3817	UBERON_0008953	lower lobe of left lung	CL_0000084	T cell	no	unknown	week	UO_0000034	3.498	5.93082	-2.4326	2.8	2.8	2.4	3.08	4.2	5.72	TRUE	3 prime end bias	Group3	HighBurden	Early
Array1_3817_GGTCCAGAACGA	826	566	Array1_3817_GGTCCAGAACGA	T2P	T2P	NCBITaxon_9541	Macaca fascicularis	EFO_0008919	Seq-Well	10	Granuloma18	PrimaryBioSample_Tissue	MONDO_0018076	tuberculosis	3817	UBERON_0008953	lower lobe of left lung	CL_0002063	type II pneumocyte	no	unknown	week	UO_0000034	3.498	5.93082	-2.4326	2.8	2.8	2.4	3.08	4.2	5.72	TRUE	3 prime end bias	Group4	HighBurden	Early
Array1_3817_GGTCGACGCAGG	1231	636	Array1_3817_GGTCGACGCAGG	T2P	T2P	NCBITaxon_9541	Macaca fascicularis	EFO_0008919	Seq-Well	10	Granuloma18	PrimaryBioSample_Tissue	MONDO_0018076	tuberculosis	3817	UBERON_0008953	lower lobe of left lung	CL_0002063	type II pneumocyte	no	unknown	week	UO_0000034	3.498	5.93082	-2.4326	2.8	2.8	2.4	3.08	4.2	5.72	TRUE	3 prime end bias	Group4	HighBurden	Early
Array1_3817_GGTCGCCCGAGC	2348	1136	Array1_3817_GGTCGCCCGAGC	Mphage	Mac5	NCBITaxon_9541	Macaca fascicularis	EFO_0008919	Seq-Well	10	Granuloma18	PrimaryBioSample_Tissue	MONDO_0018076	tuberculosis	3817	UBERON_0008953	lower lobe of left lung	CL_0000235	macrophage	no	unknown	week	UO_0000034	3.498	5.93082	-2.4326	2.8	2.8	2.4	3.08	4.2	5.72	TRUE	3 prime end bias	Group1	HighBurden	Early
Array1_3817_GGTCGTATTTAG	2857	1089	Array1_3817_GGTCGTATTTAG	T	TStemLike	NCBITaxon_9541	Macaca fascicularis	EFO_0008919	Seq-Well	10	Granuloma18	PrimaryBioSample_Tissue	MONDO_0018076	tuberculosis	3817	UBERON_0008953	lower lobe of left lung	CL_0000084	T cell	no	unknown	week	UO_0000034	3.498	5.93082	-2.4326	2.8	2.8	2.4	3.08	4.2	5.72	TRUE	3 prime end bias	Group3	HighBurden	Early
Array1_3817_GGTCTGGTGAGA	822	434	Array1_3817_GGTCTGGTGAGA	T2P	T2P	NCBITaxon_9541	Macaca fascicularis	EFO_0008919	Seq-Well	10	Granuloma18	PrimaryBioSample_Tissue	MONDO_0018076	tuberculosis	3817	UBERON_0008953	lower lobe of left lung	CL_0002063	type II pneumocyte	no	unknown	week	UO_0000034	3.498	5.93082	-2.4326	2.8	2.8	2.4	3.08	4.2	5.72	TRUE	3 prime end bias	Group4	HighBurden	Early
Array1_3817_GGTCTTTTGACA	2060	1023	Array1_3817_GGTCTTTTGACA	T	TStemLike	NCBITaxon_9541	Macaca fascicularis	EFO_0008919	Seq-Well	10	Granuloma18	PrimaryBioSample_Tissue	MONDO_0018076	tuberculosis	3817	UBERON_0008953	lower lobe of left lung	CL_0000084	T cell	no	unknown	week	UO_0000034	3.498	5.93082	-2.4326	2.8	2.8	2.4	3.08	4.2	5.72	TRUE	3 prime end bias	Group3	HighBurden	Early
Array1_3817_GGTGAAAGTTTC	1730	787	Array1_3817_GGTGAAAGTTTC	T	TStemLike	NCBITaxon_9541	Macaca fascicularis	EFO_0008919	Seq-Well	10	Granuloma18	PrimaryBioSample_Tissue	MONDO_0018076	tuberculosis	3817	UBERON_0008953	lower lobe of left lung	CL_0000084	T cell	no	unknown	week	UO_0000034	3.498	5.93082	-2.4326	2.8	2.8	2.4	3.08	4.2	5.72	TRUE	3 prime end bias	Group3	HighBurden	Early
Array1_3817_GGTGAACCTGGC	742	557	Array1_3817_GGTGAACCTGGC	T	TT1T17Pop3	NCBITaxon_9541	Macaca fascicularis	EFO_0008919	Seq-Well	10	Granuloma18	PrimaryBioSample_Tissue	MONDO_0018076	tuberculosis	3817	UBERON_0008953	lower lobe of left lung	CL_0000084	T cell	no	unknown	week	UO_0000034	3.498	5.93082	-2.4326	2.8	2.8	2.4	3.08	4.2	5.72	TRUE	3 prime end bias	Group3	HighBurden	Early
Array1_3817_GGTGCCTTAAAG	1188	482	Array1_3817_GGTGCCTTAAAG	T	T	NCBITaxon_9541	Macaca fascicularis	EFO_0008919	Seq-Well	10	Granuloma18	PrimaryBioSample_Tissue	MONDO_0018076	tuberculosis	3817	UBERON_0008953	lower lobe of left lung	CL_0000084	T cell	no	unknown	week	UO_0000034	3.498	5.93082	-2.4326	2.8	2.8	2.4	3.08	4.2	5.72	TRUE	3 prime end bias		HighBurden	Early
Array1_3817_GGTGCCTTTGCA	2605	1124	Array1_3817_GGTGCCTTTGCA	T	TCytotoxic2	NCBITaxon_9541	Macaca fascicularis	EFO_0008919	Seq-Well	10	Granuloma18	PrimaryBioSample_Tissue	MONDO_0018076	tuberculosis	3817	UBERON_0008953	lower lobe of left lung	CL_0000084	T cell	no	unknown	week	UO_0000034	3.498	5.93082	-2.4326	2.8	2.8	2.4	3.08	4.2	5.72	TRUE	3 prime end bias	Group3	HighBurden	Early
Array1_3817_GGTGGATTTCGC	720	519	Array1_3817_GGTGGATTTCGC	T	TProliferating	NCBITaxon_9541	Macaca fascicularis	EFO_0008919	Seq-Well	10	Granuloma18	PrimaryBioSample_Tissue	MONDO_0018076	tuberculosis	3817	UBERON_0008953	lower lobe of left lung	CL_0000084	T cell	no	unknown	week	UO_0000034	3.498	5.93082	-2.4326	2.8	2.8	2.4	3.08	4.2	5.72	TRUE	3 prime end bias	Group3	HighBurden	Early
Array1_3817_GGTGGCACCAAT	1111	594	Array1_3817_GGTGGCACCAAT	T	TCytotoxic5	NCBITaxon_9541	Macaca fascicularis	EFO_0008919	Seq-Well	10	Granuloma18	PrimaryBioSample_Tissue	MONDO_0018076	tuberculosis	3817	UBERON_0008953	lower lobe of left lung	CL_0000084	T cell	no	unknown	week	UO_0000034	3.498	5.93082	-2.4326	2.8	2.8	2.4	3.08	4.2	5.72	TRUE	3 prime end bias	Group5	HighBurden	Early
Array1_3817_GGTGTTATTGCG	2026	964	Array1_3817_GGTGTTATTGCG	T	TT1T17Pop1	NCBITaxon_9541	Macaca fascicularis	EFO_0008919	Seq-Well	10	Granuloma18	PrimaryBioSample_Tissue	MONDO_0018076	tuberculosis	3817	UBERON_0008953	lower lobe of left lung	CL_0000084	T cell	no	unknown	week	UO_0000034	3.498	5.93082	-2.4326	2.8	2.8	2.4	3.08	4.2	5.72	TRUE	3 prime end bias	Group3	HighBurden	Early
Array1_3817_GGTGTTTGCCCA	1419	698	Array1_3817_GGTGTTTGCCCA	T	TStemLike	NCBITaxon_9541	Macaca fascicularis	EFO_0008919	Seq-Well	10	Granuloma18	PrimaryBioSample_Tissue	MONDO_0018076	tuberculosis	3817	UBERON_0008953	lower lobe of left lung	CL_0000084	T cell	no	unknown	week	UO_0000034	3.498	5.93082	-2.4326	2.8	2.8	2.4	3.08	4.2	5.72	TRUE	3 prime end bias	Group3	HighBurden	Early
Array1_3817_GGTTACTCATCT	804	482	Array1_3817_GGTTACTCATCT	T	TStemLike	NCBITaxon_9541	Macaca fascicularis	EFO_0008919	Seq-Well	10	Granuloma18	PrimaryBioSample_Tissue	MONDO_0018076	tuberculosis	3817	UBERON_0008953	lower lobe of left lung	CL_0000084	T cell	no	unknown	week	UO_0000034	3.498	5.93082	-2.4326	2.8	2.8	2.4	3.08	4.2	5.72	TRUE	3 prime end bias	Group3	HighBurden	Early
Array1_3817_GGTTATGTCGGC	1809	890	Array1_3817_GGTTATGTCGGC	T	TT1T17Pop1	NCBITaxon_9541	Macaca fascicularis	EFO_0008919	Seq-Well	10	Granuloma18	PrimaryBioSample_Tissue	MONDO_0018076	tuberculosis	3817	UBERON_0008953	lower lobe of left lung	CL_0000084	T cell	no	unknown	week	UO_0000034	3.498	5.93082	-2.4326	2.8	2.8	2.4	3.08	4.2	5.72	TRUE	3 prime end bias	Group3	HighBurden	Early
Array1_3817_GGTTCGATGTTG	1748	858	Array1_3817_GGTTCGATGTTG	T	TCytotoxic1	NCBITaxon_9541	Macaca fascicularis	EFO_0008919	Seq-Well	10	Granuloma18	PrimaryBioSample_Tissue	MONDO_0018076	tuberculosis	3817	UBERON_0008953	lower lobe of left lung	CL_0000084	T cell	no	unknown	week	UO_0000034	3.498	5.93082	-2.4326	2.8	2.8	2.4	3.08	4.2	5.72	TRUE	3 prime end bias	Group5	HighBurden	Early
Array1_3817_GGTTGAGGATTG	2188	1043	Array1_3817_GGTTGAGGATTG	T	TStemLike	NCBITaxon_9541	Macaca fascicularis	EFO_0008919	Seq-Well	10	Granuloma18	PrimaryBioSample_Tissue	MONDO_0018076	tuberculosis	3817	UBERON_0008953	lower lobe of left lung	CL_0000084	T cell	no	unknown	week	UO_0000034	3.498	5.93082	-2.4326	2.8	2.8	2.4	3.08	4.2	5.72	TRUE	3 prime end bias	Group3	HighBurden	Early
Array1_3817_GGTTTCTGTGAA	3186	1339	Array1_3817_GGTTTCTGTGAA	Mphage	Mac2	NCBITaxon_9541	Macaca fascicularis	EFO_0008919	Seq-Well	10	Granuloma18	PrimaryBioSample_Tissue	MONDO_0018076	tuberculosis	3817	UBERON_0008953	lower lobe of left lung	CL_0000235	macrophage	no	unknown	week	UO_0000034	3.498	5.93082	-2.4326	2.8	2.8	2.4	3.08	4.2	5.72	TRUE	3 prime end bias	Group1	HighBurden	Early
Array1_3817_GGTTTTCTTGAA	1227	676	Array1_3817_GGTTTTCTTGAA	Mphage	Mac1	NCBITaxon_9541	Macaca fascicularis	EFO_0008919	Seq-Well	10	Granuloma18	PrimaryBioSample_Tissue	MONDO_0018076	tuberculosis	3817	UBERON_0008953	lower lobe of left lung	CL_0000235	macrophage	no	unknown	week	UO_0000034	3.498	5.93082	-2.4326	2.8	2.8	2.4	3.08	4.2	5.72	TRUE	3 prime end bias	Group1	HighBurden	Early
Array1_3817_GGTTTTGCCAAT	4784	1839	Array1_3817_GGTTTTGCCAAT	T	TT1T17Pop1	NCBITaxon_9541	Macaca fascicularis	EFO_0008919	Seq-Well	10	Granuloma18	PrimaryBioSample_Tissue	MONDO_0018076	tuberculosis	3817	UBERON_0008953	lower lobe of left lung	CL_0000084	T cell	no	unknown	week	UO_0000034	3.498	5.93082	-2.4326	2.8	2.8	2.4	3.08	4.2	5.72	TRUE	3 prime end bias	Group3	HighBurden	Early
Array1_3817_GTAAACATGTGC	1053	584	Array1_3817_GTAAACATGTGC	T2P	T2P	NCBITaxon_9541	Macaca fascicularis	EFO_0008919	Seq-Well	10	Granuloma18	PrimaryBioSample_Tissue	MONDO_0018076	tuberculosis	3817	UBERON_0008953	lower lobe of left lung	CL_0002063	type II pneumocyte	no	unknown	week	UO_0000034	3.498	5.93082	-2.4326	2.8	2.8	2.4	3.08	4.2	5.72	TRUE	3 prime end bias	Group4	HighBurden	Early
Array1_3817_GTAAAGGCATTA	1322	830	Array1_3817_GTAAAGGCATTA	T	TSRRM2	NCBITaxon_9541	Macaca fascicularis	EFO_0008919	Seq-Well	10	Granuloma18	PrimaryBioSample_Tissue	MONDO_0018076	tuberculosis	3817	UBERON_0008953	lower lobe of left lung	CL_0000084	T cell	no	unknown	week	UO_0000034	3.498	5.93082	-2.4326	2.8	2.8	2.4	3.08	4.2	5.72	TRUE	3 prime end bias	Group3	HighBurden	Early
Array1_3817_GTAACCCTCCGC	785	530	Array1_3817_GTAACCCTCCGC	T	TSRRM2	NCBITaxon_9541	Macaca fascicularis	EFO_0008919	Seq-Well	10	Granuloma18	PrimaryBioSample_Tissue	MONDO_0018076	tuberculosis	3817	UBERON_0008953	lower lobe of left lung	CL_0000084	T cell	no	unknown	week	UO_0000034	3.498	5.93082	-2.4326	2.8	2.8	2.4	3.08	4.2	5.72	TRUE	3 prime end bias	Group3	HighBurden	Early
Array1_3817_GTACACCCCTGT	1081	663	Array1_3817_GTACACCCCTGT	T	TCytotoxic4	NCBITaxon_9541	Macaca fascicularis	EFO_0008919	Seq-Well	10	Granuloma18	PrimaryBioSample_Tissue	MONDO_0018076	tuberculosis	3817	UBERON_0008953	lower lobe of left lung	CL_0000084	T cell	no	unknown	week	UO_0000034	3.498	5.93082	-2.4326	2.8	2.8	2.4	3.08	4.2	5.72	TRUE	3 prime end bias	Group3	HighBurden	Early
[truncated: 108,551 more rows]

## Sheet: 4Week_Metadata
NAME	nCount_RNA	nFeature_RNA	biosample_id	donor_id	CellTypeAnnotations	Log10_CFU	species	species__ontology_label	disease	disease__ontology_label	sex	is_living	paired_ends	end_bias	biosample_type	disease__time_since_onset	disease__time_since_onset__unit	disease__time_since_onset__unit_label	library_preparation_protocol	library_preparation_protocol__ontology_label	organ	organ__ontology_label	cell_type	cell_type__ontology_label
[truncated: 10,007 more rows]
