# Supplementary material for: Multimodal profiling of lung granulomas in macaques reveals cellular correlates of tuberculosis control
Source: Immunity. 2022 May 10;55(5):827–846.e10. doi: 10.1016/j.immuni.2022.04.004 (PMC9122264; doi:10.1016/j.immuni.2022.04.004)
Supplement: Table S2. Canonical cell type enrichment gene list: 13 cell type clusters, related to Figure 2 [file mmc3.xlsx]

## Sheet: B cells
Gene_ID	p_val	avg_logFC	pct.1	pct.2	p_val_adj	Cluster annotation
MS4A1	0	2.54823	0.69	0.047	0	B cell
CD79B	0	1.72696	0.437	0.04	0	B cell
BANK1	0	1.70469	0.446	0.047	0	B cell
MEF2C	0	1.35701	0.381	0.082	0	B cell
CD19	0	1.35176	0.342	0.024	0	B cell
CD1C	0	1.30732	0.327	0.039	0	B cell
CXCR5	0	1.1825	0.313	0.038	0	B cell
FCMR	0	1.17683	0.352	0.093	0	B cell
FCRL1	0	1.16073	0.246	0.014	0	B cell
CR2	0	1.11744	0.267	0.034	0	B cell
SWAP70	0	1.09546	0.321	0.085	0	B cell
EAF2	0	1.07465	0.281	0.054	0	B cell
RALGPS2	0	1.06809	0.252	0.041	0	B cell
LOC102126451	0	1.0281	0.22	0.019	0	B cell
RPS27A	0	1.01609	0.792	0.488	0	B cell
SP140	0	0.989891	0.22	0.026	0	B cell
LOC102140918	0	0.959923	0.337	0.137	0	B cell
LOC102145413	0	0.936988	0.211	0.024	0	B cell
SMAP2	0	0.926822	0.344	0.146	0	B cell
CD37	0	0.872046	0.346	0.15	0	B cell
VPREB3	0	0.870211	0.179	0.013	0	B cell
PAX5	0	0.849998	0.165	0.009	0	B cell
TCF4	0	0.847438	0.227	0.069	0	B cell
EZR	0	0.828032	0.52	0.296	0	B cell
STAP1	0	0.819598	0.248	0.079	0	B cell
SESN3	0	0.818514	0.23	0.082	0	B cell
CCDC50	0	0.806713	0.285	0.1	0	B cell
EGR3	2.37374e-206	0.797655	0.139	0.06	6.68327e-202	B cell
CSNK1G3	2.69087e-301	0.760926	0.254	0.127	7.57613e-297	B cell
LOC101864869	0	0.753683	0.383	0.228	0	B cell
NT5C	0	0.753211	0.289	0.124	0	B cell
BLK	0	0.751683	0.16	0.017	0	B cell
FCRLA	0	0.750889	0.16	0.026	0	B cell
LOC102133073	0	0.74515	0.196	0.059	0	B cell
SCIMP	0	0.743812	0.213	0.095	0	B cell
EVI2B	3.30366e-303	0.73764	0.273	0.143	9.30144e-299	B cell
DGKD	0	0.735186	0.196	0.056	0	B cell
KBTBD8	0	0.722116	0.168	0.042	0	B cell
DAPP1	0	0.712731	0.226	0.084	0	B cell
RPS20	0	0.7113	0.841	0.658	0	B cell
SMC6	0	0.708794	0.226	0.098	0	B cell
SIGLEC10	0	0.695841	0.131	0.015	0	B cell
BASP1	0	0.69027	0.219	0.081	0	B cell
BLOC1S2	4.18926e-189	0.685522	0.251	0.154	1.17949e-184	B cell
BTBD3	0	0.683333	0.142	0.031	0	B cell
PFKFB3	0	0.675022	0.255	0.12	0	B cell
SMIM14	0	0.674741	0.234	0.098	0	B cell
KLF2	0	0.674564	0.199	0.073	0	B cell
LOC102134487	0	0.67318	0.221	0.087	0	B cell
PXK	0	0.666988	0.205	0.07	0	B cell
FAM107B	1.25618e-194	0.663871	0.268	0.163	3.53677e-190	B cell
PIKFYVE	0	0.657357	0.169	0.061	0	B cell
SS18L2	4.49283e-287	0.653381	0.312	0.178	1.26496e-282	B cell
HVCN1	3.57798e-268	0.652259	0.199	0.094	1.00738e-263	B cell
RPS6	0	0.652193	0.692	0.512	0	B cell
LOC102136468	0	0.652181	0.686	0.362	0	B cell
CD40	0	0.651454	0.189	0.067	0	B cell
PKIG	0	0.640751	0.198	0.067	0	B cell
PLCG2	0	0.634998	0.179	0.061	0	B cell
ARHGAP24	0	0.634812	0.133	0.029	0	B cell
RPL39	0	0.634053	0.473	0.304	0	B cell
BLNK	0	0.62993	0.156	0.049	0	B cell
CD83	1.25965e-197	0.62218	0.346	0.232	3.54655e-193	B cell
CD86	2.06477e-189	0.61201	0.248	0.146	5.81335e-185	B cell
BEX1	0	0.605913	0.208	0.08	0	B cell
CCR7	0	0.604401	0.199	0.068	0	B cell
CD72	4.21703e-307	0.599923	0.116	0.037	1.1873e-302	B cell
PIK3AP1	4.13097e-238	0.599074	0.225	0.116	1.16308e-233	B cell
LOC102123991	3.37173e-224	0.597724	0.299	0.179	9.49311e-220	B cell
CDCA7L	0	0.588271	0.124	0.028	0	B cell
TLR10	0	0.583974	0.114	0.018	0	B cell
GPR155	4.38191e-291	0.581921	0.135	0.048	1.23373e-286	B cell
CD74	0	0.576462	0.984	0.568	0	B cell
KIAA1033	1.22997e-240	0.576312	0.206	0.101	3.46298e-236	B cell
FCHSD2	0	0.571492	0.169	0.061	0	B cell
RCSD1	2.83547e-242	0.567428	0.253	0.137	7.98328e-238	B cell
LOC102122946	4.88637e-234	0.566565	0.268	0.151	1.37576e-229	B cell
P2RY10	0	0.565352	0.27	0.134	0	B cell
BTG1	0	0.563894	0.513	0.362	0	B cell
RPL10A	0	0.558144	0.843	0.671	0	B cell
GPR183	0	0.558104	0.599	0.393	0	B cell
LPAR6	3.99419e-213	0.556693	0.193	0.096	1.12456e-208	B cell
YPEL5	6.03581e-136	0.554809	0.277	0.189	1.69938e-131	B cell
CD22	0	0.55393	0.11	0.018	0	B cell
TMEM243	3.16784e-269	0.55315	0.224	0.109	8.91904e-265	B cell
CCR6	0	0.549507	0.206	0.084	0	B cell
TBC1D9	2.03953e-234	0.546001	0.145	0.06	5.74229e-230	B cell
ZNF532	0	0.542481	0.103	0.023	0	B cell
LAT2	7.47975e-259	0.538027	0.255	0.133	2.10592e-254	B cell
SP100	7.8189e-136	0.53796	0.269	0.181	2.20141e-131	B cell
KIAA0226L	0	0.536162	0.107	0.018	0	B cell
RASGEF1B	3.7584e-135	0.534252	0.198	0.119	1.05818e-130	B cell
HHEX	3.08612e-235	0.533608	0.129	0.05	8.68897e-231	B cell
SNX2	1.84666e-146	0.530109	0.222	0.136	5.19928e-142	B cell
LPCAT1	0	0.529664	0.145	0.043	0	B cell
SYK	3.21377e-161	0.529361	0.203	0.116	9.04838e-157	B cell
RPL14	0	0.528733	0.72	0.567	0	B cell
RPLP2	0	0.528402	0.86	0.707	0	B cell
FCRL5	7.84136e-230	0.527975	0.111	0.04	2.20774e-225	B cell
LOC102144782	1.55906e-221	0.525979	0.267	0.151	4.38953e-217	B cell
LY86	4.96614e-243	0.525701	0.129	0.049	1.39822e-238	B cell
LOC102144039	0	0.524973	0.936	0.467	0	B cell
GGA2	1.10089e-197	0.523255	0.163	0.078	3.09956e-193	B cell
AIM2	4.12486e-126	0.523127	0.302	0.219	1.16135e-121	B cell
FAM3C	4.72341e-194	0.522017	0.183	0.093	1.32988e-189	B cell
LOC102127351	1.02146e-192	0.520464	0.441	0.332	2.87591e-188	B cell
POU2F2	0	0.519327	0.115	0.031	0	B cell
DUSP4	5.27242e-194	0.518903	0.162	0.076	1.48445e-189	B cell
ACP5	1.83446e-243	0.513215	0.204	0.099	5.16494e-239	B cell
NCOA3	9.19898e-126	0.510215	0.155	0.086	2.58997e-121	B cell
TXNIP	8.65981e-177	0.508288	0.344	0.232	2.43817e-172	B cell
PRDM2	2.31066e-188	0.506922	0.168	0.082	6.50566e-184	B cell
RAB30	3.6199e-179	0.506268	0.124	0.054	1.01918e-174	B cell
WDFY4	1.03436e-245	0.495924	0.131	0.05	2.91224e-241	B cell
LOC102134702	2.02793e-115	0.491152	0.341	0.265	5.70963e-111	B cell
RPL27A	1.14147e-153	0.489633	0.416	0.33	3.21381e-149	B cell
KIAA0922	7.69597e-242	0.488377	0.159	0.067	2.1668e-237	B cell
LOC102115977	4.40485e-95	0.485273	0.221	0.151	1.24019e-90	B cell
IFI16	6.04704e-128	0.484817	0.298	0.208	1.70255e-123	B cell
ICOSLG	1.01012e-292	0.480854	0.105	0.031	2.844e-288	B cell
LOC107128718	2.56352e-167	0.478553	0.128	0.059	7.2176e-163	B cell
LOC102143904	5.87559e-107	0.476992	0.288	0.21	1.65427e-102	B cell
LIMD2	1.81543e-170	0.471892	0.272	0.167	5.11134e-166	B cell
LOC102122749	0	0.471154	0.176	0.059	0	B cell
ZNF331	2.53948e-104	0.471113	0.18	0.111	7.14992e-100	B cell
RPL18	0	0.469619	0.758	0.61	0	B cell
CR1	7.85307e-282	0.468442	0.127	0.043	2.21103e-277	B cell
NUAK2	1.51309e-222	0.467881	0.108	0.039	4.2601e-218	B cell
RPL35	0	0.467633	0.911	0.801	0	B cell
RPL35A	8.63751e-232	0.463591	0.537	0.424	2.43189e-227	B cell
LOC102118468	6.23201e-248	0.462917	0.571	0.442	1.75462e-243	B cell
LRMP	9.03883e-197	0.462911	0.208	0.108	2.54488e-192	B cell
RPS25	0	0.462841	0.637	0.496	0	B cell
FAM76B	2.37714e-196	0.462185	0.157	0.073	6.69284e-192	B cell
RUFY3	4.02713e-178	0.459981	0.124	0.054	1.13384e-173	B cell
HIP1R	0	0.459618	0.118	0.035	0	B cell
RPLP1	0	0.459598	0.917	0.812	0	B cell
LOC102137481	1.42906e-151	0.459248	0.128	0.061	4.02352e-147	B cell
SP110	1.93008e-174	0.457675	0.226	0.127	5.43415e-170	B cell
PDCD4	2.8685e-139	0.456609	0.207	0.123	8.07625e-135	B cell
ZBTB10	6.54042e-193	0.455689	0.109	0.043	1.84146e-188	B cell
RGS19	5.53903e-139	0.455074	0.233	0.146	1.55951e-134	B cell
SEL1L3	4.0077e-284	0.45429	0.101	0.03	1.12837e-279	B cell
RPS26	2.63051e-84	0.453299	0.313	0.247	7.40619e-80	B cell
RPL32	8.29884e-149	0.453005	0.4	0.307	2.33654e-144	B cell
LOC102126820	1.03612e-253	0.452895	0.137	0.052	2.9172e-249	B cell
MILR1	2.48328e-165	0.45285	0.135	0.064	6.99168e-161	B cell
RPS11	0	0.451088	0.829	0.692	0	B cell
AFTPH	3.5826e-108	0.451041	0.198	0.125	1.00868e-103	B cell
OXR1	1.62508e-141	0.450893	0.15	0.079	4.57541e-137	B cell
EEF2	1.11513e-191	0.447867	0.491	0.396	3.13965e-187	B cell
LOC102125362	1.06191e-232	0.446172	0.547	0.434	2.98981e-228	B cell
NR4A1	7.43203e-58	0.445251	0.186	0.133	2.09249e-53	B cell
LOC102122872	6.75295e-118	0.442147	0.375	0.288	1.90129e-113	B cell
RPS12	2.13034e-254	0.440493	0.589	0.468	5.99796e-250	B cell
KDM4B	1.79508e-231	0.440025	0.112	0.04	5.05405e-227	B cell
SYPL1	3.6065e-126	0.438081	0.178	0.104	1.01541e-121	B cell
EGR2	2.21048e-69	0.436406	0.11	0.065	6.22362e-65	B cell
MKNK2	5.89301e-164	0.43511	0.145	0.07	1.65918e-159	B cell
TREML2	2.86887e-204	0.433622	0.102	0.037	8.0773e-200	B cell
TSC22D3	2.13738e-135	0.431644	0.333	0.236	6.01779e-131	B cell
RPS23	0	0.42867	0.796	0.678	0	B cell
TMEM154	2.02488e-168	0.428629	0.228	0.128	5.70104e-164	B cell
RPS27	7.5593e-129	0.428151	0.262	0.173	2.12832e-124	B cell
PDE7A	4.52105e-175	0.427514	0.132	0.059	1.2729e-170	B cell
TOMM7	4.06217e-259	0.427443	0.551	0.415	1.1437e-254	B cell
SH3BP5	5.4957e-220	0.424754	0.102	0.036	1.54731e-215	B cell
LOC102119202	1.69652e-198	0.423954	0.169	0.079	4.77655e-194	B cell
TSPAN3	3.78775e-89	0.423672	0.17	0.109	1.06644e-84	B cell
SMCHD1	2.75032e-75	0.42342	0.187	0.127	7.74352e-71	B cell
MBNL3	3.21254e-124	0.422116	0.208	0.127	9.0449e-120	B cell
MTIF2	8.75685e-111	0.420809	0.178	0.107	2.46549e-106	B cell
IL7	6.50374e-130	0.417804	0.162	0.089	1.83113e-125	B cell
EIF4G3	1.41451e-145	0.415949	0.154	0.08	3.98257e-141	B cell
PLEKHA2	2.47341e-117	0.415464	0.197	0.12	6.9639e-113	B cell
ITPR1	7.70053e-136	0.411291	0.131	0.065	2.16808e-131	B cell
RPL9	0	0.408473	0.831	0.701	0	B cell
RPS29	0	0.407213	0.915	0.804	0	B cell
RPS10	0	0.406796	0.863	0.747	0	B cell
CYTB	6.42485e-73	0.404919	0.159	0.101	1.80892e-68	B cell
RPL15	6.50482e-71	0.403043	0.342	0.29	1.83143e-66	B cell
RPL22	3.91563e-240	0.402222	0.585	0.48	1.10245e-235	B cell
KMT2E	9.01001e-52	0.398445	0.182	0.133	2.53677e-47	B cell
RPL13	0	0.3981	0.952	0.861	0	B cell
RPS17	1.79927e-88	0.397813	0.354	0.285	5.06585e-84	B cell
BCL2	3.32575e-141	0.396524	0.177	0.096	9.36366e-137	B cell
LOC102137703	1.67846e-75	0.395961	0.245	0.179	4.7257e-71	B cell
ELF1	6.39537e-61	0.395548	0.264	0.208	1.80062e-56	B cell
CNTRL	2.48055e-118	0.394862	0.169	0.096	6.984e-114	B cell
RPS19	0	0.394191	0.966	0.89	0	B cell
RNF138	1.24069e-103	0.389354	0.127	0.069	3.49315e-99	B cell
RILPL2	4.58646e-28	0.385487	0.226	0.193	1.29132e-23	B cell
YWHAZ	2.86737e-65	0.385005	0.331	0.281	8.07307e-61	B cell
ZNF395	1.89509e-174	0.384292	0.105	0.042	5.33564e-170	B cell
LOC102129682	1.07505e-72	0.382735	0.362	0.299	3.02681e-68	B cell
SETDB2	1.25206e-88	0.381424	0.125	0.072	3.52519e-84	B cell
ISCA1	1.2598e-41	0.381062	0.185	0.142	3.54697e-37	B cell
RPS16	0	0.380734	0.957	0.862	0	B cell
LOC107129080	2.78694e-64	0.379542	0.239	0.18	7.84663e-60	B cell
RPS3A	6.59801e-107	0.378958	0.458	0.389	1.85767e-102	B cell
RPL21	6.63977e-80	0.378753	0.245	0.177	1.86943e-75	B cell
PTPN6	7.79586e-96	0.378665	0.176	0.11	2.19492e-91	B cell
RPS5	0	0.377849	0.835	0.724	0	B cell
CD47	3.24505e-53	0.377673	0.212	0.163	9.13643e-49	B cell
UBE2J1	1.40377e-81	0.377619	0.208	0.142	3.95233e-77	B cell
HNRNPDL	9.42225e-55	0.376386	0.281	0.231	2.65284e-50	B cell
NCF1	5.12734e-96	0.375362	0.18	0.113	1.4436e-91	B cell
LOC102141176	6.35503e-73	0.375197	0.214	0.149	1.78926e-68	B cell
LOC102144867	3.87585e-61	0.37302	0.318	0.265	1.09124e-56	B cell
USP36	7.2801e-47	0.369043	0.152	0.108	2.04971e-42	B cell
PHACTR1	3.56914e-74	0.36862	0.139	0.087	1.00489e-69	B cell
RRM2B	1.06717e-92	0.368499	0.124	0.069	3.00462e-88	B cell
LOC102119942	2.28912e-111	0.368183	0.207	0.129	6.44503e-107	B cell
RPS7	0	0.36742	0.911	0.81	0	B cell
RPL23	0	0.365835	0.924	0.818	0	B cell
GPR18	2.58976e-154	0.36442	0.116	0.051	7.29147e-150	B cell
RPS13	2.31278e-51	0.364153	0.266	0.216	6.51162e-47	B cell
SLAMF6	2.20125e-138	0.364125	0.152	0.079	6.19761e-134	B cell
PARP1	4.29073e-105	0.363344	0.146	0.083	1.20806e-100	B cell
RPL38	0	0.363328	0.87	0.753	0	B cell
PRKD3	6.17552e-96	0.362924	0.146	0.085	1.73872e-91	B cell
LOC102132993	3.28722e-79	0.361199	0.158	0.101	9.25517e-75	B cell
UBA52	9.16245e-83	0.358052	0.395	0.335	2.57969e-78	B cell
RPS28	0	0.357362	0.743	0.639	0	B cell
PTP4A1	4.39712e-52	0.357017	0.224	0.173	1.23801e-47	B cell
LY75	1.56623e-82	0.356675	0.114	0.064	4.40971e-78	B cell
RPS3	0	0.356296	0.824	0.719	0	B cell
RPL11	0	0.355499	0.87	0.769	0	B cell
USP48	6.09305e-85	0.355407	0.147	0.089	1.7155e-80	B cell
SIPA1	1.75296e-108	0.354703	0.126	0.067	4.93545e-104	B cell
INPP5D	1.93847e-92	0.352797	0.17	0.105	5.45778e-88	B cell
LYN	4.22172e-49	0.351384	0.179	0.131	1.18863e-44	B cell
CIRBP	4.95297e-22	0.347115	0.187	0.16	1.39451e-17	B cell
LOC102125550	1.00175e-86	0.346105	0.424	0.367	2.82043e-82	B cell
GNB2L1	2.88494e-287	0.344883	0.715	0.621	8.12256e-283	B cell
OARD1	1.69458e-60	0.344862	0.128	0.082	4.77108e-56	B cell
GDI2	3.61921e-19	0.34486	0.223	0.203	1.01899e-14	B cell
RPL27	0	0.344663	0.863	0.765	0	B cell
ID3	7.22204e-87	0.344547	0.138	0.081	2.03337e-82	B cell
LOC102122855	0	0.344517	0.859	0.771	0	B cell
RPL41	0	0.344115	0.878	0.803	0	B cell
MFHAS1	1.14357e-83	0.341947	0.134	0.079	3.21972e-79	B cell
ZNF146	8.3422e-58	0.341609	0.155	0.106	2.34875e-53	B cell
LOC102140649	1.23935e-26	0.340576	0.207	0.176	3.4894e-22	B cell
REL	2.20695e-19	0.340234	0.153	0.128	6.21368e-15	B cell
COX2	2.66496e-98	0.338945	0.351	0.264	7.5032e-94	B cell
ATP6	2.50003e-53	0.338325	0.251	0.195	7.03883e-49	B cell
LOC102139771	6.38899e-52	0.337127	0.277	0.223	1.79882e-47	B cell
RPL13A	0	0.336479	0.949	0.859	0	B cell
RPL5	3.37216e-107	0.336405	0.462	0.391	9.49431e-103	B cell
RPL7	6.62581e-93	0.335802	0.471	0.415	1.8655e-88	B cell
FAU	0	0.335491	0.935	0.845	0	B cell
FBL	3.59113e-58	0.33541	0.227	0.171	1.01108e-53	B cell
RPL18A	0	0.335163	0.799	0.706	0	B cell
CEBPZ	6.38559e-72	0.334977	0.184	0.123	1.79786e-67	B cell
DBNL	1.95108e-54	0.334449	0.145	0.1	5.49328e-50	B cell
TRIM38	2.36203e-47	0.334384	0.163	0.119	6.6503e-43	B cell
RPS21	0	0.333959	0.923	0.83	0	B cell
DRAM2	9.512e-53	0.333237	0.145	0.101	2.6781e-48	B cell
TRANK1	8.2732e-87	0.331863	0.154	0.093	2.32932e-82	B cell
RPL4	4.62398e-283	0.331805	0.733	0.637	1.30188e-278	B cell
rna76576	7.25426e-236	0.331419	0.589	0.424	2.04244e-231	B cell
RPL12	4.40956e-45	0.331207	0.21	0.163	1.24151e-40	B cell
RPS8	0	0.330341	0.867	0.766	0	B cell
LOC102137532	2.42611e-82	0.33026	0.304	0.231	6.83071e-78	B cell
RPL10	2.62914e-281	0.329427	0.737	0.634	7.40233e-277	B cell
LOC101865130	6.12584e-35	0.327343	0.2	0.16	1.72473e-30	B cell
LOC107130528	1.89129e-42	0.327203	0.201	0.155	5.32493e-38	B cell
LRRK2	1.59789e-88	0.325932	0.133	0.076	4.49885e-84	B cell
PNRC2	1.67308e-30	0.325643	0.21	0.174	4.71056e-26	B cell
CEP170	2.01389e-29	0.32556	0.139	0.107	5.6701e-25	B cell
LOC102124550	7.92683e-38	0.32555	0.321	0.29	2.2318e-33	B cell
MAP3K1	1.26986e-66	0.324468	0.137	0.086	3.57529e-62	B cell
AKAP5	2.2738e-84	0.32417	0.101	0.053	6.40188e-80	B cell
PLEKHF2	5.74884e-55	0.32352	0.128	0.084	1.61859e-50	B cell
EEF1G	7.9752e-33	0.323245	0.271	0.24	2.24542e-28	B cell
SP140L	8.49786e-67	0.322404	0.171	0.115	2.39257e-62	B cell
LOC102143182	7.66044e-77	0.32068	0.276	0.206	2.1568e-72	B cell
LOC102143171	7.66016e-77	0.320457	0.22	0.153	2.15672e-72	B cell
COX3	2.35667e-65	0.319798	0.241	0.175	6.63521e-61	B cell
LOC102120517	4.22854e-33	0.319765	0.254	0.217	1.19055e-28	B cell
KLF6	1.38028e-91	0.318401	0.43	0.355	3.88618e-87	B cell
NAP1L1	4.9972e-47	0.317499	0.337	0.294	1.40696e-42	B cell
SERPINB9	3.2676e-79	0.317222	0.212	0.145	9.19992e-75	B cell
MYCBP2	8.79614e-29	0.316283	0.145	0.111	2.47655e-24	B cell
ZNRD1	1.24125e-60	0.31502	0.166	0.114	3.49473e-56	B cell
ZCCHC11	3.87042e-59	0.314752	0.142	0.093	1.08972e-54	B cell
RPL28	1.1857e-56	0.314506	0.239	0.185	3.33833e-52	B cell
ATHL1	7.8814e-96	0.314254	0.135	0.075	2.21901e-91	B cell
LOC102131982	2.83722e-56	0.313456	0.395	0.35	7.98818e-52	B cell
NGLY1	5.03365e-60	0.312503	0.131	0.085	1.41723e-55	B cell
CHCHD10	2.70797e-42	0.311372	0.16	0.118	7.6243e-38	B cell
RPS14	0	0.31021	0.98	0.915	0	B cell
LOC102127115	4.07558e-38	0.310197	0.274	0.23	1.14748e-33	B cell
UBE2I	1.02466e-60	0.309024	0.211	0.154	2.88493e-56	B cell
ABLIM1	2.32002e-40	0.308429	0.178	0.134	6.53202e-36	B cell
FBXW11	5.71759e-52	0.308385	0.159	0.112	1.60979e-47	B cell
GPR65	4.99452e-69	0.308229	0.364	0.296	1.40621e-64	B cell
BCL10	2.49681e-58	0.30771	0.143	0.095	7.02978e-54	B cell
ATP2A3	9.05256e-82	0.307137	0.169	0.107	2.54875e-77	B cell
RB1	3.93102e-23	0.305507	0.162	0.133	1.10678e-18	B cell
LOC102143049	8.80111e-63	0.303473	0.208	0.15	2.47795e-58	B cell
LOC102133939	1.7432e-41	0.302593	0.337	0.294	4.90799e-37	B cell
BMP2K	2.72211e-50	0.302009	0.111	0.071	7.6641e-46	B cell
EIF1	8.89514e-122	0.301886	0.571	0.52	2.50443e-117	B cell
UVRAG	3.47456e-38	0.301861	0.143	0.104	9.78261e-34	B cell
PPTC7	3.77443e-60	0.301201	0.118	0.074	1.06269e-55	B cell
NSA2	5.13411e-57	0.300265	0.23	0.172	1.44551e-52	B cell
LOC102124742	2.75674e-46	0.299618	0.302	0.254	7.76161e-42	B cell
CNPY3	2.88929e-32	0.297786	0.136	0.103	8.13481e-28	B cell
LOC102146977	2.22967e-34	0.297134	0.274	0.232	6.27763e-30	B cell
TRA2B	1.46627e-13	0.297081	0.174	0.155	4.12829e-09	B cell
SASH3	6.71417e-52	0.295926	0.144	0.097	1.89037e-47	B cell
ZNF770	9.34262e-50	0.294437	0.152	0.107	2.63041e-45	B cell
EIF3K	6.04849e-33	0.293353	0.321	0.292	1.70295e-28	B cell
HMGA1	5.15295e-46	0.293068	0.141	0.099	1.45081e-41	B cell
ANKRD13A	9.50623e-65	0.292679	0.154	0.101	2.67648e-60	B cell
TCP11L2	4.91353e-74	0.292677	0.11	0.063	1.3834e-69	B cell
ARHGAP15	9.30004e-29	0.292567	0.179	0.143	2.61843e-24	B cell
CEPT1	3.66198e-39	0.292341	0.119	0.083	1.03103e-34	B cell
LOC102136862	9.29091e-198	0.291017	0.495	0.325	2.61586e-193	B cell
SRSF5	2.11589e-33	0.290803	0.286	0.249	5.95729e-29	B cell
SRSF3	2.67668e-53	0.288821	0.375	0.327	7.5362e-49	B cell
ND4	3.44408e-38	0.287536	0.153	0.11	9.69681e-34	B cell
KRR1	1.45812e-40	0.28736	0.149	0.108	4.10535e-36	B cell
LOC102134263	4.50437e-50	0.287296	0.222	0.17	1.26821e-45	B cell
SLC25A36	1.33787e-52	0.28712	0.169	0.119	3.76678e-48	B cell
ZNF581	4.5087e-51	0.285202	0.12	0.078	1.26943e-46	B cell
IRF2BPL	7.50941e-55	0.285138	0.132	0.086	2.11428e-50	B cell
S1PR1	1.03225e-67	0.284833	0.154	0.098	2.90631e-63	B cell
CD53	2.41482e-11	0.28482	0.204	0.191	6.79892e-07	B cell
FAM60A	3.024e-49	0.284803	0.122	0.081	8.51408e-45	B cell
RPL31	8.54232e-304	0.283347	0.809	0.712	2.40509e-299	B cell
SON	1.23064e-26	0.282803	0.228	0.194	3.46485e-22	B cell
SF1	3.86238e-44	0.282409	0.209	0.161	1.08745e-39	B cell
RPSA	1.83215e-44	0.282135	0.172	0.126	5.15841e-40	B cell
LOC102123779	2.88484e-52	0.280294	0.188	0.136	8.12227e-48	B cell
ZFP36L1	1.66422e-13	0.279154	0.183	0.162	4.6856e-09	B cell
ZNF107	1.66039e-57	0.278687	0.104	0.063	4.67483e-53	B cell
EPC1	3.0907e-36	0.278617	0.171	0.129	8.70187e-32	B cell
NT5C3A	6.7577e-40	0.278046	0.152	0.111	1.90263e-35	B cell
DNAJC19	1.29502e-47	0.27775	0.176	0.128	3.64613e-43	B cell
DERL3	1.98667e-121	0.276962	0.114	0.054	5.59347e-117	B cell
IL16	2.12861e-40	0.276932	0.137	0.097	5.99309e-36	B cell
RNASET2	3.11403e-21	0.276231	0.218	0.19	8.76755e-17	B cell
LOC102130902	3.68193e-36	0.276159	0.249	0.205	1.03665e-31	B cell
MED13L	6.09036e-52	0.276015	0.124	0.081	1.71474e-47	B cell
FUS	4.56524e-13	0.275286	0.157	0.137	1.28534e-08	B cell
JMJD1C	1.2237e-08	0.274962	0.155	0.142	0.000344534	B cell
LOC102127589	1.05426e-43	0.274256	0.182	0.136	2.96826e-39	B cell
RPL30	0	0.274004	0.863	0.778	0	B cell
TAF7	5.85249e-44	0.27385	0.177	0.13	1.64777e-39	B cell
HERC5	6.26e-51	0.273747	0.101	0.062	1.7625e-46	B cell
ZCCHC10	3.3383e-45	0.273174	0.166	0.12	9.399e-41	B cell
RPL19	1.11421e-43	0.272869	0.273	0.223	3.13706e-39	B cell
LOC102125197	3.85857e-35	0.272848	0.278	0.234	1.08638e-30	B cell
RPS24	8.41116e-111	0.272403	0.613	0.563	2.36816e-106	B cell
STK17B	2.27514e-92	0.271767	0.453	0.367	6.40564e-88	B cell
KIAA0040	2.12456e-46	0.271509	0.173	0.125	5.98169e-42	B cell
RPL6	8.80347e-56	0.271225	0.253	0.195	2.47862e-51	B cell
LOC102115157	8.81484e-27	0.270875	0.228	0.193	2.48182e-22	B cell
TMEM131	6.0917e-31	0.269334	0.14	0.106	1.71512e-26	B cell
CORO1A	1.6393e-49	0.268975	0.33	0.275	4.61546e-45	B cell
WDFY1	1.36002e-35	0.268113	0.121	0.086	3.82914e-31	B cell
CCNG1	8.22504e-26	0.267089	0.18	0.147	2.31576e-21	B cell
DDIT3	5.88922e-38	0.266375	0.12	0.084	1.65811e-33	B cell
LOC102143773	4.84707e-46	0.266296	0.246	0.193	1.36469e-41	B cell
RPL29	5.21337e-40	0.26446	0.242	0.195	1.46782e-35	B cell
rna76578	0	0.263077	0.895	0.684	0	B cell
PLEKHJ1	2.06084e-36	0.262532	0.131	0.094	5.80229e-32	B cell
RC3H2	1.99154e-43	0.261646	0.124	0.085	5.60718e-39	B cell
LOC102127370	1.58497e-35	0.260723	0.246	0.201	4.46247e-31	B cell
NACA	6.5787e-41	0.260123	0.41	0.382	1.85223e-36	B cell
LSP1	1.34838e-58	0.259394	0.24	0.178	3.79636e-54	B cell
RPL24	1.40575e-13	0.258694	0.24	0.223	3.95788e-09	B cell
LOC102116649	1.52245e-20	0.258079	0.107	0.081	4.28645e-16	B cell
LOC102119091	1.44477e-40	0.257093	0.217	0.169	4.06776e-36	B cell
PHF6	5.34829e-32	0.256477	0.102	0.071	1.50581e-27	B cell
SNX5	1.71831e-20	0.25647	0.17	0.143	4.83791e-16	B cell
DTNBP1	7.13317e-45	0.256379	0.107	0.069	2.00834e-40	B cell
DUSP2	5.79269e-11	0.254566	0.107	0.09	1.63093e-06	B cell
LOC102116354	1.46708e-33	0.254127	0.122	0.087	4.13055e-29	B cell
LOC102144646	2.30767e-34	0.253445	0.253	0.207	6.49724e-30	B cell
PFDN5	6.10822e-97	0.253347	0.572	0.518	1.71977e-92	B cell
COMMD6	6.46109e-22	0.253302	0.326	0.308	1.81912e-17	B cell
UBTF	4.07717e-33	0.252826	0.147	0.11	1.14793e-28	B cell
IRF4	2.69021e-52	0.252126	0.111	0.069	7.57428e-48	B cell
LPGAT1	1.70239e-23	0.251733	0.136	0.107	4.79308e-19	B cell
ARPC5L	2.94885e-29	0.251647	0.16	0.124	8.3025e-25	B cell
LOC102129733	1.19708e-21	0.251211	0.256	0.228	3.37039e-17	B cell
RNH1	7.36102e-77	-0.250252	0.075	0.147	2.0725e-72	B cell
C9H10orf54	1.59563e-51	-0.250471	0.072	0.126	4.49248e-47	B cell
DOK2	7.47822e-68	-0.250563	0.059	0.119	2.10549e-63	B cell
IL10RB	6.59444e-65	-0.250671	0.107	0.179	1.85667e-60	B cell
TUBB2A	6.53204e-77	-0.251232	0.057	0.123	1.8391e-72	B cell
ADI1	5.43809e-89	-0.251763	0.044	0.112	1.53109e-84	B cell
CITED2	5.61372e-67	-0.251844	0.058	0.117	1.58054e-62	B cell
PSMA4	6.48748e-88	-0.252191	0.095	0.182	1.82655e-83	B cell
MAPKAPK3	1.97376e-96	-0.253195	0.04	0.11	5.55711e-92	B cell
CASP3	1.36523e-52	-0.254045	0.077	0.133	3.84382e-48	B cell
UCP2	7.00403e-76	-0.254071	0.097	0.175	1.97198e-71	B cell
BSG	9.25774e-85	-0.254243	0.095	0.178	2.60652e-80	B cell
LOC102116329	1.24516e-86	-0.25442	0.054	0.124	3.50576e-82	B cell
SMAD7	2.45241e-48	-0.254736	0.06	0.108	6.90475e-44	B cell
REXO2	5.91654e-65	-0.25496	0.089	0.156	1.6658e-60	B cell
TPP1	1.24223e-73	-0.255418	0.076	0.146	3.49749e-69	B cell
LOC102130218	7.28816e-83	-0.256038	0.114	0.2	2.05198e-78	B cell
LOC102127258	1.12034e-92	-0.25604	0.041	0.11	3.15432e-88	B cell
LOC102117303	5.31917e-86	-0.256674	0.104	0.191	1.49761e-81	B cell
GLRX	2.79165e-64	-0.258226	0.062	0.121	7.85988e-60	B cell
DPYSL2	5.19473e-96	-0.258374	0.04	0.109	1.46258e-91	B cell
DYNLL1	2.46539e-94	-0.259303	0.112	0.209	6.94129e-90	B cell
SEC61B	1.42918e-66	-0.260045	0.131	0.209	4.02385e-62	B cell
OSTM1	2.21816e-67	-0.260257	0.089	0.158	6.24523e-63	B cell
BLVRB	2.56989e-89	-0.260475	0.045	0.113	7.23551e-85	B cell
GOLGA4	7.87916e-53	-0.260916	0.061	0.114	2.21838e-48	B cell
PRKACB	1.63911e-71	-0.262412	0.074	0.142	4.6149e-67	B cell
IKZF1	7.16609e-50	-0.262993	0.079	0.134	2.01761e-45	B cell
C5H4orf3	5.24967e-100	-0.263647	0.104	0.201	1.47804e-95	B cell
SH3KBP1	1.48645e-61	-0.265471	0.084	0.148	4.18509e-57	B cell
BIN2	2.53151e-88	-0.265598	0.091	0.178	7.12746e-84	B cell
LOC102127131	1.24464e-55	-0.265678	0.056	0.108	3.50429e-51	B cell
PAG1	1.82257e-38	-0.265905	0.099	0.148	5.13145e-34	B cell
YWHAE	7.10032e-100	-0.266385	0.091	0.184	1.99909e-95	B cell
UBL5	4.15286e-94	-0.267793	0.216	0.336	1.16924e-89	B cell
NEK7	2.96746e-59	-0.268168	0.072	0.131	8.35489e-55	B cell
SURF4	5.54179e-90	-0.268429	0.076	0.156	1.56029e-85	B cell
HDLBP	2.85169e-75	-0.269026	0.078	0.149	8.02894e-71	B cell
CD151	5.2986e-94	-0.269212	0.054	0.129	1.49182e-89	B cell
LOC102128139	1.2303e-84	-0.270364	0.214	0.323	3.46392e-80	B cell
CASP1	3.28673e-103	-0.270777	0.044	0.12	9.2538e-99	B cell
RAB27A	6.80822e-61	-0.271322	0.084	0.146	1.91685e-56	B cell
ARL5B	9.11954e-63	-0.271917	0.118	0.192	2.56761e-58	B cell
PICALM	1.99076e-62	-0.273915	0.078	0.14	5.60499e-58	B cell
ITCH	3.70496e-78	-0.274416	0.061	0.13	1.04313e-73	B cell
BNIP3L	1.06917e-72	-0.274592	0.085	0.157	3.01024e-68	B cell
ARL6IP5	3.20981e-89	-0.27482	0.145	0.246	9.03721e-85	B cell
LOC102117143	2.96743e-96	-0.275701	0.164	0.272	8.35479e-92	B cell
GSN	1.72622e-86	-0.27605	0.045	0.111	4.86018e-82	B cell
DDIT4	1.75642e-57	-0.276702	0.109	0.175	4.94521e-53	B cell
C2	2.09201e-114	-0.276788	0.031	0.106	5.89005e-110	B cell
RABAC1	3.37906e-98	-0.277187	0.095	0.186	9.51374e-94	B cell
ITGAL	1.51978e-58	-0.279109	0.077	0.136	4.27893e-54	B cell
CCDC167	2.40683e-48	-0.279334	0.062	0.111	6.77643e-44	B cell
PRCP	2.78754e-92	-0.279433	0.075	0.156	7.84833e-88	B cell
NMI	2.08527e-75	-0.280367	0.077	0.149	5.87107e-71	B cell
FAM173B	3.4171e-63	-0.280381	0.071	0.133	9.62085e-59	B cell
NFE2L2	1.7957e-80	-0.280843	0.096	0.175	5.05581e-76	B cell
SLA	7.55266e-46	-0.28121	0.086	0.138	2.12645e-41	B cell
MAPKAPK2	1.2049e-73	-0.281551	0.071	0.138	3.3924e-69	B cell
ERO1A	9.86102e-52	-0.282579	0.094	0.153	2.77637e-47	B cell
ATP6AP2	3.40981e-96	-0.284014	0.082	0.168	9.60031e-92	B cell
CMC1	3.10705e-52	-0.284807	0.056	0.106	8.74791e-48	B cell
SOAT1	8.92268e-122	-0.285669	0.027	0.102	2.51218e-117	B cell
TGFB1	3.74831e-59	-0.285695	0.091	0.154	1.05534e-54	B cell
ARID5B	5.60945e-45	-0.286298	0.092	0.145	1.57934e-40	B cell
LYAR	9.97706e-77	-0.286566	0.073	0.142	2.80904e-72	B cell
HMGB2	3.16458e-18	-0.287485	0.119	0.15	8.90986e-14	B cell
SPATA13	1.93996e-64	-0.287986	0.053	0.109	5.46196e-60	B cell
LOC102132790	5.24959e-138	-0.288257	0.124	0.251	1.47802e-133	B cell
LOC102136466	3.03573e-121	-0.288362	0.031	0.109	8.5471e-117	B cell
APP	2.68924e-94	-0.289409	0.042	0.112	7.57156e-90	B cell
TMEM173	7.28282e-129	-0.290583	0.028	0.108	2.05048e-124	B cell
LOC102138874	1.0127e-159	-0.291181	0.565	0.687	2.85125e-155	B cell
LOC102139491	1.30112e-88	-0.291652	0.076	0.154	3.66331e-84	B cell
FKBP2	6.21366e-102	-0.292265	0.077	0.163	1.74946e-97	B cell
TMBIM1	7.75123e-111	-0.29251	0.057	0.141	2.18236e-106	B cell
LRRC8C	1.391e-66	-0.292763	0.053	0.11	3.91636e-62	B cell
LOC102137336	4.56116e-48	-0.292922	0.086	0.139	1.2842e-43	B cell
CAPZB	4.70985e-100	-0.293951	0.128	0.23	1.32606e-95	B cell
GPCPD1	7.44159e-90	-0.294395	0.078	0.159	2.09518e-85	B cell
LOC102144668	2.39666e-79	-0.294791	0.075	0.147	6.74781e-75	B cell
HEXA	6.06326e-111	-0.294889	0.049	0.13	1.70711e-106	B cell
CCPG1	1.1017e-93	-0.296314	0.062	0.139	3.10184e-89	B cell
MTDH	3.6687e-101	-0.296372	0.101	0.198	1.03292e-96	B cell
FGR	6.79205e-96	-0.296516	0.037	0.105	1.9123e-91	B cell
TYMP	1.12204e-102	-0.296752	0.044	0.118	3.1591e-98	B cell
ITGAX	8.88006e-71	-0.297661	0.059	0.121	2.50018e-66	B cell
TUBA1A	1.38848e-78	-0.298309	0.07	0.14	3.90927e-74	B cell
APOL6	2.59542e-84	-0.299046	0.077	0.153	7.30741e-80	B cell
LIMS1	2.16245e-87	-0.299236	0.086	0.167	6.08837e-83	B cell
GPRIN3	8.61326e-64	-0.299723	0.064	0.124	2.42506e-59	B cell
CARD16	1.22904e-81	-0.300938	0.087	0.164	3.46036e-77	B cell
ANXA4	1.20261e-109	-0.301384	0.043	0.121	3.38594e-105	B cell
ATG3	1.05853e-87	-0.301612	0.094	0.178	2.98028e-83	B cell
PLXNC1	1.11532e-77	-0.302349	0.066	0.135	3.1402e-73	B cell
DNAJC1	1.14973e-64	-0.302562	0.072	0.133	3.23707e-60	B cell
NAAA	4.91261e-98	-0.303474	0.069	0.151	1.38315e-93	B cell
MAN1A1	9.27724e-79	-0.304563	0.077	0.149	2.61201e-74	B cell
APOBEC3C	3.64679e-68	-0.305521	0.086	0.153	1.02675e-63	B cell
IQGAP2	6.38043e-71	-0.305661	0.063	0.126	1.79641e-66	B cell
KCNA3	1.70079e-68	-0.305679	0.051	0.109	4.78859e-64	B cell
IDH1	1.38705e-123	-0.305854	0.032	0.111	3.90524e-119	B cell
CD81	1.68462e-88	-0.308929	0.079	0.158	4.74305e-84	B cell
TNIK	2.25593e-62	-0.309836	0.056	0.111	6.35157e-58	B cell
PDIA6	5.49496e-86	-0.31066	0.106	0.19	1.54711e-81	B cell
MAPK6	3.28719e-66	-0.311439	0.05	0.107	9.25509e-62	B cell
CD5	1.47446e-64	-0.312119	0.048	0.102	4.15133e-60	B cell
LOC102115001	3.35884e-132	-0.31279	0.035	0.119	9.45681e-128	B cell
LCP1	9.92572e-98	-0.313066	0.308	0.425	2.79459e-93	B cell
LOC102141127	3.50348e-118	-0.313724	0.048	0.132	9.86405e-114	B cell
RNF130	2.01656e-137	-0.31454	0.03	0.115	5.67763e-133	B cell
SEC61G	1.10742e-102	-0.314954	0.095	0.19	3.11793e-98	B cell
TXNDC17	1.94485e-88	-0.315171	0.052	0.122	5.47571e-84	B cell
AKR1A1	3.43791e-121	-0.316327	0.064	0.158	9.67943e-117	B cell
MPP1	6.99042e-125	-0.316854	0.033	0.113	1.96815e-120	B cell
SIRPA	2.12546e-132	-0.317597	0.023	0.101	5.98424e-128	B cell
C1H1orf162	1.67841e-143	-0.317634	0.024	0.109	4.72555e-139	B cell
ATP6AP1	6.15964e-116	-0.317761	0.066	0.156	1.73425e-111	B cell
ZFP36L2	1.09054e-42	-0.317826	0.286	0.354	3.07041e-38	B cell
DIAPH1	2.86414e-87	-0.317901	0.072	0.149	8.064e-83	B cell
SQRDL	1.9215e-132	-0.318062	0.041	0.128	5.40998e-128	B cell
GNAI2	3.32101e-127	-0.318106	0.095	0.204	9.35031e-123	B cell
IRF1	4.92406e-71	-0.318401	0.097	0.172	1.38637e-66	B cell
MARCKS	7.69979e-59	-0.318859	0.051	0.104	2.16788e-54	B cell
RBMS1	9.88938e-100	-0.319852	0.047	0.121	2.78436e-95	B cell
TRAM1	3.51209e-108	-0.32066	0.108	0.208	9.88829e-104	B cell
SIGLEC11	2.15552e-136	-0.321119	0.024	0.104	6.06886e-132	B cell
SCML4	6.0474e-48	-0.321582	0.093	0.146	1.70265e-43	B cell
PARP8	3.35681e-68	-0.321895	0.066	0.129	9.45111e-64	B cell
ZEB2	1.38761e-88	-0.322488	0.054	0.126	3.9068e-84	B cell
B2M	0	-0.322531	0.888	0.933	0	B cell
CD300LF	3.17279e-146	-0.324186	0.019	0.101	8.93299e-142	B cell
TRAF1	1.91662e-75	-0.324252	0.051	0.112	5.39624e-71	B cell
CALCOCO2	2.61302e-80	-0.324378	0.063	0.132	7.35695e-76	B cell
ETS1	2.5239e-44	-0.324567	0.242	0.301	7.10605e-40	B cell
PDIA4	5.50995e-107	-0.324629	0.073	0.161	1.55133e-102	B cell
FOS	2.00383e-78	-0.324735	0.232	0.332	5.64177e-74	B cell
TMEM43	2.21865e-108	-0.325677	0.075	0.164	6.24661e-104	B cell
FURIN	7.78327e-75	-0.325848	0.048	0.109	2.19138e-70	B cell
BLOC1S1	2.23025e-119	-0.325975	0.102	0.208	6.27927e-115	B cell
SLC6A6	2.55884e-113	-0.326131	0.046	0.126	7.20442e-109	B cell
C7H14orf2	4.89234e-131	-0.327762	0.162	0.293	1.37744e-126	B cell
CCR5	6.02537e-84	-0.327798	0.045	0.109	1.69644e-79	B cell
CRIP1	1.62866e-124	-0.328316	0.393	0.524	4.5855e-120	B cell
NDFIP1	6.57949e-111	-0.328529	0.087	0.183	1.85246e-106	B cell
SH3GLB1	1.40988e-109	-0.330097	0.085	0.179	3.96951e-105	B cell
LOC102145933	1.00961e-109	-0.330689	0.331	0.454	2.84256e-105	B cell
PDIA3	5.05934e-131	-0.331344	0.318	0.457	1.42446e-126	B cell
LY96	6.65299e-104	-0.331466	0.048	0.124	1.87315e-99	B cell
FKBP5	3.60423e-90	-0.332892	0.092	0.175	1.01477e-85	B cell
MX1	7.82098e-75	-0.333036	0.068	0.136	2.202e-70	B cell
CECR1	3.78037e-144	-0.335098	0.025	0.109	1.06436e-139	B cell
GABARAPL1	2.23436e-94	-0.336706	0.058	0.132	6.29085e-90	B cell
FAM105A	8.39097e-102	-0.33679	0.053	0.13	2.36248e-97	B cell
SSR1	2.46552e-112	-0.337425	0.083	0.176	6.94168e-108	B cell
LOC102136964	8.25168e-99	-0.338443	0.072	0.154	2.32326e-94	B cell
LOC102135442	9.05423e-76	-0.338484	0.057	0.12	2.54922e-71	B cell
FLNA	2.57865e-89	-0.338605	0.084	0.165	7.26019e-85	B cell
MAN2B1	3.40401e-108	-0.338929	0.075	0.164	9.58398e-104	B cell
HSPH1	3.84226e-53	-0.339171	0.081	0.138	1.08179e-48	B cell
PTPRC	6.70703e-136	-0.340149	0.379	0.522	1.88836e-131	B cell
OPTN	2.01344e-83	-0.340258	0.079	0.154	5.66885e-79	B cell
MXD1	1.05336e-55	-0.341541	0.051	0.101	2.96574e-51	B cell
LOC102134776	7.23552e-118	-0.342082	0.065	0.155	2.03716e-113	B cell
MLEC	3.72239e-90	-0.343169	0.061	0.135	1.04804e-85	B cell
CD6	2.0748e-68	-0.345216	0.058	0.117	5.84159e-64	B cell
RALB	6.94447e-109	-0.345754	0.057	0.14	1.95521e-104	B cell
ARL4C	5.31679e-111	-0.346172	0.037	0.112	1.49694e-106	B cell
VAT1	1.34369e-157	-0.346207	0.03	0.124	3.78317e-153	B cell
LOC102141262	6.0004e-119	-0.346642	0.236	0.37	1.68941e-114	B cell
CD8B	6.89004e-55	-0.347161	0.058	0.108	1.93989e-50	B cell
PGD	4.63306e-124	-0.34811	0.047	0.133	1.30444e-119	B cell
AGTRAP	9.53431e-138	-0.349567	0.035	0.122	2.68439e-133	B cell
NCF2	1.97841e-110	-0.35112	0.047	0.126	5.5702e-106	B cell
ADGRE5	1.1916e-106	-0.351162	0.08	0.172	3.35495e-102	B cell
LOC102126493	3.33664e-145	-0.352394	0.023	0.106	9.39431e-141	B cell
DNAJA1	2.03752e-110	-0.353888	0.115	0.218	5.73663e-106	B cell
SH2D2A	4.38456e-87	-0.354288	0.056	0.125	1.23447e-82	B cell
ISG15	8.27001e-62	-0.354449	0.091	0.157	2.32842e-57	B cell
SLFN5	1.22537e-91	-0.355032	0.044	0.111	3.45002e-87	B cell
CAMK4	4.38787e-68	-0.355569	0.053	0.11	1.2354e-63	B cell
GIMAP6	3.04208e-79	-0.355593	0.098	0.174	8.56498e-75	B cell
LOC102119047	2.23706e-118	-0.356174	0.043	0.124	6.29844e-114	B cell
CD9	2.48276e-115	-0.358997	0.039	0.117	6.99021e-111	B cell
NUCB2	8.4957e-82	-0.359433	0.056	0.123	2.39196e-77	B cell
TMEM50A	2.93938e-117	-0.36049	0.098	0.199	8.27583e-113	B cell
MFSD1	4.61978e-122	-0.362949	0.051	0.137	1.3007e-117	B cell
C3AR1	1.76282e-149	-0.363465	0.019	0.102	4.96321e-145	B cell
TALDO1	9.44319e-125	-0.363736	0.092	0.197	2.65873e-120	B cell
IGF2R	3.57575e-105	-0.364421	0.051	0.129	1.00675e-100	B cell
SLC7A7	7.3845e-158	-0.364624	0.018	0.104	2.07911e-153	B cell
SAMD9L	2.61289e-108	-0.365561	0.058	0.141	7.3566e-104	B cell
ITGB1	1.22194e-111	-0.368532	0.157	0.271	3.44037e-107	B cell
GPR171	1.02238e-86	-0.369008	0.058	0.128	2.87851e-82	B cell
NDUFB1	5.76248e-142	-0.369814	0.106	0.226	1.62243e-137	B cell
HACD4	1.25709e-149	-0.371424	0.026	0.113	3.53935e-145	B cell
ATP6V0B	1.15991e-120	-0.372709	0.087	0.185	3.26574e-116	B cell
MAFA-F	7.65299e-126	-0.37373	0.134	0.249	2.1547e-121	B cell
BRI3	9.88238e-138	-0.376059	0.041	0.131	2.78238e-133	B cell
FOSB	1.10544e-106	-0.37628	0.146	0.254	3.11236e-102	B cell
CLIC1	7.77538e-145	-0.376558	0.119	0.242	2.18916e-140	B cell
SLAMF7	1.17145e-110	-0.376995	0.06	0.143	3.29823e-106	B cell
CNIH4	8.33977e-126	-0.38072	0.064	0.158	2.34806e-121	B cell
2020-09-02	3.98492e-142	-0.381133	0.086	0.197	1.12196e-137	B cell
LOC102145967	5.54726e-156	-0.384406	0.079	0.197	1.56183e-151	B cell
AP2M1	5.41809e-143	-0.385264	0.083	0.193	1.52546e-138	B cell
FXYD5	1.3371e-127	-0.385461	0.118	0.229	3.7646e-123	B cell
HCST	7.80342e-94	-0.386761	0.128	0.219	2.19705e-89	B cell
TGFBI	6.70587e-151	-0.3868	0.018	0.101	1.88804e-146	B cell
OAZ1	2.15482e-156	-0.387956	0.487	0.586	6.0669e-152	B cell
GMFG	2.03855e-141	-0.388254	0.22	0.359	5.73954e-137	B cell
DNAJC3	8.11254e-128	-0.388297	0.066	0.161	2.28409e-123	B cell
HSPA8	4.02827e-200	-0.388474	0.391	0.56	1.13416e-195	B cell
TMEM59	9.54209e-144	-0.389131	0.104	0.223	2.68658e-139	B cell
LOC102143756	2.92612e-148	-0.389242	0.095	0.211	8.2385e-144	B cell
FAM129A	1.90226e-88	-0.390854	0.057	0.127	5.35581e-84	B cell
HSP90AA1	8.75392e-125	-0.391416	0.308	0.441	2.46467e-120	B cell
IQGAP1	2.09629e-143	-0.391601	0.209	0.346	5.90211e-139	B cell
TFRC	1.42416e-93	-0.391911	0.068	0.145	4.00971e-89	B cell
SYTL3	1.73828e-78	-0.392144	0.054	0.117	4.89412e-74	B cell
SQSTM1	2.27256e-128	-0.392395	0.094	0.201	6.3984e-124	B cell
ATPIF1	7.79215e-141	-0.393419	0.088	0.199	2.19388e-136	B cell
TOB1	5.6539e-72	-0.393532	0.103	0.176	1.59186e-67	B cell
ARPC5	4.54355e-151	-0.394419	0.173	0.312	1.27924e-146	B cell
COTL1	6.96249e-111	-0.394823	0.195	0.311	1.96029e-106	B cell
SERF2	3.11362e-181	-0.395286	0.382	0.53	8.7664e-177	B cell
SPCS3	1.46713e-138	-0.395399	0.132	0.257	4.13071e-134	B cell
BCL11B	2.70962e-87	-0.396325	0.043	0.107	7.62893e-83	B cell
RGS10	5.34159e-139	-0.404897	0.046	0.138	1.50392e-134	B cell
LOC102138723	4.65053e-98	-0.405006	0.062	0.138	1.30936e-93	B cell
SELPLG	1.05685e-152	-0.408271	0.054	0.156	2.97556e-148	B cell
CTSZ	1.55808e-105	-0.408502	0.075	0.16	4.38676e-101	B cell
RRBP1	6.39974e-135	-0.408895	0.037	0.123	1.80185e-130	B cell
CLEC4A	2.98507e-146	-0.408898	0.021	0.103	8.40447e-142	B cell
ITK	1.06459e-90	-0.410098	0.053	0.122	2.99734e-86	B cell
MMP14	2.08734e-153	-0.41365	0.018	0.101	5.8769e-149	B cell
CALR	1.318e-160	-0.414106	0.208	0.354	3.71084e-156	B cell
RBPJ	1.04773e-122	-0.414527	0.063	0.155	2.94987e-118	B cell
ENO1	2.1872e-163	-0.414794	0.108	0.239	6.15806e-159	B cell
SSR4	1.19027e-126	-0.415666	0.13	0.245	3.35122e-122	B cell
GABARAP	1.99615e-166	-0.416118	0.164	0.309	5.62015e-162	B cell
ATP6V1F	3.08988e-133	-0.418284	0.081	0.184	8.69955e-129	B cell
CPD	6.51651e-104	-0.418399	0.036	0.106	1.83472e-99	B cell
PPA1	1.69914e-109	-0.418875	0.065	0.149	4.78391e-105	B cell
GIMAP4	3.5699e-152	-0.421093	0.046	0.145	1.0051e-147	B cell
NAMPT	1.38477e-115	-0.421762	0.057	0.143	3.89882e-111	B cell
EGLN3	2.20039e-100	-0.421793	0.057	0.133	6.1952e-96	B cell
ATP2B4	1.09133e-98	-0.424448	0.066	0.144	3.07265e-94	B cell
TGFBR3	2.30644e-74	-0.424659	0.043	0.101	6.49378e-70	B cell
XBP1	4.97038e-116	-0.42575	0.082	0.176	1.39941e-111	B cell
TCEB2	1.78683e-174	-0.426631	0.13	0.272	5.03081e-170	B cell
CAPG	1.42897e-150	-0.42855	0.11	0.233	4.02325e-146	B cell
PRDM1	1.05663e-112	-0.429429	0.038	0.113	2.97494e-108	B cell
LOC102116308	0	-0.43081	0.163	0.041	0	B cell
LOC102124370	1.75309e-125	-0.431425	0.082	0.18	4.93583e-121	B cell
PLD3	6.57867e-155	-0.432746	0.052	0.155	1.85222e-150	B cell
HSP90B1	2.78518e-136	-0.434752	0.217	0.35	7.84168e-132	B cell
CD247	1.75217e-111	-0.435816	0.057	0.138	4.93323e-107	B cell
BLVRA	1.81346e-177	-0.436226	0.027	0.127	5.1058e-173	B cell
NUCB1	1.16766e-160	-0.436328	0.072	0.186	3.28754e-156	B cell
JUNB	1.23011e-141	-0.436467	0.205	0.342	3.46337e-137	B cell
CCND2	1.2336e-79	-0.437863	0.083	0.154	3.47319e-75	B cell
SKAP1	5.21689e-113	-0.441072	0.074	0.16	1.46882e-108	B cell
SORT1	1.35749e-171	-0.443603	0.02	0.112	3.82201e-167	B cell
CD93	1.27215e-173	-0.443642	0.014	0.104	3.58174e-169	B cell
LCP2	7.10664e-131	-0.444549	0.058	0.151	2.00087e-126	B cell
CALM2	6.8354e-167	-0.445444	0.198	0.344	1.92451e-162	B cell
TMSB10	0	-0.446234	0.68	0.8	0	B cell
ARHGAP18	7.31498e-147	-0.44655	0.042	0.135	2.05953e-142	B cell
DRAM1	3.88202e-136	-0.447458	0.026	0.106	1.09298e-131	B cell
LRP1	2.77716e-163	-0.448206	0.017	0.105	7.8191e-159	B cell
SH3BGRL3	2.64421e-189	-0.449564	0.295	0.46	7.44476e-185	B cell
PSMA7	2.13746e-169	-0.451538	0.126	0.264	6.01802e-165	B cell
ALDH2	1.51175e-82	-0.451544	0.075	0.146	4.25633e-78	B cell
CD3E	8.18883e-117	-0.452028	0.061	0.146	2.30556e-112	B cell
CLEC2B	6.53351e-117	-0.453374	0.08	0.174	1.83951e-112	B cell
LAMP2	6.30939e-148	-0.453835	0.055	0.155	1.77641e-143	B cell
MTHFD2	4.01702e-136	-0.456083	0.083	0.188	1.13099e-131	B cell
REEP5	5.76912e-178	-0.456982	0.078	0.203	1.6243e-173	B cell
LOC102133757	8.67491e-93	-0.459696	0.063	0.135	2.44242e-88	B cell
DNAJB1	9.95156e-84	-0.460621	0.085	0.162	2.80186e-79	B cell
PSME2	3.25787e-179	-0.460845	0.109	0.247	9.17255e-175	B cell
TPI1	5.78275e-150	-0.462126	0.121	0.244	1.62813e-145	B cell
SH2D1A	1.62832e-106	-0.464706	0.078	0.163	4.58453e-102	B cell
LOC102129811	1.57725e-148	-0.466924	0.02	0.102	4.44074e-144	B cell
TSC22D1	7.66224e-132	-0.467074	0.033	0.116	2.1573e-127	B cell
IFI30	9.49579e-67	-0.467447	0.218	0.287	2.67354e-62	B cell
BST2	1.03556e-175	-0.468232	0.087	0.213	2.91563e-171	B cell
TKT	1.08102e-164	-0.468867	0.084	0.202	3.04362e-160	B cell
MIF	3.80735e-172	-0.469923	0.16	0.305	1.07196e-167	B cell
LOC102125623	1.73253e-213	-0.470356	0.406	0.572	4.87794e-209	B cell
LOC102124180	3.78512e-189	-0.47186	0.14	0.291	1.0657e-184	B cell
TMBIM6	4.11015e-200	-0.473169	0.085	0.225	1.15721e-195	B cell
LGALS1	5.82763e-170	-0.473725	0.108	0.239	1.64077e-165	B cell
LOC102139510	2.87599e-206	-0.476197	0.143	0.302	8.09735e-202	B cell
EMB	9.43142e-150	-0.478345	0.083	0.193	2.65542e-145	B cell
CLEC7A	7.05491e-173	-0.479584	0.017	0.109	1.98631e-168	B cell
PPIB	1.67061e-188	-0.479604	0.12	0.262	4.7036e-184	B cell
SRGN	3.73453e-298	-0.480523	0.538	0.703	1.05146e-293	B cell
ATOX1	4.56223e-173	-0.481836	0.056	0.17	1.2845e-168	B cell
TAGLN2	1.35227e-202	-0.483775	0.223	0.386	3.80731e-198	B cell
IL2RB	3.29488e-121	-0.484445	0.058	0.144	9.27675e-117	B cell
NINJ1	6.7869e-148	-0.484696	0.051	0.148	1.91085e-143	B cell
ICAM1	8.18622e-110	-0.484889	0.047	0.126	2.30483e-105	B cell
FRMD4B	2.4591e-154	-0.486585	0.038	0.134	6.92358e-150	B cell
AHR	3.59834e-138	-0.486865	0.037	0.124	1.01311e-133	B cell
LOC102133263	8.31931e-94	-0.487293	0.11	0.195	2.3423e-89	B cell
SPOCK2	4.4954e-114	-0.487901	0.061	0.145	1.26568e-109	B cell
STX11	8.86316e-160	-0.488377	0.046	0.147	2.49542e-155	B cell
P4HB	4.26133e-194	-0.489586	0.088	0.223	1.19978e-189	B cell
TNFRSF1B	7.49419e-129	-0.493431	0.093	0.197	2.10999e-124	B cell
ITGAM	9.63592e-175	-0.495096	0.025	0.122	2.71299e-170	B cell
RTN3	4.09127e-197	-0.495401	0.061	0.187	1.1519e-192	B cell
CD44	5.51727e-199	-0.496144	0.221	0.382	1.55339e-194	B cell
JUN	1.21283e-122	-0.497173	0.171	0.287	3.41471e-118	B cell
CXCL16	4.0002e-192	-0.497401	0.043	0.158	1.12626e-187	B cell
LOC102138395	8.92497e-146	-0.497695	0.052	0.148	2.51282e-141	B cell
IL6ST	5.20385e-154	-0.499396	0.036	0.129	1.46514e-149	B cell
TMEM176B	2.84378e-149	-0.502594	0.028	0.116	8.00667e-145	B cell
KCTD12	1.7053e-151	-0.503271	0.033	0.124	4.80128e-147	B cell
LOC102128659	1.95908e-214	-0.503323	0.168	0.334	5.51578e-210	B cell
ITGA6	3.76871e-141	-0.503652	0.037	0.124	1.06108e-136	B cell
CD84	1.93994e-139	-0.505271	0.058	0.156	5.4619e-135	B cell
CLEC2D	2.08791e-111	-0.508158	0.073	0.159	5.87851e-107	B cell
RNF13	1.10756e-180	-0.51341	0.05	0.164	3.11834e-176	B cell
RNASEK	2.56613e-199	-0.514188	0.074	0.206	7.22493e-195	B cell
PRKCH	1.22663e-129	-0.517027	0.05	0.137	3.45359e-125	B cell
CD4	4.27352e-207	-0.518257	0.033	0.148	1.20321e-202	B cell
SDC2	2.34168e-174	-0.523544	0.018	0.11	6.593e-170	B cell
CD28	1.36497e-133	-0.529798	0.063	0.157	3.84307e-129	B cell
TLR4	3.27871e-163	-0.531475	0.043	0.145	9.2312e-159	B cell
ITGB2	1.75001e-200	-0.536311	0.088	0.225	4.92715e-196	B cell
LOC102116906	1.18458e-185	-0.536747	0.068	0.188	3.33518e-181	B cell
GADD45A	8.10915e-149	-0.537581	0.049	0.145	2.28313e-144	B cell
LAP3	2.24742e-188	-0.53831	0.088	0.22	6.32762e-184	B cell
IL13RA1	1.38562e-187	-0.539254	0.028	0.132	3.90122e-183	B cell
CTSS	1.14908e-148	-0.540043	0.208	0.331	3.23523e-144	B cell
LOC102133057	2.23814e-224	-0.542459	0.089	0.24	6.30149e-220	B cell
LOC101867330	7.33568e-185	-0.542987	0.092	0.219	2.06536e-180	B cell
GPX4	8.16003e-218	-0.544284	0.189	0.352	2.29746e-213	B cell
KLRD1	3.84035e-95	-0.545415	0.05	0.119	1.08125e-90	B cell
HSPA5	7.46384e-226	-0.545523	0.21	0.382	2.10144e-221	B cell
DUSP1	1.14859e-186	-0.546066	0.102	0.238	3.23384e-182	B cell
VIMP	3.92043e-190	-0.547035	0.078	0.206	1.1038e-185	B cell
CD8A	1.08393e-123	-0.548336	0.074	0.166	3.05179e-119	B cell
SCARB2	1.9723e-194	-0.549199	0.041	0.154	5.553e-190	B cell
FCGRT	8.42092e-180	-0.550757	0.052	0.164	2.37091e-175	B cell
OSM	1.41229e-151	-0.552087	0.027	0.114	3.9763e-147	B cell
LOC102126012	1.91901e-182	-0.554598	0.032	0.136	5.40297e-178	B cell
PRF1	3.06786e-114	-0.555561	0.045	0.123	8.63755e-110	B cell
RAC1	6.10101e-217	-0.556441	0.083	0.225	1.71774e-212	B cell
LAT	9.96139e-153	-0.557672	0.063	0.166	2.80463e-148	B cell
CD59	5.75651e-225	-0.559132	0.038	0.163	1.62074e-220	B cell
CLEC12A	1.8483e-196	-0.561861	0.036	0.147	5.20388e-192	B cell
CSF1R	7.78445e-203	-0.563355	0.025	0.134	2.19171e-198	B cell
LOC102128672	1.17391e-93	-0.564017	0.053	0.123	3.30513e-89	B cell
FOSL2	1.98792e-158	-0.564676	0.04	0.137	5.59698e-154	B cell
SNX10	2.68668e-106	-0.570592	0.069	0.151	7.56435e-102	B cell
ETS2	3.0013e-170	-0.572396	0.055	0.163	8.45017e-166	B cell
SYTL2	8.59215e-119	-0.574419	0.048	0.129	2.41912e-114	B cell
HIF1A	1.04742e-179	-0.576303	0.068	0.189	2.949e-175	B cell
AHNAK	1.3203e-190	-0.577676	0.138	0.282	3.7173e-186	B cell
ACTG1	2.78683e-302	-0.579698	0.3	0.501	7.84632e-298	B cell
CANX	1.30859e-241	-0.594063	0.102	0.263	3.68434e-237	B cell
ICOS	2.86318e-132	-0.595001	0.062	0.154	8.06128e-128	B cell
LOC102140002	6.34329e-211	-0.596648	0.112	0.257	1.78595e-206	B cell
ANXA1	7.95038e-226	-0.597655	0.14	0.302	2.23843e-221	B cell
PYCARD	3.85464e-220	-0.599899	0.063	0.196	1.08527e-215	B cell
RMDN3	3.59611e-158	-0.601514	0.034	0.128	1.01248e-153	B cell
GZMK	1.47895e-93	-0.603266	0.084	0.164	4.16397e-89	B cell
LOC102116700	2.43476e-196	-0.604776	0.045	0.161	6.85506e-192	B cell
GNS	1.64822e-204	-0.605379	0.039	0.156	4.64055e-200	B cell
STMN1	4.73592e-115	-0.606208	0.051	0.131	1.3334e-110	B cell
ACSL4	1.08558e-156	-0.610325	0.064	0.171	3.05644e-152	B cell
DSTN	1.05453e-223	-0.610353	0.063	0.199	2.96902e-219	B cell
LOC102129822	1.5071e-199	-0.61311	0.023	0.128	4.24323e-195	B cell
GSTP1	1.41711e-245	-0.614426	0.117	0.281	3.98988e-241	B cell
GIMAP7	5.50368e-147	-0.61546	0.083	0.188	1.54956e-142	B cell
LOC102137723	1.1993e-143	-0.615981	0.068	0.168	3.37662e-139	B cell
STOM	4.43397e-231	-0.616298	0.019	0.136	1.24838e-226	B cell
LMNA	6.24273e-164	-0.617173	0.061	0.17	1.75764e-159	B cell
TNFSF13	1.55788e-248	-0.618211	0.027	0.155	4.3862e-244	B cell
RNF149	1.16825e-184	-0.620657	0.036	0.143	3.28921e-180	B cell
RAP1B	2.21569e-250	-0.622641	0.101	0.264	6.23826e-246	B cell
LOC101867429	7.29444e-256	-0.624344	0.088	0.249	2.05375e-251	B cell
HSBP1	6.50629e-249	-0.62544	0.054	0.199	1.83185e-244	B cell
ALDH1A1	7.56831e-217	-0.626972	0.029	0.146	2.13086e-212	B cell
LTA4H	2.60781e-174	-0.627043	0.032	0.131	7.34228e-170	B cell
RORA	2.24874e-124	-0.627247	0.043	0.124	6.33133e-120	B cell
AREG	3.66523e-42	-0.631835	0.066	0.11	1.03194e-37	B cell
GAPDH	4.50211e-281	-0.631932	0.203	0.396	1.26757e-276	B cell
RARRES3	7.63157e-202	-0.644558	0.078	0.211	2.14867e-197	B cell
CD36	7.2342e-181	-0.649053	0.02	0.115	2.03679e-176	B cell
ATP6V0C	7.32391e-251	-0.652623	0.085	0.242	2.06205e-246	B cell
IFI6	1.1408e-248	-0.673354	0.172	0.345	3.21192e-244	B cell
NFKBIZ	1.28184e-182	-0.674861	0.054	0.169	3.60901e-178	B cell
SDCBP	3.50785e-247	-0.675662	0.062	0.207	9.87636e-243	B cell
PECAM1	3.00425e-206	-0.67803	0.054	0.179	8.45847e-202	B cell
SGK1	9.68882e-189	-0.680145	0.03	0.134	2.72789e-184	B cell
FTH1	1.10019e-205	-0.682494	0.09	0.226	3.09757e-201	B cell
ATF3	9.27878e-211	-0.688344	0.041	0.161	2.61244e-206	B cell
IER3	1.88524e-220	-0.693059	0.029	0.146	5.30789e-216	B cell
PLXDC2	9.19713e-237	-0.694478	0.016	0.133	2.58945e-232	B cell
CST7	6.13738e-196	-0.695474	0.068	0.193	1.72798e-191	B cell
LOC102133296	0	-0.700282	0.454	0.21	0	B cell
HEXB	9.97037e-232	-0.700312	0.051	0.182	2.80716e-227	B cell
DBI	8.91394e-270	-0.701445	0.108	0.277	2.50972e-265	B cell
PPT1	3.88544e-275	-0.70518	0.041	0.188	1.09395e-270	B cell
KLF4	5.09259e-233	-0.705882	0.021	0.138	1.43382e-228	B cell
RARRES1	7.83676e-152	-0.708498	0.028	0.116	2.20644e-147	B cell
NKG7	2.27246e-168	-0.708724	0.072	0.183	6.39812e-164	B cell
LOC101925240	1.34492e-112	-0.709178	0.032	0.105	3.78664e-108	B cell
IGSF6	1.74859e-246	-0.714036	0.021	0.145	4.92316e-242	B cell
INSIG1	3.89497e-172	-0.71614	0.049	0.154	1.09663e-167	B cell
HERPUD1	5.06551e-259	-0.716301	0.053	0.201	1.42619e-254	B cell
TNFSF10	1.30464e-195	-0.716456	0.03	0.137	3.67321e-191	B cell
LITAF	1.07626e-236	-0.717487	0.059	0.199	3.03021e-232	B cell
KLRB1	1.32628e-114	-0.721289	0.05	0.129	3.73415e-110	B cell
S100A10	0	-0.725444	0.19	0.405	0	B cell
ITM2C	2.43217e-189	-0.736489	0.034	0.139	6.84779e-185	B cell
SERPINA1	5.37396e-243	-0.737402	0.033	0.162	1.51304e-238	B cell
GLIPR2	4.41414e-276	-0.738421	0.06	0.216	1.2428e-271	B cell
FUCA1	4.56991e-189	-0.738998	0.037	0.146	1.28666e-184	B cell
PDE4D	7.22951e-172	-0.73979	0.058	0.167	2.03547e-167	B cell
NUPR1	2.42261e-248	-0.741657	0.024	0.15	6.82085e-244	B cell
FCGR1A	1.18286e-223	-0.741933	0.019	0.132	3.33035e-219	B cell
RGCC	4.38189e-244	-0.743175	0.063	0.207	1.23372e-239	B cell
PPP1R15A	1.51919e-243	-0.750398	0.144	0.309	4.27728e-239	B cell
CDKN1A	1.06492e-251	-0.750648	0.07	0.219	2.99828e-247	B cell
TNFSF13B	9.87096e-259	-0.756249	0.04	0.179	2.77917e-254	B cell
CD14	6.08038e-243	-0.757972	0.024	0.147	1.71193e-238	B cell
GNG10	1.16349e-287	-0.761904	0.043	0.195	3.27581e-283	B cell
SERPINB1	2.98556e-268	-0.76731	0.04	0.184	8.40585e-264	B cell
LOC101925857	2.10179e-203	-0.770366	0.077	0.206	5.91758e-199	B cell
CD3G	3.0718e-229	-0.771185	0.104	0.25	8.64864e-225	B cell
CD3D	2.06685e-267	-0.773321	0.154	0.322	5.81923e-263	B cell
LOC102130734	1.23398e-201	-0.776629	0.022	0.128	3.47428e-197	B cell
PRSS57	2.18454e-153	-0.779689	0.024	0.11	6.15056e-149	B cell
LOC102128706	1.84115e-14	-0.782073	0.14	0.109	5.18375e-10	B cell
ITM2A	3.84953e-186	-0.786163	0.05	0.162	1.08383e-181	B cell
PIK3R1	1.6854e-177	-0.786845	0.089	0.21	4.74523e-173	B cell
IL7R	6.57327e-198	-0.787233	0.077	0.205	1.8507e-193	B cell
BHLHE40	4.68216e-250	-0.789191	0.076	0.226	1.31826e-245	B cell
HOPX	1.05131e-215	-0.794246	0.058	0.184	2.95997e-211	B cell
DNASE2	7.28558e-205	-0.79905	0.027	0.136	2.05125e-200	B cell
CTSA	1.79383e-292	-0.801968	0.045	0.2	5.05052e-288	B cell
LGMN	7.84027e-152	-0.807982	0.055	0.153	2.20743e-147	B cell
FGL2	9.42661e-283	-0.815909	0.07	0.232	2.65406e-278	B cell
CD2	1.81289e-233	-0.816205	0.076	0.216	5.10418e-229	B cell
CSTB	1.53199e-246	-0.82239	0.07	0.216	4.31332e-242	B cell
NFKBIA	0	-0.82458	0.256	0.477	0	B cell
ASAH1	2.33295e-292	-0.852496	0.022	0.163	6.56841e-288	B cell
GADD45B	0	-0.860949	0.114	0.3	0	B cell
WARS	5.74344e-217	-0.865158	0.039	0.159	1.61707e-212	B cell
S100A11	0	-0.8763	0.092	0.305	0	B cell
TSPO	0	-0.879075	0.034	0.209	0	B cell
MGST3	0	-0.891772	0.046	0.211	0	B cell
C7H15orf48	8.90711e-222	-0.893936	0.092	0.234	2.5078e-217	B cell
LAMP1	0	-0.899915	0.035	0.203	0	B cell
FYB	0	-0.906614	0.071	0.248	0	B cell
LOC107126411	3.50922e-07	-0.917438	0.104	0.087	0.00988021	B cell
CPVL	2.59921e-219	-0.926756	0.026	0.141	7.31809e-215	B cell
CCL5	9.92692e-196	-0.928201	0.119	0.253	2.79493e-191	B cell
ALOX5AP	1.33805e-220	-0.929042	0.045	0.168	3.76728e-216	B cell
GZMH	1.21216e-145	-0.932562	0.067	0.165	3.41285e-141	B cell
OLR1	2.05023e-269	-0.936665	0.014	0.142	5.77242e-265	B cell
TIMP1	8.23732e-148	-0.944585	0.042	0.133	2.31922e-143	B cell
LOC102140945	9.74741e-298	-0.946269	0.018	0.159	2.74438e-293	B cell
FAM26F	8.34235e-259	-0.957328	0.039	0.176	2.34879e-254	B cell
MS4A7	8.42467e-238	-0.958392	0.036	0.162	2.37197e-233	B cell
LIPA	1.40435e-276	-0.967463	0.024	0.161	3.95395e-272	B cell
CPM	1.05557e-242	-0.976261	0.011	0.126	2.97197e-238	B cell
CD68	7.2975e-291	-0.980106	0.021	0.161	2.05461e-286	B cell
CREG1	0	-0.981771	0.028	0.18	0	B cell
RGS2	0	-0.981914	0.099	0.281	0	B cell
APOL2	0	-0.986058	0.045	0.224	0	B cell
TNFAIP3	0	-0.992731	0.127	0.342	0	B cell
PLEK	2.57113e-152	-1.00094	0.043	0.137	7.23901e-148	B cell
CTSL	2.05781e-267	-1.0021	0.028	0.162	5.79377e-263	B cell
ID2	0	-1.01973	0.117	0.346	0	B cell
ITM2B	0	-1.02384	0.179	0.447	0	B cell
ANXA5	0	-1.03022	0.057	0.268	0	B cell
MPEG1	0	-1.03327	0.023	0.191	0	B cell
CXCL10	2.79129e-138	-1.09401	0.056	0.15	7.85887e-134	B cell
DHRS7	0	-1.1014	0.028	0.215	0	B cell
GNLY	4.46191e-136	-1.10689	0.068	0.162	1.25625e-131	B cell
PRDX1	0	-1.11784	0.111	0.32	0	B cell
LOC102147203	3.95511e-297	-1.12029	0.108	0.279	1.11356e-292	B cell
CTSD	0	-1.12441	0.022	0.169	0	B cell
LOC102145385	0	-1.12911	0.045	0.239	0	B cell
LOC102135658	0	-1.12928	0.074	0.263	0	B cell
CTSC	0	-1.13617	0.028	0.202	0	B cell
TXN	0	-1.13969	0.059	0.253	0	B cell
GZMB	6.16099e-302	-1.14192	0.143	0.32	1.73463e-297	B cell
PLAC8	0	-1.15463	0.108	0.302	0	B cell
S100A4	0	-1.16525	0.165	0.445	0	B cell
ANXA2	0	-1.17159	0.062	0.297	0	B cell
C5AR1	0	-1.17224	0.01	0.173	0	B cell
C1QA	7.24998e-268	-1.17248	0.03	0.166	2.04123e-263	B cell
VMO1	0	-1.17543	0.024	0.189	0	B cell
C1QC	2.21158e-281	-1.19537	0.025	0.162	6.2267e-277	B cell
FTL	0	-1.22994	0.163	0.391	0	B cell
GRN	0	-1.24336	0.026	0.209	0	B cell
CXCL9	9.8594e-150	-1.24571	0.021	0.103	2.77592e-145	B cell
SAT1	0	-1.27242	0.149	0.391	0	B cell
GLUL	0	-1.28136	0.022	0.227	0	B cell
VIM	0	-1.28167	0.208	0.516	0	B cell
ADAMDEC1	6.29239e-281	-1.28345	0.017	0.15	1.77162e-276	B cell
NPC2	0	-1.2936	0.035	0.228	0	B cell
TYROBP	0	-1.31388	0.081	0.358	0	B cell
GPX1	0	-1.3271	0.03	0.232	0	B cell
MNDA	0	-1.34107	0.021	0.222	0	B cell
AIF1	0	-1.34485	0.031	0.245	0	B cell
S100A6	0	-1.34516	0.125	0.388	0	B cell
FCER1G	0	-1.34518	0.023	0.242	0	B cell
GPNMB	0	-1.37688	0.027	0.177	0	B cell
JCHAIN	2.85483e-35	-1.38475	0.084	0.124	8.03777e-31	B cell
FABP5	0	-1.41238	0.032	0.205	0	B cell
CLU	5.42798e-197	-1.44234	0.009	0.103	1.52825e-192	B cell
IDO1	7.27322e-300	-1.46147	0.025	0.169	2.04778e-295	B cell
IL1B	0	-1.4759	0.017	0.173	0	B cell
FN1	1.70503e-297	-1.48894	0.011	0.146	4.80052e-293	B cell
C1QB	0	-1.52376	0.05	0.21	0	B cell
CD63	0	-1.59157	0.057	0.334	0	B cell
G0S2	0	-1.64151	0.014	0.184	0	B cell
CFD	0	-1.65284	0.031	0.234	0	B cell
LGALS3	0	-1.6731	0.046	0.292	0	B cell
APOC1	0	-1.72762	0.05	0.235	0	B cell
SOD2	0	-1.749	0.08	0.314	0	B cell
PSAP	0	-1.74919	0.093	0.367	0	B cell
APOE	0	-1.8448	0.081	0.288	0	B cell
CST3	0	-1.86776	0.058	0.355	0	B cell
CTSB	0	-1.94428	0.065	0.32	0	B cell
CXCL8	0	-2.06748	0.02	0.174	0	B cell
LYZ	0	-2.16871	0.096	0.38	0	B cell
CPA3	2.06456e-165	-2.29308	0.021	0.108	5.81277e-161	B cell

## Sheet: T-NK cells
Gene_ID	p_val	avg_logFC	pct.1	pct.2	p_val_adj	Cluster annotation
GNLY	0	1.36616	0.234	0.097	0	T
LOC101925857	0	1.34112	0.346	0.087	0	T
ETS1	0	1.32983	0.5	0.151	0	T
CD3D	0	1.32652	0.51	0.163	0	T
GZMH	0	1.31919	0.252	0.088	0	T
CD3G	0	1.31399	0.407	0.116	0	T
CD2	0	1.28829	0.362	0.092	0	T
LOC102133263	0	1.26955	0.338	0.08	0	T
ZFP36L2	0	1.24411	0.519	0.225	0	T
NKG7	0	1.19381	0.299	0.084	0	T
IL7R	0	1.18849	0.3	0.118	0	T
PIK3R1	0	1.17063	0.305	0.123	0	T
PDE4D	0	1.13736	0.272	0.076	0	T
KLRB1	0	1.12528	0.21	0.06	0	T
GZMK	0	1.11547	0.246	0.094	0	T
CCL5	0	1.10186	0.317	0.188	0	T
LOC102137723	0	1.09873	0.279	0.074	0	T
GZMB	0	1.08444	0.449	0.202	0	T
GIMAP7	0	1.07647	0.302	0.091	0	T
RORA	0	1.05799	0.217	0.045	0	T
CXCR4	0	1.02917	0.573	0.316	0	T
FAM46C	0	1.0215	0.414	0.175	0	T
CD69	0	1.01623	0.347	0.185	0	T
CLEC2D	0	1.01527	0.267	0.068	0	T
CD8A	0	0.997785	0.269	0.078	0	T
ICOS	0	0.987929	0.251	0.072	0	T
LOC102128672	0	0.985304	0.194	0.062	0	T
PRF1	0	0.97491	0.207	0.052	0	T
CD28	0	0.949323	0.26	0.069	0	T
IL2RB	0	0.941728	0.254	0.052	0	T
GZMA	0	0.933299	0.144	0.058	0	T
HOPX	0	0.932682	0.283	0.094	0	T
LOC102133757	0	0.908587	0.228	0.059	0	T
LTB	0	0.90037	0.286	0.117	0	T
TOB1	0	0.897032	0.256	0.108	0	T
STK17A	0	0.893705	0.345	0.164	0	T
SPOCK2	0	0.886163	0.237	0.066	0	T
PRKCH	0	0.882182	0.229	0.058	0	T
KLRD1	0	0.871098	0.185	0.062	0	T
LAT	0	0.862036	0.264	0.08	0	T
EVL	0	0.860681	0.183	0.051	0	T
SH2D1A	0	0.859824	0.26	0.081	0	T
HCST	0	0.855733	0.322	0.132	0	T
SYTL2	0	0.855638	0.204	0.063	0	T
SCML4	0	0.855113	0.236	0.074	0	T
PTPRC	0	0.847524	0.662	0.402	0	T
IFITM1	0	0.846616	0.509	0.253	0	T
CD3E	0	0.830626	0.244	0.063	0	T
CCND2	0	0.802988	0.225	0.093	0	T
LOC102138723	0	0.797642	0.226	0.063	0	T
CD247	0	0.785118	0.226	0.062	0	T
CD27	0	0.784044	0.246	0.084	0	T
ATP2B4	0	0.777898	0.227	0.073	0	T
CD6	0	0.771227	0.198	0.05	0	T
SKAP1	0	0.763797	0.25	0.082	0	T
LBH	0	0.7607	0.249	0.085	0	T
BCL11B	0	0.759631	0.184	0.043	0	T
CST7	0	0.758844	0.255	0.131	0	T
RGS16	0	0.756995	0.141	0.055	0	T
IL2RG	0	0.756489	0.259	0.116	0	T
GPR171	0	0.756275	0.21	0.059	0	T
SATB1	0	0.75074	0.188	0.071	0	T
ITK	0	0.749508	0.2	0.055	0	T
CAMK4	0	0.743065	0.183	0.049	0	T
ABLIM1	0	0.73551	0.22	0.079	0	T
STK17B	0	0.734191	0.479	0.299	0	T
CRTAM	0	0.732808	0.124	0.04	0	T
PAG1	0	0.729178	0.218	0.091	0	T
LOC102135442	0	0.726209	0.198	0.054	0	T
ID2	0	0.725313	0.415	0.263	0	T
SH2D2A	0	0.724934	0.206	0.057	0	T
SEMA4D	0	0.721551	0.237	0.094	0	T
IFNG	0	0.720849	0.107	0.032	0	T
GIMAP6	0	0.7178	0.244	0.112	0	T
LOC102143044	0	0.712062	0.3	0.176	0	T
FYB	0	0.706721	0.301	0.183	0	T
HMGB2	0	0.687319	0.208	0.105	0	T
TUBA4A	0	0.684704	0.231	0.097	0	T
CTLA4	0	0.68403	0.149	0.041	0	T
CD8B	0	0.678775	0.164	0.06	0	T
TGFBR3	0	0.677854	0.153	0.054	0	T
IKZF1	0	0.676683	0.199	0.079	0	T
CENPF	0	0.675353	0.151	0.057	0	T
KLRF1	0	0.667108	0.133	0.035	0	T
LOC102143207	0	0.662062	0.356	0.222	0	T
LOC102137336	0	0.660842	0.203	0.086	0	T
LOC102133939	0	0.658394	0.362	0.252	0	T
SYNE1	0	0.658089	0.186	0.071	0	T
RHOF	0	0.654529	0.232	0.096	0	T
ITGA4	0	0.653208	0.223	0.132	0	T
RASGRP1	0	0.651056	0.176	0.053	0	T
2020-09-01	0	0.649467	0.215	0.086	0	T
CPD	0	0.641423	0.164	0.054	0	T
CD5	0	0.636482	0.166	0.048	0	T
CD52	0	0.63402	0.581	0.439	0	T
LOC107126693	0	0.631879	0.212	0.086	0	T
ARAP2	0	0.628526	0.146	0.054	0	T
GNG2	0	0.626266	0.229	0.103	0	T
GZMM	0	0.624407	0.134	0.039	0	T
LOC102129682	0	0.624202	0.367	0.26	0	T
TNIK	0	0.621244	0.173	0.059	0	T
KLRC1	0	0.620923	0.107	0.031	0	T
SORL1	0	0.619054	0.203	0.084	0	T
TGFB1	0	0.61861	0.213	0.102	0	T
CD7	0	0.617507	0.119	0.032	0	T
RPS15A	0	0.612706	0.309	0.202	0	T
PTPN22	0	0.610192	0.156	0.054	0	T
FYN	0	0.608778	0.16	0.046	0	T
GIMAP8	0	0.606403	0.186	0.08	0	T
RPL37	0	0.606126	0.349	0.252	0	T
PTPN4	0	0.605893	0.147	0.048	0	T
ZBTB38	0	0.605658	0.186	0.078	0	T
SLA	0	0.60332	0.19	0.093	0	T
TBC1D10C	0	0.603226	0.207	0.082	0	T
PSIP1	0	0.601993	0.191	0.078	0	T
KAT6A	0	0.598229	0.179	0.077	0	T
PARP8	0	0.593807	0.179	0.083	0	T
SYTL3	0	0.593095	0.17	0.069	0	T
EML4	6.07317e-241	0.592229	0.182	0.121	1.7099e-236	T
DENND2D	0	0.590748	0.199	0.085	0	T
AKNA	0	0.590475	0.181	0.065	0	T
RPS17	0	0.588056	0.359	0.243	0	T
TC2N	0	0.583825	0.153	0.049	0	T
CALM1	0	0.583088	0.604	0.457	0	T
RGS9	0	0.579522	0.13	0.042	0	T
RPL3	0	0.578188	0.407	0.309	0	T
LOC102126208	0	0.57803	0.272	0.178	0	T
GPRIN3	0	0.577863	0.169	0.082	0	T
TMEM263	0	0.577731	0.165	0.078	0	T
SPINK2	0	0.577697	0.119	0.039	0	T
TMEM123	0	0.573987	0.227	0.15	0	T
SLAMF1	0	0.572623	0.144	0.049	0	T
PTGER4	0	0.571081	0.226	0.144	0	T
ITGAL	0	0.570551	0.191	0.088	0	T
LPIN1	0	0.566249	0.172	0.065	0	T
PRKCQ	0	0.564021	0.142	0.042	0	T
CDC42SE2	7.82842e-297	0.561112	0.226	0.153	2.20409e-292	T
LOC102121991	0	0.560887	0.25	0.162	0	T
LOC102119634	0	0.560358	0.372	0.287	0	T
TNFAIP3	0	0.55855	0.398	0.27	0	T
TCF7	0	0.555663	0.126	0.04	0	T
SH3BGRL3	0	0.555604	0.491	0.414	0	T
IL2RA	8.49284e-181	0.555358	0.121	0.073	2.39116e-176	T
DUSP16	0	0.554833	0.143	0.053	0	T
LOC102141389	0	0.55472	0.367	0.284	0	T
LOC102134187	0	0.553873	0.304	0.207	0	T
LOC102138668	0	0.553433	0.224	0.138	0	T
CCDC167	0	0.553149	0.154	0.072	0	T
CD226	0	0.550165	0.132	0.044	0	T
WNK1	0	0.548866	0.169	0.092	0	T
RPL38	0	0.548252	0.85	0.702	0	T
LRRC8C	0	0.547033	0.158	0.067	0	T
BHLHE40	2.07751e-204	0.546661	0.245	0.189	5.84922e-200	T
KCNA3	0	0.545878	0.155	0.067	0	T
RAB27A	0	0.545556	0.2	0.098	0	T
FGFR1OP2	0	0.541247	0.217	0.117	0	T
CD96	0	0.541239	0.122	0.035	0	T
CORO1A	0	0.540273	0.338	0.239	0	T
CYTIP	0	0.539886	0.206	0.101	0	T
SNRK	0	0.538577	0.192	0.089	0	T
TIGIT	0	0.537938	0.157	0.078	0	T
DUSP5	0	0.537885	0.168	0.092	0	T
FAM65B	0	0.537546	0.171	0.084	0	T
RPL31	0	0.537162	0.806	0.659	0	T
CYFIP2	0	0.536539	0.187	0.08	0	T
TNFRSF1B	7.49065e-234	0.536045	0.225	0.161	2.10899e-229	T
LOC102146977	0	0.534721	0.292	0.196	0	T
LOC102129434	0	0.534404	0.307	0.219	0	T
BATF	0	0.53277	0.171	0.098	0	T
TOMM7	0	0.532678	0.5	0.375	0	T
HECA	0	0.531648	0.19	0.095	0	T
TPT1	0	0.529882	0.882	0.779	0	T
PPP1R12A	2.65334e-205	0.528504	0.187	0.13	7.47048e-201	T
PITPNC1	0	0.527531	0.13	0.044	0	T
LOC107130083	0	0.526863	0.216	0.133	0	T
MBNL1	2.08062e-296	0.525218	0.316	0.248	5.858e-292	T
RPS29	0	0.523969	0.89	0.759	0	T
S100A4	0	0.523229	0.501	0.364	0	T
CCDC69	0	0.523098	0.208	0.109	0	T
CBLB	0	0.521603	0.151	0.06	0	T
RASA2	0	0.520775	0.176	0.084	0	T
FURIN	0	0.520323	0.148	0.072	0	T
DGKA	0	0.519397	0.137	0.048	0	T
CNOT6L	0	0.513697	0.17	0.083	0	T
FKBP5	1.63571e-286	0.513031	0.21	0.138	4.60533e-282	T
TESC	0	0.511609	0.141	0.049	0	T
SH3KBP1	0	0.511317	0.187	0.11	0	T
LOC102122467	0	0.511136	0.107	0.029	0	T
LOC102144646	0	0.510534	0.265	0.173	0	T
LOC102124824	0	0.509069	0.293	0.217	0	T
LOC102140128	0	0.507729	0.193	0.107	0	T
EED	0	0.507283	0.17	0.089	0	T
ANKRD12	9.30868e-244	0.506596	0.248	0.18	2.62086e-239	T
KIAA1551	0	0.505719	0.162	0.089	0	T
LIME1	0	0.505682	0.139	0.049	0	T
HIVEP2	0	0.505571	0.137	0.057	0	T
KLRK1	0	0.504624	0.107	0.032	0	T
DDIT4	0	0.50295	0.216	0.136	0	T
RPS25	0	0.502541	0.581	0.456	0	T
RAC2	0	0.502409	0.303	0.188	0	T
DNAJC1	0	0.50201	0.175	0.094	0	T
APOBEC3H	0	0.499403	0.158	0.072	0	T
ATXN7	0	0.498745	0.135	0.057	0	T
SLC38A1	0	0.496358	0.203	0.104	0	T
RPS12	0	0.496208	0.548	0.429	0	T
CTSW	0	0.493185	0.112	0.041	0	T
ANKRD44	0	0.493069	0.161	0.081	0	T
G3BP2	3.95728e-168	0.492557	0.214	0.164	1.11417e-163	T
LOC102125197	0	0.489101	0.289	0.202	0	T
SENP7	0	0.488918	0.169	0.085	0	T
CDC14A	0	0.487781	0.132	0.056	0	T
FLT3LG	0	0.485444	0.124	0.042	0	T
RPA3	0	0.484634	0.208	0.12	0	T
BPTF	4.68237e-216	0.483558	0.144	0.088	1.31832e-211	T
KMT2A	0	0.483504	0.154	0.067	0	T
THEMIS	0	0.482695	0.111	0.033	0	T
MSL2	0	0.482233	0.158	0.073	0	T
MPP7	0	0.481409	0.114	0.045	0	T
HERC1	0	0.480775	0.149	0.071	0	T
ARID5B	1.52241e-301	0.480631	0.183	0.109	4.28636e-297	T
DPP4	0	0.480435	0.132	0.055	0	T
FLNA	3.92348e-254	0.479887	0.197	0.13	1.10466e-249	T
RABGAP1L	1.43333e-289	0.479881	0.167	0.098	4.03554e-285	T
LOC102115962	8.3584e-269	0.478924	0.187	0.12	2.35331e-264	T
SLFN5	0	0.477721	0.152	0.072	0	T
ZC3HAV1	0	0.477192	0.176	0.091	0	T
DIAPH1	2.50461e-248	0.476073	0.18	0.116	7.05174e-244	T
KLF12	0	0.475889	0.122	0.046	0	T
NFATC2	0	0.475668	0.14	0.058	0	T
CCR5	0	0.475452	0.143	0.075	0	T
ABRACL	1.95756e-168	0.475047	0.224	0.175	5.5115e-164	T
RAPGEF6	0	0.474717	0.144	0.067	0	T
FAM208A	0	0.473795	0.159	0.086	0	T
SPATA13	0	0.472316	0.152	0.07	0	T
GTF3C1	4.13075e-275	0.470492	0.132	0.071	1.16301e-270	T
CYLD	3.25808e-247	0.468682	0.173	0.11	9.17311e-243	T
LOC102124742	0	0.467466	0.306	0.224	0	T
LOC102116906	1.60793e-236	0.46705	0.215	0.152	4.52713e-232	T
PYHIN1	0	0.463526	0.132	0.051	0	T
SLA2	0	0.462158	0.109	0.036	0	T
DDX6	0	0.461948	0.196	0.119	0	T
LY6E	8.37679e-290	0.459996	0.269	0.195	2.35849e-285	T
CLEC2B	7.14706e-139	0.458759	0.193	0.147	2.01225e-134	T
CMC1	5.48403e-136	0.458718	0.126	0.085	1.54403e-131	T
HNRNPUL1	0	0.458429	0.188	0.109	0	T
CCDC88C	0	0.458354	0.136	0.056	0	T
TNFRSF25	0	0.458351	0.109	0.032	0	T
LOC102131982	7.58861e-285	0.458212	0.389	0.328	2.13657e-280	T
WIPF1	3.23158e-176	0.456484	0.196	0.142	9.09853e-172	T
COX2	5.41399e-262	0.45648	0.314	0.24	1.52431e-257	T
LOC102127351	0	0.456264	0.397	0.301	0	T
2020-09-07	1.49258e-243	0.454631	0.248	0.181	4.20235e-239	T
PRKX	0	0.454185	0.149	0.081	0	T
TMEM2	0	0.453614	0.136	0.064	0	T
CD48	0	0.453429	0.49	0.428	0	T
STAT4	0	0.452844	0.114	0.039	0	T
CHD2	6.81889e-195	0.452348	0.144	0.091	1.91986e-190	T
RPL35A	0	0.452236	0.483	0.398	0	T
ITGA1	0	0.451428	0.133	0.065	0	T
USP47	0	0.450399	0.173	0.1	0	T
LNPEP	1.75366e-266	0.448845	0.174	0.107	4.93742e-262	T
MLLT6	0	0.448271	0.141	0.064	0	T
LOC102138332	1.12194e-255	0.447648	0.16	0.098	3.15881e-251	T
LOC102136305	0	0.444772	0.106	0.047	0	T
CCSER2	4.68037e-306	0.444269	0.168	0.097	1.31776e-301	T
FRMD4B	1.36664e-172	0.443869	0.155	0.105	3.84779e-168	T
ATF7IP	1.30721e-260	0.443765	0.136	0.075	3.68045e-256	T
ARHGEF1	0	0.44341	0.15	0.075	0	T
LOC102125623	0	0.442791	0.575	0.546	0	T
IKZF3	0	0.44211	0.142	0.063	0	T
PIP4K2A	2.8145e-295	0.441686	0.187	0.115	7.92424e-291	T
ERN1	0	0.441003	0.113	0.046	0	T
TRAF3IP3	0	0.436437	0.172	0.091	0	T
LOC102128245	1.71364e-269	0.436373	0.199	0.129	4.82476e-265	T
STK4	6.99577e-173	0.435867	0.197	0.143	1.96966e-168	T
PSTPIP1	0	0.435681	0.161	0.082	0	T
LOC102136294	2.96831e-286	0.435598	0.259	0.183	8.35727e-282	T
CHD3	0	0.435598	0.143	0.071	0	T
RAB35	7.83932e-280	0.432053	0.214	0.141	2.20716e-275	T
rna76578	0	0.431917	0.811	0.625	0	T
LOC102138114	0	0.429916	0.144	0.073	0	T
PPP1CC	9.90798e-223	0.429246	0.208	0.144	2.78959e-218	T
AIM1	1.03663e-278	0.428868	0.154	0.089	2.91863e-274	T
WHSC1L1	0	0.428701	0.158	0.086	0	T
RASSF1	6.62946e-298	0.428606	0.142	0.077	1.86652e-293	T
LOC102134569	1.72334e-221	0.428494	0.218	0.156	4.85207e-217	T
CREM	0	0.428391	0.469	0.388	0	T
NABP1	2.12126e-204	0.427611	0.149	0.093	5.9724e-200	T
GRAP2	0	0.427307	0.128	0.052	0	T
RAD21	4.28022e-210	0.425256	0.194	0.134	1.2051e-205	T
LOC102137532	0	0.42511	0.287	0.202	0	T
OPTN	8.48816e-255	0.424716	0.186	0.12	2.38984e-250	T
ARID4B	2.27468e-166	0.424669	0.148	0.098	6.40437e-162	T
TNFAIP8	1.01174e-233	0.424639	0.198	0.132	2.84857e-229	T
LOC102119104	1.97287e-283	0.424579	0.155	0.09	5.55461e-279	T
LOC102129733	1.13855e-281	0.424177	0.275	0.198	3.2056e-277	T
LYST	2.01654e-200	0.423415	0.142	0.088	5.67757e-196	T
LOC102143773	1.19339e-182	0.423407	0.23	0.175	3.35999e-178	T
LOC102129332	1.42296e-167	0.423254	0.239	0.188	4.00634e-163	T
ERAP2	5.68722e-287	0.423039	0.179	0.108	1.60124e-282	T
RPS6KA3	6.35607e-291	0.423038	0.148	0.082	1.78955e-286	T
LOC102138660	5.12242e-220	0.42262	0.198	0.137	1.44222e-215	T
LRIG1	0	0.420993	0.11	0.043	0	T
FAM102A	0	0.420782	0.136	0.06	0	T
RPL10	0	0.419668	0.699	0.602	0	T
HMHA1	0	0.419079	0.174	0.098	0	T
PREX1	8.07272e-268	0.419037	0.165	0.099	2.27287e-263	T
RBL2	1.34813e-222	0.41817	0.188	0.126	3.79567e-218	T
SOS1	4.3383e-248	0.418121	0.139	0.08	1.22145e-243	T
RPL35	0	0.418074	0.875	0.764	0	T
EEF1D	1.93599e-212	0.41806	0.364	0.319	5.45079e-208	T
LOC102125362	0	0.416835	0.488	0.411	0	T
ORAI1	0	0.416043	0.141	0.073	0	T
CCDC82	6.1894e-187	0.415633	0.17	0.115	1.74262e-182	T
GPR174	0	0.414908	0.109	0.045	0	T
PBXIP1	9.11337e-296	0.414624	0.157	0.088	2.56587e-291	T
PLCG1	0	0.414051	0.102	0.033	0	T
NR3C1	4.67751e-120	0.414036	0.178	0.136	1.31695e-115	T
INPP4B	0	0.41369	0.107	0.041	0	T
RPS18	6.47893e-182	0.413425	0.193	0.139	1.82414e-177	T
TTC39C	0	0.413301	0.13	0.066	0	T
CCR6	0	0.412039	0.133	0.067	0	T
ARF6	1.91541e-139	0.411635	0.179	0.133	5.39284e-135	T
ZNF184	1.02765e-196	0.411544	0.138	0.086	2.89336e-192	T
USP1	7.53667e-243	0.410962	0.172	0.107	2.12195e-238	T
PCNA	2.01236e-248	0.410914	0.185	0.118	5.66579e-244	T
ZNF292	9.91224e-240	0.410508	0.129	0.071	2.79079e-235	T
TSC22D3	4.93537e-110	0.410082	0.266	0.229	1.38955e-105	T
LOC102115543	1.21299e-219	0.410065	0.193	0.131	3.41517e-215	T
KDM5A	1.6472e-271	0.409359	0.161	0.094	4.63769e-267	T
STK38	2.77026e-215	0.408565	0.173	0.114	7.79965e-211	T
NEK7	2.57762e-276	0.407616	0.165	0.098	7.25729e-272	T
RPL19	8.66245e-244	0.407521	0.267	0.198	2.43891e-239	T
NR1D2	3.34854e-219	0.407093	0.15	0.093	9.42782e-215	T
FBXO34	4.11163e-252	0.407058	0.179	0.112	1.15763e-247	T
ACAP1	0	0.406846	0.125	0.055	0	T
PTMA	1.60656e-175	0.405936	0.325	0.28	4.52326e-171	T
LOC102144867	5.14953e-226	0.405085	0.307	0.242	1.44985e-221	T
LOC102143182	1.08221e-278	0.404112	0.256	0.18	3.04697e-274	T
CLIC5	0	0.403973	0.118	0.047	0	T
RUNX3	1.08504e-238	0.403929	0.167	0.105	3.05493e-234	T
LOC102115157	2.60968e-263	0.403156	0.24	0.165	7.34757e-259	T
LOC102115845	1.33519e-200	0.4029	0.156	0.101	3.75923e-196	T
RPL32	1.42019e-227	0.402719	0.351	0.29	3.99854e-223	T
HNRNPA0	8.27769e-226	0.402683	0.218	0.154	2.33058e-221	T
RPL36AL	4.84059e-168	0.402312	0.333	0.294	1.36287e-163	T
S1PR1	4.87388e-286	0.401813	0.141	0.076	1.37224e-281	T
TMEM181	4.97257e-286	0.401013	0.127	0.066	1.40003e-281	T
ARHGEF3	1.02356e-255	0.399865	0.144	0.083	2.88184e-251	T
LOC102135222	3.03565e-236	0.399656	0.209	0.143	8.54688e-232	T
NOP56	1.22577e-265	0.398588	0.169	0.102	3.45114e-261	T
CBX3	1.56161e-158	0.398505	0.216	0.165	4.39671e-154	T
IPCEF1	1.83823e-221	0.398036	0.106	0.057	5.17553e-217	T
SMC4	2.76432e-218	0.396868	0.129	0.074	7.78294e-214	T
LOC102130902	2.88521e-231	0.396836	0.249	0.18	8.12331e-227	T
FXYD5	7.32088e-155	0.395949	0.248	0.2	2.06119e-150	T
REST	4.21373e-220	0.395628	0.153	0.094	1.18637e-215	T
P2RY10	0	0.395008	0.193	0.112	0	T
2020-09-06	4.51064e-251	0.394442	0.177	0.11	1.26997e-246	T
TMPO	1.70297e-223	0.393994	0.145	0.087	4.79472e-219	T
ATM	4.85477e-223	0.393982	0.131	0.075	1.36686e-218	T
SMAD7	3.57289e-252	0.393782	0.139	0.078	1.00595e-247	T
WAC	6.57666e-142	0.39303	0.178	0.13	1.85166e-137	T
TERF2IP	4.05522e-245	0.392665	0.161	0.098	1.14175e-240	T
SETD2	1.73051e-221	0.391867	0.136	0.079	4.87226e-217	T
LOC102144746	7.91833e-202	0.390049	0.137	0.084	2.22941e-197	T
LOC102143904	2.46862e-145	0.389442	0.246	0.196	6.9504e-141	T
PUM2	7.14548e-231	0.389054	0.166	0.104	2.01181e-226	T
HNRNPLL	2.3973e-279	0.388966	0.113	0.056	6.74959e-275	T
LOC102127115	2.95681e-213	0.388313	0.273	0.206	8.32489e-209	T
APOBEC3C	1.3079e-236	0.386235	0.185	0.12	3.6824e-232	T
SPN	1.05492e-307	0.386198	0.117	0.056	2.97012e-303	T
BUB3	3.95748e-231	0.385343	0.163	0.102	1.11423e-226	T
TMEM71	0	0.38503	0.11	0.047	0	T
C3H21orf91	1.30726e-256	0.384929	0.152	0.088	3.68058e-252	T
BAZ1B	2.03631e-208	0.384463	0.148	0.091	5.73322e-204	T
LOC102122208	7.73092e-189	0.383876	0.196	0.14	2.17664e-184	T
N4BP1	6.05219e-277	0.383799	0.145	0.08	1.70399e-272	T
LIMD2	1.26385e-277	0.38357	0.221	0.144	3.55838e-273	T
IL4R	7.77192e-242	0.382868	0.169	0.106	2.18818e-237	T
NUP50	5.69344e-241	0.382576	0.155	0.093	1.60299e-236	T
LOC102131552	3.59269e-164	0.382003	0.2	0.149	1.01152e-159	T
LSM14A	2.65532e-200	0.381513	0.184	0.126	7.47605e-196	T
LOC102117097	1.89242e-155	0.381344	0.172	0.123	5.3281e-151	T
PPP4R3A	4.92498e-231	0.38091	0.167	0.104	1.38663e-226	T
AES	2.81254e-263	0.380805	0.152	0.088	7.91872e-259	T
SMC5	2.71389e-228	0.380373	0.137	0.08	7.64096e-224	T
DDX39A	9.15249e-240	0.38029	0.182	0.117	2.57688e-235	T
AKAP13	9.61945e-72	0.380282	0.205	0.176	2.70836e-67	T
LOC102127347	6.37319e-143	0.380269	0.198	0.152	1.79437e-138	T
KLF3	1.39863e-134	0.380215	0.133	0.09	3.93784e-130	T
RPS3A	1.24578e-253	0.378124	0.428	0.372	3.5075e-249	T
HIVEP1	3.73773e-231	0.377685	0.127	0.072	1.05236e-226	T
LOC102137703	1.17972e-210	0.377532	0.223	0.158	3.32151e-206	T
RPS13	7.16582e-203	0.37734	0.258	0.193	2.01754e-198	T
GAPDH	1.57158e-95	0.376924	0.381	0.378	4.42478e-91	T
KIAA1109	1.95701e-263	0.376706	0.126	0.066	5.50996e-259	T
KIAA0040	1.68043e-233	0.376038	0.165	0.102	4.73126e-229	T
NOP58	6.02924e-194	0.375605	0.178	0.119	1.69753e-189	T
LOC102121811	6.84398e-211	0.375594	0.19	0.129	1.92692e-206	T
CD84	3.95755e-36	0.375572	0.157	0.14	1.11425e-31	T
LOC102137590	1.3323e-128	0.375237	0.212	0.166	3.7511e-124	T
ARHGDIB	3.51116e-266	0.37515	0.443	0.403	9.88567e-262	T
PRDM1	5.82527e-215	0.37483	0.139	0.083	1.6401e-210	T
FNBP1	9.00174e-63	0.374388	0.179	0.152	2.53444e-58	T
LOC102135553	1.43474e-221	0.37438	0.136	0.08	4.03951e-217	T
SETX	9.80046e-164	0.374211	0.156	0.105	2.75932e-159	T
RPL9	0	0.373934	0.768	0.672	0	T
PHC3	7.32031e-245	0.372387	0.117	0.062	2.06103e-240	T
SMC3	3.74712e-205	0.371899	0.147	0.091	1.055e-200	T
RNF167	6.16231e-253	0.371791	0.134	0.075	1.735e-248	T
RBPJ	1.31147e-93	0.371772	0.168	0.132	3.69246e-89	T
BIRC6	8.33282e-219	0.371642	0.126	0.072	2.3461e-214	T
THUMPD1	1.49346e-199	0.371107	0.164	0.108	4.20485e-195	T
BRD2	6.23453e-60	0.371049	0.214	0.19	1.75533e-55	T
TNRC6B	1.03878e-158	0.370699	0.126	0.08	2.92468e-154	T
NFATC3	1.23812e-237	0.369442	0.112	0.059	3.48592e-233	T
RPL6	3.93494e-220	0.369295	0.238	0.172	1.10788e-215	T
RPL37A	3.00352e-209	0.368427	0.266	0.201	8.45642e-205	T
RPS21	0	0.367679	0.89	0.801	0	T
ARHGAP9	1.29244e-268	0.367457	0.127	0.067	3.63888e-264	T
LOC102120885	9.93217e-108	0.366928	0.162	0.123	2.7964e-103	T
NUCB2	2.7019e-161	0.366449	0.145	0.096	7.60721e-157	T
RGCC	1.05566e-45	0.366367	0.205	0.187	2.97222e-41	T
ELK4	2.75381e-224	0.366239	0.156	0.096	7.75335e-220	T
SUN2	5.2997e-184	0.365811	0.157	0.104	1.49213e-179	T
S1PR4	3.04379e-281	0.365308	0.108	0.052	8.5698e-277	T
HELZ	4.76842e-221	0.365088	0.122	0.068	1.34255e-216	T
CDKN1B	1.75308e-193	0.364514	0.191	0.13	4.9358e-189	T
LOC102117823	3.22288e-129	0.36448	0.209	0.163	9.07403e-125	T
LOC102140101	3.07387e-175	0.364461	0.21	0.154	8.65448e-171	T
TNF	2.68325e-131	0.363748	0.115	0.074	7.5547e-127	T
NSD1	1.73995e-195	0.363469	0.156	0.1	4.89882e-191	T
RPLP2	0	0.363464	0.765	0.689	0	T
IVNS1ABP	8.54326e-113	0.363371	0.156	0.115	2.40535e-108	T
LOC102139771	5.2123e-161	0.363097	0.259	0.205	1.46752e-156	T
PPP2R5C	2.17108e-204	0.363019	0.19	0.129	6.11269e-200	T
MYH9	8.993e-64	0.362958	0.167	0.14	2.53198e-59	T
LOC102144279	1.9626e-181	0.3622	0.165	0.111	5.52571e-177	T
PIK3CD	1.30144e-261	0.361956	0.135	0.074	3.6642e-257	T
FGD3	8.82077e-268	0.361256	0.114	0.057	2.48349e-263	T
GLTSCR2	5.11218e-216	0.36102	0.238	0.172	1.43934e-211	T
PRRC2B	4.73255e-223	0.360973	0.13	0.075	1.33245e-218	T
CIB1	3.5056e-156	0.360963	0.191	0.139	9.87001e-152	T
RPL5	3.97657e-212	0.360091	0.419	0.382	1.1196e-207	T
MYCBP2	3.10235e-93	0.358817	0.134	0.099	8.73466e-89	T
TBCC	4.20171e-214	0.358335	0.143	0.087	1.18299e-209	T
TSPYL1	2.45045e-220	0.358214	0.156	0.097	6.89924e-216	T
LOC102127131	1.65814e-231	0.358036	0.138	0.079	4.66851e-227	T
LCP1	9.23905e-204	0.357994	0.433	0.402	2.60125e-199	T
ANXA6	1.24454e-160	0.357957	0.193	0.141	3.504e-156	T
TLK1	7.74622e-187	0.357752	0.134	0.083	2.18095e-182	T
LOC102119957	2.00353e-176	0.357747	0.157	0.105	5.64095e-172	T
RPS28	0	0.35728	0.692	0.617	0	T
CAB39	1.5939e-188	0.356817	0.181	0.123	4.48762e-184	T
CELF2	1.33595e-110	0.356621	0.146	0.107	3.76136e-106	T
LBR	6.2495e-184	0.356039	0.18	0.123	1.75955e-179	T
RPL18A	0	0.355008	0.765	0.678	0	T
rna76576	0	0.354971	0.505	0.391	0	T
UBA52	1.64032e-138	0.354653	0.359	0.327	4.61831e-134	T
CEBPZ	1.20822e-206	0.353584	0.163	0.104	3.40175e-202	T
LOC102120655	3.73816e-153	0.3515	0.116	0.073	1.05248e-148	T
HNRNPA1	4.10571e-176	0.350833	0.175	0.121	1.15596e-171	T
JAK1	3.14632e-60	0.350532	0.205	0.18	8.85847e-56	T
FAR1	5.61059e-108	0.35009	0.138	0.1	1.57966e-103	T
LOC102139105	6.85798e-110	0.349908	0.217	0.177	1.93086e-105	T
SLC9A3R1	1.40397e-221	0.349848	0.13	0.075	3.95287e-217	T
ZBTB1	1.27765e-134	0.349748	0.134	0.091	3.59723e-130	T
SRSF11	7.55999e-61	0.348893	0.157	0.129	2.12851e-56	T
ATHL1	1.47245e-257	0.348883	0.113	0.057	4.14569e-253	T
SMARCE1	3.68427e-160	0.348782	0.174	0.122	1.03731e-155	T
ANKRD11	2.66499e-224	0.348748	0.105	0.054	7.50328e-220	T
INPP4A	1.98141e-222	0.348235	0.103	0.054	5.57867e-218	T
HNRNPC	1.62588e-103	0.348217	0.195	0.157	4.57768e-99	T
LOC101864869	5.80336e-229	0.34803	0.285	0.211	1.63393e-224	T
ADSS	4.68452e-145	0.347847	0.152	0.106	1.31893e-140	T
ITGB1	6.3895e-09	0.347795	0.252	0.267	0.000179896	T
RPS23	0	0.347559	0.75	0.644	0	T
HMGB1	1.22423e-73	0.347289	0.224	0.195	3.44681e-69	T
LOC102122872	9.01365e-133	0.346947	0.322	0.277	2.53779e-128	T
LOC102120310	1.50322e-157	0.346209	0.126	0.081	4.23231e-153	T
RAB8B	1.21279e-94	0.346037	0.198	0.161	3.41461e-90	T
MIER1	4.79299e-111	0.345888	0.19	0.148	1.34947e-106	T
NDFIP1	2.96831e-112	0.345723	0.199	0.158	8.35727e-108	T
LOC102139491	2.14587e-115	0.345426	0.171	0.13	6.0417e-111	T
AMD1	2.41567e-176	0.345045	0.203	0.145	6.80132e-172	T
RPL13A	0	0.344502	0.915	0.833	0	T
RPS6	0	0.343767	0.568	0.499	0	T
CASP3	1.54909e-180	0.343449	0.16	0.106	4.36145e-176	T
LOC102127370	1.163e-111	0.343342	0.229	0.187	3.27442e-107	T
RSL24D1	5.39495e-140	0.343128	0.245	0.195	1.51895e-135	T
ANKFY1	1.13923e-189	0.342938	0.114	0.066	3.2075e-185	T
BCL2	6.77702e-193	0.342648	0.134	0.081	1.90807e-188	T
LOC102123083	1.7649e-150	0.342643	0.185	0.135	4.96907e-146	T
CASP8AP2	5.53034e-181	0.341991	0.113	0.066	1.55707e-176	T
LOC102145439	3.03098e-190	0.341587	0.223	0.163	8.53372e-186	T
CAPZB	9.14064e-83	0.341527	0.239	0.209	2.57355e-78	T
KIF2A	5.843e-184	0.340996	0.13	0.08	1.6451e-179	T
CACYBP	9.83504e-63	0.340297	0.226	0.2	2.76905e-58	T
LOC102118463	1.11477e-74	0.339938	0.206	0.177	3.13862e-70	T
SYNRG	6.29904e-187	0.339915	0.12	0.072	1.77349e-182	T
ATRX	6.07132e-83	0.339873	0.144	0.11	1.70938e-78	T
LOC102127912	4.75244e-114	0.339744	0.166	0.125	1.33805e-109	T
ACIN1	2.3448e-156	0.338982	0.158	0.108	6.60178e-152	T
LOC107130528	1.83003e-120	0.338876	0.185	0.141	5.15245e-116	T
LOC102139709	8.66302e-136	0.338792	0.159	0.113	2.43907e-131	T
LOC101925388	4.19241e-164	0.338503	0.187	0.132	1.18037e-159	T
LOC102132917	2.52052e-155	0.338481	0.109	0.067	7.09653e-151	T
USP34	4.67433e-163	0.337214	0.128	0.081	1.31606e-158	T
EPC1	2.29714e-147	0.336156	0.162	0.112	6.46759e-143	T
YWHAQ	4.47907e-84	0.335922	0.185	0.152	1.26108e-79	T
LOC102138395	8.32986e-112	0.335853	0.164	0.122	2.34527e-107	T
UTRN	1.08263e-144	0.33524	0.123	0.079	3.04813e-140	T
LOC107130043	1.4493e-182	0.335167	0.162	0.107	4.0805e-178	T
IFI16	5.99236e-79	0.335157	0.235	0.202	1.68715e-74	T
CLDND1	8.63948e-136	0.334991	0.171	0.124	2.43245e-131	T
DOCK10	5.074e-169	0.333668	0.136	0.086	1.42858e-164	T
LCP2	1.01607e-114	0.333373	0.167	0.125	2.86075e-110	T
NCOR1	2.68986e-135	0.333292	0.138	0.094	7.57331e-131	T
LOC102126576	5.9796e-137	0.333164	0.167	0.121	1.68356e-132	T
RAP1B	2.66411e-20	0.333073	0.247	0.252	7.50081e-16	T
MARK2	2.18452e-169	0.332951	0.131	0.083	6.15051e-165	T
SLC2A3	4.09376e-97	0.332718	0.256	0.215	1.1526e-92	T
LOC102130642	1.32924e-127	0.332252	0.142	0.099	3.74247e-123	T
LOC102115795	5.92788e-127	0.332193	0.182	0.137	1.669e-122	T
LOC102119202	7.97427e-281	0.331942	0.123	0.062	2.24516e-276	T
RPS24	0	0.330779	0.608	0.539	0	T
ST3GAL1	5.3562e-145	0.33028	0.175	0.125	1.50804e-140	T
LOC102123375	4.39251e-177	0.329815	0.139	0.087	1.23671e-172	T
FAS	3.06958e-217	0.328789	0.149	0.091	8.6424e-213	T
SLC38A2	1.98637e-139	0.328402	0.142	0.096	5.59264e-135	T
TMEM50A	5.50532e-85	0.327539	0.211	0.176	1.55002e-80	T
NACA2	1.67088e-107	0.327248	0.169	0.13	4.70437e-103	T
MACF1	2.68314e-45	0.327091	0.139	0.116	7.55438e-41	T
LOC102132418	9.03729e-111	0.32696	0.217	0.176	2.54445e-106	T
DDX46	5.08321e-113	0.326506	0.151	0.11	1.43118e-108	T
RPL41	0	0.326473	0.853	0.778	0	T
LOC102145931	3.47072e-92	0.326221	0.288	0.258	9.7718e-88	T
SMG1	3.52744e-162	0.325914	0.115	0.069	9.9315e-158	T
IQGAP2	2.88824e-100	0.325823	0.142	0.105	8.13184e-96	T
RPL11	0	0.325636	0.825	0.744	0	T
TXLNG	6.42245e-145	0.325386	0.118	0.075	1.80824e-140	T
KDM2A	4.01956e-180	0.325232	0.128	0.078	1.13171e-175	T
FAM118A	6.75409e-202	0.324912	0.108	0.06	1.90161e-197	T
FOXO1	6.46969e-211	0.324839	0.104	0.056	1.82154e-206	T
THRAP3	7.87725e-112	0.324812	0.173	0.131	2.21784e-107	T
LOC102130495	5.22049e-103	0.324739	0.198	0.156	1.46983e-98	T
DYRK2	6.84131e-135	0.324608	0.121	0.079	1.92617e-130	T
LOC102143171	1.70506e-135	0.324604	0.187	0.139	4.80059e-131	T
LOC107127824	7.27644e-128	0.323802	0.138	0.096	2.04868e-123	T
TRAPPC10	2.7215e-172	0.322879	0.114	0.068	7.66239e-168	T
LOC101865759	1.74552e-175	0.322843	0.128	0.079	4.91452e-171	T
RPS19	0	0.32268	0.932	0.872	0	T
KAT2B	4.38382e-136	0.322316	0.117	0.076	1.23427e-131	T
TOP2B	4.29574e-153	0.322259	0.156	0.106	1.20946e-148	T
HNRNPR	5.21866e-123	0.322221	0.187	0.142	1.46931e-118	T
LOC102134263	4.68095e-128	0.320242	0.201	0.155	1.31792e-123	T
CCND3	3.1376e-129	0.320202	0.164	0.12	8.83392e-125	T
MBP	7.5703e-136	0.320194	0.149	0.104	2.13142e-131	T
RPL29	9.41244e-148	0.320134	0.229	0.177	2.65007e-143	T
RSF1	1.24031e-127	0.319707	0.137	0.094	3.4921e-123	T
MAT2B	5.39205e-101	0.319687	0.174	0.135	1.51813e-96	T
NCOA2	7.45271e-136	0.318881	0.133	0.089	2.09831e-131	T
DR1	6.51792e-121	0.318844	0.185	0.141	1.83512e-116	T
NPM1	3.19846e-139	0.318417	0.24	0.19	9.00526e-135	T
SLTM	1.97758e-130	0.316879	0.152	0.107	5.56788e-126	T
FYTTD1	1.60309e-92	0.316665	0.179	0.142	4.51349e-88	T
LOC102132133	9.44189e-150	0.31637	0.121	0.077	2.65836e-145	T
TAGAP	2.53464e-192	0.316311	0.149	0.093	7.13628e-188	T
PA2G4	4.53012e-92	0.315146	0.207	0.17	1.27545e-87	T
RGS1	1.08947e-60	0.314874	0.298	0.275	3.06739e-56	T
SRSF6	2.88309e-101	0.314547	0.174	0.134	8.11735e-97	T
LOC101925246	9.19306e-139	0.31451	0.172	0.124	2.58831e-134	T
LOC102127589	8.66923e-131	0.314093	0.166	0.121	2.44082e-126	T
LOC102138280	8.25898e-123	0.313764	0.207	0.161	2.32532e-118	T
JMY	2.69562e-146	0.31351	0.107	0.066	7.58952e-142	T
SLU7	6.31358e-98	0.312596	0.161	0.122	1.77759e-93	T
LOC102143398	1.75721e-109	0.312469	0.123	0.086	4.94743e-105	T
ARID4A	1.49156e-143	0.312003	0.116	0.072	4.19947e-139	T
LOC102123991	1.01867e-142	0.311699	0.22	0.167	2.86806e-138	T
LOC102131131	3.98808e-123	0.310628	0.115	0.077	1.12284e-118	T
FUBP1	1.69325e-126	0.310605	0.142	0.098	4.76735e-122	T
ARHGAP30	2.56513e-79	0.310084	0.171	0.138	7.22212e-75	T
LOC102147289	2.90633e-118	0.310076	0.177	0.134	8.18278e-114	T
GTF2A1	3.00906e-96	0.309659	0.115	0.082	8.472e-92	T
ADD3	2.46322e-111	0.309598	0.141	0.1	6.93519e-107	T
RPL23	0	0.309331	0.875	0.793	0	T
TBL1XR1	6.22939e-96	0.309286	0.144	0.107	1.75389e-91	T
LOC102119091	3.26066e-111	0.309127	0.198	0.156	9.18039e-107	T
LOC102123687	8.79875e-29	0.308766	0.164	0.151	2.47729e-24	T
HSPA8	2.24287e-287	0.308525	0.564	0.533	6.31479e-283	T
LOC101926439	8.84844e-116	0.308302	0.183	0.139	2.49128e-111	T
FMNL1	3.01254e-155	0.308077	0.117	0.072	8.4818e-151	T
ADA	5.30312e-118	0.308025	0.148	0.106	1.49309e-113	T
EGLN3	1.70501e-140	0.307939	0.154	0.106	4.80045e-136	T
ANP32E	1.0011e-118	0.307495	0.133	0.093	2.8186e-114	T
PRPF4B	4.4251e-107	0.307122	0.125	0.087	1.24589e-102	T
PPIG	2.91134e-114	0.306891	0.153	0.111	8.19689e-110	T
DNAJB6	3.56533e-95	0.305958	0.183	0.144	1.00382e-90	T
SYNE2	9.68179e-139	0.305865	0.116	0.073	2.72591e-134	T
LOC102138750	1.91371e-80	0.305779	0.124	0.091	5.38804e-76	T
ARRB2	5.38138e-132	0.305751	0.174	0.127	1.51513e-127	T
U2AF1	1.36342e-117	0.305711	0.206	0.162	3.8387e-113	T
BCLAF1	1.81142e-47	0.30544	0.138	0.115	5.10005e-43	T
LOC102146242	2.33166e-101	0.305167	0.131	0.095	6.56478e-97	T
LSP1	5.61646e-176	0.304978	0.219	0.159	1.58131e-171	T
SRSF7	1.02856e-99	0.304668	0.178	0.137	2.89592e-95	T
HEXIM1	4.30178e-110	0.304514	0.135	0.095	1.21117e-105	T
NR4A2	2.69308e-49	0.304042	0.236	0.214	7.58237e-45	T
RWDD1	3.59564e-94	0.303428	0.188	0.149	1.01235e-89	T
ROCK1	1.20916e-35	0.303261	0.168	0.15	3.40439e-31	T
FBXO33	1.1518e-145	0.30297	0.106	0.065	3.2429e-141	T
BCAT1	3.88438e-159	0.302601	0.113	0.068	1.09365e-154	T
LYAR	1.16498e-60	0.302175	0.152	0.125	3.27999e-56	T
FUS	4.61322e-91	0.302021	0.161	0.123	1.29885e-86	T
HP1BP3	4.30876e-111	0.301807	0.174	0.13	1.21313e-106	T
RPL30	0	0.30169	0.82	0.76	0	T
PCM1	3.15912e-95	0.301128	0.167	0.128	8.8945e-91	T
LOC102122855	0	0.300822	0.815	0.752	0	T
HNRNPM	7.95453e-81	0.30061	0.19	0.156	2.2396e-76	T
ATP2A3	3.29463e-196	0.300595	0.145	0.089	9.27602e-192	T
EIF4A2	5.34339e-34	0.30054	0.181	0.164	1.50443e-29	T
EPB41	6.25872e-94	0.300397	0.133	0.097	1.76214e-89	T
LOC102143049	6.87103e-88	0.300174	0.176	0.14	1.93454e-83	T
CTDSPL2	5.56399e-119	0.299756	0.136	0.095	1.56654e-114	T
RPS4X	6.73815e-100	0.299713	0.141	0.104	1.89712e-95	T
FNBP4	4.71623e-127	0.299197	0.126	0.085	1.32785e-122	T
SON	3.211e-31	0.29905	0.206	0.191	9.04058e-27	T
SP3	1.45239e-142	0.298884	0.138	0.092	4.08919e-138	T
NCBP3	1.75609e-134	0.298803	0.112	0.071	4.94428e-130	T
LOC102119220	4.61224e-77	0.29816	0.275	0.246	1.29858e-72	T
ARHGAP4	1.77412e-147	0.298103	0.12	0.075	4.99503e-143	T
REV3L	1.64305e-154	0.297933	0.103	0.06	4.626e-150	T
LOC102119952	7.74011e-105	0.297534	0.135	0.097	2.17923e-100	T
MRPL51	2.4238e-120	0.297034	0.205	0.159	6.8242e-116	T
CDK2AP2	9.20934e-96	0.296954	0.151	0.114	2.59289e-91	T
RPL10A	0	0.296629	0.721	0.66	0	T
HDAC1	2.89604e-100	0.296192	0.146	0.108	8.15381e-96	T
RPS16	0	0.295768	0.91	0.842	0	T
JUNB	6.43498e-06	0.295675	0.314	0.341	0.181177	T
CASP8	7.66792e-127	0.295439	0.124	0.083	2.1589e-122	T
LOC102130218	1.01138e-75	0.295176	0.211	0.18	2.84754e-71	T
STK10	7.31266e-137	0.294502	0.124	0.082	2.05888e-132	T
CYTH1	2.387e-90	0.294274	0.157	0.12	6.7206e-86	T
ZNF148	8.6014e-110	0.294267	0.148	0.107	2.42172e-105	T
YTHDC1	4.45709e-103	0.294026	0.152	0.112	1.25489e-98	T
JUND	6.10542e-91	0.293441	0.171	0.133	1.71898e-86	T
MATR3	1.4819e-24	0.293012	0.211	0.203	4.17229e-20	T
CDKN2AIP	1.34724e-117	0.292978	0.117	0.079	3.79315e-113	T
LOC102120544	1.82104e-107	0.292825	0.115	0.079	5.12712e-103	T
LOC107130245	2.75972e-120	0.292762	0.108	0.07	7.76999e-116	T
HUWE1	8.32e-101	0.292741	0.134	0.096	2.3425e-96	T
GOLGA4	4.03494e-25	0.292666	0.118	0.103	1.13604e-20	T
REXO2	2.76376e-103	0.292534	0.174	0.133	7.78136e-99	T
ATP11B	4.42826e-128	0.292016	0.106	0.068	1.24678e-123	T
RYBP	5.66442e-92	0.291084	0.145	0.109	1.59482e-87	T
SMAP1	2.54969e-111	0.291073	0.143	0.102	7.17865e-107	T
BDP1	6.29665e-79	0.290138	0.101	0.071	1.77282e-74	T
RSRC2	1.07123e-60	0.289899	0.144	0.115	3.01605e-56	T
RPS3	0	0.289826	0.774	0.696	0	T
SDF4	7.9341e-68	0.289804	0.206	0.176	2.23385e-63	T
SS18L2	1.79868e-156	0.289627	0.223	0.165	5.06418e-152	T
CSGALNACT2	3.85962e-87	0.289389	0.163	0.127	1.08668e-82	T
NOSIP	1.70796e-74	0.289175	0.122	0.093	4.80878e-70	T
ILF3	2.41499e-81	0.289157	0.16	0.126	6.7994e-77	T
CDK17	4.33655e-115	0.289144	0.104	0.068	1.22095e-110	T
ACTN4	6.77215e-111	0.288798	0.131	0.092	1.9067e-106	T
TPST2	1.64335e-133	0.288756	0.106	0.067	4.62686e-129	T
CREBRF	4.3355e-101	0.288512	0.134	0.096	1.22066e-96	T
RBM27	2.91394e-106	0.28835	0.139	0.1	8.20421e-102	T
MAP3K1	8.07212e-136	0.287943	0.115	0.073	2.2727e-131	T
LOC102141967	1.50184e-93	0.287181	0.13	0.095	4.22843e-89	T
LOC101865130	4.04742e-115	0.286766	0.191	0.144	1.13955e-110	T
RPL15	1.70196e-83	0.286321	0.312	0.282	4.79186e-79	T
HSP90AA1	2.10537e-72	0.286209	0.436	0.424	5.92766e-68	T
ITGB7	1.21052e-133	0.285747	0.125	0.082	3.40821e-129	T
LOC107129675	5.15757e-74	0.285591	0.112	0.083	1.45211e-69	T
RPL26	3.39583e-135	0.285419	0.209	0.156	9.56096e-131	T
SUPT5H	1.57442e-113	0.285386	0.128	0.089	4.43277e-109	T
SENP6	7.23438e-89	0.285277	0.136	0.1	2.03684e-84	T
TRMT10C	3.82576e-77	0.285053	0.145	0.113	1.07714e-72	T
LOC102145055	7.88877e-115	0.284664	0.155	0.112	2.22108e-110	T
PRPF38B	9.38177e-85	0.284581	0.148	0.112	2.64144e-80	T
NAB1	1.25468e-102	0.284572	0.113	0.078	3.53256e-98	T
C15H9orf78	5.69179e-91	0.284544	0.202	0.163	1.60252e-86	T
ANP32B	3.72317e-49	0.283538	0.176	0.152	1.04826e-44	T
DHX36	4.32643e-90	0.283359	0.124	0.089	1.21811e-85	T
SYF2	1.62251e-71	0.28327	0.177	0.144	4.56817e-67	T
ISG20	2.40564e-104	0.283011	0.207	0.161	6.77308e-100	T
LOC102136006	8.81532e-98	0.282785	0.117	0.082	2.48195e-93	T
LOC102123730	4.93862e-62	0.282584	0.17	0.142	1.39047e-57	T
APOBEC3G	4.55435e-75	0.282572	0.147	0.115	1.28228e-70	T
NCL	2.69023e-25	0.282438	0.257	0.255	7.57435e-21	T
SLAMF6	1.48473e-96	0.282124	0.104	0.071	4.18025e-92	T
PHIP	3.06623e-63	0.281867	0.117	0.089	8.63297e-59	T
LOC102130093	5.57367e-99	0.281645	0.113	0.079	1.56927e-94	T
TRAF1	2.74372e-132	0.28144	0.132	0.088	7.72494e-128	T
RIF1	9.69191e-86	0.281425	0.107	0.076	2.72876e-81	T
ZNF800	3.1392e-98	0.281179	0.128	0.091	8.83842e-94	T
PCNP	2.96867e-86	0.280936	0.181	0.145	8.35828e-82	T
KMT2E	1.02179e-43	0.280531	0.151	0.127	2.87684e-39	T
MAPKAPK2	8.15671e-96	0.280033	0.155	0.117	2.29652e-91	T
HSPH1	5.20423e-05	0.279422	0.135	0.132	1	T
SF1	6.91835e-99	0.27929	0.189	0.149	1.94786e-94	T
SAMSN1	4.6379e-66	0.278868	0.217	0.184	1.3058e-61	T
PMEPA1	1.44462e-131	0.278018	0.104	0.065	4.06732e-127	T
CCNT1	1.31628e-105	0.277982	0.122	0.085	3.706e-101	T
RPL22	1.43917e-188	0.277904	0.498	0.482	4.05199e-184	T
PNRC2	5.98644e-61	0.277771	0.194	0.165	1.68548e-56	T
CALM3	3.49137e-96	0.277608	0.173	0.134	9.82996e-92	T
LOC102116574	6.4456e-114	0.277604	0.125	0.086	1.81476e-109	T
SERPINB9	1.40928e-121	0.277571	0.178	0.132	3.96783e-117	T
RPL14	0	0.277534	0.607	0.561	0	T
CLK1	2.04959e-28	0.277309	0.153	0.137	5.77061e-24	T
LOC102145148	9.09424e-78	0.277067	0.129	0.098	2.56048e-73	T
LOC107128499	3.99624e-69	0.276343	0.122	0.093	1.12514e-64	T
SPTY2D1	1.7742e-79	0.276015	0.135	0.103	4.99527e-75	T
VEZF1	4.12328e-81	0.275782	0.143	0.109	1.16091e-76	T
RSRC1	1.39203e-67	0.275264	0.142	0.112	3.91926e-63	T
LOC102139128	4.40842e-103	0.275187	0.15	0.11	1.24119e-98	T
CDK5RAP2	1.02869e-92	0.275031	0.106	0.073	2.89629e-88	T
MAPRE2	5.19125e-82	0.274922	0.137	0.104	1.4616e-77	T
RPS11	0	0.274431	0.745	0.674	0	T
SERBP1	4.58528e-08	0.273518	0.239	0.252	0.00129099	T
LOC102142806	1.37951e-107	0.273465	0.11	0.074	3.88401e-103	T
MGEA5	1.91615e-118	0.27334	0.112	0.073	5.39492e-114	T
ZMYND11	1.53382e-88	0.273264	0.127	0.093	4.31847e-84	T
LOC102134702	5.94918e-73	0.273251	0.288	0.259	1.67499e-68	T
DHX9	4.1696e-98	0.272818	0.151	0.112	1.17395e-93	T
EEF1G	1.80155e-72	0.272748	0.26	0.23	5.07225e-68	T
LOC102124126	1.22741e-75	0.272375	0.111	0.082	3.45577e-71	T
TUBB4B	4.74859e-91	0.272209	0.162	0.125	1.33697e-86	T
CNN2	9.47876e-114	0.272184	0.152	0.11	2.66874e-109	T
LOC102129820	2.33181e-89	0.272075	0.121	0.087	6.56522e-85	T
ZFP36L1	1.93989e-38	0.271243	0.176	0.155	5.46175e-34	T
C7H15orf61	5.37574e-82	0.271201	0.13	0.097	1.51354e-77	T
MRPS6	5.31179e-61	0.270717	0.132	0.105	1.49553e-56	T
SNRNP25	5.89991e-60	0.269496	0.142	0.115	1.66112e-55	T
YY1	3.54568e-105	0.269083	0.132	0.093	9.98285e-101	T
UBR5	3.1488e-106	0.26872	0.104	0.069	8.86544e-102	T
CTCF	9.10886e-108	0.268163	0.122	0.084	2.5646e-103	T
RBM26	1.06451e-87	0.267898	0.12	0.087	2.99712e-83	T
ARPC5L	6.63138e-70	0.267767	0.145	0.114	1.86706e-65	T
EIF4B	4.91707e-77	0.267618	0.236	0.204	1.3844e-72	T
RBM25	1.44251e-47	0.267564	0.126	0.102	4.0614e-43	T
N4BP2L2	1.28602e-75	0.267475	0.155	0.121	3.6208e-71	T
SMNDC1	1.51466e-69	0.267461	0.143	0.112	4.26452e-65	T
RPL28	9.92023e-61	0.266773	0.205	0.178	2.79304e-56	T
SMCHD1	2.0733e-41	0.266297	0.146	0.122	5.83737e-37	T
DOCK8	6.6005e-64	0.266277	0.128	0.1	1.85837e-59	T
SNRPB	4.84121e-69	0.266176	0.21	0.179	1.36304e-64	T
CASC4	9.93653e-87	0.265953	0.157	0.121	2.79763e-82	T
LOC102118468	3.19772e-101	0.265769	0.463	0.447	9.00318e-97	T
RBM33	8.04082e-89	0.265645	0.126	0.092	2.26389e-84	T
HNRNPA3	2.63231e-90	0.265608	0.166	0.129	7.41126e-86	T
RPS27	2.61449e-107	0.265495	0.207	0.162	7.3611e-103	T
FAM105A	5.28836e-58	0.265493	0.14	0.113	1.48894e-53	T
ISY1	3.53786e-86	0.26543	0.149	0.113	9.96085e-82	T
XRN2	9.12142e-70	0.26541	0.164	0.132	2.56814e-65	T
TNRC6A	2.22727e-95	0.264807	0.114	0.08	6.27088e-91	T
SPEN	5.01189e-84	0.264775	0.112	0.08	1.4111e-79	T
TMF1	4.76001e-91	0.264714	0.129	0.093	1.34018e-86	T
BIN2	2.42955e-24	0.264561	0.177	0.165	6.8404e-20	T
HSPD1	1.10085e-53	0.26452	0.18	0.152	3.09944e-49	T
DBF4	2.57088e-88	0.263796	0.101	0.069	7.23831e-84	T
FBL	2.0422e-90	0.263762	0.199	0.159	5.74981e-86	T
YIPF5	2.05446e-42	0.26342	0.16	0.139	5.78434e-38	T
STK26	1.80352e-119	0.262915	0.117	0.077	5.07782e-115	T
MAN1A2	4.33476e-56	0.262899	0.137	0.11	1.22045e-51	T
RSBN1	3.33512e-78	0.262536	0.113	0.082	9.39004e-74	T
TNIP2	2.18818e-63	0.262385	0.132	0.104	6.16081e-59	T
GYPC	6.9645e-78	0.262257	0.167	0.132	1.96086e-73	T
LEPROTL1	3.17279e-40	0.262173	0.173	0.153	8.93298e-36	T
LSM7	2.72593e-81	0.261671	0.186	0.15	7.67485e-77	T
LOC102133108	2.62998e-71	0.26131	0.159	0.127	7.40471e-67	T
ZC3H7A	7.88318e-64	0.26079	0.146	0.117	2.21951e-59	T
HNRNPH3	2.80914e-59	0.260351	0.145	0.117	7.90914e-55	T
TAF15	2.92286e-95	0.260276	0.147	0.109	8.22932e-91	T
TMEM43	2.24188e-45	0.260124	0.169	0.147	6.312e-41	T
PHF3	5.87111e-48	0.259928	0.14	0.115	1.65301e-43	T
WAPL	6.43756e-68	0.259681	0.138	0.108	1.8125e-63	T
LARP7	3.88187e-66	0.259586	0.126	0.097	1.09294e-61	T
FOSL2	3.94941e-40	0.259582	0.142	0.12	1.11196e-35	T
LOC102142222	2.35476e-17	0.25952	0.185	0.18	6.62982e-13	T
SPTAN1	6.19065e-96	0.259472	0.121	0.086	1.74298e-91	T
LOC102135736	3.4624e-82	0.259032	0.16	0.125	9.74839e-78	T
FLII	8.50234e-79	0.25896	0.143	0.11	2.39383e-74	T
MAPK1	5.80489e-59	0.258956	0.162	0.134	1.63437e-54	T
RPS20	0	0.258326	0.726	0.637	0	T
LOC102134937	2.52554e-59	0.258228	0.161	0.133	7.11065e-55	T
ZNF644	1.38618e-70	0.257854	0.123	0.093	3.90278e-66	T
DOCK2	4.43211e-68	0.257468	0.143	0.112	1.24786e-63	T
BCAS2	1.81187e-58	0.25742	0.143	0.115	5.10131e-54	T
RPL39	3.30261e-20	0.257388	0.315	0.321	9.29849e-16	T
BIRC3	3.99683e-65	0.257369	0.279	0.249	1.12531e-60	T
MPZL1	1.69242e-73	0.257341	0.133	0.102	4.76501e-69	T
LOC107127190	1.2149e-50	0.257266	0.142	0.118	3.42054e-46	T
VPS13A	2.63553e-53	0.256773	0.108	0.084	7.42034e-49	T
PHAX	1.14018e-53	0.256557	0.113	0.089	3.21019e-49	T
RPSA	3.07251e-73	0.256507	0.149	0.117	8.65066e-69	T
USP9X	1.43772e-45	0.25635	0.128	0.105	4.0479e-41	T
PDLIM2	2.90527e-104	0.256192	0.121	0.084	8.17979e-100	T
DDX18	8.57871e-62	0.255922	0.155	0.125	2.41533e-57	T
SNRPD1	3.59914e-75	0.255846	0.181	0.146	1.01334e-70	T
SRSF3	7.31671e-20	0.255648	0.323	0.336	2.06002e-15	T
CHD8	2.13005e-83	0.255642	0.113	0.08	5.99714e-79	T
TIA1	3.15047e-78	0.255286	0.135	0.102	8.87013e-74	T
LOC102144920	3.5504e-88	0.255119	0.114	0.081	9.99615e-84	T
DCAF5	4.0583e-64	0.255077	0.112	0.084	1.14261e-59	T
LOC102123956	2.31655e-89	0.2547	0.12	0.085	6.52225e-85	T
STAG2	1.05187e-61	0.254632	0.155	0.125	2.96153e-57	T
LOC102123264	1.85282e-38	0.254491	0.104	0.084	5.21662e-34	T
LOC102119107	5.30693e-43	0.254477	0.136	0.114	1.49417e-38	T
VRK1	9.54073e-73	0.254242	0.102	0.074	2.68619e-68	T
OTULIN	2.41621e-91	0.254213	0.111	0.078	6.80284e-87	T
TOB2	1.88852e-63	0.254176	0.163	0.132	5.31714e-59	T
SMC1A	4.03801e-59	0.254049	0.135	0.108	1.1369e-54	T
RPL27	0	0.253894	0.808	0.749	0	T
RBM8A	1.26986e-59	0.253893	0.195	0.167	3.57528e-55	T
GLIPR1	1.06983e-52	0.253444	0.174	0.148	3.01212e-48	T
PLP2	1.85948e-65	0.253299	0.186	0.155	5.23538e-61	T
ARRDC3	5.03077e-73	0.253272	0.124	0.093	1.41641e-68	T
HTATSF1	5.86157e-53	0.253174	0.132	0.107	1.65032e-48	T
SRSF10	3.30041e-71	0.253137	0.132	0.101	9.2923e-67	T
PAFAH1B1	8.56046e-58	0.253116	0.152	0.124	2.4102e-53	T
BTN3A2	1.37254e-76	0.252997	0.142	0.109	3.86439e-72	T
NIPBL	1.1512e-16	0.252847	0.115	0.104	3.24119e-12	T
ARFGEF1	8.15737e-64	0.252217	0.109	0.082	2.29671e-59	T
LPXN	7.77537e-58	0.252213	0.169	0.141	2.18915e-53	T
LOC102146015	1.37054e-47	0.251989	0.123	0.1	3.85876e-43	T
LOC102131287	3.97288e-77	0.251955	0.145	0.111	1.11856e-72	T
IER5	4.56123e-78	0.251898	0.115	0.084	1.28421e-73	T
RNF4	1.40699e-65	0.251763	0.136	0.107	3.96139e-61	T
LOC102133273	1.55428e-65	0.251262	0.112	0.084	4.37607e-61	T
SUZ12	1.5178e-85	0.2512	0.137	0.102	4.27337e-81	T
BRD4	1.40923e-99	0.250524	0.11	0.075	3.96769e-95	T
SRPK2	9.18297e-67	0.250288	0.115	0.087	2.58546e-62	T
RPL21	6.79645e-77	0.250143	0.204	0.168	1.91354e-72	T
PRKDC	3.37375e-50	0.25014	0.15	0.124	9.49881e-46	T
TLN1	0	-0.250431	0.113	0.221	0	T
CEBPB	0	-0.250838	0.041	0.12	0	T
ABHD12	0	-0.252045	0.059	0.14	0	T
AP2S1	0	-0.252121	0.079	0.173	0	T
IL6R	0	-0.252599	0.05	0.12	0	T
CLEC12A	0	-0.252606	0.082	0.178	0	T
ZFP36	0	-0.254376	0.303	0.432	0	T
FDX1	3.24251e-303	-0.255168	0.089	0.171	9.12928e-299	T
YBX1	0	-0.257305	0.148	0.26	0	T
DNAJC10	0	-0.25816	0.074	0.157	0	T
SOAT1	0	-0.258984	0.042	0.134	0	T
SPCS3	0	-0.259271	0.177	0.296	0	T
LOC102142158	0	-0.259673	0.041	0.126	0	T
MDM2	3.54834e-250	-0.260307	0.087	0.159	9.99036e-246	T
SMAP2	7.08115e-183	-0.260443	0.123	0.191	1.9937e-178	T
GBP2	0	-0.260529	0.048	0.115	0	T
MGST2	0	-0.260993	0.035	0.129	0	T
NQO2	0	-0.261725	0.018	0.102	0	T
PTPN12	0	-0.262692	0.047	0.132	0	T
VPS29	0	-0.26313	0.102	0.197	0	T
LOC102143756	0	-0.266977	0.133	0.25	0	T
LAMTOR2	0	-0.267032	0.077	0.176	0	T
ATP6V1D	0	-0.269291	0.073	0.178	0	T
MLEC	1.01936e-237	-0.269851	0.088	0.157	2.87001e-233	T
TSPAN3	0	-0.270468	0.062	0.152	0	T
PIK3AP1	2.415e-251	-0.272628	0.084	0.155	6.79944e-247	T
NR4A3	6.23324e-158	-0.274614	0.113	0.172	1.75497e-153	T
SLC43A2	0	-0.274688	0.027	0.109	0	T
ZEB2	0	-0.275158	0.07	0.155	0	T
ATP6V0E1	0	-0.275764	0.13	0.239	0	T
PSENEN	0	-0.275918	0.113	0.225	0	T
CD2AP	0	-0.276619	0.051	0.124	0	T
PCBD1	0	-0.277297	0.016	0.101	0	T
RRBP1	7.24696e-306	-0.277549	0.072	0.147	2.04038e-301	T
C14H11orf31	0	-0.279558	0.14	0.251	0	T
CPQ	0	-0.280118	0.02	0.113	0	T
ALAS1	0	-0.280169	0.046	0.124	0	T
ALDH3A2	0	-0.280338	0.058	0.15	0	T
ERP29	0	-0.280671	0.115	0.216	0	T
FUOM	0	-0.281714	0.086	0.177	0	T
TUBA1B	0	-0.28226	0.134	0.263	0	T
IFI44L	0	-0.283392	0.028	0.106	0	T
PIK3CB	0	-0.287582	0.022	0.102	0	T
NAMPT	1.52122e-260	-0.288943	0.092	0.167	4.283e-256	T
FAM49A	0	-0.289519	0.026	0.113	0	T
CAT	0	-0.290055	0.096	0.194	0	T
RALA	5.23005e-261	-0.290843	0.088	0.162	1.47252e-256	T
LOC102132250	0	-0.290911	0.065	0.156	0	T
IL18BP	0	-0.290928	0.027	0.114	0	T
GNPDA1	0	-0.291085	0.028	0.121	0	T
TACC1	6.43646e-262	-0.291249	0.086	0.159	1.81219e-257	T
ACSL1	0	-0.291669	0.031	0.104	0	T
SEC14L1	0	-0.293311	0.046	0.125	0	T
AOAH	0	-0.293337	0.023	0.104	0	T
TM6SF1	0	-0.294058	0.026	0.116	0	T
MEF2A	0	-0.295579	0.078	0.167	0	T
IFNGR1	0	-0.295761	0.102	0.199	0	T
SCN1B	0	-0.296702	0.017	0.111	0	T
DPYSL2	0	-0.298032	0.049	0.141	0	T
GNPTAB	0	-0.299224	0.045	0.126	0	T
ARL11	0	-0.300229	0.023	0.113	0	T
YWHAE	0	-0.301396	0.114	0.221	0	T
PITPNA	0	-0.301627	0.048	0.131	0	T
QKI	0	-0.303469	0.065	0.149	0	T
SLC31A1	0	-0.303892	0.026	0.125	0	T
SMPDL3A	0	-0.304307	0.033	0.12	0	T
ABCA1	0	-0.304468	0.039	0.105	0	T
PRELID1	0	-0.307197	0.122	0.233	0	T
RIPK2	0	-0.307202	0.036	0.118	0	T
NFKBIA	0	-0.308311	0.382	0.512	0	T
STX12	0	-0.308808	0.036	0.137	0	T
CPEB4	3.23842e-294	-0.308953	0.053	0.119	9.11778e-290	T
CLTA	0	-0.311104	0.115	0.224	0	T
PSMB5	0	-0.311202	0.034	0.14	0	T
LOC102140918	6.10755e-280	-0.311274	0.106	0.188	1.71958e-275	T
PFKFB3	0	-0.311868	0.082	0.167	0	T
RHOQ	0	-0.312874	0.017	0.104	0	T
SESN3	0	-0.314036	0.049	0.127	0	T
ITGAV	0	-0.314254	0.021	0.105	0	T
SPG20	0	-0.315048	0.024	0.118	0	T
UBE2E2	0	-0.315274	0.015	0.109	0	T
SELL	1.82501e-85	-0.317483	0.076	0.111	5.13832e-81	T
GDI2	0	-0.317896	0.136	0.254	0	T
BLVRB	0	-0.318126	0.05	0.148	0	T
PRDX5	0	-0.31813	0.121	0.236	0	T
LOC102141262	0	-0.318907	0.267	0.424	0	T
HAVCR2	0	-0.319602	0.017	0.105	0	T
LGALS3BP	0	-0.319642	0.073	0.181	0	T
PCYOX1	0	-0.319732	0.045	0.14	0	T
CNPY3	0	-0.319987	0.049	0.146	0	T
DRAM2	0	-0.32078	0.046	0.146	0	T
RGS10	0	-0.321022	0.076	0.169	0	T
PLEKHB2	0	-0.322038	0.085	0.183	0	T
IRF7	0	-0.322285	0.065	0.138	0	T
HEBP1	0	-0.322922	0.011	0.108	0	T
LOC102133044	0	-0.323183	0.01	0.101	0	T
CTBS	0	-0.323996	0.033	0.127	0	T
AP1B1	0	-0.324269	0.048	0.15	0	T
MOSPD2	0	-0.326725	0.04	0.139	0	T
CD81	0	-0.327062	0.091	0.194	0	T
RNH1	0	-0.327205	0.078	0.185	0	T
GRINA	0	-0.327458	0.023	0.115	0	T
MAFF	0	-0.329789	0.028	0.119	0	T
STX3	0	-0.329809	0.02	0.102	0	T
TNFRSF1A	0	-0.331067	0.025	0.129	0	T
SERP1	0	-0.331534	0.123	0.235	0	T
M6PR	0	-0.331909	0.103	0.222	0	T
SSR4	0	-0.332294	0.169	0.282	0	T
DPP7	0	-0.334669	0.091	0.199	0	T
GSN	0	-0.33561	0.049	0.146	0	T
LOC102139775	0	-0.335991	0.008	0.101	0	T
HACD4	0	-0.338027	0.046	0.148	0	T
PROS1	0	-0.338444	0.026	0.115	0	T
PAK1	0	-0.338754	0.012	0.102	0	T
SGK3	0	-0.339733	0.043	0.146	0	T
CTNNA1	0	-0.340069	0.018	0.119	0	T
RAB13	0	-0.340378	0.009	0.101	0	T
CLIC4	0	-0.341244	0.042	0.125	0	T
SLAMF8	0	-0.343461	0.018	0.113	0	T
CAPZA2	0	-0.343785	0.105	0.226	0	T
CASP1	0	-0.344605	0.05	0.158	0	T
RTN4	0	-0.344693	0.064	0.161	0	T
CALR	0	-0.34487	0.248	0.409	0	T
GSTO1	0	-0.344919	0.012	0.122	0	T
DAPK1	0	-0.346899	0.011	0.109	0	T
RAB20	0	-0.347159	0.012	0.111	0	T
SNX2	0	-0.347585	0.081	0.188	0	T
RASGEF1B	0	-0.349295	0.064	0.17	0	T
ALCAM	0	-0.349616	0.024	0.118	0	T
LOC102131730	0	-0.349873	0.019	0.117	0	T
SLC43A3	0	-0.349992	0.033	0.13	0	T
AKR1B1	0	-0.350345	0.084	0.205	0	T
ODF3B	0	-0.350741	0.017	0.111	0	T
LACTB	0	-0.350794	0.067	0.168	0	T
ATP6V1B2	0	-0.353854	0.055	0.165	0	T
SNX3	0	-0.353909	0.081	0.19	0	T
LOC102125561	0	-0.354932	0.043	0.118	0	T
LOC102137481	0	-0.355096	0.013	0.106	0	T
C19H19orf38	0	-0.356035	0.01	0.104	0	T
PGD	0	-0.356604	0.065	0.169	0	T
LRRC25	0	-0.356813	0.01	0.117	0	T
LOC102120833	0	-0.358042	0.033	0.146	0	T
LOC102145385	0	-0.359286	0.157	0.269	0	T
PLEKHO1	0	-0.35988	0.032	0.135	0	T
NUDT14	0	-0.360339	0.029	0.134	0	T
LOC102146847	0	-0.362513	0.042	0.114	0	T
LOC107128718	0	-0.363275	0.011	0.104	0	T
DBI	0	-0.364319	0.176	0.324	0	T
LXN	0	-0.364891	0.023	0.106	0	T
MTHFD2	0	-0.366548	0.119	0.222	0	T
SLC2A6	0	-0.368306	0.019	0.118	0	T
PLXNC1	0	-0.371559	0.075	0.167	0	T
BHLHE41	0	-0.371814	0.012	0.102	0	T
STAC3	0	-0.372208	0.009	0.123	0	T
BMPR2	0	-0.373153	0.041	0.121	0	T
TPP1	0	-0.374825	0.074	0.188	0	T
ARPC3	0	-0.375004	0.248	0.439	0	T
STAP1	0	-0.37515	0.041	0.132	0	T
PLA2G15	0	-0.375322	0.017	0.126	0	T
SLC31A2	0	-0.375452	0.02	0.126	0	T
ATG3	0	-0.376524	0.103	0.219	0	T
SORT1	0	-0.37794	0.043	0.148	0	T
RBM47	0	-0.378267	0.011	0.113	0	T
LOC102136964	0	-0.378582	0.086	0.191	0	T
CLIC2	0	-0.380196	0.012	0.107	0	T
TXNDC17	0	-0.381298	0.06	0.156	0	T
SLAMF9	0	-0.38141	0.011	0.106	0	T
CHCHD6	0	-0.381745	0.033	0.117	0	T
PLTP	0	-0.382599	0.018	0.109	0	T
MILR1	0	-0.382724	0.013	0.111	0	T
NEK6	0	-0.382748	0.023	0.129	0	T
CD274	0	-0.38287	0.037	0.111	0	T
ADRBK2	0	-0.384347	0.02	0.122	0	T
SECTM1	0	-0.38439	0.013	0.105	0	T
ADAP2	0	-0.38499	0.011	0.121	0	T
GPR34	0	-0.3862	0.032	0.134	0	T
NAAA	0	-0.38688	0.078	0.191	0	T
ATP13A3	0	-0.387515	0.043	0.113	0	T
ECM1	0	-0.39119	0.008	0.106	0	T
CANX	0	-0.393177	0.155	0.317	0	T
THEMIS2	0	-0.393306	0.009	0.118	0	T
EPB41L2	0	-0.395303	0.028	0.135	0	T
CNIH4	0	-0.396158	0.082	0.198	0	T
CCR1	0	-0.396382	0.013	0.117	0	T
RB1	0	-0.396882	0.073	0.18	0	T
DPYD	0	-0.397132	0.018	0.123	0	T
CD55	0	-0.397787	0.075	0.172	0	T
SEMA4A	0	-0.397808	0.034	0.143	0	T
CYFIP1	0	-0.39813	0.018	0.126	0	T
LOC102133073	0	-0.398305	0.024	0.105	0	T
NUCB1	0	-0.398521	0.103	0.228	0	T
KLHDC8B	0	-0.398772	0.015	0.115	0	T
RHOA	0	-0.399097	0.294	0.477	0	T
ATP6V1G1	0	-0.399434	0.193	0.361	0	T
LOC102127258	0	-0.399645	0.035	0.153	0	T
PLD3	0	-0.400125	0.082	0.191	0	T
CD300LD	0	-0.40154	0.007	0.113	0	T
ELL2	0	-0.402411	0.095	0.197	0	T
TBC1D9	0	-0.402625	0.017	0.104	0	T
LOC102120532	0	-0.403978	0.013	0.109	0	T
IRAK3	0	-0.404036	0.026	0.124	0	T
STAT1	0	-0.405669	0.245	0.421	0	T
PHACTR1	0	-0.407385	0.03	0.135	0	T
MFSD1	0	-0.409334	0.062	0.178	0	T
TNFRSF21	0	-0.411117	0.011	0.126	0	T
ITM2C	1.50279e-221	-0.413665	0.093	0.157	4.2311e-217	T
BLVRA	0	-0.414586	0.05	0.167	0	T
LOC102145967	0	-0.414715	0.104	0.246	0	T
ATP6V0A1	0	-0.417099	0.018	0.111	0	T
CYSTM1	0	-0.417317	0.056	0.163	0	T
SLC11A1	0	-0.418103	0.012	0.122	0	T
AKR1A1	0	-0.418472	0.08	0.2	0	T
PRSS57	5.67049e-99	-0.419322	0.081	0.118	1.59653e-94	T
AGTRAP	0	-0.419867	0.044	0.165	0	T
CD302	0	-0.422278	0.011	0.122	0	T
ERV3-1	0	-0.425145	0.013	0.113	0	T
NFE2L2	0	-0.425729	0.093	0.223	0	T
PPA1	0	-0.427147	0.086	0.182	0	T
TNFSF10	8.28036e-201	-0.427443	0.093	0.153	2.33133e-196	T
LOC102136466	0	-0.42955	0.03	0.155	0	T
LOC102136310	0	-0.430981	0.008	0.12	0	T
NR4A1	0	-0.432472	0.086	0.175	0	T
CD59	0	-0.432813	0.076	0.207	0	T
ARHGAP18	0	-0.433864	0.066	0.171	0	T
FCHO2	0	-0.43408	0.016	0.122	0	T
IFIT3	3.8244e-277	-0.435052	0.058	0.124	1.07676e-272	T
LOC102135868	0	-0.436571	0.042	0.166	0	T
TFEC	0	-0.436746	0.015	0.126	0	T
HEXA	0	-0.437043	0.048	0.177	0	T
GSAP	0	-0.437525	0.037	0.143	0	T
FCAR	0	-0.437821	0.01	0.112	0	T
S100A11	0	-0.437872	0.208	0.343	0	T
CD40	0	-0.442455	0.016	0.122	0	T
LOC102134129	0	-0.444345	0.163	0.292	0	T
ARPC5	0	-0.445413	0.193	0.377	0	T
DST	0	-0.446773	0.032	0.115	0	T
SLC15A3	0	-0.447144	0.019	0.144	0	T
MOB1A	0	-0.447607	0.122	0.279	0	T
LOC102115001	0	-0.4491	0.035	0.167	0	T
F13A1	0	-0.449438	0.011	0.102	0	T
LOC102141582	0	-0.450059	0.014	0.138	0	T
SPI1	0	-0.450588	0.013	0.145	0	T
VEGFA	0	-0.45138	0.029	0.113	0	T
TMSB10	0	-0.452528	0.723	0.838	0	T
LOC102128659	0	-0.453164	0.209	0.399	0	T
EGR1	2.51056e-280	-0.453633	0.07	0.139	7.06848e-276	T
IFNGR2	0	-0.455921	0.025	0.13	0	T
RASSF4	0	-0.456151	0.016	0.145	0	T
MYOF	0	-0.45686	0.015	0.119	0	T
NFAM1	0	-0.457853	0.017	0.139	0	T
TKT	0	-0.458663	0.111	0.249	0	T
HIF1A	0	-0.459321	0.103	0.233	0	T
TGM2	0	-0.461533	0.015	0.122	0	T
DSTN	0	-0.461954	0.11	0.243	0	T
ATP6AP1	0	-0.463038	0.066	0.206	0	T
CHI3L1	0	-0.464796	0.012	0.103	0	T
LOC102120369	0	-0.465883	0.011	0.128	0	T
TSPAN4	0	-0.466378	0.024	0.144	0	T
IDH1	0	-0.466648	0.028	0.158	0	T
KYNU	0	-0.467611	0.013	0.123	0	T
HMGN3	0	-0.467915	0.029	0.131	0	T
FGR	0	-0.469114	0.033	0.146	0	T
TALDO1	0	-0.470704	0.105	0.247	0	T
PECAM1	0	-0.472339	0.099	0.217	0	T
OSBPL11	0	-0.472656	0.057	0.169	0	T
VAT1	0	-0.47444	0.033	0.176	0	T
FAM173B	0	-0.474463	0.059	0.177	0	T
SLCO2B1	0	-0.475136	0.014	0.132	0	T
LPCAT2	0	-0.475878	0.008	0.111	0	T
LOC102134487	0	-0.476544	0.028	0.149	0	T
LOC102116329	0	-0.477124	0.04	0.173	0	T
LAMP2	0	-0.478557	0.071	0.2	0	T
PLAUR	0	-0.481542	0.015	0.119	0	T
GPR84	0	-0.482	0.011	0.12	0	T
NGFRAP1	0	-0.482675	0.016	0.112	0	T
RAB31	0	-0.483379	0.022	0.162	0	T
CSTA	0	-0.483939	0.019	0.134	0	T
WBP5	0	-0.484326	0.01	0.115	0	T
ADAM9	0	-0.488391	0.023	0.149	0	T
EAF2	0	-0.488879	0.022	0.111	0	T
TSC22D1	0	-0.489183	0.051	0.15	0	T
APOC4	0	-0.490367	0.011	0.121	0	T
TMEM176A	0	-0.493657	0.02	0.129	0	T
PXDC1	0	-0.494901	0.019	0.117	0	T
CCDC50	1.65816e-246	-0.496944	0.078	0.143	4.66856e-242	T
SERF2	0	-0.496963	0.401	0.6	0	T
TREM2	0	-0.498476	0.014	0.13	0	T
DAB2	0	-0.498715	0.011	0.119	0	T
RGS18	0	-0.499908	0.013	0.123	0	T
CARD16	0	-0.500889	0.078	0.215	0	T
C1H1orf162	0	-0.50109	0.019	0.16	0	T
PTAFR	0	-0.501309	0.01	0.139	0	T
MPP1	0	-0.501797	0.028	0.162	0	T
ATOX1	0	-0.503324	0.081	0.216	0	T
ACP5	0	-0.503993	0.036	0.159	0	T
HBEGF	0	-0.507341	0.02	0.119	0	T
ITGAM	0	-0.507991	0.042	0.165	0	T
LOC102119047	0	-0.50833	0.041	0.171	0	T
GADD45B	0	-0.508799	0.181	0.357	0	T
CALM2	0	-0.510138	0.218	0.413	0	T
LOC102143631	0	-0.510373	0.011	0.146	0	T
CD300LF	0	-0.515858	0.015	0.151	0	T
LMNA	0	-0.516174	0.091	0.211	0	T
SHTN1	0	-0.516238	0.016	0.136	0	T
MX1	0	-0.517326	0.06	0.181	0	T
LOC102143777	0	-0.517506	0.106	0.265	0	T
SIRPA	0	-0.518604	0.015	0.15	0	T
TLR2	0	-0.519871	0.015	0.144	0	T
SLC7A7	0	-0.520721	0.017	0.153	0	T
MAFB	0	-0.522018	0.014	0.126	0	T
C2	0	-0.522442	0.019	0.158	0	T
TMBIM6	0	-0.523107	0.113	0.284	0	T
FGL2	0	-0.524114	0.125	0.284	0	T
FMNL2	0	-0.52421	0.016	0.14	0	T
OLFML3	0	-0.524429	0.014	0.12	0	T
NINJ1	0	-0.527227	0.066	0.193	0	T
PSTPIP2	0	-0.528407	0.014	0.143	0	T
RNF130	0	-0.530069	0.023	0.168	0	T
SYK	0	-0.530829	0.042	0.182	0	T
APP	0	-0.531732	0.031	0.159	0	T
CD9	0	-0.532971	0.039	0.162	0	T
SIGLEC11	0	-0.537112	0.015	0.155	0	T
SCPEP1	0	-0.537322	0.033	0.176	0	T
ICAM1	0	-0.539587	0.06	0.161	0	T
RILPL2	0	-0.540719	0.112	0.256	0	T
TYMP	0	-0.543176	0.029	0.17	0	T
CECR1	0	-0.544823	0.018	0.162	0	T
C3AR1	0	-0.546706	0.017	0.15	0	T
LOC102126493	0	-0.548501	0.019	0.156	0	T
SUCNR1	0	-0.549117	0.015	0.124	0	T
NRP2	0	-0.558341	0.013	0.135	0	T
TGFBI	0	-0.558514	0.016	0.149	0	T
HSP90B1	0	-0.558923	0.233	0.414	0	T
APOL2	0	-0.560082	0.129	0.265	0	T
DHRS7	0	-0.561738	0.118	0.257	0	T
MMP14	0	-0.562697	0.019	0.147	0	T
CD93	0	-0.563511	0.02	0.15	0	T
BRI3	0	-0.564645	0.039	0.184	0	T
TUBB6	0	-0.566598	0.023	0.179	0	T
CD163	0	-0.570623	0.016	0.142	0	T
BTK	0	-0.571157	0.013	0.144	0	T
IER3	0	-0.573357	0.056	0.194	0	T
LOC102144668	0	-0.58419	0.052	0.204	0	T
APOBEC3A	0	-0.585058	0.025	0.107	0	T
CSF2RB	0	-0.586157	0.018	0.138	0	T
LHFPL2	0	-0.586234	0.015	0.145	0	T
SERPING1	0	-0.587578	0.016	0.133	0	T
HVCN1	0	-0.589531	0.021	0.161	0	T
VIMP	0	-0.591875	0.095	0.266	0	T
LILRB4	0	-0.593507	0.012	0.114	0	T
ATP1B1	0	-0.59521	0.015	0.141	0	T
SQSTM1	0	-0.595636	0.093	0.263	0	T
RNASEK	0	-0.600804	0.091	0.269	0	T
CLEC4A	0	-0.601822	0.019	0.151	0	T
ATP6V0B	0	-0.602837	0.079	0.247	0	T
LAT2	0	-0.605068	0.059	0.204	0	T
FOSB	0	-0.605337	0.135	0.324	0	T
CD79B	0	-0.608687	0.025	0.11	0	T
HES1	0	-0.608874	0.016	0.131	0	T
ATP6V1F	0	-0.611864	0.084	0.241	0	T
MSR1	0	-0.61433	0.012	0.131	0	T
LOC102120967	0	-0.614384	0.021	0.146	0	T
RAC1	0	-0.615252	0.108	0.288	0	T
TCF4	0	-0.615411	0.019	0.129	0	T
SERPINB1	0	-0.616191	0.085	0.233	0	T
LOC102122749	0	-0.616249	0.016	0.108	0	T
IRF8	0	-0.617563	0.077	0.202	0	T
2020-03-01	0	-0.622885	0.021	0.173	0	T
SH3BGRL	0	-0.624166	0.111	0.298	0	T
SCIMP	0	-0.626367	0.017	0.168	0	T
SYNGR2	0	-0.628114	0.076	0.246	0	T
BASP1	0	-0.628563	0.018	0.146	0	T
LRRK2	0	-0.628743	0.017	0.126	0	T
NCF2	0	-0.633488	0.029	0.184	0	T
LOC102140945	0	-0.633726	0.06	0.209	0	T
NCF1	0	-0.636241	0.035	0.179	0	T
ANXA4	0	-0.636877	0.023	0.18	0	T
PYCARD	0	-0.63748	0.087	0.255	0	T
LRP1	0	-0.643009	0.016	0.156	0	T
PSME2	0	-0.645873	0.122	0.316	0	T
ITGAX	0	-0.648336	0.033	0.174	0	T
BANK1	0	-0.649497	0.024	0.122	0	T
SWAP70	0	-0.65366	0.022	0.164	0	T
PEA15	0	-0.654664	0.063	0.225	0	T
PKIB	0	-0.658105	0.016	0.137	0	T
HCK	0	-0.65848	0.018	0.171	0	T
RNF13	0	-0.659551	0.063	0.22	0	T
CSF3R	0	-0.66127	0.016	0.103	0	T
TAGLN2	0	-0.66874	0.229	0.474	0	T
ACSL4	0	-0.675402	0.089	0.213	0	T
CCDC88A	0	-0.680827	0.032	0.175	0	T
LOC102129811	0	-0.681708	0.017	0.15	0	T
DRAM1	0	-0.688253	0.017	0.158	0	T
CLEC7A	0	-0.689163	0.017	0.161	0	T
RMDN3	0	-0.690898	0.052	0.168	0	T
TMEM176B	0	-0.6917	0.028	0.166	0	T
ANXA2	0	-0.702637	0.164	0.358	0	T
IFI6	0	-0.703344	0.193	0.429	0	T
GPX4	0	-0.703765	0.194	0.441	0	T
SDC2	0	-0.709065	0.019	0.163	0	T
DUSP1	0	-0.709417	0.104	0.314	0	T
CAPG	0	-0.712736	0.1	0.31	0	T
CTSA	0	-0.712857	0.091	0.255	0	T
C1H1orf186	0	-0.716087	0.011	0.109	0	T
OSM	0	-0.720931	0.032	0.16	0	T
CAMP	0	-0.72167	0.019	0.14	0	T
RNASE6	0	-0.724796	0.056	0.235	0	T
CCL18	0	-0.726651	0.022	0.124	0	T
GRB2	0	-0.727486	0.117	0.326	0	T
TYROBP	0	-0.727822	0.15	0.466	0	T
HERPUD1	0	-0.728005	0.084	0.263	0	T
PTRF	0	-0.728103	0.01	0.102	0	T
SKAP2	0	-0.728681	0.049	0.236	0	T
PLA2G2D	0	-0.729566	0.023	0.128	0	T
CNDP2	0	-0.729784	0.044	0.221	0	T
IFIT2	0	-0.730992	0.046	0.13	0	T
IFI27	0	-0.73448	0.271	0.517	0	T
PPP1R15A	0	-0.75022	0.171	0.383	0	T
STOM	0	-0.750986	0.028	0.196	0	T
FCGR2B	0	-0.754186	0.019	0.159	0	T
LOC102116700	0	-0.75721	0.057	0.219	0	T
CTSL	0	-0.763445	0.082	0.199	0	T
MAN2B1	0	-0.779019	0.045	0.236	0	T
MZB1	0	-0.782877	0.044	0.104	0	T
MARCKS	0	-0.78451	0.02	0.156	0	T
PPT1	0	-0.785759	0.065	0.254	0	T
MEF2C	0	-0.786591	0.025	0.167	0	T
SERPINA1	0	-0.786696	0.051	0.223	0	T
PLBD1	0	-0.791436	0.018	0.176	0	T
GNS	0	-0.796377	0.046	0.216	0	T
HSBP1	0	-0.803636	0.066	0.273	0	T
RNASET2	0	-0.803777	0.074	0.277	0	T
CSF1R	0	-0.804313	0.022	0.198	0	T
KCTD12	0	-0.804674	0.021	0.185	0	T
ATF3	0	-0.805112	0.052	0.221	0	T
LOC102126012	0	-0.806781	0.028	0.199	0	T
BCL2A1	0	-0.807191	0.141	0.342	0	T
IL13RA1	0	-0.808314	0.021	0.195	0	T
SCARB2	0	-0.811149	0.035	0.223	0	T
CXCL16	0	-0.81438	0.029	0.233	0	T
SGK1	0	-0.814602	0.04	0.187	0	T
LTA4H	0	-0.826625	0.035	0.185	0	T
RARRES1	0	-0.827786	0.043	0.154	0	T
CTSZ	0	-0.828251	0.045	0.23	0	T
LTC4S	0	-0.83993	0.016	0.122	0	T
EMILIN2	0	-0.841093	0.017	0.197	0	T
INSIG1	0	-0.841789	0.063	0.203	0	T
GABARAP	0	-0.8601	0.134	0.413	0	T
FCGRT	0	-0.863718	0.042	0.235	0	T
TNFSF13	0	-0.865475	0.024	0.231	0	T
LYN	0	-0.866232	0.029	0.212	0	T
PRCP	0	-0.867689	0.027	0.236	0	T
LOC102129822	0	-0.868016	0.02	0.19	0	T
OAZ1	0	-0.875852	0.413	0.695	0	T
TSPO	0	-0.878375	0.067	0.284	0	T
LOC102144414	0	-0.878499	0.029	0.245	0	T
GSTP1	0	-0.879587	0.123	0.37	0	T
ITM2B	0	-0.885924	0.271	0.533	0	T
CD36	0	-0.889934	0.019	0.17	0	T
ALDH1A1	0	-0.895376	0.026	0.215	0	T
LOC102144782	0	-0.911598	0.035	0.251	0	T
TNFSF13B	0	-0.913153	0.046	0.253	0	T
LAP3	0	-0.913339	0.079	0.302	0	T
ATP6V0C	0	-0.923151	0.086	0.331	0	T
LAMP1	0	-0.924283	0.071	0.272	0	T
PLXDC2	0	-0.935191	0.016	0.199	0	T
KLF4	0	-0.936965	0.022	0.205	0	T
RETN	0	-0.94134	0.01	0.105	0	T
IL1RN	0	-0.945239	0.02	0.129	0	T
RGS2	0	-0.947223	0.126	0.365	0	T
TLR4	0	-0.952362	0.02	0.219	0	T
C7H15orf48	0	-0.95319	0.119	0.295	0	T
HEXB	0	-0.956	0.053	0.255	0	T
IGSF6	0	-0.956293	0.021	0.216	0	T
MGST3	0	-0.95955	0.074	0.284	0	T
CD86	0	-0.961489	0.036	0.24	0	T
LOC102140782	0	-0.973849	0.03	0.249	0	T
LOC102135658	0	-0.980918	0.122	0.335	0	T
FUCA1	0	-0.98992	0.043	0.203	0	T
SDCBP	0	-1.00585	0.055	0.294	0	T
NUPR1	0	-1.01362	0.023	0.222	0	T
FCGR1A	0	-1.01907	0.017	0.197	0	T
CD14	0	-1.02794	0.023	0.218	0	T
CD83	0	-1.03571	0.088	0.352	0	T
EREG	0	-1.03771	0.01	0.11	0	T
CP	0	-1.04276	0.015	0.111	0	T
LOC102130734	0	-1.04368	0.021	0.188	0	T
GLUL	0	-1.04721	0.075	0.306	0	T
CDKN1A	0	-1.04909	0.07	0.304	0	T
DNASE2	0	-1.05306	0.028	0.198	0	T
LOC102147203	0	-1.05933	0.148	0.347	0	T
VIM	0	-1.06514	0.331	0.603	0	T
TIMP1	0	-1.07018	0.063	0.17	0	T
ASAH1	0	-1.07064	0.03	0.237	0	T
MS4A2	0	-1.07403	0.009	0.103	0	T
ALDH2	0	-1.07628	0.028	0.22	0	T
CHIT1	0	-1.08099	0.02	0.115	0	T
FAM26F	0	-1.09386	0.06	0.239	0	T
C3	0	-1.09981	0.015	0.143	0	T
ANXA5	0	-1.1008	0.091	0.364	0	T
SNX10	0	-1.1026	0.03	0.225	0	T
CTSC	0	-1.1168	0.067	0.274	0	T
WARS	0	-1.11778	0.042	0.225	0	T
LOC102141176	0	-1.12082	0.026	0.247	0	T
MS4A1	0	-1.13144	0.032	0.152	0	T
LOC102140649	0	-1.1405	0.029	0.286	0	T
GNG10	0	-1.14154	0.034	0.288	0	T
MRC1	0	-1.14417	0.012	0.146	0	T
FTH1	0	-1.16996	0.065	0.322	0	T
CXCL11	0	-1.18742	0.021	0.119	0	T
PTGS2	0	-1.19366	0.014	0.141	0	T
LOC102140229	0	-1.2024	0.012	0.114	0	T
LIPA	0	-1.20283	0.033	0.232	0	T
OLR1	0	-1.21995	0.014	0.214	0	T
CPM	0	-1.22322	0.015	0.188	0	T
CPVL	0	-1.2432	0.022	0.209	0	T
ALOX5AP	0	-1.25363	0.042	0.241	0	T
S100A9	0	-1.25589	0.02	0.112	0	T
TXN	0	-1.26448	0.086	0.343	0	T
CTSD	0	-1.26719	0.044	0.237	0	T
CREG1	0	-1.27689	0.032	0.264	0	T
PLAC8	0	-1.2813	0.133	0.394	0	T
CD68	0	-1.28183	0.021	0.24	0	T
S100A6	0	-1.28469	0.185	0.495	0	T
S100A8	0	-1.28984	0.019	0.107	0	T
PRDX1	0	-1.30364	0.134	0.422	0	T
AREG	0	-1.31356	0.022	0.166	0	T
CSTB	0	-1.32499	0.053	0.311	0	T
LITAF	0	-1.33662	0.029	0.301	0	T
PLEK	0	-1.35724	0.034	0.197	0	T
CTSS	0	-1.3713	0.111	0.471	0	T
MS4A7	0	-1.38144	0.022	0.243	0	T
CXCL10	0	-1.40336	0.052	0.206	0	T
MPEG1	0	-1.40815	0.018	0.29	0	T
LGMN	0	-1.45801	0.019	0.234	0	T
C5AR1	0	-1.47801	0.012	0.264	0	T
CXCL9	0	-1.48202	0.023	0.148	0	T
LOC102139994	0	-1.50614	0.033	0.371	0	T
FABP5	0	-1.51037	0.057	0.285	0	T
FCER1A	0	-1.52047	0.012	0.124	0	T
VMO1	0	-1.52413	0.024	0.284	0	T
FCER1G	0	-1.53344	0.036	0.357	0	T
FABP4	0	-1.54163	0.015	0.115	0	T
FTL	0	-1.55699	0.175	0.512	0	T
C1QA	0	-1.56536	0.028	0.245	0	T
C1QC	0	-1.58434	0.022	0.242	0	T
GRN	0	-1.58849	0.026	0.314	0	T
LOC102128706	0	-1.59677	0.067	0.145	0	T
ADAMDEC1	0	-1.60698	0.018	0.224	0	T
MNDA	0	-1.62423	0.024	0.334	0	T
GPX1	0	-1.6606	0.031	0.346	0	T
AIF1	0	-1.66289	0.031	0.367	0	T
LOC102136468	0	-1.68088	0.119	0.584	0	T
LGALS3	0	-1.68393	0.087	0.402	0	T
NPC2	0	-1.70965	0.029	0.341	0	T
LOC102132662	0	-1.7107	0.033	0.396	0	T
LOC102122418	0	-1.72584	0.021	0.345	0	T
GPNMB	0	-1.75919	0.023	0.265	0	T
CLU	0	-1.76777	0.013	0.154	0	T
FN1	0	-1.76949	0.014	0.22	0	T
HPGD	0	-1.78813	0.015	0.128	0	T
LOC102136862	0	-1.80046	0.08	0.526	0	T
CTSH	0	-1.80938	0.053	0.438	0	T
LOC107126411	0	-1.81735	0.043	0.12	0	T
CD63	0	-1.8211	0.072	0.48	0	T
IDO1	0	-1.82577	0.024	0.252	0	T
LOC102133296	0	-1.83431	0.15	0.288	0	T
IL1B	0	-1.84337	0.018	0.26	0	T
G0S2	0	-1.93709	0.02	0.277	0	T
CD74	0	-1.94297	0.296	0.823	0	T
SAT1	0	-1.97174	0.092	0.568	0	T
C1QB	0	-1.9756	0.043	0.306	0	T
JCHAIN	0	-2.01455	0.056	0.166	0	T
IFI30	0	-2.0456	0.035	0.457	0	T
HBB	0	-2.05091	0.043	0.103	0	T
CFD	0	-2.07234	0.028	0.352	0	T
SOD2	0	-2.13051	0.07	0.454	0	T
APOC1	0	-2.16376	0.042	0.346	0	T
LOC102144039	0	-2.19654	0.163	0.754	0	T
CTSB	0	-2.2192	0.084	0.451	0	T
PSAP	0	-2.22066	0.079	0.532	0	T
LOC102139613	0	-2.24048	0.012	0.135	0	T

## Sheet: Plasma cells
Gene_ID	p_val	avg_logFC	pct.1	pct.2	p_val_adj	Cluster annotation
LOC102142558	0	3.75201	0.561	0.05	0	Plasma
JCHAIN	0	3.59552	0.785	0.092	0	Plasma
LOC102128706	0	3.5336	0.579	0.092	0	Plasma
LOC102116308	0	3.49387	0.216	0.044	0	Plasma
LOC107126411	0	3.46979	0.588	0.067	0	Plasma
LOC102133296	0	3.44292	0.775	0.207	0	Plasma
LOC102126084	0	3.20031	0.202	0.022	0	Plasma
LOC102141751	0	2.79615	0.233	0.014	0	Plasma
LOC102130108	0	2.76828	0.308	0.014	0	Plasma
MZB1	0	2.61063	0.672	0.054	0	Plasma
LOC102128716	0	1.819	0.11	0.008	0	Plasma
LOC107131032	0	1.8047	0.124	0.016	0	Plasma
LOC102136297	0	1.80147	0.145	0.01	0	Plasma
LOC102129539	0	1.75081	0.121	0.008	0	Plasma
LOC102142225	0	1.53339	0.103	0.006	0	Plasma
LOC102126271	0	1.52295	0.194	0.009	0	Plasma
DERL3	0	1.47377	0.42	0.044	0	Plasma
SSR4	0	1.44727	0.6	0.22	0	Plasma
LOC102135686	0	1.43349	0.145	0.007	0	Plasma
CD160	0	1.37107	0.332	0.015	0	Plasma
SEC11C	0	1.35595	0.494	0.159	0	Plasma
HSP90B1	0	1.32632	0.615	0.327	0	Plasma
FKBP11	0	1.29825	0.399	0.061	0	Plasma
LOC102139130	0	1.26156	0.147	0.006	0	Plasma
LOC102132406	0	1.15405	0.135	0.006	0	Plasma
LOC102124737	0	1.13773	0.106	0.005	0	Plasma
XBP1	0	1.09249	0.411	0.158	0	Plasma
SPCS3	0	1.04492	0.5	0.236	0	Plasma
LOC102122532	0	1.02052	0.123	0.005	0	Plasma
TXNDC5	0	0.947273	0.255	0.031	0	Plasma
HERPUD1	0	0.941452	0.38	0.18	0	Plasma
LMAN1	0	0.915542	0.341	0.131	0	Plasma
TNFRSF17	0	0.904767	0.236	0.009	0	Plasma
ERLEC1	0	0.874433	0.335	0.138	0	Plasma
PRDX4	0	0.873184	0.301	0.075	0	Plasma
EAF2	0	0.869281	0.291	0.064	0	Plasma
IGLL5	0	0.855729	0.145	0.003	0	Plasma
IGLL1	0	0.843924	0.113	0.007	0	Plasma
PDIA4	5.83154e-240	0.782842	0.313	0.146	1.64187e-235	Plasma
SEL1L	3.54173e-244	0.759228	0.285	0.124	9.97173e-240	Plasma
SPCS1	1.45744e-236	0.713032	0.361	0.182	4.10343e-232	Plasma
SDC1	0	0.687335	0.196	0.019	0	Plasma
FKBP2	3.4367e-225	0.660887	0.314	0.149	9.67602e-221	Plasma
MANF	5.05843e-209	0.654783	0.285	0.132	1.4242e-204	Plasma
SLC39A4	0	0.638042	0.202	0.035	0	Plasma
TMEM59	1.51328e-156	0.597507	0.357	0.207	4.26064e-152	Plasma
SEC61G	7.36968e-165	0.582529	0.328	0.176	2.07493e-160	Plasma
C11H12orf57	1.16997e-178	0.581709	0.37	0.201	3.29404e-174	Plasma
PRDM1	6.20461e-154	0.566126	0.223	0.101	1.74691e-149	Plasma
CREB3L2	0	0.565749	0.183	0.045	0	Plasma
TMED3	1.03272e-165	0.543677	0.285	0.142	2.90762e-161	Plasma
FAM3C	3.90663e-153	0.541971	0.212	0.096	1.09991e-148	Plasma
DAPP1	2.28473e-174	0.534326	0.216	0.091	6.43266e-170	Plasma
SDF2L1	2.20375e-233	0.53097	0.244	0.096	6.20465e-229	Plasma
TXNDC11	9.00879e-231	0.518362	0.189	0.065	2.53642e-226	Plasma
IGF1	0	0.517351	0.176	0.026	0	Plasma
CADM1	0	0.512077	0.16	0.039	0	Plasma
LOC102141397	0	0.511011	0.182	0.039	0	Plasma
RPN2	6.26481e-104	0.509592	0.278	0.164	1.76386e-99	Plasma
IFI6	2.96767e-81	0.501284	0.446	0.326	8.35546e-77	Plasma
RRBP1	8.33194e-99	0.493467	0.21	0.112	2.34586e-94	Plasma
ICAM2	2.72164e-204	0.488235	0.246	0.101	7.66279e-200	Plasma
PDIA6	4.21352e-83	0.480348	0.282	0.179	1.18632e-78	Plasma
RABAC1	6.12919e-118	0.478923	0.3	0.173	1.72567e-113	Plasma
HDLBP	2.62599e-91	0.478868	0.241	0.139	7.39346e-87	Plasma
LOC102115852	0	0.470049	0.16	0.029	0	Plasma
CLPTM1L	8.10669e-187	0.463141	0.185	0.069	2.28244e-182	Plasma
RASL11A	2.08854e-137	0.455319	0.106	0.034	5.88027e-133	Plasma
SSR3	4.54387e-98	0.441681	0.259	0.151	1.27933e-93	Plasma
ITM2C	1.58354e-200	0.434152	0.284	0.124	4.45846e-196	Plasma
SEC61B	3.79814e-79	0.434043	0.301	0.198	1.06937e-74	Plasma
CRELD2	0	0.428262	0.145	0.033	0	Plasma
REXO2	1.14205e-96	0.422948	0.256	0.146	3.21546e-92	Plasma
PIM2	0	0.402654	0.144	0.025	0	Plasma
HM13	2.84553e-108	0.388765	0.225	0.117	8.01158e-104	Plasma
TBC1D9	1.96707e-101	0.383514	0.146	0.064	5.53829e-97	Plasma
SPCS2	1.49849e-86	0.379169	0.254	0.149	4.21899e-82	Plasma
SLC16A6	6.95414e-111	0.378865	0.123	0.048	1.95794e-106	Plasma
SPATS2	5.65019e-259	0.376395	0.14	0.036	1.59081e-254	Plasma
RALGPS2	1.33442e-160	0.37574	0.154	0.055	3.75706e-156	Plasma
PPIB	1.04812e-50	0.363459	0.333	0.247	2.95097e-46	Plasma
TP53INP1	1.35883e-102	0.338549	0.131	0.054	3.82578e-98	Plasma
HSPA5	4.22963e-46	0.336255	0.446	0.364	1.19085e-41	Plasma
LOC102126451	1.55259e-254	0.329898	0.131	0.032	4.37133e-250	Plasma
TECR	1.5163e-146	0.326631	0.149	0.056	4.26914e-142	Plasma
TPD52	6.79639e-128	0.320441	0.159	0.065	1.91352e-123	Plasma
SRPRB	1.46668e-110	0.319773	0.166	0.074	4.12945e-106	Plasma
FNDC3B	8.91095e-71	0.310473	0.12	0.056	2.50888e-66	Plasma
TRAM2	4.81653e-273	0.307081	0.103	0.021	1.35609e-268	Plasma
MANEA	9.15229e-88	0.298181	0.152	0.072	2.57683e-83	Plasma
KDELR2	4.6156e-46	0.295401	0.179	0.112	1.29952e-41	Plasma
CNPY2	1.6361e-54	0.293672	0.162	0.093	4.60644e-50	Plasma
LOC102138750	6.49665e-58	0.293252	0.177	0.102	1.82913e-53	Plasma
SUB1	1.93574e-30	0.290802	0.31	0.242	5.45008e-26	Plasma
DDOST	6.18231e-30	0.288883	0.239	0.18	1.74063e-25	Plasma
SYVN1	8.81409e-85	0.284143	0.129	0.058	2.48161e-80	Plasma
TRAM1	3.26642e-33	0.282296	0.264	0.196	9.19659e-29	Plasma
PAIP1	1.3879e-57	0.28087	0.153	0.085	3.90762e-53	Plasma
UBA5	2.99861e-76	0.274151	0.157	0.079	8.44259e-72	Plasma
BTLA	1.10995e-196	0.272777	0.113	0.03	3.12506e-192	Plasma
SLC38A5	1.99827e-127	0.272601	0.14	0.054	5.62614e-123	Plasma
ORMDL3	1.92691e-96	0.267739	0.153	0.069	5.42522e-92	Plasma
CALR	3.72768e-26	0.257341	0.401	0.339	1.04953e-21	Plasma
SEC24A	2.69046e-85	0.253328	0.13	0.058	7.575e-81	Plasma
SEC61A1	2.86953e-34	0.252459	0.204	0.141	8.07916e-30	Plasma
IFIH1	5.57667e-27	-0.250024	0.057	0.108	1.57011e-22	Plasma
SERINC3	1.93312e-35	-0.250097	0.077	0.144	5.44269e-31	Plasma
SNAP23	2.49012e-31	-0.250113	0.082	0.145	7.01093e-27	Plasma
APPL1	7.17247e-34	-0.250265	0.063	0.125	2.01941e-29	Plasma
GADD45A	3.06051e-20	-0.250277	0.091	0.139	8.61686e-16	Plasma
TAF15	2.86328e-28	-0.25086	0.071	0.127	8.06155e-24	Plasma
C3H7orf50	5.72091e-31	-0.250868	0.112	0.181	1.61072e-26	Plasma
TUBA4A	1.41022e-14	-0.251105	0.115	0.155	3.97049e-10	Plasma
BID	3.53218e-28	-0.251198	0.07	0.125	9.94487e-24	Plasma
SERF2	5.89326e-38	-0.251218	0.444	0.52	1.65925e-33	Plasma
CD58	1.98549e-37	-0.25128	0.069	0.137	5.59014e-33	Plasma
HUWE1	3.16896e-21	-0.251296	0.069	0.114	8.92221e-17	Plasma
PSMB1	8.35381e-31	-0.251401	0.142	0.215	2.35202e-26	Plasma
NRDC	2.2946e-26	-0.251617	0.075	0.129	6.46044e-22	Plasma
CCDC59	9.71685e-24	-0.251668	0.076	0.126	2.73578e-19	Plasma
S1PR1	7.76346e-13	-0.252166	0.073	0.104	2.1858e-08	Plasma
LOC102120310	6.28528e-21	-0.25223	0.06	0.101	1.76962e-16	Plasma
RPL11	1.02451e-82	-0.252373	0.67	0.782	2.88451e-78	Plasma
YTHDF3	1.117e-30	-0.252617	0.064	0.121	3.14492e-26	Plasma
SPPL2A	8.69867e-33	-0.252664	0.073	0.135	2.44911e-28	Plasma
LOC102132790	3.81592e-30	-0.252682	0.168	0.243	1.07437e-25	Plasma
STRAP	1.84651e-28	-0.253015	0.097	0.159	5.19885e-24	Plasma
rna76576	5.57656e-37	-0.253079	0.337	0.443	1.57008e-32	Plasma
NUDT4	1.43369e-31	-0.253166	0.058	0.115	4.03654e-27	Plasma
ANP32E	2.00097e-22	-0.253169	0.066	0.111	5.63374e-18	Plasma
KDM2A	4.79452e-26	-0.253177	0.053	0.101	1.3499e-21	Plasma
LOC102132749	3.22112e-24	-0.253253	0.093	0.147	9.06907e-20	Plasma
CAB39	4.23661e-24	-0.253289	0.095	0.149	1.19282e-19	Plasma
DEGS1	3.46606e-34	-0.25329	0.07	0.133	9.75869e-30	Plasma
CHORDC1	4.9023e-27	-0.253642	0.062	0.113	1.38024e-22	Plasma
BCL2L11	1.16898e-17	-0.25404	0.1	0.145	3.29126e-13	Plasma
HSD17B11	1.35936e-35	-0.254251	0.071	0.136	3.82728e-31	Plasma
KRR1	2.26418e-25	-0.254398	0.064	0.114	6.3748e-21	Plasma
SAP18	1.93947e-33	-0.254619	0.117	0.189	5.46057e-29	Plasma
YWHAH	2.506e-37	-0.254942	0.086	0.159	7.05563e-33	Plasma
ZMYND11	2.98144e-24	-0.25496	0.061	0.109	8.39424e-20	Plasma
SMAP1	1.82601e-26	-0.255072	0.069	0.121	5.14114e-22	Plasma
ZBTB21	3.92204e-24	-0.255191	0.066	0.114	1.10425e-19	Plasma
PFKFB3	4.22926e-33	-0.255223	0.071	0.134	1.19075e-28	Plasma
NEDD9	7.75236e-22	-0.255284	0.069	0.114	2.18268e-17	Plasma
CTSH	0.00358607	-0.255543	0.275	0.277	1	Plasma
HSPA9	1.6934e-28	-0.25574	0.104	0.167	4.76777e-24	Plasma
LAMTOR4	2.62302e-39	-0.255915	0.096	0.174	7.3851e-35	Plasma
LOC102122208	6.33191e-21	-0.255941	0.114	0.165	1.78275e-16	Plasma
NRAS	1.33767e-35	-0.25609	0.081	0.15	3.7662e-31	Plasma
C15H9orf16	3.29624e-31	-0.256153	0.104	0.172	9.28055e-27	Plasma
HDAC1	1.64497e-27	-0.256334	0.072	0.126	4.63143e-23	Plasma
SNX1	7.9384e-39	-0.256413	0.082	0.155	2.23506e-34	Plasma
HOOK3	8.1327e-27	-0.256575	0.055	0.105	2.28976e-22	Plasma
RNASET2	1.41071e-27	-0.256594	0.129	0.195	3.97185e-23	Plasma
UVRAG	3.03033e-34	-0.256642	0.052	0.11	8.53189e-30	Plasma
CLTC	6.44724e-29	-0.256663	0.07	0.127	1.81522e-24	Plasma
RPA3	6.22074e-22	-0.256704	0.107	0.159	1.75145e-17	Plasma
TERF2IP	8.61901e-26	-0.256764	0.074	0.127	2.42668e-21	Plasma
ARHGDIA	6.70697e-37	-0.256809	0.08	0.149	1.88835e-32	Plasma
FGR	8.20558e-33	-0.256953	0.046	0.101	2.31028e-28	Plasma
LOC101865130	5.97319e-28	-0.257073	0.104	0.166	1.68175e-23	Plasma
RNF216	1.77644e-27	-0.257329	0.056	0.106	5.00157e-23	Plasma
FAM120A	7.20742e-28	-0.257409	0.065	0.119	2.02925e-23	Plasma
PDCD4	5.83508e-24	-0.257487	0.081	0.132	1.64287e-19	Plasma
TUBB4B	1.68832e-29	-0.257573	0.083	0.143	4.75347e-25	Plasma
RGL2	6.28752e-21	-0.257587	0.092	0.141	1.77025e-16	Plasma
LOC102119957	7.37525e-21	-0.258053	0.083	0.129	2.0765e-16	Plasma
VCPIP1	8.88978e-30	-0.258181	0.054	0.107	2.50292e-25	Plasma
SLFN5	9.09535e-23	-0.258228	0.062	0.107	2.5608e-18	Plasma
LOC102135442	8.26584e-19	-0.258409	0.074	0.116	2.32725e-14	Plasma
MAP4	1.46354e-35	-0.258472	0.064	0.127	4.1206e-31	Plasma
METAP2	4.47752e-29	-0.258593	0.082	0.142	1.26065e-24	Plasma
LRPPRC	1.31203e-31	-0.258954	0.082	0.144	3.69401e-27	Plasma
TOPORS	1.13003e-25	-0.2591	0.059	0.108	3.18159e-21	Plasma
ATP6V1E1	2.41917e-34	-0.259178	0.081	0.147	6.81117e-30	Plasma
ECHDC1	7.84572e-33	-0.259197	0.086	0.152	2.20896e-28	Plasma
LOC102123730	5.19892e-28	-0.259255	0.096	0.156	1.46376e-23	Plasma
2020-03-06	1.86127e-31	-0.259498	0.048	0.101	5.24041e-27	Plasma
LOC107130528	2.35404e-20	-0.259608	0.111	0.161	6.6278e-16	Plasma
LOC102138996	7.33904e-33	-0.259734	0.086	0.151	2.06631e-28	Plasma
FCGR2B	8.58959e-18	-0.260053	0.063	0.102	2.4184e-13	Plasma
PPP4R3B	4.1681e-26	-0.260055	0.099	0.158	1.17353e-21	Plasma
FAM13B	7.87045e-25	-0.260361	0.058	0.106	2.21592e-20	Plasma
PTPN11	9.29273e-37	-0.260419	0.05	0.111	2.61637e-32	Plasma
PGD	7.9842e-34	-0.260497	0.066	0.128	2.24795e-29	Plasma
FRG1	1.47756e-30	-0.2608	0.084	0.145	4.16008e-26	Plasma
PTPN6	7.69625e-37	-0.26093	0.056	0.119	2.16688e-32	Plasma
TNIP2	1.51092e-31	-0.26107	0.061	0.118	4.25398e-27	Plasma
ZNF800	3.65782e-24	-0.261313	0.061	0.109	1.02986e-19	Plasma
SMAD7	1.55703e-23	-0.261348	0.06	0.105	4.38382e-19	Plasma
GCC2	3.89991e-21	-0.261426	0.06	0.104	1.09802e-16	Plasma
ARL4C	2.33467e-33	-0.261548	0.051	0.108	6.57325e-29	Plasma
TYMP	3.44148e-38	-0.261625	0.051	0.114	9.6895e-34	Plasma
EEF1A1	1.57375e-38	-0.261724	0.185	0.278	4.4309e-34	Plasma
LOC102135553	4.14467e-22	-0.261727	0.062	0.105	1.16693e-17	Plasma
SWAP70	6.81362e-28	-0.262046	0.056	0.107	1.91837e-23	Plasma
TAB2	3.30648e-29	-0.262076	0.062	0.116	9.3094e-25	Plasma
HERC1	1.18454e-24	-0.262076	0.058	0.105	3.33509e-20	Plasma
CGGBP1	2.65182e-31	-0.262333	0.067	0.126	7.46621e-27	Plasma
LOC102115543	5.52609e-25	-0.26256	0.104	0.159	1.55587e-20	Plasma
BNIP2	5.95493e-35	-0.262574	0.069	0.133	1.67661e-30	Plasma
SNU13	1.8296e-26	-0.262725	0.102	0.161	5.15123e-22	Plasma
RBM22	8.67074e-31	-0.262815	0.063	0.12	2.44125e-26	Plasma
TDG	2.3968e-34	-0.262868	0.074	0.138	6.7482e-30	Plasma
NPM1	9.25434e-34	-0.262875	0.138	0.214	2.60556e-29	Plasma
SNRNP200	4.24483e-30	-0.262946	0.053	0.106	1.19513e-25	Plasma
SCAMP2	1.55347e-35	-0.262988	0.075	0.141	4.3738e-31	Plasma
NOP10	7.23021e-32	-0.263051	0.105	0.173	2.03566e-27	Plasma
HSPA4	4.5325e-32	-0.263058	0.063	0.122	1.27613e-27	Plasma
KRAS	2.83478e-28	-0.263201	0.072	0.128	7.98132e-24	Plasma
SDC2	3.22396e-33	-0.263281	0.048	0.105	9.07705e-29	Plasma
ISY1	3.13592e-25	-0.263525	0.078	0.13	8.82919e-21	Plasma
SMC5	3.70024e-22	-0.26405	0.061	0.106	1.0418e-17	Plasma
LOC102146242	8.6552e-26	-0.264059	0.063	0.112	2.43687e-21	Plasma
SUN2	1.22462e-29	-0.264081	0.071	0.129	3.44791e-25	Plasma
ACTN4	2.01887e-32	-0.264118	0.055	0.111	5.68413e-28	Plasma
SOS1	1.14032e-22	-0.264261	0.061	0.106	3.21057e-18	Plasma
SF3B6	2.51749e-29	-0.264672	0.106	0.17	7.08799e-25	Plasma
CALM3	5.38407e-25	-0.264681	0.097	0.152	1.51589e-20	Plasma
SH2D2A	4.00593e-23	-0.265065	0.073	0.121	1.12787e-18	Plasma
DENND2D	8.75466e-25	-0.265291	0.082	0.134	2.46488e-20	Plasma
THOC2	1.73656e-27	-0.265357	0.061	0.112	4.88928e-23	Plasma
USP34	8.31816e-24	-0.265387	0.056	0.102	2.34198e-19	Plasma
EP300	6.08555e-27	-0.265499	0.058	0.108	1.71339e-22	Plasma
IRF7	9.53904e-28	-0.265638	0.058	0.11	2.68572e-23	Plasma
DDX60L	9.50058e-27	-0.26571	0.052	0.101	2.67489e-22	Plasma
LOC102126576	7.21012e-25	-0.265773	0.089	0.142	2.03001e-20	Plasma
LRRC8C	8.64956e-27	-0.266007	0.057	0.107	2.43528e-22	Plasma
ARGLU1	5.56895e-18	-0.266082	0.067	0.107	1.56794e-13	Plasma
C9H10orf54	3.60518e-22	-0.266288	0.076	0.123	1.01504e-17	Plasma
LOC102121775	2.2711e-30	-0.266474	0.068	0.125	6.39429e-26	Plasma
C14H11orf31	3.65054e-29	-0.266521	0.138	0.208	1.02781e-24	Plasma
SNRPD1	5.93238e-33	-0.266553	0.096	0.163	1.67026e-28	Plasma
CNN2	3.93392e-32	-0.266793	0.07	0.13	1.10759e-27	Plasma
GNB2L1	1.39374e-63	-0.266878	0.516	0.633	3.92409e-59	Plasma
MED1	1.42023e-28	-0.26701	0.053	0.104	3.99865e-24	Plasma
LOC102132289	1.11391e-35	-0.267842	0.126	0.205	3.13622e-31	Plasma
QKI	9.64114e-39	-0.267857	0.052	0.116	2.71446e-34	Plasma
RAPGEF6	5.434e-24	-0.268004	0.055	0.101	1.52994e-19	Plasma
CAMK4	2.42789e-20	-0.268267	0.064	0.107	6.83572e-16	Plasma
LOC102122946	2.72393e-22	-0.26862	0.111	0.163	7.66923e-18	Plasma
ANTXR2	3.56099e-33	-0.268655	0.054	0.111	1.0026e-28	Plasma
LOC102141967	4.77905e-26	-0.268661	0.062	0.111	1.34554e-21	Plasma
OTUD4	1.02845e-29	-0.268742	0.054	0.106	2.89559e-25	Plasma
GPI	2.68906e-33	-0.268809	0.093	0.16	7.57104e-29	Plasma
ABCF1	1.12206e-29	-0.268867	0.063	0.119	3.15916e-25	Plasma
RPS21	2.07637e-112	-0.268896	0.721	0.843	5.84602e-108	Plasma
RASSF1	5.79869e-25	-0.268948	0.059	0.106	1.63262e-20	Plasma
LOC102130218	2.35169e-33	-0.269037	0.124	0.196	6.62119e-29	Plasma
BIRC2	6.36609e-29	-0.269145	0.083	0.142	1.79237e-24	Plasma
LARP7	1.32433e-28	-0.269147	0.058	0.111	3.72864e-24	Plasma
PRPF40A	1.75435e-24	-0.269148	0.087	0.141	4.93938e-20	Plasma
NR1D2	8.21914e-28	-0.269205	0.066	0.119	2.3141e-23	Plasma
CNST	1.02258e-23	-0.269887	0.063	0.109	2.87908e-19	Plasma
ZFR	1.98275e-27	-0.270014	0.086	0.144	5.58242e-23	Plasma
ISCA1	1.03248e-23	-0.270237	0.094	0.148	2.90693e-19	Plasma
CHD3	1.6607e-26	-0.27039	0.054	0.103	4.6757e-22	Plasma
LOC102139709	5.07188e-19	-0.270801	0.09	0.134	1.42799e-14	Plasma
VAPA	1.16297e-37	-0.270814	0.087	0.159	3.27436e-33	Plasma
ZC3H7A	3.8321e-31	-0.271131	0.072	0.132	1.07893e-26	Plasma
MFNG	1.33095e-32	-0.271141	0.061	0.119	3.74729e-28	Plasma
CYTH1	7.90205e-32	-0.271147	0.076	0.138	2.22482e-27	Plasma
TPP1	1.64919e-40	-0.271334	0.071	0.143	4.64329e-36	Plasma
TMEM176B	1.61418e-28	-0.271589	0.057	0.11	4.54473e-24	Plasma
ZC3H11A	5.77967e-20	-0.271621	0.08	0.124	1.62727e-15	Plasma
BCL3	1.27831e-33	-0.271624	0.053	0.11	3.59908e-29	Plasma
LOC102121811	9.9338e-29	-0.271766	0.097	0.157	2.79686e-24	Plasma
DUT	1.13505e-36	-0.271777	0.08	0.149	3.19573e-32	Plasma
2020-03-01	1.33699e-49	-0.271795	0.04	0.112	3.7643e-45	Plasma
ARHGEF3	3.51827e-30	-0.271902	0.057	0.11	9.9057e-26	Plasma
LSM4	5.93094e-34	-0.272088	0.105	0.175	1.66986e-29	Plasma
SIK1	2.86207e-23	-0.272252	0.074	0.123	8.05816e-19	Plasma
MICU2	3.73849e-36	-0.272371	0.063	0.126	1.05257e-31	Plasma
CCDC88A	7.64904e-29	-0.272404	0.063	0.118	2.15359e-24	Plasma
VDAC2	8.1312e-41	-0.272478	0.09	0.166	2.28934e-36	Plasma
ETNK1	8.68252e-29	-0.272604	0.057	0.109	2.44456e-24	Plasma
GPSM3	9.69223e-32	-0.272644	0.088	0.152	2.72885e-27	Plasma
SLC25A3	9.76857e-22	-0.272699	0.157	0.214	2.75034e-17	Plasma
LOC102122910	5.24315e-30	-0.273081	0.067	0.124	1.47621e-25	Plasma
PDCD6IP	3.09821e-35	-0.27325	0.065	0.128	8.723e-31	Plasma
TAX1BP1	6.36342e-20	-0.27332	0.129	0.18	1.79162e-15	Plasma
EPB41	9.62965e-31	-0.2734	0.059	0.115	2.71123e-26	Plasma
CLIP1	1.08693e-33	-0.273503	0.063	0.123	3.06025e-29	Plasma
LOC102126012	4.59164e-29	-0.273621	0.072	0.13	1.29278e-24	Plasma
DDX39A	7.38375e-29	-0.273923	0.087	0.147	2.0789e-24	Plasma
CDC5L	4.38933e-26	-0.274178	0.074	0.127	1.23582e-21	Plasma
RPS6	5.12744e-37	-0.274239	0.442	0.531	1.44363e-32	Plasma
PGK1	1.84787e-32	-0.27426	0.126	0.199	5.20268e-28	Plasma
SHOC2	1.06607e-28	-0.274499	0.083	0.142	3.00151e-24	Plasma
C19H19orf43	2.97941e-33	-0.274578	0.079	0.142	8.38853e-29	Plasma
SSB	7.78401e-31	-0.274643	0.099	0.165	2.19159e-26	Plasma
EIF3F	7.34369e-24	-0.274645	0.158	0.219	2.06762e-19	Plasma
LOC102143138	1.7432e-34	-0.275075	0.072	0.135	4.90798e-30	Plasma
RAB14	2.64265e-36	-0.275206	0.072	0.138	7.44038e-32	Plasma
PPM1G	1.48724e-33	-0.275414	0.086	0.151	4.18732e-29	Plasma
SLTM	1.34783e-25	-0.275568	0.075	0.128	3.79483e-21	Plasma
LOC102128268	5.48678e-32	-0.275894	0.077	0.139	1.5448e-27	Plasma
SF3B5	4.04997e-42	-0.27594	0.093	0.172	1.14027e-37	Plasma
KIF2A	6.81829e-26	-0.275947	0.055	0.103	1.91969e-21	Plasma
GLIPR1	1.06876e-30	-0.27607	0.097	0.162	3.0091e-26	Plasma
CD151	9.14226e-40	-0.276334	0.059	0.125	2.574e-35	Plasma
DOK2	2.48715e-40	-0.276353	0.051	0.116	7.00257e-36	Plasma
LOC102136165	3.32249e-31	-0.276409	0.103	0.171	9.35448e-27	Plasma
NOP58	9.6241e-23	-0.276501	0.094	0.146	2.70966e-18	Plasma
SNW1	9.82964e-32	-0.276775	0.077	0.138	2.76754e-27	Plasma
FLII	1.28623e-36	-0.276811	0.062	0.126	3.62139e-32	Plasma
KPNA4	1.37027e-32	-0.276928	0.054	0.111	3.858e-28	Plasma
CD164	8.7651e-27	-0.277043	0.166	0.234	2.46781e-22	Plasma
RBM25	4.69775e-22	-0.277134	0.068	0.114	1.32265e-17	Plasma
LOC102137336	4.28997e-20	-0.277203	0.09	0.137	1.20784e-15	Plasma
ERH	7.08804e-40	-0.277268	0.091	0.167	1.99564e-35	Plasma
NSD1	2.53028e-28	-0.277685	0.07	0.126	7.12402e-24	Plasma
NBN	8.42421e-23	-0.277873	0.061	0.107	2.37184e-18	Plasma
PTPN2	4.32102e-28	-0.277951	0.111	0.174	1.21658e-23	Plasma
LOC102123956	8.47612e-26	-0.277978	0.054	0.102	2.38645e-21	Plasma
LOC102123083	3.23788e-23	-0.27822	0.105	0.158	9.11626e-19	Plasma
LOC102135868	6.7178e-49	-0.278405	0.045	0.117	1.8914e-44	Plasma
ZBTB1	7.15565e-25	-0.278471	0.062	0.111	2.01467e-20	Plasma
AP3B1	6.28274e-35	-0.278516	0.057	0.117	1.7689e-30	Plasma
KHDRBS1	1.45342e-31	-0.278558	0.092	0.156	4.0921e-27	Plasma
GALNT1	1.14567e-42	-0.278873	0.056	0.126	3.22564e-38	Plasma
PSTPIP1	1.92419e-26	-0.278878	0.066	0.117	5.41756e-22	Plasma
CAMLG	2.7175e-42	-0.278997	0.072	0.147	7.65112e-38	Plasma
HMGN1	9.41603e-41	-0.279116	0.112	0.194	2.65108e-36	Plasma
HSBP1	6.72899e-36	-0.279154	0.114	0.19	1.89455e-31	Plasma
RPL14	2.93329e-53	-0.279345	0.481	0.584	8.25867e-49	Plasma
PRPF38B	2.36357e-19	-0.279748	0.085	0.129	6.65463e-15	Plasma
FAM21C	2.1198e-37	-0.279759	0.055	0.118	5.96831e-33	Plasma
MYADM	2.35861e-24	-0.280208	0.102	0.157	6.64068e-20	Plasma
AFTPH	1.1457e-30	-0.280492	0.075	0.134	3.22571e-26	Plasma
RNF145	8.0532e-34	-0.280549	0.067	0.128	2.26738e-29	Plasma
AKIRIN1	2.72751e-28	-0.281095	0.092	0.151	7.6793e-24	Plasma
RPL35A	4.33885e-30	-0.281284	0.368	0.436	1.2216e-25	Plasma
RPL23	1.9785e-122	-0.281301	0.716	0.832	5.57045e-118	Plasma
SRSF6	1.2791e-24	-0.2816	0.098	0.153	3.6013e-20	Plasma
LEPROTL1	2.99514e-36	-0.281736	0.093	0.164	8.43282e-32	Plasma
GLTP	1.16965e-41	-0.28177	0.057	0.126	3.29315e-37	Plasma
BBX	3.74018e-25	-0.28201	0.067	0.117	1.05305e-20	Plasma
TIA1	4.84707e-31	-0.282026	0.061	0.118	1.36469e-26	Plasma
RPS29	7.92777e-93	-0.282072	0.736	0.817	2.23206e-88	Plasma
OCIAD1	1.6613e-38	-0.282122	0.082	0.154	4.67739e-34	Plasma
TAF7	1.24373e-21	-0.282248	0.088	0.136	3.50171e-17	Plasma
NABP1	9.67124e-16	-0.282359	0.08	0.118	2.72294e-11	Plasma
PRPF4B	2.20209e-22	-0.282494	0.06	0.105	6.19999e-18	Plasma
SMARCE1	5.53948e-36	-0.282561	0.079	0.147	1.55964e-31	Plasma
TNIP1	4.60473e-31	-0.282882	0.084	0.147	1.29646e-26	Plasma
GPR171	2.69608e-23	-0.282971	0.075	0.124	7.59081e-19	Plasma
ATF6	3.44412e-35	-0.283103	0.061	0.123	9.69693e-31	Plasma
PSMA5	2.14018e-36	-0.283709	0.103	0.177	6.02567e-32	Plasma
LOC102140101	2.91264e-28	-0.283763	0.118	0.18	8.20054e-24	Plasma
LOC102137590	2.2425e-30	-0.283968	0.121	0.187	6.31377e-26	Plasma
MPZL1	1.27045e-31	-0.284054	0.06	0.117	3.57695e-27	Plasma
OAS2	3.95297e-35	-0.284208	0.055	0.115	1.11296e-30	Plasma
LOC102120885	1.50272e-21	-0.28421	0.093	0.141	4.2309e-17	Plasma
OXSR1	3.72852e-34	-0.284455	0.056	0.115	1.04976e-29	Plasma
DNAJB14	1.23699e-36	-0.284617	0.051	0.112	3.48274e-32	Plasma
TBC1D10C	1.99572e-24	-0.28464	0.085	0.136	5.61895e-20	Plasma
RBM27	3.22047e-30	-0.284789	0.063	0.118	9.06724e-26	Plasma
HCK	3.55907e-47	-0.284911	0.041	0.11	1.00205e-42	Plasma
SUZ12	3.24749e-28	-0.284919	0.065	0.119	9.14329e-24	Plasma
DTX3L	6.81593e-36	-0.285287	0.057	0.119	1.91903e-31	Plasma
XPO1	1.29107e-38	-0.285412	0.067	0.134	3.63501e-34	Plasma
BLOC1S1	7.5738e-38	-0.285513	0.122	0.202	2.1324e-33	Plasma
UBTF	3.82364e-32	-0.285562	0.059	0.115	1.07654e-27	Plasma
TOMM7	2.388e-33	-0.285588	0.353	0.43	6.72342e-29	Plasma
MAPRE2	1.35946e-36	-0.285593	0.057	0.12	3.82757e-32	Plasma
ALDH9A1	8.18726e-46	-0.285769	0.076	0.156	2.30512e-41	Plasma
NDFIP1	3.99968e-32	-0.28658	0.11	0.178	1.12611e-27	Plasma
TRIM38	6.86839e-38	-0.286805	0.06	0.125	1.93379e-33	Plasma
BUB3	4.0257e-28	-0.287499	0.074	0.13	1.13344e-23	Plasma
EED	1.56066e-27	-0.287574	0.071	0.125	4.39403e-23	Plasma
SH2D1A	3.58872e-20	-0.287649	0.108	0.157	1.0104e-15	Plasma
KMT2A	2.92867e-31	-0.28765	0.051	0.106	8.24567e-27	Plasma
CYFIP2	2.44832e-28	-0.287695	0.072	0.127	6.89324e-24	Plasma
N4BP1	2.01931e-29	-0.28785	0.057	0.109	5.68538e-25	Plasma
HSPH1	8.66455e-17	-0.287951	0.092	0.135	2.4395e-12	Plasma
ST8SIA4	2.79864e-29	-0.288157	0.083	0.142	7.87956e-25	Plasma
CNOT7	1.24883e-37	-0.288443	0.075	0.143	3.51608e-33	Plasma
LOC102144782	4.01785e-49	-0.288797	0.079	0.165	1.13123e-44	Plasma
FGFR1OP2	5.22846e-24	-0.288959	0.106	0.161	1.47207e-19	Plasma
AIM1	6.09278e-33	-0.289087	0.06	0.119	1.71542e-28	Plasma
EIF4H	8.10472e-40	-0.289157	0.097	0.173	2.28188e-35	Plasma
CD28	1.86926e-15	-0.289209	0.111	0.15	5.2629e-11	Plasma
OST4	5.97969e-41	-0.28923	0.154	0.243	1.68358e-36	Plasma
IL10RA	5.21233e-31	-0.28942	0.107	0.173	1.46753e-26	Plasma
RBX1	5.56236e-38	-0.289465	0.109	0.186	1.56608e-33	Plasma
FOXN2	1.10226e-31	-0.289475	0.067	0.125	3.10341e-27	Plasma
SUSD6	3.48561e-40	-0.289547	0.043	0.104	9.81374e-36	Plasma
PNPLA8	5.61847e-33	-0.289793	0.081	0.144	1.58188e-28	Plasma
PAFAH1B1	3.56084e-30	-0.290101	0.078	0.138	1.00255e-25	Plasma
MAT2A	5.44476e-46	-0.290276	0.054	0.127	1.53297e-41	Plasma
KARS	2.39063e-34	-0.290422	0.074	0.138	6.73082e-30	Plasma
NDUFA4	1.96744e-38	-0.290676	0.136	0.218	5.53932e-34	Plasma
COL4A3BP	2.19455e-38	-0.290695	0.048	0.11	6.17877e-34	Plasma
GNB2	8.81398e-47	-0.291332	0.054	0.127	2.48158e-42	Plasma
RASGRP1	7.24257e-29	-0.291341	0.055	0.107	2.03914e-24	Plasma
LOC102144707	5.21964e-43	-0.291521	0.069	0.143	1.46959e-38	Plasma
YTHDC1	2.81454e-27	-0.291711	0.076	0.131	7.92432e-23	Plasma
SNX3	1.08429e-47	-0.291713	0.068	0.148	3.05282e-43	Plasma
USP8	2.95392e-32	-0.29188	0.067	0.126	8.31676e-28	Plasma
SLC6A6	5.21296e-48	-0.291982	0.049	0.122	1.46771e-43	Plasma
RAB27A	1.60586e-30	-0.292	0.083	0.143	4.52129e-26	Plasma
MINOS1	2.98302e-39	-0.292004	0.111	0.191	8.3987e-35	Plasma
CDC37	1.18906e-38	-0.292007	0.071	0.14	3.34779e-34	Plasma
RPS6KA3	2.16172e-34	-0.292154	0.054	0.112	6.08631e-30	Plasma
SP100	7.53288e-18	-0.292208	0.142	0.191	2.12088e-13	Plasma
STX7	2.59492e-51	-0.292739	0.066	0.15	7.30599e-47	Plasma
2020-09-11	3.43938e-38	-0.292903	0.076	0.146	9.68359e-34	Plasma
PCF11	7.31989e-32	-0.293034	0.05	0.104	2.06092e-27	Plasma
SMC6	1.93673e-28	-0.293353	0.058	0.111	5.45286e-24	Plasma
SMNDC1	2.36929e-34	-0.29343	0.066	0.128	6.67075e-30	Plasma
SAMHD1	2.04777e-46	-0.293546	0.081	0.164	5.76549e-42	Plasma
RHOG	3.32688e-44	-0.293606	0.082	0.159	9.36683e-40	Plasma
CLTA	7.52822e-43	-0.293649	0.1	0.182	2.11957e-38	Plasma
CXCL16	4.45292e-48	-0.293931	0.07	0.151	1.25372e-43	Plasma
PLBD1	9.21209e-28	-0.294124	0.06	0.112	2.59366e-23	Plasma
DYNLL2	1.68455e-35	-0.294221	0.06	0.12	4.74286e-31	Plasma
PSMA4	2.37453e-33	-0.294252	0.107	0.177	6.6855e-29	Plasma
PHIP	1.83309e-19	-0.294422	0.062	0.103	5.16107e-15	Plasma
WHSC1L1	3.60828e-29	-0.294475	0.064	0.118	1.01591e-24	Plasma
ATP6V0B	7.72824e-43	-0.294594	0.099	0.18	2.17589e-38	Plasma
GSDMD	2.02906e-43	-0.294755	0.06	0.131	5.71283e-39	Plasma
DSTN	3.90954e-30	-0.294786	0.123	0.19	1.10073e-25	Plasma
PPP1R2	1.33929e-35	-0.294907	0.089	0.158	3.77076e-31	Plasma
EFHD2	5.22037e-43	-0.294959	0.074	0.149	1.46979e-38	Plasma
BLVRA	6.64233e-54	-0.295087	0.044	0.122	1.87015e-49	Plasma
SYNCRIP	5.7053e-39	-0.295234	0.072	0.141	1.60633e-34	Plasma
DDX46	2.52072e-33	-0.295802	0.068	0.13	7.0971e-29	Plasma
TSC22D3	1.83471e-15	-0.296089	0.2	0.246	5.16564e-11	Plasma
FCMR	4.28843e-17	-0.296095	0.077	0.117	1.20741e-12	Plasma
SYNE1	2.2341e-18	-0.296099	0.079	0.121	6.29011e-14	Plasma
CCT5	5.21855e-47	-0.296235	0.087	0.172	1.46928e-42	Plasma
SLC38A1	1.085e-28	-0.296329	0.089	0.148	3.05481e-24	Plasma
LOC102145938	2.66601e-34	-0.296331	0.052	0.109	7.50614e-30	Plasma
JUN	9.6235e-18	-0.29635	0.223	0.279	2.7095e-13	Plasma
TP53BP2	6.69569e-38	-0.296507	0.046	0.107	1.88517e-33	Plasma
PJA2	2.43625e-34	-0.296656	0.085	0.151	6.85927e-30	Plasma
RC3H1	1.36773e-33	-0.297275	0.052	0.108	3.85084e-29	Plasma
ZDHHC20	1.17981e-44	-0.297397	0.06	0.132	3.32175e-40	Plasma
DOCK2	2.19877e-36	-0.29743	0.064	0.127	6.19063e-32	Plasma
SYPL1	2.53071e-45	-0.297465	0.045	0.113	7.12521e-41	Plasma
SRRM2	2.36089e-15	-0.297528	0.07	0.106	6.64709e-11	Plasma
IPO7	1.56206e-38	-0.297567	0.07	0.138	4.39798e-34	Plasma
LOC102142617	3.07395e-40	-0.298154	0.126	0.209	8.6547e-36	Plasma
ATP5E	9.0669e-67	-0.29852	0.433	0.558	2.55279e-62	Plasma
RASA2	4.44079e-28	-0.298822	0.07	0.125	1.2503e-23	Plasma
PSIP1	3.44796e-24	-0.298827	0.076	0.127	9.70772e-20	Plasma
PLXNC1	2.67905e-32	-0.298978	0.071	0.131	7.54286e-28	Plasma
THUMPD1	1.12818e-32	-0.29913	0.073	0.134	3.17639e-28	Plasma
NDUFB9	1.68272e-39	-0.299189	0.115	0.195	4.73771e-35	Plasma
LOC102143171	4.82094e-32	-0.299288	0.097	0.162	1.35733e-27	Plasma
SEC31A	3.58624e-34	-0.299291	0.082	0.147	1.00971e-29	Plasma
ANP32A	3.63887e-38	-0.299367	0.071	0.138	1.02452e-33	Plasma
DNMT1	1.04296e-33	-0.2999	0.064	0.124	2.93644e-29	Plasma
PRKACB	1.56242e-38	-0.300286	0.07	0.139	4.399e-34	Plasma
NEK7	1.38536e-36	-0.300921	0.064	0.129	3.90049e-32	Plasma
UBL3	5.75234e-40	-0.301119	0.06	0.127	1.61957e-35	Plasma
PCNA	1.86959e-29	-0.301488	0.089	0.148	5.26383e-25	Plasma
C14H11orf58	7.13261e-34	-0.301501	0.13	0.204	2.00819e-29	Plasma
PIK3CD	2.58501e-34	-0.301597	0.046	0.102	7.2781e-30	Plasma
CTDSPL2	2.69826e-35	-0.301679	0.055	0.115	7.59694e-31	Plasma
RAN	5.89895e-36	-0.302071	0.129	0.207	1.66085e-31	Plasma
APP	8.67123e-53	-0.302619	0.036	0.109	2.44138e-48	Plasma
USP47	7.88158e-33	-0.302738	0.072	0.133	2.21906e-28	Plasma
LPIN1	3.69393e-26	-0.302857	0.062	0.112	1.04003e-21	Plasma
ATP6V1B2	7.15425e-56	-0.303111	0.043	0.122	2.01428e-51	Plasma
HEXIM1	3.92467e-34	-0.303177	0.055	0.114	1.10499e-29	Plasma
FURIN	8.98165e-32	-0.303188	0.051	0.106	2.52878e-27	Plasma
LOC102127131	2.2992e-26	-0.303331	0.057	0.106	6.47339e-22	Plasma
PSMA1	2.70867e-38	-0.303402	0.098	0.173	7.62626e-34	Plasma
SLU7	6.02894e-32	-0.303544	0.079	0.141	1.69745e-27	Plasma
LOC102131287	5.66902e-38	-0.303608	0.063	0.128	1.59611e-33	Plasma
LOC102135222	1.36841e-29	-0.30378	0.11	0.173	3.85276e-25	Plasma
HK1	8.64547e-48	-0.303831	0.057	0.132	2.43413e-43	Plasma
MARK2	2.97115e-33	-0.303934	0.05	0.105	8.36527e-29	Plasma
TUBA1A	1.19089e-36	-0.304005	0.07	0.137	3.35294e-32	Plasma
ZNF148	2.52938e-33	-0.304324	0.066	0.126	7.12147e-29	Plasma
ITGAL	5.63626e-31	-0.304445	0.075	0.134	1.58689e-26	Plasma
MARCKS	5.75382e-28	-0.304554	0.051	0.101	1.61999e-23	Plasma
HNRNPUL1	7.07335e-30	-0.304617	0.085	0.145	1.9915e-25	Plasma
STK38	1.98955e-33	-0.304649	0.078	0.141	5.60159e-29	Plasma
SP140L	4.07971e-40	-0.30466	0.056	0.123	1.14864e-35	Plasma
ANXA4	2.46786e-56	-0.304739	0.039	0.117	6.94827e-52	Plasma
ZC3H13	1.83998e-29	-0.304754	0.065	0.121	5.18046e-25	Plasma
EGLN3	1.51959e-28	-0.304763	0.072	0.128	4.2784e-24	Plasma
DHX9	8.80758e-37	-0.304947	0.066	0.131	2.47977e-32	Plasma
CD9	9.7997e-43	-0.305083	0.046	0.113	2.75911e-38	Plasma
CHURC1	2.60761e-31	-0.305113	0.108	0.175	7.34174e-27	Plasma
PPIG	5.01118e-28	-0.305161	0.075	0.131	1.4109e-23	Plasma
LOC101926539	4.68821e-42	-0.305246	0.051	0.118	1.31997e-37	Plasma
2020-03-07	3.39451e-32	-0.305354	0.077	0.138	9.55723e-28	Plasma
LOC102134263	5.29345e-35	-0.30545	0.107	0.177	1.49037e-30	Plasma
LOC102134129	6.02626e-31	-0.305605	0.162	0.241	1.69669e-26	Plasma
LOC102128139	3.49359e-36	-0.306174	0.231	0.317	9.83619e-32	Plasma
GSAP	1.37944e-46	-0.306184	0.035	0.102	3.88381e-42	Plasma
DHX36	4.41058e-33	-0.306397	0.05	0.106	1.2418e-28	Plasma
CCT2	4.35082e-44	-0.306427	0.078	0.155	1.22497e-39	Plasma
TUBB	2.65148e-36	-0.306618	0.087	0.157	7.46525e-32	Plasma
LOC102144746	2.93005e-28	-0.306663	0.057	0.108	8.24957e-24	Plasma
CREBRF	1.60677e-29	-0.306863	0.06	0.114	4.52387e-25	Plasma
PLEKHA2	1.54891e-35	-0.306882	0.066	0.129	4.36096e-31	Plasma
NPTN	5.30158e-50	-0.30696	0.067	0.149	1.49266e-45	Plasma
GPRIN3	8.08279e-25	-0.307066	0.071	0.121	2.27571e-20	Plasma
LOC102139491	6.63137e-42	-0.30728	0.076	0.15	1.86706e-37	Plasma
RPS27A	9.90455e-57	-0.307282	0.397	0.519	2.78863e-52	Plasma
SLC25A5	9.0261e-49	-0.307286	0.136	0.232	2.5413e-44	Plasma
VAMP8	2.38934e-35	-0.30742	0.109	0.182	6.72718e-31	Plasma
TRAF1	3.32817e-25	-0.307534	0.061	0.109	9.37046e-21	Plasma
KLC1	4.28984e-42	-0.307837	0.046	0.111	1.2078e-37	Plasma
TOMM20	5.93672e-42	-0.307946	0.132	0.217	1.67148e-37	Plasma
TNIK	1.30527e-28	-0.308024	0.057	0.109	3.675e-24	Plasma
ARF5	9.5986e-45	-0.308062	0.096	0.178	2.70249e-40	Plasma
LOC102134569	3.1321e-27	-0.30812	0.124	0.184	8.81843e-23	Plasma
PCBP2	1.34163e-40	-0.308236	0.08	0.154	3.77736e-36	Plasma
LOC102139128	2.10883e-34	-0.308712	0.068	0.129	5.93742e-30	Plasma
GNB1	7.43276e-47	-0.308973	0.076	0.156	2.09269e-42	Plasma
RSF1	1.04985e-28	-0.309829	0.061	0.114	2.95586e-24	Plasma
TMEM43	7.73781e-43	-0.309865	0.083	0.159	2.17858e-38	Plasma
WAPL	6.02038e-34	-0.310011	0.063	0.123	1.69504e-29	Plasma
CCND3	2.00169e-37	-0.310039	0.074	0.141	5.63575e-33	Plasma
GSTP1	6.29627e-29	-0.310067	0.2	0.27	1.77272e-24	Plasma
ILF3	1.66251e-31	-0.310223	0.082	0.143	4.68079e-27	Plasma
PCBP1	9.68741e-43	-0.310236	0.116	0.199	2.72749e-38	Plasma
RTN4	1.08839e-47	-0.310249	0.051	0.124	3.06436e-43	Plasma
RPS18	9.03243e-26	-0.310503	0.107	0.164	2.54308e-21	Plasma
GIMAP8	1.89602e-30	-0.31056	0.069	0.127	5.33826e-26	Plasma
USP1	3.88726e-32	-0.310657	0.075	0.137	1.09446e-27	Plasma
SNRPD2	4.3941e-48	-0.3108	0.103	0.192	1.23716e-43	Plasma
B4GALT1	6.52565e-46	-0.311679	0.06	0.135	1.8373e-41	Plasma
ARHGEF6	1.11528e-40	-0.311705	0.071	0.142	3.14008e-36	Plasma
SOD1	4.11508e-54	-0.311787	0.071	0.158	1.1586e-49	Plasma
CIB1	2.295e-34	-0.311816	0.095	0.163	6.46158e-30	Plasma
SNX2	1.63038e-49	-0.312027	0.066	0.147	4.59032e-45	Plasma
DDX17	5.63752e-24	-0.31218	0.191	0.253	1.58724e-19	Plasma
RBM17	2.34866e-35	-0.312484	0.074	0.138	6.61266e-31	Plasma
MAT2B	3.97065e-44	-0.312536	0.077	0.154	1.11794e-39	Plasma
PPP2CA	2.10428e-42	-0.312558	0.106	0.187	5.9246e-38	Plasma
ARHGEF1	1.44729e-30	-0.312564	0.055	0.109	4.07486e-26	Plasma
SRSF11	1.06042e-18	-0.31259	0.097	0.142	2.9856e-14	Plasma
FERMT3	4.97354e-44	-0.312847	0.08	0.157	1.4003e-39	Plasma
ICOS	9.66737e-20	-0.313005	0.101	0.148	2.72185e-15	Plasma
PTP4A2	2.80534e-35	-0.313142	0.109	0.181	7.89844e-31	Plasma
SRSF10	2.21404e-35	-0.313342	0.057	0.116	6.23364e-31	Plasma
KMT2C	8.3117e-28	-0.313624	0.054	0.105	2.34016e-23	Plasma
RAB11A	6.22231e-48	-0.313699	0.079	0.162	1.75189e-43	Plasma
SENP6	5.61705e-28	-0.313728	0.065	0.118	1.58148e-23	Plasma
LASP1	2.29287e-44	-0.313883	0.063	0.136	6.45557e-40	Plasma
AKNA	9.00574e-35	-0.314032	0.057	0.116	2.53557e-30	Plasma
LOC102122028	2.03291e-29	-0.314269	0.109	0.172	5.72365e-25	Plasma
ZNFX1	9.92511e-42	-0.314288	0.039	0.101	2.79441e-37	Plasma
GABARAP	1.50838e-37	-0.314422	0.215	0.3	4.24685e-33	Plasma
ZC3HAV1	2.93019e-31	-0.314467	0.07	0.129	8.24995e-27	Plasma
ATP1B3	1.00536e-50	-0.314535	0.065	0.146	2.8306e-46	Plasma
IL2RG	1.73973e-17	-0.314573	0.134	0.178	4.8982e-13	Plasma
TRA2A	8.15645e-29	-0.31461	0.058	0.111	2.29645e-24	Plasma
CD4	7.01673e-48	-0.314653	0.063	0.141	1.97556e-43	Plasma
TSC22D1	1.09758e-35	-0.314654	0.051	0.111	3.09025e-31	Plasma
FNIP1	1.55852e-35	-0.315206	0.049	0.107	4.38801e-31	Plasma
PRNP	2.41402e-46	-0.315235	0.072	0.149	6.79667e-42	Plasma
CD74	1.44889e-08	-0.315238	0.684	0.6	0.000407936	Plasma
SDF4	5.09511e-40	-0.315281	0.112	0.192	1.43453e-35	Plasma
FAR1	5.00008e-38	-0.315414	0.055	0.119	1.40777e-33	Plasma
RPL6	7.22626e-40	-0.315609	0.123	0.203	2.03455e-35	Plasma
RYBP	8.5238e-39	-0.315642	0.061	0.127	2.39987e-34	Plasma
ITK	6.533e-28	-0.315838	0.065	0.118	1.83937e-23	Plasma
CACYBP	9.15958e-30	-0.315979	0.145	0.214	2.57888e-25	Plasma
RBM39	5.51266e-23	-0.316212	0.1	0.152	1.55209e-18	Plasma
RPL28	3.75193e-36	-0.316316	0.12	0.192	1.05636e-31	Plasma
ADAM10	3.1197e-50	-0.316329	0.06	0.139	8.78352e-46	Plasma
LOC102145055	2.93014e-36	-0.316338	0.068	0.132	8.24981e-32	Plasma
DENND1B	1.8719e-44	-0.31638	0.046	0.114	5.27033e-40	Plasma
LOC102137703	1.56481e-36	-0.316461	0.114	0.188	4.40571e-32	Plasma
CEP170	5.0882e-40	-0.31655	0.048	0.112	1.43258e-35	Plasma
PHF11	1.46745e-39	-0.316658	0.06	0.126	4.13161e-35	Plasma
RALB	7.97473e-48	-0.316745	0.059	0.136	2.24529e-43	Plasma
SNRPB2	4.56316e-42	-0.317006	0.079	0.154	1.28476e-37	Plasma
EMP3	1.21302e-37	-0.317076	0.128	0.206	3.41527e-33	Plasma
NUP50	1.76892e-36	-0.317154	0.059	0.121	4.98039e-32	Plasma
LOC102116921	1.97342e-46	-0.317172	0.069	0.147	5.55617e-42	Plasma
DRAM1	6.52231e-37	-0.317231	0.044	0.102	1.83636e-32	Plasma
LOC102125362	7.19087e-43	-0.317392	0.358	0.447	2.02459e-38	Plasma
LOC102139105	1.80064e-28	-0.317458	0.133	0.196	5.06969e-24	Plasma
EPC1	2.41473e-29	-0.317618	0.078	0.135	6.79866e-25	Plasma
RPL10A	1.48201e-96	-0.317709	0.558	0.691	4.17261e-92	Plasma
RBM8A	6.70808e-41	-0.31777	0.104	0.182	1.88866e-36	Plasma
DOCK11	9.32735e-39	-0.318134	0.051	0.115	2.62612e-34	Plasma
MED13	9.7448e-38	-0.318204	0.053	0.115	2.74365e-33	Plasma
LOC102119104	2.50703e-34	-0.318243	0.061	0.12	7.05855e-30	Plasma
DOCK10	1.29119e-36	-0.318857	0.049	0.109	3.63535e-32	Plasma
ATG12	3.8925e-45	-0.319064	0.087	0.167	1.09593e-40	Plasma
KLF3	1.38984e-25	-0.319264	0.061	0.11	3.91309e-21	Plasma
CLEC12A	1.0889e-48	-0.319312	0.062	0.141	3.0658e-44	Plasma
CCDC50	1.09595e-12	-0.319368	0.083	0.117	3.08565e-08	Plasma
ARL2BP	1.48533e-43	-0.319395	0.069	0.142	4.18194e-39	Plasma
TCEA1	1.60517e-35	-0.319555	0.105	0.177	4.51936e-31	Plasma
YY1	1.331e-38	-0.319597	0.05	0.112	3.74743e-34	Plasma
RCSD1	5.54419e-36	-0.32005	0.082	0.149	1.56097e-31	Plasma
CD247	2.80936e-30	-0.320164	0.075	0.133	7.90974e-26	Plasma
LOC102123375	1.48999e-32	-0.320604	0.055	0.111	4.19507e-28	Plasma
LOC102117097	5.37702e-30	-0.320629	0.087	0.146	1.5139e-25	Plasma
CUL1	7.52099e-48	-0.320958	0.053	0.127	2.11753e-43	Plasma
EHD1	9.52742e-32	-0.321434	0.058	0.114	2.68245e-27	Plasma
XRN1	8.90722e-29	-0.321568	0.07	0.125	2.50783e-24	Plasma
ATF7IP	5.46442e-26	-0.322051	0.054	0.102	1.53851e-21	Plasma
SLC25A6	9.59589e-41	-0.322232	0.236	0.326	2.70172e-36	Plasma
JAK2	1.95206e-41	-0.322499	0.055	0.122	5.49603e-37	Plasma
LOC102130971	1.74193e-49	-0.32294	0.079	0.161	4.9044e-45	Plasma
NUCKS1	7.36802e-38	-0.323011	0.101	0.176	2.07447e-33	Plasma
RALA	1.57714e-40	-0.323263	0.064	0.134	4.44045e-36	Plasma
CD3E	3.54094e-31	-0.32349	0.081	0.141	9.96951e-27	Plasma
RNH1	1.97006e-57	-0.323642	0.057	0.144	5.5467e-53	Plasma
ZNF267	5.73774e-38	-0.32366	0.055	0.118	1.61546e-33	Plasma
RBBP6	2.08283e-29	-0.32408	0.061	0.115	5.86421e-25	Plasma
ZC3H12A	2.68278e-40	-0.324478	0.052	0.116	7.55336e-36	Plasma
EWSR1	1.36171e-38	-0.324715	0.059	0.123	3.8339e-34	Plasma
MEF2A	6.77771e-40	-0.324765	0.064	0.133	1.90826e-35	Plasma
CD27	7.35391e-28	-0.324808	0.096	0.154	2.07049e-23	Plasma
LOC102116329	1.00805e-48	-0.324851	0.048	0.121	2.83817e-44	Plasma
COMMD6	5.01959e-52	-0.324959	0.201	0.314	1.41327e-47	Plasma
ARF1	4.06382e-42	-0.325217	0.159	0.247	1.14417e-37	Plasma
CCT4	1.18692e-44	-0.325228	0.089	0.169	3.34176e-40	Plasma
RPL9	1.94373e-108	-0.325652	0.578	0.718	5.47257e-104	Plasma
UBE2B	1.01967e-27	-0.325785	0.104	0.164	2.87087e-23	Plasma
FAM208A	3.65146e-34	-0.326265	0.059	0.119	1.02807e-29	Plasma
CHCHD2	1.04795e-56	-0.326322	0.149	0.254	2.95051e-52	Plasma
CSDE1	5.92354e-37	-0.326406	0.133	0.21	1.66777e-32	Plasma
TNRC6B	3.99887e-28	-0.326515	0.052	0.101	1.12588e-23	Plasma
POMP	1.16013e-42	-0.326962	0.091	0.168	3.26635e-38	Plasma
TBC1D5	2.50703e-46	-0.327157	0.059	0.133	7.05855e-42	Plasma
DDIT4	1.15904e-25	-0.327166	0.114	0.172	3.26327e-21	Plasma
NCKAP1L	1.50783e-54	-0.327354	0.063	0.148	4.24531e-50	Plasma
YWHAQ	6.56558e-37	-0.32765	0.098	0.169	1.84854e-32	Plasma
EVI2B	1.74057e-30	-0.328151	0.094	0.157	4.90057e-26	Plasma
TANK	3.84435e-29	-0.328226	0.084	0.143	1.08238e-24	Plasma
SPATA13	7.40802e-42	-0.32835	0.043	0.107	2.08573e-37	Plasma
SF1	6.07446e-40	-0.328362	0.094	0.168	1.71026e-35	Plasma
ITSN2	1.6851e-37	-0.328473	0.063	0.128	4.74439e-33	Plasma
SETX	2.03046e-26	-0.328555	0.076	0.129	5.71676e-22	Plasma
CD82	9.23269e-41	-0.328648	0.062	0.129	2.59946e-36	Plasma
TMBIM1	1.36677e-61	-0.328743	0.05	0.138	3.84814e-57	Plasma
LOC102143773	3.38544e-26	-0.328943	0.14	0.2	9.53171e-22	Plasma
PTEN	1.54864e-49	-0.329151	0.056	0.133	4.36019e-45	Plasma
LOC101925388	1.81202e-30	-0.329166	0.095	0.158	5.10174e-26	Plasma
RBL2	2.43978e-41	-0.32918	0.081	0.155	6.8692e-37	Plasma
PSMC5	4.44451e-40	-0.329463	0.085	0.157	1.25135e-35	Plasma
ATOX1	8.63786e-41	-0.330065	0.088	0.163	2.43199e-36	Plasma
IFI27L2	3.35192e-46	-0.33015	0.262	0.367	9.43734e-42	Plasma
HNRNPDL	2.52125e-31	-0.330182	0.166	0.238	7.09859e-27	Plasma
STOM	2.8308e-48	-0.330269	0.053	0.129	7.97011e-44	Plasma
ELK4	1.72288e-38	-0.330489	0.059	0.123	4.85078e-34	Plasma
LOC102145439	7.33477e-41	-0.330503	0.112	0.191	2.0651e-36	Plasma
RPL36AL	2.17415e-33	-0.330555	0.238	0.313	6.12133e-29	Plasma
PPP1CA	7.36377e-48	-0.330565	0.093	0.178	2.07327e-43	Plasma
SRRM1	1.57141e-38	-0.330606	0.093	0.167	4.42431e-34	Plasma
APOBEC3C	3.07779e-41	-0.33071	0.077	0.15	8.66551e-37	Plasma
USP15	5.75398e-29	-0.331056	0.066	0.121	1.62003e-24	Plasma
YWHAG	2.66977e-49	-0.331231	0.064	0.143	7.51673e-45	Plasma
LOC102138332	6.02475e-30	-0.331315	0.071	0.126	1.69627e-25	Plasma
MAP3K2	1.10355e-42	-0.331536	0.042	0.106	3.10705e-38	Plasma
LOC102141296	2.37679e-50	-0.331878	0.083	0.168	6.69185e-46	Plasma
SH3GLB1	3.78112e-46	-0.332567	0.091	0.174	1.06457e-41	Plasma
PPP4R3A	6.3777e-39	-0.332699	0.066	0.133	1.79564e-34	Plasma
GIMAP4	2.58024e-52	-0.332786	0.059	0.14	7.26465e-48	Plasma
TRA2B	1.90957e-23	-0.333038	0.106	0.159	5.37639e-19	Plasma
LACTB	2.18816e-46	-0.333098	0.056	0.129	6.16077e-42	Plasma
SERPINB9	2.9236e-40	-0.333389	0.082	0.154	8.2314e-36	Plasma
PTGES3	2.92771e-49	-0.333563	0.113	0.204	8.24296e-45	Plasma
CCT6A	2.80569e-45	-0.333821	0.091	0.172	7.89942e-41	Plasma
RAB5C	7.49701e-61	-0.333898	0.068	0.162	2.11078e-56	Plasma
HIPK3	5.61427e-46	-0.333961	0.056	0.128	1.5807e-41	Plasma
SMARCC1	1.47262e-45	-0.333975	0.071	0.148	4.14616e-41	Plasma
JOSD1	1.30438e-45	-0.334009	0.069	0.145	3.67249e-41	Plasma
FRMD4B	4.49041e-42	-0.334149	0.059	0.128	1.26428e-37	Plasma
CCT3	1.8153e-48	-0.334162	0.107	0.197	5.11099e-44	Plasma
LOC102144668	3.42756e-56	-0.334295	0.058	0.144	9.65029e-52	Plasma
ITCH	2.82692e-36	-0.334521	0.063	0.126	7.95919e-32	Plasma
LOC102115845	5.96619e-35	-0.334961	0.066	0.126	1.67978e-30	Plasma
LOC102115157	2.08034e-41	-0.335107	0.117	0.199	5.85721e-37	Plasma
JUND	2.35332e-33	-0.335449	0.087	0.152	6.62577e-29	Plasma
LOC102144414	1.41612e-52	-0.335763	0.073	0.158	3.98708e-48	Plasma
RAB7A	3.04346e-59	-0.335902	0.081	0.178	8.56887e-55	Plasma
LOC102132295	1.14111e-37	-0.336055	0.073	0.14	3.2128e-33	Plasma
LOC102128672	3.11663e-12	-0.336125	0.086	0.118	8.77488e-08	Plasma
RPL5	4.32663e-40	-0.336225	0.318	0.401	1.21816e-35	Plasma
KLRD1	3.80388e-14	-0.336254	0.08	0.115	1.07098e-09	Plasma
ATP6V1F	2.79007e-36	-0.336302	0.105	0.178	7.85543e-32	Plasma
GSPT1	7.88031e-40	-0.336581	0.09	0.164	2.2187e-35	Plasma
GRB2	1.0768e-39	-0.33676	0.158	0.242	3.03174e-35	Plasma
STAG2	1.39666e-36	-0.33681	0.074	0.14	3.93228e-32	Plasma
LOC102133757	4.51053e-24	-0.336923	0.082	0.131	1.26994e-19	Plasma
LOC102143182	2.63017e-43	-0.337177	0.131	0.215	7.40524e-39	Plasma
LOC102137111	2.00067e-58	-0.337551	0.083	0.177	5.63288e-54	Plasma
ELF1	3.52236e-25	-0.337725	0.155	0.216	9.91721e-21	Plasma
IL6ST	2.65183e-40	-0.337957	0.057	0.123	7.46623e-36	Plasma
DDX24	8.19306e-41	-0.338155	0.059	0.126	2.30676e-36	Plasma
SYNGR2	1.18211e-45	-0.338217	0.095	0.178	3.32824e-41	Plasma
TMEM30A	4.54157e-47	-0.338323	0.083	0.164	1.27868e-42	Plasma
LOC102128659	4.58527e-44	-0.338364	0.229	0.324	1.29098e-39	Plasma
YPEL5	7.36782e-24	-0.338492	0.141	0.199	2.07441e-19	Plasma
LOC102132408	1.8892e-51	-0.338547	0.125	0.222	5.31903e-47	Plasma
MX2	3.80089e-45	-0.338611	0.046	0.114	1.07014e-40	Plasma
NAP1L4	3.61785e-37	-0.338786	0.11	0.185	1.0186e-32	Plasma
LOC102115795	2.54991e-49	-0.339162	0.077	0.159	7.17927e-45	Plasma
RNASE6	1.87058e-41	-0.33934	0.088	0.164	5.26662e-37	Plasma
CNIH4	3.38854e-52	-0.339469	0.069	0.153	9.54043e-48	Plasma
MAPRE1	2.01722e-47	-0.339556	0.082	0.163	5.67948e-43	Plasma
WBP11	3.3929e-38	-0.339693	0.084	0.154	9.55271e-34	Plasma
SP110	2.62441e-47	-0.33972	0.063	0.139	7.38901e-43	Plasma
ADD3	2.82139e-30	-0.339788	0.065	0.119	7.94363e-26	Plasma
TRIP12	7.2981e-48	-0.339813	0.065	0.142	2.05478e-43	Plasma
CBX3	1.21436e-42	-0.340156	0.108	0.19	3.41903e-38	Plasma
CARD16	1.60161e-54	-0.340163	0.072	0.161	4.50934e-50	Plasma
IGF2R	7.24795e-46	-0.341289	0.053	0.125	2.04066e-41	Plasma
PRKX	1.38083e-42	-0.341377	0.046	0.112	3.88774e-38	Plasma
RPL37A	5.40612e-38	-0.341551	0.152	0.231	1.52209e-33	Plasma
CHD4	1.14016e-35	-0.341616	0.062	0.124	3.21011e-31	Plasma
THRAP3	1.86217e-36	-0.341697	0.084	0.151	5.24293e-32	Plasma
NAA50	9.97114e-49	-0.341809	0.076	0.157	2.80737e-44	Plasma
SNX6	4.41634e-49	-0.342123	0.076	0.159	1.24342e-44	Plasma
LSM14A	9.7299e-41	-0.342123	0.081	0.153	2.73945e-36	Plasma
PSMB9	2.75821e-38	-0.342267	0.168	0.252	7.76573e-34	Plasma
SZRD1	2.26394e-51	-0.342331	0.088	0.175	6.37411e-47	Plasma
BCL11B	1.90932e-35	-0.342513	0.047	0.104	5.3757e-31	Plasma
PDCD10	1.14007e-49	-0.342811	0.084	0.169	3.20987e-45	Plasma
EID1	4.7711e-39	-0.343042	0.105	0.181	1.3433e-34	Plasma
IK	5.07653e-47	-0.343214	0.076	0.156	1.4293e-42	Plasma
NCOR1	1.50646e-36	-0.343476	0.054	0.115	4.24143e-32	Plasma
LOC102127347	1.25595e-42	-0.343628	0.097	0.174	3.53613e-38	Plasma
MSL2	2.51911e-36	-0.343722	0.052	0.111	7.09255e-32	Plasma
LOC102123687	1.32589e-44	-0.343742	0.082	0.159	3.73304e-40	Plasma
LOC102134702	5.85782e-50	-0.344791	0.175	0.276	1.64927e-45	Plasma
LOC102116906	1.9208e-43	-0.345205	0.1	0.181	5.408e-39	Plasma
BAZ1B	2.46742e-37	-0.345282	0.055	0.117	6.94701e-33	Plasma
ST13	8.99816e-57	-0.34538	0.098	0.194	2.53343e-52	Plasma
C3H21orf91	3.3033e-37	-0.345665	0.056	0.117	9.30044e-33	Plasma
CD8A	7.08273e-23	-0.345748	0.108	0.16	1.99414e-18	Plasma
LAMP2	6.84856e-53	-0.346061	0.066	0.149	1.92821e-48	Plasma
WTAP	3.67495e-45	-0.346122	0.073	0.148	1.03468e-40	Plasma
SNRK	8.83345e-32	-0.346226	0.075	0.134	2.48706e-27	Plasma
IL4R	7.56157e-46	-0.346554	0.062	0.135	2.12896e-41	Plasma
TBL1XR1	7.45322e-33	-0.347088	0.066	0.125	2.09845e-28	Plasma
CEBPZ	6.54174e-37	-0.347105	0.067	0.131	1.84183e-32	Plasma
CD6	4.02247e-31	-0.347202	0.059	0.114	1.13253e-26	Plasma
RAD21	4.16011e-32	-0.347671	0.097	0.162	1.17128e-27	Plasma
BLOC1S2	1.90296e-43	-0.347679	0.087	0.165	5.35778e-39	Plasma
HNRNPR	3.91673e-44	-0.347772	0.086	0.164	1.10275e-39	Plasma
RPL7	3.41657e-57	-0.347938	0.309	0.424	9.61935e-53	Plasma
SYTL3	1.30462e-30	-0.34806	0.059	0.114	3.67315e-26	Plasma
BCLAF1	1.9449e-23	-0.348395	0.078	0.127	5.47586e-19	Plasma
RNASEK	1.38969e-44	-0.348464	0.114	0.198	3.91267e-40	Plasma
SLK	2.04267e-42	-0.348579	0.044	0.108	5.75113e-38	Plasma
LBH	1.39141e-33	-0.348628	0.091	0.156	3.91752e-29	Plasma
PRKDC	1.33528e-37	-0.348727	0.071	0.137	3.75949e-33	Plasma
ATRX	1.17184e-25	-0.348731	0.075	0.127	3.29933e-21	Plasma
LOC107126752	2.49973e-54	-0.34876	0.061	0.144	7.03799e-50	Plasma
WDR1	3.39618e-60	-0.348808	0.081	0.178	9.56193e-56	Plasma
OSTM1	3.24491e-49	-0.348894	0.074	0.155	9.13605e-45	Plasma
CLEC2B	5.54276e-23	-0.349086	0.115	0.168	1.56056e-18	Plasma
DNAJB6	1.78421e-44	-0.349371	0.085	0.164	5.02344e-40	Plasma
LOC101925246	4.6602e-42	-0.349806	0.074	0.147	1.31208e-37	Plasma
DDX21	1.79097e-40	-0.349858	0.073	0.143	5.04248e-36	Plasma
SKAP1	4.31709e-36	-0.349904	0.088	0.155	1.21548e-31	Plasma
SRP14	5.83024e-47	-0.349956	0.154	0.248	1.6415e-42	Plasma
PTPN1	1.46677e-39	-0.350148	0.088	0.161	4.12968e-35	Plasma
EIF3G	1.33484e-49	-0.350218	0.1	0.187	3.75824e-45	Plasma
HNRNPH3	3.85815e-32	-0.350324	0.072	0.131	1.08626e-27	Plasma
DEK	8.57525e-55	-0.350393	0.063	0.147	2.41436e-50	Plasma
NACA	5.30753e-50	-0.350551	0.287	0.389	1.49434e-45	Plasma
DOCK8	1.04833e-41	-0.350894	0.049	0.114	2.95156e-37	Plasma
PHF3	1.24203e-29	-0.351328	0.072	0.128	3.49694e-25	Plasma
TNFSF13	1.4913e-56	-0.351361	0.061	0.148	4.19876e-52	Plasma
MFSD1	7.46226e-64	-0.351629	0.045	0.133	2.101e-59	Plasma
ATP2B4	2.30865e-36	-0.351632	0.074	0.14	6.50001e-32	Plasma
LOC102138723	1.05922e-31	-0.351726	0.075	0.133	2.98222e-27	Plasma
ATP5H	9.57541e-58	-0.351996	0.116	0.218	2.69596e-53	Plasma
LOC102138660	6.1083e-35	-0.35209	0.099	0.165	1.71979e-30	Plasma
TNFAIP8	1.70653e-35	-0.352129	0.093	0.163	4.80473e-31	Plasma
MBNL3	2.82938e-44	-0.352653	0.064	0.137	7.96613e-40	Plasma
STMN1	1.07539e-17	-0.35347	0.084	0.126	3.02776e-13	Plasma
FGL2	6.5119e-34	-0.353653	0.145	0.221	1.83343e-29	Plasma
PEBP1	1.05321e-54	-0.353884	0.131	0.235	2.96532e-50	Plasma
ARRB2	1.92635e-53	-0.353889	0.066	0.15	5.42363e-49	Plasma
GYPC	1.57497e-48	-0.35401	0.07	0.15	4.43432e-44	Plasma
LOC102141262	1.64389e-63	-0.354131	0.234	0.364	4.62837e-59	Plasma
PLEKHB2	1.02302e-62	-0.354166	0.055	0.146	2.88031e-58	Plasma
ADGRE5	1.08982e-34	-0.35417	0.098	0.167	3.06838e-30	Plasma
LOC102141835	3.45371e-60	-0.354345	0.107	0.21	9.72392e-56	Plasma
TOP2B	9.23539e-39	-0.35448	0.064	0.13	2.60022e-34	Plasma
NCL	4.74028e-38	-0.354601	0.176	0.259	1.33463e-33	Plasma
MBP	1.3947e-45	-0.35468	0.055	0.126	3.92679e-41	Plasma
CD36	4.70648e-41	-0.354911	0.046	0.11	1.32511e-36	Plasma
BRI3	9.11021e-59	-0.355099	0.045	0.127	2.56498e-54	Plasma
TAOK3	6.7219e-43	-0.35526	0.06	0.13	1.89255e-38	Plasma
RASSF2	2.17713e-49	-0.35532	0.051	0.126	6.1297e-45	Plasma
ARID5B	1.07338e-22	-0.355478	0.092	0.142	3.02211e-18	Plasma
VPS13C	6.16161e-44	-0.355514	0.053	0.123	1.7348e-39	Plasma
LOC102144280	7.18356e-62	-0.356322	0.125	0.235	2.02253e-57	Plasma
MRFAP1	4.74825e-55	-0.356509	0.081	0.171	1.33687e-50	Plasma
LBR	1.025e-33	-0.35661	0.085	0.149	2.88588e-29	Plasma
PA2G4	2.36988e-52	-0.356664	0.098	0.189	6.6724e-48	Plasma
CNBP	2.17276e-45	-0.356702	0.211	0.307	6.11741e-41	Plasma
SRSF3	6.02419e-47	-0.357389	0.234	0.335	1.69611e-42	Plasma
ATP6AP2	2.44623e-65	-0.357622	0.066	0.165	6.88735e-61	Plasma
MYLIP	2.05943e-44	-0.35773	0.049	0.117	5.79832e-40	Plasma
CHD2	1.0961e-25	-0.3578	0.065	0.115	3.08608e-21	Plasma
XRN2	2.7046e-44	-0.357839	0.074	0.149	7.6148e-40	Plasma
RPS25	2.02471e-74	-0.357929	0.381	0.514	5.70057e-70	Plasma
NMI	9.10389e-53	-0.358289	0.063	0.146	2.5632e-48	Plasma
SHISA5	3.94615e-49	-0.358864	0.116	0.207	1.11104e-44	Plasma
CAT	7.55722e-60	-0.358938	0.065	0.157	2.12774e-55	Plasma
BPTF	4.80651e-30	-0.359004	0.059	0.114	1.35327e-25	Plasma
LOC102136964	2.06828e-60	-0.359263	0.06	0.151	5.82324e-56	Plasma
LOC102123991	7.63991e-36	-0.359411	0.12	0.192	2.15102e-31	Plasma
NIPBL	2.09201e-27	-0.35942	0.06	0.111	5.89005e-23	Plasma
DDX6	1.15096e-35	-0.359644	0.087	0.154	3.24052e-31	Plasma
RBMS1	4.91496e-59	-0.359791	0.038	0.118	1.38381e-54	Plasma
HECA	1.41595e-41	-0.360273	0.067	0.137	3.98661e-37	Plasma
KLF10	1.33424e-45	-0.36033	0.061	0.134	3.75654e-41	Plasma
USP9X	3.24917e-46	-0.360607	0.048	0.118	9.14804e-42	Plasma
ACIN1	1.45934e-38	-0.361088	0.066	0.131	4.10878e-34	Plasma
KMT2E	3.10787e-19	-0.361157	0.094	0.139	8.75021e-15	Plasma
RANBP2	1.07262e-39	-0.361239	0.064	0.132	3.01997e-35	Plasma
CEP350	3.95077e-33	-0.361317	0.055	0.112	1.11234e-28	Plasma
NAAA	6.21414e-64	-0.361366	0.056	0.148	1.74959e-59	Plasma
NUB1	9.54682e-54	-0.362047	0.066	0.151	2.68791e-49	Plasma
CALCOCO2	8.09896e-48	-0.362465	0.055	0.129	2.28026e-43	Plasma
SCP2	1.66218e-56	-0.362653	0.077	0.167	4.67986e-52	Plasma
FUCA1	3.21094e-30	-0.362727	0.078	0.139	9.04041e-26	Plasma
FYTTD1	3.50383e-47	-0.362792	0.08	0.16	9.86504e-43	Plasma
FBL	4.49517e-46	-0.363286	0.097	0.179	1.26562e-41	Plasma
LOC102129822	1.60762e-50	-0.363445	0.047	0.122	4.52625e-46	Plasma
PICALM	1.50281e-44	-0.363732	0.065	0.138	4.23115e-40	Plasma
CSGALNACT2	8.32648e-52	-0.363839	0.064	0.145	2.34432e-47	Plasma
MAPK6	2.88588e-41	-0.364235	0.042	0.104	8.12521e-37	Plasma
CD3D	4.17616e-20	-0.364338	0.267	0.31	1.1758e-15	Plasma
ZNF331	7.20445e-35	-0.364793	0.059	0.119	2.02841e-30	Plasma
LOC102140128	1.0257e-32	-0.36481	0.085	0.145	2.88786e-28	Plasma
LOC102145967	3.442e-55	-0.365812	0.097	0.191	9.69095e-51	Plasma
RPL10	6.64323e-102	-0.365841	0.516	0.648	1.8704e-97	Plasma
FBXO34	2.57494e-43	-0.365952	0.07	0.143	7.24974e-39	Plasma
EPS15	1.66412e-51	-0.365957	0.077	0.162	4.68534e-47	Plasma
CAPZA1	5.48734e-48	-0.366318	0.12	0.211	1.54496e-43	Plasma
VPS4B	1.63551e-46	-0.366512	0.073	0.15	4.60479e-42	Plasma
NSA2	1.50504e-50	-0.367119	0.094	0.181	4.23745e-46	Plasma
TPR	1.19502e-33	-0.367126	0.061	0.12	3.36459e-29	Plasma
CNOT6L	3.64552e-43	-0.367549	0.054	0.122	1.02639e-38	Plasma
LOC102118463	8.14782e-46	-0.36758	0.11	0.193	2.29402e-41	Plasma
OSTF1	9.28893e-65	-0.367669	0.095	0.199	2.6153e-60	Plasma
LIMS1	1.28537e-51	-0.368734	0.077	0.163	3.61895e-47	Plasma
LOC102138874	8.18057e-129	-0.368939	0.519	0.684	2.30324e-124	Plasma
RBMX	3.64064e-50	-0.369813	0.086	0.171	1.02502e-45	Plasma
SAMD9L	3.72091e-48	-0.369915	0.061	0.137	1.04762e-43	Plasma
IL13RA1	3.08125e-55	-0.370149	0.046	0.126	8.67525e-51	Plasma
LOC102121991	1.11803e-32	-0.370215	0.134	0.202	3.1478e-28	Plasma
RSL24D1	1.29078e-42	-0.370833	0.135	0.219	3.6342e-38	Plasma
FDX1	8.19837e-54	-0.370881	0.059	0.141	2.30825e-49	Plasma
PCM1	1.53897e-43	-0.371062	0.073	0.147	4.33298e-39	Plasma
RAB11FIP1	2.70218e-58	-0.371138	0.056	0.142	7.608e-54	Plasma
LOC102135658	1.32767e-24	-0.371208	0.185	0.249	3.73806e-20	Plasma
PUM2	4.24331e-45	-0.371354	0.061	0.133	1.19471e-40	Plasma
LIMD2	1.80295e-45	-0.37139	0.098	0.18	5.0762e-41	Plasma
RUNX3	2.59764e-50	-0.371467	0.057	0.134	7.31367e-46	Plasma
ERAP2	2.75559e-43	-0.371503	0.068	0.14	7.75837e-39	Plasma
WASF2	9.81332e-56	-0.371769	0.057	0.14	2.76294e-51	Plasma
MTPN	1.3033e-61	-0.371995	0.078	0.174	3.66943e-57	Plasma
ARL6IP5	2.70798e-39	-0.372127	0.158	0.24	7.6243e-35	Plasma
UBXN1	7.51566e-47	-0.372433	0.086	0.167	2.11603e-42	Plasma
RPL22	1.35111e-77	-0.372655	0.363	0.494	3.80406e-73	Plasma
DYNLRB1	1.30289e-58	-0.37343	0.093	0.19	3.66827e-54	Plasma
CCSER2	4.1022e-46	-0.373655	0.057	0.13	1.15497e-41	Plasma
LSP1	2.38041e-40	-0.373708	0.111	0.187	6.70204e-36	Plasma
KDM5A	5.6919e-43	-0.373754	0.056	0.124	1.60256e-38	Plasma
GPX4	2.76343e-50	-0.37391	0.24	0.342	7.78043e-46	Plasma
ATG3	3.09839e-45	-0.374124	0.093	0.174	8.72353e-41	Plasma
PYCARD	1.19719e-57	-0.374139	0.093	0.189	3.37068e-53	Plasma
AIM2	4.27138e-35	-0.374741	0.152	0.229	1.20261e-30	Plasma
APOL6	1.27385e-54	-0.374903	0.065	0.15	3.58654e-50	Plasma
REST	6.63601e-43	-0.374945	0.054	0.121	1.86837e-38	Plasma
HMGB2	2.22725e-24	-0.375045	0.096	0.15	6.27083e-20	Plasma
SETD2	1.24672e-36	-0.375054	0.047	0.105	3.51014e-32	Plasma
ZCCHC6	3.41737e-29	-0.375576	0.054	0.105	9.62162e-25	Plasma
HNRNPM	1.89768e-43	-0.376573	0.095	0.173	5.34293e-39	Plasma
WAC	8.58406e-38	-0.376745	0.084	0.153	2.41684e-33	Plasma
RHOF	1.52319e-45	-0.376859	0.078	0.156	4.28853e-41	Plasma
PPP3CA	1.70972e-54	-0.376918	0.054	0.135	4.81373e-50	Plasma
LOC102127115	4.65089e-47	-0.376972	0.147	0.238	1.30946e-42	Plasma
UBA52	4.3137e-57	-0.377573	0.232	0.345	1.21452e-52	Plasma
OPTN	1.97697e-51	-0.377574	0.069	0.151	5.56616e-47	Plasma
ANP32B	7.45949e-41	-0.377716	0.09	0.165	2.10022e-36	Plasma
CD46	3.03856e-41	-0.377946	0.085	0.159	8.55507e-37	Plasma
LOC101926439	2.09731e-45	-0.377959	0.082	0.16	5.90497e-41	Plasma
ATP6	1.97261e-32	-0.377967	0.13	0.203	5.55389e-28	Plasma
RGS1	9.62277e-26	-0.378281	0.223	0.287	2.70929e-21	Plasma
ALDH1A1	2.88601e-48	-0.378695	0.062	0.139	8.12556e-44	Plasma
VEZF1	1.95932e-52	-0.378958	0.05	0.126	5.51646e-48	Plasma
ARF6	2.28213e-31	-0.379136	0.093	0.154	6.42535e-27	Plasma
ITGAM	1.02508e-60	-0.379424	0.037	0.117	2.8861e-56	Plasma
SFPQ	2.2411e-31	-0.379528	0.077	0.137	6.30983e-27	Plasma
IQGAP2	2.77207e-54	-0.379688	0.046	0.123	7.80475e-50	Plasma
CPD	5.24113e-39	-0.379748	0.043	0.103	1.47564e-34	Plasma
TNFRSF14	2.86116e-54	-0.379783	0.069	0.154	8.0556e-50	Plasma
TMOD3	4.54007e-57	-0.379855	0.078	0.17	1.27826e-52	Plasma
RPL32	1.57258e-49	-0.379911	0.218	0.319	4.4276e-45	Plasma
G3BP1	1.12885e-55	-0.380029	0.077	0.166	3.17828e-51	Plasma
ITGAX	9.08634e-53	-0.380152	0.043	0.119	2.55826e-48	Plasma
ABI1	2.24031e-57	-0.380163	0.059	0.145	6.3076e-53	Plasma
SET	2.25627e-49	-0.380188	0.078	0.159	6.35253e-45	Plasma
PSMB10	1.5307e-55	-0.380351	0.1	0.195	4.3097e-51	Plasma
EIF3H	1.65697e-42	-0.380368	0.149	0.234	4.66521e-38	Plasma
GNA13	3.32856e-53	-0.380374	0.058	0.139	9.37157e-49	Plasma
COX2	1.77434e-47	-0.380845	0.175	0.275	4.99565e-43	Plasma
IER2	2.02894e-26	-0.380994	0.161	0.224	5.71249e-22	Plasma
UCP2	8.19884e-61	-0.381291	0.077	0.172	2.30838e-56	Plasma
RSRC2	1.31241e-35	-0.381317	0.067	0.13	3.6951e-31	Plasma
HNRNPU	1.3764e-37	-0.38151	0.091	0.162	3.87526e-33	Plasma
RAB35	7.46294e-56	-0.381549	0.084	0.175	2.10119e-51	Plasma
CSF1R	1.97342e-59	-0.382157	0.045	0.128	5.55618e-55	Plasma
MATR3	8.20701e-36	-0.383144	0.135	0.209	2.31068e-31	Plasma
NIN	3.43778e-50	-0.383697	0.043	0.115	9.67907e-46	Plasma
LOC102117823	2.61563e-44	-0.383892	0.105	0.186	7.36432e-40	Plasma
PRKCB	6.75131e-58	-0.38434	0.041	0.121	1.90083e-53	Plasma
SCARB2	1.07054e-56	-0.384361	0.062	0.148	3.01411e-52	Plasma
SCML4	3.75095e-34	-0.384545	0.081	0.144	1.05608e-29	Plasma
XRCC5	3.81968e-55	-0.384766	0.101	0.196	1.07543e-50	Plasma
CTSZ	7.663e-46	-0.384977	0.078	0.156	2.15752e-41	Plasma
ANXA11	4.0472e-57	-0.385148	0.063	0.149	1.13949e-52	Plasma
RPS23	5.0784e-131	-0.385348	0.538	0.695	1.42982e-126	Plasma
KIF5B	1.60556e-44	-0.385549	0.097	0.178	4.52046e-40	Plasma
PRR13	3.73063e-59	-0.386198	0.119	0.223	1.05036e-54	Plasma
HNRNPA1	1.3046e-49	-0.38653	0.069	0.147	3.67311e-45	Plasma
LOC102137532	9.29599e-49	-0.386866	0.15	0.241	2.61729e-44	Plasma
BNIP3L	3.19286e-62	-0.387514	0.062	0.155	8.98948e-58	Plasma
EZR	1.22837e-41	-0.387763	0.232	0.319	3.45848e-37	Plasma
PARP8	6.01882e-43	-0.388139	0.057	0.126	1.6946e-38	Plasma
SH3KBP1	4.2574e-36	-0.388196	0.08	0.145	1.19867e-31	Plasma
C4H6orf62	1.12747e-40	-0.38825	0.079	0.152	3.17439e-36	Plasma
ARHGAP18	9.98374e-61	-0.388316	0.046	0.131	2.81092e-56	Plasma
GNG2	3.25883e-45	-0.38834	0.082	0.159	9.17524e-41	Plasma
TGFB1	2.94309e-48	-0.388469	0.073	0.152	8.28626e-44	Plasma
ETV3	2.29942e-56	-0.388535	0.05	0.132	6.47401e-52	Plasma
BAZ1A	1.16532e-40	-0.38857	0.044	0.106	3.28096e-36	Plasma
PREX1	4.61992e-54	-0.388599	0.051	0.13	1.30074e-49	Plasma
EIF3E	1.96848e-46	-0.389283	0.138	0.227	5.54225e-42	Plasma
CCNI	1.78432e-59	-0.38992	0.056	0.143	5.02376e-55	Plasma
C15H9orf78	6.01449e-56	-0.390081	0.089	0.183	1.69338e-51	Plasma
CCDC82	7.13349e-44	-0.390553	0.068	0.141	2.00843e-39	Plasma
RMDN3	3.38337e-42	-0.390718	0.055	0.122	9.52588e-38	Plasma
CSNK1A1	3.20397e-51	-0.391063	0.082	0.168	9.02077e-47	Plasma
KIAA1551	1.11058e-32	-0.391887	0.063	0.122	3.12683e-28	Plasma
KCTD12	9.10535e-61	-0.391981	0.038	0.12	2.56361e-56	Plasma
IFI16	1.75816e-33	-0.392865	0.147	0.219	4.9501e-29	Plasma
HNRNPC	1.81073e-49	-0.392994	0.092	0.176	5.09812e-45	Plasma
ATP2B1	6.76283e-49	-0.393335	0.042	0.113	1.90407e-44	Plasma
LOC102132418	8.16744e-55	-0.393488	0.104	0.197	2.29954e-50	Plasma
OSM	1.8271e-39	-0.393604	0.047	0.109	5.14421e-35	Plasma
SYF2	4.39071e-52	-0.393795	0.077	0.161	1.2362e-47	Plasma
EIF4B	1.69663e-58	-0.393808	0.12	0.221	4.77686e-54	Plasma
DAZAP2	3.30736e-50	-0.393882	0.108	0.197	9.31186e-46	Plasma
SHFM1	7.31216e-58	-0.394307	0.114	0.213	2.05874e-53	Plasma
GLTSCR2	1.98378e-58	-0.394373	0.105	0.203	5.58534e-54	Plasma
NR4A1	4.80654e-27	-0.39476	0.085	0.14	1.35328e-22	Plasma
LOC102130902	5.3394e-53	-0.39492	0.117	0.212	1.50331e-48	Plasma
SYAP1	7.28713e-48	-0.395205	0.078	0.157	2.05169e-43	Plasma
LOC102123677	8.07892e-62	-0.395353	0.069	0.163	2.27462e-57	Plasma
LOC102122872	3.52833e-39	-0.396123	0.216	0.299	9.934e-35	Plasma
RAP1A	3.06645e-44	-0.39618	0.106	0.189	8.6336e-40	Plasma
LST1	1.98958e-52	-0.396452	0.085	0.174	5.60166e-48	Plasma
SON	1.62824e-40	-0.396717	0.121	0.201	4.5843e-36	Plasma
SUPT16H	9.50256e-56	-0.396789	0.067	0.153	2.67545e-51	Plasma
ITGA6	1.7385e-49	-0.397058	0.047	0.119	4.89474e-45	Plasma
U2AF1	1.16034e-51	-0.397263	0.097	0.184	3.26694e-47	Plasma
WAS	5.81727e-62	-0.397314	0.073	0.168	1.63785e-57	Plasma
BIN2	6.02274e-53	-0.397523	0.085	0.174	1.6957e-48	Plasma
CD37	2.14222e-48	-0.39786	0.088	0.17	6.03143e-44	Plasma
BZW1	2.1777e-48	-0.397981	0.162	0.257	6.13132e-44	Plasma
LYST	5.24887e-39	-0.398361	0.051	0.113	1.47782e-34	Plasma
SCAF11	2.38167e-42	-0.398447	0.089	0.166	6.70558e-38	Plasma
RPS28	5.11992e-130	-0.398946	0.493	0.655	1.44151e-125	Plasma
SRSF5	1.05367e-42	-0.399127	0.168	0.255	2.96662e-38	Plasma
MIER1	3.17988e-46	-0.399747	0.089	0.169	8.95294e-42	Plasma
PECAM1	6.2994e-30	-0.399777	0.107	0.17	1.7736e-25	Plasma
RPL38	2.98389e-173	-0.399796	0.621	0.77	8.40115e-169	Plasma
XRCC6	1.11565e-55	-0.40003	0.12	0.219	3.14113e-51	Plasma
FTL	5.44928e-22	-0.400052	0.313	0.374	1.53425e-17	Plasma
PTP4A1	3.74398e-53	-0.400131	0.091	0.181	1.05412e-48	Plasma
DNAJB1	2.10218e-17	-0.400672	0.112	0.157	5.91869e-13	Plasma
MAN2B1	3.0369e-60	-0.400765	0.069	0.16	8.55039e-56	Plasma
LOC102144646	1.94029e-44	-0.400794	0.131	0.215	5.46288e-40	Plasma
FCGRT	1.02601e-54	-0.401401	0.072	0.158	2.88873e-50	Plasma
EFR3A	1.77814e-59	-0.401611	0.068	0.159	5.00636e-55	Plasma
CDC42SE1	4.8608e-60	-0.402048	0.068	0.159	1.36856e-55	Plasma
UBB	7.57517e-121	-0.402048	0.46	0.623	2.13279e-116	Plasma
LOC102118468	3.44146e-54	-0.402684	0.36	0.457	9.68943e-50	Plasma
JMJD1C	1.3044e-42	-0.402729	0.073	0.146	3.67253e-38	Plasma
TGFBR2	5.09371e-59	-0.402787	0.044	0.126	1.43414e-54	Plasma
LOC102141176	1.31015e-52	-0.402957	0.072	0.158	3.68873e-48	Plasma
SRSF7	4.89551e-46	-0.403071	0.079	0.157	1.37833e-41	Plasma
MAP1LC3B	6.61862e-44	-0.403335	0.103	0.183	1.86347e-39	Plasma
TOB2	7.50877e-60	-0.403712	0.06	0.149	2.11409e-55	Plasma
RPL30	2.73024e-198	-0.404424	0.623	0.792	7.68699e-194	Plasma
ERO1A	2.23754e-45	-0.404853	0.075	0.151	6.29981e-41	Plasma
NR3C1	1.50669e-33	-0.404853	0.091	0.156	4.24207e-29	Plasma
HNRNPA0	7.08991e-61	-0.40492	0.088	0.184	1.99617e-56	Plasma
EVI2A	1.23119e-56	-0.405137	0.069	0.158	3.4664e-52	Plasma
ARHGAP15	1.12978e-47	-0.405401	0.072	0.149	3.18091e-43	Plasma
NUFIP2	1.08901e-47	-0.40547	0.056	0.13	3.06612e-43	Plasma
LOC102142222	5.96131e-58	-0.405579	0.093	0.186	1.67841e-53	Plasma
HCLS1	5.2438e-61	-0.405628	0.072	0.165	1.47639e-56	Plasma
SERINC1	5.61306e-64	-0.406094	0.073	0.171	1.58036e-59	Plasma
SS18L2	8.17317e-51	-0.40627	0.105	0.193	2.30116e-46	Plasma
AP2M1	7.34555e-69	-0.406316	0.083	0.188	2.06814e-64	Plasma
RPL31	5.93868e-152	-0.406955	0.589	0.726	1.67204e-147	Plasma
LGMN	1.68625e-25	-0.40803	0.091	0.147	4.74764e-21	Plasma
CHD1	1.3765e-45	-0.40844	0.048	0.117	3.87553e-41	Plasma
IL10RB	2.84639e-66	-0.408533	0.076	0.177	8.014e-62	Plasma
LOC102115962	1.93315e-33	-0.408577	0.089	0.15	5.44277e-29	Plasma
PNRC1	4.66525e-37	-0.40915	0.126	0.201	1.3135e-32	Plasma
CLK1	3.2411e-34	-0.409456	0.082	0.146	9.12532e-30	Plasma
HCST	1.04255e-44	-0.409617	0.13	0.215	2.9353e-40	Plasma
SQSTM1	8.27784e-42	-0.410905	0.115	0.195	2.33062e-37	Plasma
CD47	2.43035e-65	-0.412226	0.072	0.171	6.84265e-61	Plasma
PEA15	5.89599e-63	-0.412734	0.067	0.161	1.66002e-58	Plasma
PTTG1IP	3.70175e-59	-0.412842	0.081	0.175	1.04223e-54	Plasma
TMBIM4	5.98776e-55	-0.41286	0.105	0.2	1.68585e-50	Plasma
ICAM1	6.92626e-29	-0.412889	0.067	0.121	1.95009e-24	Plasma
SERBP1	9.11698e-46	-0.412904	0.16	0.25	2.56689e-41	Plasma
IKZF1	1.49645e-41	-0.413661	0.063	0.132	4.21327e-37	Plasma
STX11	5.00112e-59	-0.413672	0.056	0.142	1.40807e-54	Plasma
IVNS1ABP	2.38722e-40	-0.413818	0.066	0.135	6.72121e-36	Plasma
CELF2	3.67519e-47	-0.414087	0.054	0.126	1.03475e-42	Plasma
FNBP1	3.29743e-43	-0.414164	0.089	0.167	9.28391e-39	Plasma
SARAF	8.14372e-51	-0.414673	0.171	0.269	2.29286e-46	Plasma
SMCHD1	1.06664e-28	-0.414999	0.078	0.134	3.00311e-24	Plasma
CAPZB	7.20238e-61	-0.415334	0.121	0.226	2.02783e-56	Plasma
MORF4L1	5.11104e-60	-0.415348	0.121	0.224	1.43901e-55	Plasma
ANKRD44	3.59806e-46	-0.415962	0.048	0.117	1.01303e-41	Plasma
ARHGAP30	1.78477e-59	-0.416004	0.066	0.156	5.02502e-55	Plasma
SKAP2	3.29404e-67	-0.416364	0.064	0.162	9.27437e-63	Plasma
FAM49B	3.44071e-66	-0.416625	0.088	0.192	9.68731e-62	Plasma
TIPARP	4.06472e-54	-0.417031	0.064	0.147	1.14442e-49	Plasma
PPP1CB	3.61072e-45	-0.417344	0.069	0.143	1.0166e-40	Plasma
ALDH2	6.41541e-36	-0.417578	0.077	0.143	1.80626e-31	Plasma
MS4A7	7.24039e-37	-0.417781	0.084	0.154	2.03853e-32	Plasma
APOC1	0.000226718	-0.417834	0.206	0.22	1	Plasma
RAB10	5.03555e-63	-0.418371	0.065	0.158	1.41776e-58	Plasma
DR1	1.87756e-60	-0.418452	0.072	0.163	5.28627e-56	Plasma
PIK3AP1	3.82134e-53	-0.419483	0.051	0.129	1.0759e-48	Plasma
IL2RB	6.20362e-53	-0.419528	0.06	0.14	1.74663e-48	Plasma
CYLD	2.15368e-39	-0.419723	0.072	0.139	6.06368e-35	Plasma
HNRNPF	1.46618e-54	-0.42023	0.105	0.198	4.12803e-50	Plasma
FAM173B	3.38672e-68	-0.420274	0.041	0.131	9.53532e-64	Plasma
LOC102138668	2.07671e-38	-0.420342	0.106	0.177	5.84698e-34	Plasma
CCNL1	2.73172e-33	-0.420372	0.096	0.161	7.69114e-29	Plasma
MTHFD2	1.54519e-41	-0.420878	0.106	0.182	4.35049e-37	Plasma
BATF	3.15908e-47	-0.422394	0.058	0.131	8.8944e-43	Plasma
CKS2	1.56289e-41	-0.42292	0.08	0.152	4.40031e-37	Plasma
EVL	1.7386e-36	-0.423441	0.05	0.108	4.89502e-32	Plasma
TMSB10	4.24414e-201	-0.423846	0.604	0.798	1.19494e-196	Plasma
LOC102136468	4.17329e-48	-0.424089	0.298	0.394	1.17499e-43	Plasma
ARID4B	2.26016e-38	-0.424173	0.057	0.121	6.36348e-34	Plasma
ADAR	7.16503e-49	-0.424891	0.076	0.157	2.01731e-44	Plasma
ATP6V0E1	4.27557e-64	-0.424972	0.096	0.198	1.20379e-59	Plasma
ETF1	3.96425e-61	-0.425635	0.089	0.187	1.11613e-56	Plasma
LOC102139771	8.96276e-53	-0.425947	0.136	0.232	2.52347e-48	Plasma
FUS	8.28576e-47	-0.426154	0.067	0.142	2.33285e-42	Plasma
LOC102140782	1.63499e-67	-0.426263	0.063	0.162	4.60332e-63	Plasma
PIP4K2A	2.28156e-54	-0.426411	0.065	0.148	6.42373e-50	Plasma
PARP14	1.71015e-46	-0.42645	0.053	0.124	4.81494e-42	Plasma
RABGAP1L	2.99301e-45	-0.426602	0.059	0.13	8.42683e-41	Plasma
HNRNPK	1.29578e-68	-0.426683	0.202	0.326	3.64826e-64	Plasma
HP1BP3	4.22562e-57	-0.426871	0.066	0.152	1.18972e-52	Plasma
GIMAP6	1.20588e-48	-0.426974	0.088	0.171	3.39515e-44	Plasma
LOC102128245	2.28927e-56	-0.42745	0.074	0.162	6.44544e-52	Plasma
LOC102138280	6.61939e-65	-0.427701	0.084	0.184	1.86369e-60	Plasma
PMAIP1	1.26379e-43	-0.427913	0.061	0.131	3.55819e-39	Plasma
DNTTIP2	1.33611e-59	-0.428139	0.08	0.173	3.76183e-55	Plasma
LNPEP	7.09209e-58	-0.429022	0.054	0.138	1.99678e-53	Plasma
DDX5	1.89463e-111	-0.429102	0.355	0.526	5.33432e-107	Plasma
GDI2	1.7608e-67	-0.429229	0.101	0.209	4.95754e-63	Plasma
ARPC4	1.11678e-70	-0.43049	0.088	0.195	3.14428e-66	Plasma
WNK1	1.77164e-48	-0.431561	0.053	0.127	4.98805e-44	Plasma
2020-09-02	3.07171e-73	-0.431623	0.083	0.192	8.6484e-69	Plasma
EPSTI1	5.79362e-53	-0.432227	0.055	0.133	1.63119e-48	Plasma
TPI1	1.79734e-56	-0.432726	0.136	0.238	5.0604e-52	Plasma
LOC107130083	7.84715e-34	-0.432909	0.105	0.171	2.20936e-29	Plasma
STK17A	3.2144e-32	-0.432984	0.175	0.242	9.05014e-28	Plasma
LOC102129733	8.07553e-73	-0.433911	0.119	0.235	2.27367e-68	Plasma
EIF1	1.26685e-109	-0.434804	0.379	0.531	3.56682e-105	Plasma
STK4	1.92271e-39	-0.436262	0.096	0.168	5.41339e-35	Plasma
GIMAP7	1.42284e-37	-0.436668	0.11	0.182	4.00602e-33	Plasma
LOC102136294	2.52294e-60	-0.436684	0.118	0.219	7.10333e-56	Plasma
MYCBP2	1.65451e-39	-0.437117	0.053	0.116	4.65828e-35	Plasma
M6PR	3.9767e-84	-0.437705	0.062	0.177	1.11964e-79	Plasma
CAPZA2	1.78862e-68	-0.437864	0.077	0.18	5.03585e-64	Plasma
CD86	1.05618e-64	-0.438266	0.063	0.158	2.97366e-60	Plasma
SORL1	3.17428e-44	-0.439578	0.065	0.137	8.93718e-40	Plasma
HEXB	5.40823e-58	-0.439862	0.082	0.175	1.52269e-53	Plasma
KLRB1	5.43164e-15	-0.439896	0.087	0.124	1.52928e-10	Plasma
PRDX1	2.20522e-27	-0.440443	0.244	0.305	6.20879e-23	Plasma
LOC102137723	2.41387e-32	-0.440903	0.099	0.162	6.79624e-28	Plasma
IGSF6	4.0881e-63	-0.441255	0.05	0.138	1.15101e-58	Plasma
RBM3	4.64659e-73	-0.442409	0.096	0.207	1.30825e-68	Plasma
G3BP2	5.24676e-51	-0.44324	0.1	0.188	1.47723e-46	Plasma
ATF3	1.03192e-56	-0.444013	0.067	0.154	2.90537e-52	Plasma
CSRNP1	2.4827e-60	-0.444015	0.07	0.16	6.99003e-56	Plasma
ARPC3	2.68263e-89	-0.444609	0.218	0.365	7.55295e-85	Plasma
LOC102116700	3.55599e-58	-0.445887	0.067	0.155	1.00119e-53	Plasma
PSMA7	1.13884e-62	-0.446607	0.147	0.257	3.20641e-58	Plasma
TLR4	2.68602e-61	-0.446885	0.052	0.139	7.56249e-57	Plasma
LOC102144039	2.93441e-42	-0.447284	0.462	0.509	8.26184e-38	Plasma
UBE2L6	5.78368e-82	-0.447845	0.092	0.213	1.62839e-77	Plasma
2020-09-07	2.25587e-63	-0.448038	0.109	0.213	6.35141e-59	Plasma
LOC102134187	7.71135e-54	-0.448181	0.153	0.251	2.17113e-49	Plasma
SERTAD1	4.92563e-69	-0.448597	0.094	0.202	1.38681e-64	Plasma
DDX3X	1.72042e-46	-0.448828	0.082	0.161	4.84383e-42	Plasma
ITGA4	4.36887e-31	-0.44902	0.11	0.172	1.23005e-26	Plasma
TUBA1B	4.33739e-65	-0.449379	0.107	0.214	1.22119e-60	Plasma
AMD1	1.01257e-65	-0.449398	0.075	0.173	2.85089e-61	Plasma
FOS	4.17074e-35	-0.449531	0.249	0.327	1.17427e-30	Plasma
NINJ1	5.78287e-70	-0.450422	0.05	0.144	1.62817e-65	Plasma
RAC1	3.27637e-74	-0.450595	0.102	0.218	9.22463e-70	Plasma
ENO1	1.1646e-66	-0.450873	0.121	0.232	3.27892e-62	Plasma
LOC102131982	2.74162e-63	-0.451021	0.246	0.358	7.71902e-59	Plasma
PRKAR1A	2.07278e-79	-0.451074	0.083	0.199	5.83591e-75	Plasma
CST7	4.83713e-36	-0.451299	0.114	0.185	1.36189e-31	Plasma
LOC102144867	3.30113e-49	-0.451453	0.181	0.273	9.29433e-45	Plasma
TGOLN2	9.45405e-74	-0.451543	0.069	0.176	2.66179e-69	Plasma
YWHAZ	8.57493e-66	-0.451613	0.174	0.29	2.41427e-61	Plasma
HSP90AA1	3.39716e-99	-0.451912	0.269	0.436	9.56469e-95	Plasma
ATP6V1G1	2.93401e-70	-0.452457	0.174	0.296	8.26071e-66	Plasma
IDS	3.60219e-73	-0.453141	0.067	0.172	1.0142e-68	Plasma
HNRNPA2B1	4.36309e-99	-0.453293	0.277	0.437	1.22843e-94	Plasma
GNG10	1.54887e-71	-0.454657	0.079	0.187	4.36084e-67	Plasma
HMGB1	4.50884e-65	-0.454875	0.105	0.211	1.26946e-60	Plasma
TKT	4.27797e-73	-0.45521	0.086	0.196	1.20446e-68	Plasma
LOC102129332	1.29323e-53	-0.455795	0.121	0.213	3.64109e-49	Plasma
LOC102140649	6.85865e-69	-0.456078	0.079	0.183	1.93105e-64	Plasma
MYL6	2.43115e-71	-0.456667	0.136	0.252	6.8449e-67	Plasma
NUPR1	8.75219e-62	-0.457024	0.054	0.143	2.46418e-57	Plasma
TRIM22	3.46866e-72	-0.457554	0.046	0.142	9.76602e-68	Plasma
RPLP2	1.00068e-189	-0.457789	0.549	0.728	2.81743e-185	Plasma
CNDP2	1.48277e-75	-0.458055	0.051	0.152	4.17474e-71	Plasma
PLXDC2	5.84111e-66	-0.458076	0.04	0.126	1.64456e-61	Plasma
CTSS	5.85931e-47	-0.458414	0.236	0.324	1.64969e-42	Plasma
TACC1	6.57264e-67	-0.459395	0.043	0.133	1.85053e-62	Plasma
SYTL2	6.94507e-42	-0.460451	0.057	0.124	1.95538e-37	Plasma
SPOCK2	3.53201e-45	-0.463201	0.068	0.14	9.94437e-41	Plasma
TAP1	4.77255e-53	-0.463543	0.089	0.176	1.34371e-48	Plasma
ELOVL5	1.20152e-72	-0.463626	0.063	0.166	3.38287e-68	Plasma
SRI	2.44469e-68	-0.463876	0.094	0.2	6.88302e-64	Plasma
EMILIN2	2.87763e-74	-0.463977	0.034	0.126	8.10198e-70	Plasma
RAB8B	1.4824e-64	-0.464531	0.082	0.181	4.17369e-60	Plasma
LOC102127641	1.25254e-77	-0.464758	0.092	0.207	3.52652e-73	Plasma
RPL19	8.88309e-65	-0.464858	0.127	0.231	2.50104e-60	Plasma
FOXP1	4.74744e-57	-0.464919	0.038	0.114	1.33664e-52	Plasma
GMFG	4.3194e-78	-0.465527	0.22	0.353	1.21613e-73	Plasma
UBE2D3	3.53996e-76	-0.466189	0.187	0.316	9.96675e-72	Plasma
RNF149	2.14565e-55	-0.466707	0.055	0.137	6.04109e-51	Plasma
ARL6IP1	1.88337e-76	-0.466998	0.093	0.207	5.30262e-72	Plasma
LY6E	3.5257e-71	-0.46718	0.117	0.23	9.92661e-67	Plasma
PRF1	1.03526e-33	-0.467481	0.061	0.119	2.91476e-29	Plasma
RASSF5	8.32143e-53	-0.468185	0.104	0.194	2.3429e-48	Plasma
ZFAND5	1.08535e-69	-0.468247	0.079	0.183	3.05579e-65	Plasma
LTA4H	5.96506e-59	-0.468438	0.044	0.126	1.67946e-54	Plasma
CDC42SE2	5.94091e-54	-0.468506	0.097	0.187	1.67266e-49	Plasma
VASP	3.81509e-80	-0.468766	0.065	0.176	1.07414e-75	Plasma
PKM	1.12375e-74	-0.468899	0.092	0.205	3.16393e-70	Plasma
BTG1	1.24443e-68	-0.469107	0.262	0.38	3.50369e-64	Plasma
EIF4G2	7.82322e-82	-0.469207	0.2	0.336	2.20263e-77	Plasma
IRF8	1.98044e-44	-0.46924	0.076	0.153	5.57594e-40	Plasma
LOC102139994	9.03225e-55	-0.470268	0.137	0.234	2.54303e-50	Plasma
OSBPL11	3.03104e-75	-0.470291	0.034	0.126	8.5339e-71	Plasma
OAZ1	8.41236e-123	-0.470992	0.432	0.584	2.3685e-118	Plasma
AIF1	2.53238e-46	-0.47116	0.142	0.231	7.12991e-42	Plasma
CD53	3.73995e-70	-0.471221	0.089	0.197	1.05298e-65	Plasma
LYN	4.34356e-63	-0.471553	0.051	0.139	1.22293e-58	Plasma
RARRES3	9.39369e-47	-0.47208	0.117	0.203	2.64479e-42	Plasma
DUSP1	1.23944e-55	-0.473583	0.131	0.231	3.48964e-51	Plasma
S100A10	1.73755e-69	-0.474304	0.271	0.391	4.89206e-65	Plasma
TFRC	3.90165e-53	-0.474494	0.061	0.142	1.09851e-48	Plasma
CALM2	1.71273e-89	-0.47574	0.192	0.337	4.8222e-85	Plasma
NAMPT	3.38522e-62	-0.476107	0.052	0.139	9.53108e-58	Plasma
STAT3	3.117e-68	-0.476437	0.061	0.158	8.77591e-64	Plasma
MACF1	4.59452e-42	-0.476446	0.061	0.129	1.29359e-37	Plasma
HBB	3.49516e-60	-0.476484	0.144	0.075	9.84061e-56	Plasma
SATB1	1.62112e-41	-0.4765	0.057	0.122	4.56426e-37	Plasma
CD14	4.58926e-56	-0.477127	0.057	0.14	1.29211e-51	Plasma
OSBPL8	6.04607e-63	-0.478381	0.06	0.151	1.70227e-58	Plasma
PRKCH	8.24888e-55	-0.478619	0.054	0.133	2.32247e-50	Plasma
WIPF1	1.91692e-53	-0.478629	0.082	0.168	5.39709e-49	Plasma
NFE2L2	5.02729e-74	-0.478815	0.068	0.173	1.41543e-69	Plasma
C1QB	4.63099e-10	-0.479405	0.169	0.197	1.30385e-05	Plasma
CD63	8.53288e-33	-0.479478	0.253	0.312	2.40243e-28	Plasma
ETS2	4.13208e-67	-0.479593	0.061	0.157	1.16339e-62	Plasma
IFNGR1	9.72894e-76	-0.479639	0.059	0.163	2.73918e-71	Plasma
RNF13	1.80908e-74	-0.479719	0.057	0.159	5.09346e-70	Plasma
LOC102124824	1.22041e-58	-0.479868	0.152	0.253	3.43606e-54	Plasma
LOC102124550	3.11431e-82	-0.480135	0.164	0.299	8.76835e-78	Plasma
KAT6A	1.81852e-55	-0.481057	0.046	0.123	5.12003e-51	Plasma
EMB	1.49609e-72	-0.481456	0.081	0.188	4.21224e-68	Plasma
ABLIM1	5.93275e-47	-0.482199	0.066	0.141	1.67037e-42	Plasma
ATP1A1	9.47789e-79	-0.482894	0.05	0.152	2.6685e-74	Plasma
SLA	7.93755e-56	-0.483485	0.056	0.137	2.23482e-51	Plasma
RPS3A	6.46429e-74	-0.483995	0.279	0.4	1.82002e-69	Plasma
CAST	1.38765e-72	-0.484674	0.07	0.174	3.90694e-68	Plasma
C1QC	8.32893e-29	-0.484789	0.094	0.153	2.34501e-24	Plasma
TNFSF13B	1.97225e-69	-0.485291	0.069	0.171	5.55288e-65	Plasma
GNS	1.73108e-72	-0.485443	0.051	0.149	4.87387e-68	Plasma
ZEB2	1.14052e-73	-0.485713	0.032	0.123	3.21112e-69	Plasma
ASAH1	5.77752e-70	-0.486348	0.057	0.155	1.62666e-65	Plasma
LOC102143044	5.31472e-50	-0.488128	0.144	0.232	1.49636e-45	Plasma
LOC102144128	2.15983e-102	-0.48929	0.077	0.212	6.08101e-98	Plasma
LAT	4.14125e-61	-0.489512	0.07	0.16	1.16597e-56	Plasma
FKBP5	5.20532e-69	-0.490464	0.072	0.172	1.46556e-64	Plasma
PNRC2	8.63487e-70	-0.490745	0.078	0.181	2.43115e-65	Plasma
YBX1	4.94713e-85	-0.491066	0.096	0.219	1.39286e-80	Plasma
FOSL2	3.90799e-53	-0.493106	0.054	0.132	1.10029e-48	Plasma
ST3GAL1	4.2605e-72	-0.493182	0.053	0.15	1.19954e-67	Plasma
CD84	5.95131e-59	-0.49344	0.063	0.151	1.67559e-54	Plasma
RPL37	1.63973e-50	-0.493965	0.204	0.296	4.61665e-46	Plasma
FAM65B	1.21073e-38	-0.494023	0.06	0.123	3.40882e-34	Plasma
SEMA4D	1.43601e-56	-0.494153	0.071	0.157	4.04309e-52	Plasma
ROCK1	1.01775e-54	-0.494789	0.076	0.161	2.86548e-50	Plasma
LRRFIP1	1.36985e-62	-0.496866	0.071	0.165	3.85681e-58	Plasma
NKG7	5.61557e-37	-0.497911	0.107	0.177	1.58106e-32	Plasma
TALDO1	2.2355e-80	-0.498228	0.079	0.192	6.29406e-76	Plasma
SGK1	1.22068e-55	-0.499292	0.049	0.129	3.43683e-51	Plasma
AHR	4.46704e-70	-0.499393	0.034	0.12	1.2577e-65	Plasma
LCP2	1.3053e-72	-0.499854	0.05	0.147	3.67508e-68	Plasma
GPNMB	7.25774e-23	-0.499878	0.113	0.167	2.04342e-18	Plasma
GNAI2	1.68414e-88	-0.499994	0.078	0.2	4.74169e-84	Plasma
PPP1R12A	2.05673e-49	-0.50032	0.077	0.157	5.79073e-45	Plasma
TLN1	1.35819e-70	-0.50072	0.077	0.18	3.82399e-66	Plasma
LOC102129434	8.4885e-55	-0.501057	0.165	0.26	2.38994e-50	Plasma
MS4A1	3.55636e-13	-0.501286	0.072	0.103	1.00129e-08	Plasma
DIAPH1	3.42865e-69	-0.501603	0.053	0.146	9.65337e-65	Plasma
BRD2	2.54952e-52	-0.501739	0.114	0.204	7.17817e-48	Plasma
CD48	1.34011e-107	-0.501987	0.298	0.46	3.77308e-103	Plasma
SERPINA1	4.8415e-62	-0.50205	0.064	0.155	1.36312e-57	Plasma
CD3G	8.79729e-41	-0.502893	0.163	0.24	2.47688e-36	Plasma
LMNA	1.45188e-48	-0.504175	0.083	0.164	4.08776e-44	Plasma
NAP1L1	3.33899e-75	-0.504785	0.179	0.303	9.40092e-71	Plasma
LAP3	1.6714e-70	-0.50609	0.103	0.213	4.70584e-66	Plasma
RHOA	4.49474e-108	-0.506403	0.246	0.407	1.26549e-103	Plasma
ARPC5	2.01137e-94	-0.506658	0.162	0.306	5.66301e-90	Plasma
MX1	1.4996e-45	-0.507135	0.061	0.133	4.22213e-41	Plasma
FXYD5	5.69983e-82	-0.507202	0.104	0.225	1.60479e-77	Plasma
RGCC	2.89395e-60	-0.508837	0.1	0.199	8.1479e-56	Plasma
ACAP2	6.49298e-66	-0.509284	0.067	0.162	1.8281e-61	Plasma
DNASE2	7.72658e-51	-0.509668	0.054	0.13	2.17542e-46	Plasma
LOC102124370	1.92637e-77	-0.509792	0.069	0.176	5.42371e-73	Plasma
LOC102125197	2.82578e-72	-0.50984	0.128	0.243	7.95598e-68	Plasma
LOC102133939	9.19508e-56	-0.510219	0.203	0.302	2.58887e-51	Plasma
LOC102126208	4.70061e-57	-0.511041	0.127	0.221	1.32346e-52	Plasma
TXNIP	7.83642e-52	-0.511087	0.149	0.246	2.20634e-47	Plasma
SMARCA5	2.7039e-71	-0.512947	0.168	0.288	7.61283e-67	Plasma
CLIC1	1.98071e-100	-0.51398	0.099	0.237	5.57669e-96	Plasma
LOC102130734	1.61975e-52	-0.515583	0.046	0.122	4.56041e-48	Plasma
LOC102124742	2.1666e-77	-0.516278	0.142	0.263	6.10005e-73	Plasma
LOC102119634	1.1996e-80	-0.5163	0.197	0.328	3.37747e-76	Plasma
KLF4	6.45593e-72	-0.516726	0.04	0.132	1.81767e-67	Plasma
TMEM154	1.11108e-55	-0.517663	0.059	0.14	3.12824e-51	Plasma
RARRES1	1.97606e-44	-0.517945	0.044	0.111	5.5636e-40	Plasma
CTSD	6.14085e-51	-0.518102	0.076	0.16	1.72896e-46	Plasma
RBPJ	6.02473e-71	-0.51828	0.055	0.151	1.69626e-66	Plasma
RORA	1.05061e-45	-0.520855	0.051	0.12	2.95798e-41	Plasma
UHMK1	1.62301e-84	-0.521525	0.071	0.188	4.56957e-80	Plasma
MYH9	4.76338e-68	-0.522344	0.06	0.155	1.34113e-63	Plasma
IFITM1	4.01971e-72	-0.522861	0.251	0.364	1.13175e-67	Plasma
GZMH	7.0006e-11	-0.523371	0.128	0.158	1.97102e-06	Plasma
MOB1A	3.89921e-86	-0.524102	0.095	0.219	1.09782e-81	Plasma
CXCR4	1.60534e-69	-0.525271	0.318	0.428	4.51982e-65	Plasma
RPL3	2.84695e-81	-0.525945	0.226	0.355	8.01558e-77	Plasma
CAP1	1.17232e-96	-0.526316	0.158	0.304	3.30067e-92	Plasma
LOC102119220	1.29747e-93	-0.526636	0.125	0.264	3.65303e-89	Plasma
LOC102141389	5.82451e-69	-0.526956	0.209	0.323	1.63989e-64	Plasma
PDE4D	2.8476e-42	-0.528966	0.087	0.161	8.01742e-38	Plasma
TSPO	1.01531e-85	-0.530528	0.079	0.198	2.85861e-81	Plasma
ITM2A	3.19892e-33	-0.531029	0.093	0.155	9.00656e-29	Plasma
PPT1	1.72945e-90	-0.531211	0.061	0.18	4.86926e-86	Plasma
CREM	4.18043e-96	-0.531409	0.284	0.428	1.177e-91	Plasma
PABPC1	6.18672e-139	-0.531849	0.331	0.502	1.74187e-134	Plasma
JAK1	1.76681e-67	-0.532042	0.092	0.195	4.97446e-63	Plasma
EFCAB14	5.32406e-89	-0.532614	0.061	0.178	1.49899e-84	Plasma
LOC101926125	1.43468e-105	-0.533962	0.15	0.307	4.03935e-101	Plasma
ABRACL	1.18677e-80	-0.535128	0.085	0.2	3.34134e-76	Plasma
MGST3	2.2631e-74	-0.535816	0.09	0.201	6.37175e-70	Plasma
INSIG1	5.06431e-60	-0.536048	0.061	0.148	1.42586e-55	Plasma
CRIP1	2.13988e-131	-0.536695	0.345	0.52	6.02483e-127	Plasma
CDC42	1.12594e-105	-0.536944	0.141	0.293	3.17009e-101	Plasma
CPVL	4.89902e-42	-0.537989	0.064	0.134	1.37932e-37	Plasma
ACTR3	5.59269e-98	-0.538151	0.178	0.325	1.57462e-93	Plasma
RPS15A	5.1885e-64	-0.53874	0.147	0.251	1.46082e-59	Plasma
PAK2	8.62927e-74	-0.539054	0.091	0.2	2.42957e-69	Plasma
CTSC	1.55693e-59	-0.539382	0.094	0.191	4.38353e-55	Plasma
C1QA	5.03327e-31	-0.540064	0.095	0.157	1.41712e-26	Plasma
MAFA-F	5.1256e-90	-0.540872	0.114	0.245	1.44311e-85	Plasma
PRRC2C	6.4211e-64	-0.541026	0.095	0.195	1.80786e-59	Plasma
LOC102125623	3.33861e-125	-0.542177	0.421	0.564	9.39987e-121	Plasma
FABP5	4.08962e-30	-0.542525	0.128	0.192	1.15143e-25	Plasma
WSB1	2.26092e-80	-0.543212	0.068	0.179	6.36561e-76	Plasma
CORO1A	3.41949e-74	-0.543992	0.166	0.285	9.62758e-70	Plasma
PAG1	6.06183e-55	-0.545042	0.065	0.147	1.70671e-50	Plasma
GPCPD1	1.48511e-77	-0.545679	0.053	0.156	4.18132e-73	Plasma
REL	7.48718e-76	-0.546011	0.039	0.134	2.10801e-71	Plasma
EML4	1.61184e-56	-0.547789	0.065	0.15	4.53814e-52	Plasma
FLNA	8.81371e-78	-0.548131	0.058	0.163	2.4815e-73	Plasma
IRF1	1.10946e-49	-0.548464	0.087	0.169	3.12369e-45	Plasma
LOC101867429	8.16186e-92	-0.548588	0.109	0.241	2.29797e-87	Plasma
IFI30	2.15294e-48	-0.549051	0.199	0.284	6.06162e-44	Plasma
CALM1	6.02082e-161	-0.549178	0.321	0.527	1.69516e-156	Plasma
VMO1	8.47882e-54	-0.549766	0.089	0.179	2.38721e-49	Plasma
FOSB	4.04848e-59	-0.550754	0.146	0.249	1.13985e-54	Plasma
AKAP13	4.84595e-69	-0.551268	0.088	0.193	1.36438e-64	Plasma
CREG1	2.04771e-71	-0.552246	0.069	0.171	5.76533e-67	Plasma
ZFP36	1.34165e-90	-0.552896	0.242	0.384	3.77741e-86	Plasma
RAP1B	4.86767e-81	-0.554426	0.131	0.255	1.37049e-76	Plasma
PTGER4	4.94161e-67	-0.556127	0.082	0.182	1.39131e-62	Plasma
SH3BGRL	1.00567e-93	-0.557483	0.095	0.226	2.83147e-89	Plasma
GRN	3.64685e-45	-0.55768	0.116	0.197	1.02677e-40	Plasma
GAPDH	4.36768e-103	-0.557919	0.229	0.385	1.22972e-98	Plasma
IFI27	7.32977e-83	-0.558997	0.286	0.42	2.0637e-78	Plasma
IER3	1.58211e-71	-0.559615	0.047	0.14	4.45443e-67	Plasma
CAPG	1.55316e-79	-0.560518	0.109	0.227	4.37291e-75	Plasma
LOC102129682	1.37951e-72	-0.561319	0.193	0.309	3.88402e-68	Plasma
CPM	8.75477e-58	-0.561535	0.04	0.119	2.4649e-53	Plasma
CCL5	9.11486e-25	-0.562561	0.186	0.244	2.56629e-20	Plasma
TNFRSF1B	2.94106e-68	-0.562785	0.088	0.192	8.28057e-64	Plasma
ARPC2	1.4816e-182	-0.563991	0.322	0.539	4.17145e-178	Plasma
PTBP3	7.43846e-83	-0.564576	0.08	0.195	2.0943e-78	Plasma
TNFSF10	4.18329e-63	-0.565022	0.046	0.131	1.17781e-58	Plasma
ANXA5	3.51671e-73	-0.565233	0.139	0.255	9.9013e-69	Plasma
SNX10	1.27832e-50	-0.566725	0.068	0.147	3.59911e-46	Plasma
SH3BGRL3	1.88853e-134	-0.566842	0.269	0.453	5.31715e-130	Plasma
CTSL	3.78718e-51	-0.568135	0.072	0.154	1.06628e-46	Plasma
DNAJA1	6.12478e-87	-0.568923	0.091	0.214	1.72443e-82	Plasma
GPX1	6.37669e-60	-0.569042	0.118	0.219	1.79536e-55	Plasma
MSN	7.85687e-96	-0.569278	0.119	0.257	2.2121e-91	Plasma
PLAC8	3.04372e-48	-0.571072	0.194	0.289	8.5696e-44	Plasma
PFN1	6.11915e-156	-0.571227	0.28	0.482	1.72285e-151	Plasma
LOC102145933	9.25673e-124	-0.572593	0.287	0.45	2.60623e-119	Plasma
LOC101864869	8.47143e-88	-0.572622	0.118	0.247	2.38513e-83	Plasma
PRSS57	8.19304e-31	-0.572859	0.053	0.105	2.30675e-26	Plasma
ITGB2	3.77209e-96	-0.574225	0.087	0.219	1.06203e-91	Plasma
FCGR1A	2.73882e-72	-0.576088	0.036	0.126	7.71114e-68	Plasma
CMTM6	2.57943e-87	-0.576996	0.105	0.231	7.26237e-83	Plasma
ARHGDIB	2.20725e-133	-0.577398	0.247	0.427	6.21452e-129	Plasma
TMEM123	2.5978e-64	-0.57756	0.089	0.186	7.31409e-60	Plasma
PIK3R1	2.99332e-42	-0.577863	0.124	0.202	8.42768e-38	Plasma
TYROBP	2.14351e-84	-0.57863	0.208	0.34	6.03505e-80	Plasma
LOC102143207	3.85775e-91	-0.578759	0.149	0.283	1.08615e-86	Plasma
FTH1	1.06214e-79	-0.579512	0.1	0.22	2.99045e-75	Plasma
TMSB4X	0	-0.579523	0.679	0.951	0	Plasma
LOC102132662	3.51828e-70	-0.580884	0.137	0.249	9.90573e-66	Plasma
PTMA	6.28739e-101	-0.580888	0.16	0.305	1.77022e-96	Plasma
NPC2	4.16463e-42	-0.581159	0.134	0.214	1.17255e-37	Plasma
AHNAK	1.77253e-83	-0.584127	0.145	0.275	4.99055e-79	Plasma
STAT1	1.18277e-110	-0.585854	0.194	0.354	3.33009e-106	Plasma
LITAF	2.0015e-64	-0.586218	0.092	0.191	5.63523e-60	Plasma
LGALS3	1.10725e-51	-0.58734	0.177	0.275	3.11747e-47	Plasma
CFL1	5.37583e-178	-0.588484	0.299	0.506	1.51357e-173	Plasma
RAC2	3.68995e-71	-0.58981	0.132	0.24	1.03891e-66	Plasma
APOE	1.37876e-11	-0.592187	0.25	0.271	3.88189e-07	Plasma
APOL2	2.12047e-79	-0.593072	0.097	0.213	5.97019e-75	Plasma
SERPINB1	8.72647e-91	-0.593356	0.059	0.176	2.45694e-86	Plasma
LOC102145931	1.80287e-104	-0.594071	0.128	0.276	5.07599e-100	Plasma
LOC102140945	4.62905e-73	-0.594261	0.053	0.151	1.30331e-68	Plasma
LIPA	2.73538e-66	-0.595468	0.059	0.153	7.70146e-62	Plasma
NFKBIA	6.95025e-100	-0.596427	0.316	0.464	1.95684e-95	Plasma
LOC102133263	1.46836e-52	-0.597063	0.106	0.191	4.13416e-48	Plasma
CTSA	4.25629e-96	-0.598505	0.067	0.191	1.19836e-91	Plasma
ACTB	1.76122e-151	-0.598969	0.236	0.435	4.9587e-147	Plasma
DBI	2.79807e-104	-0.599565	0.121	0.268	7.87795e-100	Plasma
TPM3	2.41662e-152	-0.600591	0.231	0.427	6.80401e-148	Plasma
LOC102136862	1.08528e-87	-0.602132	0.213	0.346	3.0556e-83	Plasma
FAM26F	7.77075e-49	-0.602948	0.087	0.168	2.18785e-44	Plasma
LOC101867330	6.6277e-112	-0.60491	0.075	0.213	1.86603e-107	Plasma
TOB1	1.87268e-60	-0.60578	0.082	0.174	5.27252e-56	Plasma
WARS	1.50891e-55	-0.606468	0.068	0.152	4.24833e-51	Plasma
GPR183	2.50415e-106	-0.606572	0.266	0.417	7.05043e-102	Plasma
YWHAB	1.49175e-141	-0.607601	0.206	0.394	4.20002e-137	Plasma
ATP6V0C	4.46121e-87	-0.607936	0.109	0.234	1.25605e-82	Plasma
GZMB	8.85049e-16	-0.60802	0.276	0.306	2.49186e-11	Plasma
HOPX	5.01092e-66	-0.608447	0.08	0.177	1.41082e-61	Plasma
SDCBP	2.85044e-109	-0.610131	0.063	0.2	8.0254e-105	Plasma
RNF213	7.82508e-80	-0.610384	0.074	0.187	2.20315e-75	Plasma
S100A11	3.31306e-125	-0.610851	0.126	0.294	9.32792e-121	Plasma
RILPL2	3.23457e-92	-0.611293	0.077	0.201	9.10692e-88	Plasma
CD44	1.34315e-128	-0.611733	0.2	0.375	3.78164e-124	Plasma
CSTB	1.41517e-70	-0.611965	0.099	0.208	3.98442e-66	Plasma
CD68	2.3917e-76	-0.612727	0.052	0.153	6.73382e-72	Plasma
FYB	7.22155e-82	-0.613401	0.116	0.238	2.03323e-77	Plasma
LOC101925857	1.02014e-53	-0.613496	0.11	0.198	2.87221e-49	Plasma
CD52	3.12056e-150	-0.613888	0.32	0.506	8.78593e-146	Plasma
GLIPR2	3.9457e-100	-0.616272	0.077	0.208	1.11091e-95	Plasma
NR4A3	4.34513e-83	-0.616762	0.047	0.152	1.22337e-78	Plasma
LAPTM5	2.03333e-114	-0.617916	0.078	0.222	5.72484e-110	Plasma
ZFP36L1	3.81821e-80	-0.618061	0.061	0.168	1.07502e-75	Plasma
SKIL	2.58621e-79	-0.619428	0.082	0.193	7.28147e-75	Plasma
LTB	5.50244e-54	-0.620369	0.105	0.191	1.54921e-49	Plasma
MBNL1	3.48649e-99	-0.625851	0.141	0.282	9.8162e-95	Plasma
SAMSN1	4.80832e-62	-0.627242	0.104	0.202	1.35378e-57	Plasma
HSP90AB1	1.16939e-163	-0.631451	0.265	0.466	3.29241e-159	Plasma
LAMP1	1.87549e-99	-0.6357	0.067	0.193	5.28045e-95	Plasma
SAT1	1.84464e-82	-0.636576	0.25	0.375	5.19359e-78	Plasma
KLF6	3.88983e-121	-0.641805	0.201	0.368	1.09518e-116	Plasma
VIM	1.82986e-120	-0.642049	0.354	0.495	5.15196e-116	Plasma
MPEG1	5.8138e-92	-0.643111	0.062	0.181	1.63688e-87	Plasma
ACTG1	4.60717e-178	-0.64794	0.279	0.493	1.29715e-173	Plasma
CD2	1.00332e-71	-0.64908	0.102	0.209	2.82485e-67	Plasma
STK17B	1.71477e-118	-0.649158	0.22	0.381	4.82794e-114	Plasma
CTSB	2.04808e-34	-0.650099	0.225	0.301	5.76637e-30	Plasma
LYZ	2.44761e-25	-0.653296	0.319	0.357	6.89124e-21	Plasma
ETS1	3.24601e-91	-0.655872	0.171	0.302	9.13915e-87	Plasma
HSPA8	6.35353e-232	-0.657044	0.307	0.556	1.78884e-227	Plasma
LOC102140002	8.17364e-108	-0.657105	0.108	0.25	2.30129e-103	Plasma
CD83	1.16621e-76	-0.659449	0.128	0.246	3.28348e-72	Plasma
ARPC1B	8.51156e-158	-0.660224	0.19	0.386	2.39643e-153	Plasma
SRGN	4.44529e-279	-0.661292	0.453	0.699	1.25157e-274	Plasma
HIF1A	5.792e-96	-0.664598	0.061	0.184	1.63074e-91	Plasma
ACTR2	3.18727e-157	-0.665591	0.184	0.381	8.97375e-153	Plasma
ANXA1	2.95296e-114	-0.667205	0.138	0.295	8.31406e-110	Plasma
AREG	3.91916e-42	-0.667693	0.045	0.108	1.10344e-37	Plasma
RGS2	2.60325e-73	-0.668139	0.153	0.27	7.32945e-69	Plasma
ADAMDEC1	1.67254e-43	-0.673864	0.07	0.141	4.70905e-39	Plasma
S100A4	2.79987e-121	-0.677834	0.27	0.428	7.88303e-117	Plasma
FCER1G	1.18366e-93	-0.678342	0.099	0.229	3.3326e-89	Plasma
OLR1	5.78224e-82	-0.683265	0.036	0.135	1.62799e-77	Plasma
IL7R	5.41445e-64	-0.686106	0.099	0.198	1.52444e-59	Plasma
PSAP	7.05256e-71	-0.687841	0.242	0.348	1.98565e-66	Plasma
ITGB1	1.73254e-112	-0.690844	0.116	0.267	4.87796e-108	Plasma
ANXA2	1.06307e-119	-0.694779	0.125	0.283	2.99307e-115	Plasma
EGR1	1.32435e-57	-0.699009	0.037	0.113	3.7287e-53	Plasma
ACSL4	8.3154e-93	-0.699748	0.052	0.166	2.3412e-88	Plasma
ZFP36L2	1.18423e-105	-0.705908	0.205	0.354	3.33421e-101	Plasma
NR4A2	3.89604e-95	-0.707255	0.099	0.229	1.09693e-90	Plasma
SLC2A3	1.14251e-85	-0.708812	0.115	0.237	3.21674e-81	Plasma
GPR65	8.54568e-114	-0.709902	0.152	0.308	2.40604e-109	Plasma
LOC102147203	6.43672e-65	-0.712	0.158	0.269	1.81226e-60	Plasma
CXCL10	3.82178e-17	-0.712859	0.101	0.143	1.07602e-12	Plasma
ITM2B	8.13115e-159	-0.714944	0.234	0.432	2.28933e-154	Plasma
MNDA	6.11189e-83	-0.71786	0.092	0.21	1.7208e-78	Plasma
COTL1	1.94427e-128	-0.720664	0.142	0.308	5.4741e-124	Plasma
ALOX5AP	1.54778e-72	-0.722021	0.063	0.162	4.35778e-68	Plasma
LOC102122418	3.2728e-91	-0.722178	0.091	0.215	9.21457e-87	Plasma
JUNB	6.32414e-115	-0.72594	0.181	0.336	1.78056e-110	Plasma
TAGLN2	2.70846e-169	-0.72911	0.179	0.38	7.62566e-165	Plasma
CFD	1.25351e-47	-0.729285	0.136	0.22	3.52926e-43	Plasma
LCP1	6.06072e-187	-0.729402	0.207	0.424	1.70639e-182	Plasma
NFKBIZ	7.44711e-83	-0.730705	0.057	0.163	2.09673e-78	Plasma
C5AR1	8.67633e-94	-0.734584	0.049	0.163	2.44282e-89	Plasma
GLUL	1.38366e-103	-0.743512	0.08	0.215	3.8957e-99	Plasma
PLEK	5.485e-43	-0.748485	0.062	0.132	1.5443e-38	Plasma
CD69	2.97123e-56	-0.749734	0.159	0.256	8.36549e-52	Plasma
GADD45B	1.81436e-101	-0.752674	0.148	0.289	5.10832e-97	Plasma
BCL2A1	6.72822e-99	-0.753451	0.125	0.264	1.89433e-94	Plasma
ID2	1.61657e-124	-0.756627	0.17	0.333	4.55144e-120	Plasma
BHLHE40	1.92128e-99	-0.758937	0.088	0.218	5.40936e-95	Plasma
IQGAP1	3.58994e-175	-0.772721	0.139	0.343	1.01075e-170	Plasma
S100A6	5.59071e-127	-0.778491	0.205	0.372	1.57407e-122	Plasma
TIMP1	1.80632e-51	-0.785564	0.053	0.128	5.08568e-47	Plasma
PTPRC	8.31922e-264	-0.789002	0.254	0.521	2.34228e-259	Plasma
C7H15orf48	7.9525e-73	-0.797337	0.116	0.226	2.23903e-68	Plasma
PPP1R15A	1.44459e-114	-0.802997	0.148	0.301	4.06725e-110	Plasma
CST3	4.14892e-97	-0.828266	0.193	0.336	1.16813e-92	Plasma
SOD2	6.08807e-58	-0.832377	0.2	0.298	1.7141e-53	Plasma
ARL5B	6.91914e-102	-0.838793	0.066	0.191	1.94808e-97	Plasma
DHRS7	1.71348e-137	-0.839617	0.052	0.205	4.82431e-133	Plasma
TNFAIP3	1.1796e-130	-0.84298	0.166	0.33	3.32117e-126	Plasma
IDO1	1.58058e-50	-0.844853	0.08	0.16	4.45014e-46	Plasma
IL1B	2.07412e-59	-0.908873	0.075	0.163	5.83968e-55	Plasma
FN1	2.00311e-68	-0.943769	0.048	0.138	5.63975e-64	Plasma
G0S2	3.92995e-82	-0.962782	0.066	0.174	1.10648e-77	Plasma
CXCL8	6.02968e-40	-1.0577	0.094	0.163	1.69766e-35	Plasma
CPA3	4.92514e-06	-1.33791	0.086	0.102	0.138667	Plasma

## Sheet: cDC
Gene_ID	p_val	avg_logFC	pct.1	pct.2	p_val_adj	Cluster annotation
LOC102121644	0	3.09212	0.773	0.031	0	cDC
CLEC9A	0	2.8847	0.764	0.01	0	cDC
CST3	0	2.63518	0.898	0.323	0	cDC
LOC102122749	0	2.60271	0.743	0.062	0	cDC
CPVL	0	2.55587	0.794	0.123	0	cDC
TBC1D4	0	2.22679	0.603	0.064	0	cDC
TXN	0	2.0807	0.759	0.23	0	cDC
C1H1orf54	0	2.07686	0.638	0.026	0	cDC
DNASE1L3	0	1.96244	0.501	0.01	0	cDC
HMGN3	0	1.86371	0.429	0.084	0	cDC
PKIB	0	1.74275	0.634	0.08	0	cDC
VMO1	0	1.57974	0.696	0.169	0	cDC
LOC102136468	0	1.57583	0.903	0.384	0	cDC
IRF8	0	1.56271	0.663	0.144	0	cDC
SHTN1	0	1.48385	0.563	0.081	0	cDC
LOC102141176	0	1.37266	0.544	0.15	0	cDC
CADM1	0	1.35309	0.452	0.039	0	cDC
FLT3	0	1.31352	0.449	0.017	0	cDC
CD74	0	1.30001	0.986	0.599	0	cDC
PLAC8	0	1.29549	0.744	0.28	0	cDC
LOC102136862	0	1.25742	0.824	0.334	0	cDC
BCL2A1	3.0029e-280	1.23762	0.645	0.254	8.45466e-276	cDC
LOC102132662	0	1.2297	0.707	0.239	0	cDC
LOC102144039	0	1.22134	0.968	0.502	0	cDC
BIRC3	2.05703e-125	1.18472	0.531	0.258	5.79158e-121	cDC
WDFY4	0	1.17114	0.428	0.053	0	cDC
CD83	1.58306e-228	1.16661	0.589	0.238	4.45709e-224	cDC
LOC102140782	2.2284e-294	1.16423	0.515	0.154	6.27406e-290	cDC
RALA	4.06276e-192	1.15031	0.398	0.128	1.14387e-187	cDC
MPEG1	2.21457e-294	1.14651	0.548	0.172	6.23511e-290	cDC
TBC1D8	0	1.13964	0.417	0.031	0	cDC
BATF3	0	1.10355	0.395	0.042	0	cDC
LOC102144782	2.12261e-280	1.10236	0.516	0.157	5.97621e-276	cDC
CLIC2	0	1.10195	0.39	0.063	0	cDC
BASP1	0	1.1017	0.425	0.089	0	cDC
ID2	3.82174e-259	1.0894	0.714	0.322	1.07601e-254	cDC
FSCN1	1.06598e-243	1.07544	0.137	0.015	3.00127e-239	cDC
MARCKSL1	0	1.06711	0.365	0.074	0	cDC
GCSAM	0	1.06102	0.353	0.006	0	cDC
CPNE3	0	1.06076	0.433	0.09	0	cDC
CLNK	0	1.05649	0.371	0.024	0	cDC
RGS10	0	1.05642	0.508	0.126	0	cDC
LAMP3	1.62064e-111	1.02922	0.133	0.028	4.56292e-107	cDC
FGL2	2.15239e-187	0.997137	0.532	0.214	6.06006e-183	cDC
GPR157	0	0.992851	0.321	0.012	0	cDC
SLAMF7	0	0.978631	0.504	0.132	0	cDC
SERPINB9	3.35741e-273	0.962289	0.502	0.147	9.4528e-269	cDC
PXDC1	2.06906e-307	0.947132	0.353	0.073	5.82543e-303	cDC
NUB1	6.87423e-83	0.946292	0.328	0.145	1.93544e-78	cDC
SYNGR2	3.29133e-135	0.935335	0.424	0.172	9.26674e-131	cDC
LSP1	1.21482e-222	0.927102	0.519	0.18	3.42031e-218	cDC
ETV3	4.34824e-185	0.915601	0.393	0.125	1.22425e-180	cDC
CALCRL	0	0.914165	0.348	0.049	0	cDC
LY75	3.89359e-262	0.911219	0.313	0.066	1.09624e-257	cDC
LOC102144238	1.00511e-273	0.911121	0.276	0.051	2.8299e-269	cDC
PEA15	2.81695e-221	0.910137	0.478	0.154	7.93112e-217	cDC
LAP3	3.53014e-198	0.901701	0.542	0.205	9.93911e-194	cDC
SCARB1	0	0.898994	0.323	0.04	0	cDC
LRRK2	3.54667e-297	0.891817	0.364	0.077	9.98564e-293	cDC
CCR7	9.37314e-91	0.890867	0.23	0.077	2.63901e-86	cDC
CD40	1.3945e-273	0.889458	0.341	0.074	3.92621e-269	cDC
WARS	1.55092e-207	0.887621	0.458	0.145	4.36661e-203	cDC
CXCL16	1.81263e-191	0.880863	0.432	0.145	5.10346e-187	cDC
CCND1	5.03368e-297	0.875862	0.306	0.058	1.41723e-292	cDC
LOC102144414	3.88118e-225	0.874462	0.476	0.151	1.09275e-220	cDC
ACTN1	0	0.873814	0.376	0.08	0	cDC
CSRP1	8.79598e-286	0.860064	0.415	0.102	2.47651e-281	cDC
LOC102135846	0	0.857775	0.144	0.006	0	cDC
ACTB	6.79155e-181	0.854049	0.757	0.423	1.91216e-176	cDC
SULF2	0	0.819992	0.343	0.055	0	cDC
SRI	7.72856e-167	0.806474	0.496	0.193	2.17598e-162	cDC
FNBP1	2.17794e-182	0.805178	0.464	0.16	6.13199e-178	cDC
RAB8B	2.57288e-101	0.803744	0.399	0.174	7.24394e-97	cDC
CDKN1A	7.04576e-105	0.80255	0.446	0.203	1.98373e-100	cDC
RAMP1	0	0.797342	0.218	0.007	0	cDC
CCDC88A	6.83702e-133	0.788226	0.336	0.113	1.92496e-128	cDC
TSPAN33	0	0.778825	0.323	0.037	0	cDC
XCR1	0	0.77123	0.238	0.001	0	cDC
SNX3	6.08256e-140	0.768663	0.388	0.142	1.71254e-135	cDC
CD86	3.37206e-149	0.766042	0.421	0.151	9.49403e-145	cDC
NAMPT	6.60655e-152	0.766018	0.388	0.133	1.86008e-147	cDC
FAM26F	5.00946e-199	0.764446	0.486	0.161	1.41041e-194	cDC
ACTG1	3.64314e-201	0.764172	0.811	0.48	1.02573e-196	cDC
PPM1J	0	0.748032	0.266	0.013	0	cDC
MNDA	1.12774e-179	0.742967	0.539	0.201	3.17516e-175	cDC
NET1	9.38965e-201	0.739547	0.301	0.073	2.64366e-196	cDC
CD33	0	0.739186	0.24	0.022	0	cDC
LOC102139994	3.98329e-153	0.735743	0.547	0.226	1.12149e-148	cDC
HAVCR2	6.68458e-285	0.7314	0.325	0.066	1.88204e-280	cDC
UCP2	6.50164e-135	0.720222	0.423	0.165	1.83054e-130	cDC
GSN	6.91967e-203	0.70333	0.37	0.102	1.94823e-198	cDC
PARM1	3.16372e-287	0.701378	0.327	0.066	8.90745e-283	cDC
LOC107131066	4.8733e-283	0.701132	0.16	0.018	1.37208e-278	cDC
ATP1B1	1.13336e-147	0.698796	0.293	0.086	3.19098e-143	cDC
ATG3	1.3626e-102	0.693785	0.393	0.168	3.8364e-98	cDC
PPT1	1.56716e-110	0.692861	0.41	0.172	4.41234e-106	cDC
INPP5F	3.13205e-218	0.68571	0.273	0.058	8.81828e-214	cDC
FNIP2	6.77388e-234	0.684538	0.263	0.052	1.90719e-229	cDC
CSTA	4.70179e-126	0.679614	0.273	0.084	1.32379e-121	cDC
BCL2L14	8.12007e-265	0.673709	0.257	0.045	2.28621e-260	cDC
RPS27L	4.40465e-57	0.671823	0.31	0.151	1.24013e-52	cDC
IL4I1	1.76189e-38	0.66267	0.12	0.045	4.9606e-34	cDC
COTL1	1.10257e-138	0.658901	0.623	0.298	3.10428e-134	cDC
TUBA1A	1.26789e-139	0.652751	0.377	0.131	3.56973e-135	cDC
ACTR3	1.02687e-126	0.650877	0.621	0.315	2.89116e-122	cDC
PLEKHO1	3.43407e-173	0.643103	0.321	0.089	9.66863e-169	cDC
LOC102139775	2.35969e-203	0.640875	0.269	0.06	6.64371e-199	cDC
LOC102141582	2.85761e-169	0.639542	0.305	0.084	8.04561e-165	cDC
MARCKS	9.8453e-42	0.633312	0.21	0.098	2.77194e-37	cDC
CAMK2D	2.43276e-157	0.630751	0.294	0.082	6.84943e-153	cDC
PABPC1	6.34284e-143	0.629514	0.771	0.492	1.78583e-138	cDC
CD226	1.49562e-167	0.629146	0.297	0.078	4.21091e-163	cDC
LOC102131242	8.55546e-69	0.625151	0.28	0.118	2.40879e-64	cDC
LOC102140649	4.168e-117	0.624798	0.432	0.176	1.1735e-112	cDC
PPA1	7.90918e-103	0.619178	0.356	0.14	2.22683e-98	cDC
SLAMF8	1.28671e-165	0.618272	0.273	0.071	3.62273e-161	cDC
LOC102141262	1.49045e-85	0.614902	0.612	0.356	4.19637e-81	cDC
ZNF366	0	0.609383	0.185	0.005	0	cDC
SUB1	1.83458e-106	0.609046	0.512	0.241	5.16526e-102	cDC
RAB30	1.26648e-166	0.603839	0.245	0.058	3.56578e-162	cDC
RNF144B	5.55053e-221	0.589717	0.242	0.047	1.56275e-216	cDC
CTTNBP2NL	9.70982e-194	0.58956	0.256	0.057	2.7338e-189	cDC
HCK	1.86185e-116	0.58916	0.308	0.105	5.24204e-112	cDC
USP12	2.60375e-74	0.5859	0.238	0.09	7.33086e-70	cDC
DAPP1	1.7166e-157	0.585846	0.323	0.093	4.83309e-153	cDC
DUSP2	1.28776e-89	0.583293	0.256	0.089	3.6257e-85	cDC
TLR10	0	0.582434	0.21	0.024	0	cDC
DBN1	0	0.582424	0.229	0.021	0	cDC
ADAM8	6.34549e-244	0.574422	0.283	0.056	1.78657e-239	cDC
GDI2	4.50918e-87	0.571422	0.429	0.202	1.26956e-82	cDC
FAM129A	1.45793e-93	0.569158	0.313	0.119	4.10479e-89	cDC
TAP1	5.93489e-93	0.565439	0.394	0.17	1.67097e-88	cDC
GRASP	5.27559e-169	0.563274	0.259	0.063	1.48534e-164	cDC
LOC102132993	1.08803e-122	0.560814	0.313	0.104	3.06334e-118	cDC
RAB10	5.95621e-49	0.559196	0.301	0.153	1.67697e-44	cDC
SERPINB1	2.35336e-45	0.546423	0.319	0.17	6.62588e-41	cDC
PIM3	1.29154e-92	0.545143	0.258	0.09	3.63634e-88	cDC
IL18BP	1.74399e-155	0.544327	0.279	0.075	4.9102e-151	cDC
RGS18	1.39901e-119	0.544094	0.252	0.075	3.93891e-115	cDC
TMSB10	5.2477e-172	0.542268	0.968	0.788	1.47749e-167	cDC
GRINA	1.11519e-137	0.537504	0.265	0.075	3.13983e-133	cDC
LOC102133044	1.12297e-129	0.536654	0.229	0.062	3.16173e-125	cDC
MTHFD2	5.10658e-64	0.536142	0.364	0.177	1.43776e-59	cDC
OTUD1	1.52154e-131	0.534908	0.254	0.072	4.2839e-127	cDC
CXCL9	2.01806e-64	0.531641	0.238	0.094	5.68184e-60	cDC
TAGLN2	6.3678e-95	0.531611	0.663	0.369	1.79285e-90	cDC
PSMB9	2.94777e-94	0.52889	0.513	0.246	8.29944e-90	cDC
SEC61B	1.0096e-33	0.527762	0.337	0.201	2.84252e-29	cDC
TOR3A	6.34973e-114	0.519312	0.235	0.069	1.78777e-109	cDC
RPL22L1	3.43954e-77	0.518473	0.458	0.228	9.68402e-73	cDC
LOC102145967	9.49005e-69	0.517141	0.381	0.185	2.67192e-64	cDC
SLC25A6	1.57439e-79	0.51287	0.575	0.319	4.43268e-75	cDC
HN1	2.06451e-58	0.511362	0.357	0.181	5.81264e-54	cDC
LOC102147050	1.53032e-165	0.507469	0.231	0.053	4.30861e-161	cDC
GABARAPL2	3.43504e-64	0.502548	0.391	0.195	9.67134e-60	cDC
2020-03-01	3.40352e-80	0.499016	0.277	0.107	9.58261e-76	cDC
PLBD1	4.99878e-116	0.494415	0.316	0.108	1.40741e-111	cDC
EIF1	1.81682e-94	0.493144	0.763	0.522	5.11525e-90	cDC
NLRP3	1.20345e-128	0.493054	0.23	0.061	3.38831e-124	cDC
EEF1B2	7.28254e-93	0.492959	0.779	0.534	2.0504e-88	cDC
RAB29	3.23909e-102	0.491108	0.268	0.089	9.11964e-98	cDC
TPM3	2.89135e-80	0.490544	0.672	0.416	8.14059e-76	cDC
GADD45B	5.20516e-56	0.487124	0.483	0.281	1.46551e-51	cDC
ATP2B1	2.13832e-58	0.483883	0.253	0.108	6.02043e-54	cDC
MICAL1	1.29199e-127	0.48075	0.205	0.051	3.6376e-123	cDC
DDT	1.26702e-97	0.478273	0.305	0.11	3.56729e-93	cDC
LOC102126253	1.83885e-178	0.476122	0.153	0.024	5.17729e-174	cDC
IFI30	1.47867e-86	0.475985	0.568	0.278	4.1632e-82	cDC
CFP	5.77174e-115	0.474265	0.239	0.069	1.62503e-110	cDC
MAFF	1.49435e-95	0.47165	0.241	0.079	4.20734e-91	cDC
MYL6	3.57213e-68	0.470264	0.468	0.245	1.00573e-63	cDC
NR4A3	4.5656e-66	0.469309	0.324	0.145	1.28544e-61	cDC
RAB9A	1.91568e-27	0.465484	0.18	0.092	5.39359e-23	cDC
LCP1	1.71398e-79	0.465373	0.683	0.412	4.82572e-75	cDC
CST7	6.67885e-59	0.462657	0.369	0.18	1.88043e-54	cDC
BTLA	6.69392e-214	0.462114	0.193	0.031	1.88467e-209	cDC
PTK2	7.01724e-272	0.461986	0.177	0.022	1.9757e-267	cDC
RAB7B	1.30043e-300	0.46178	0.176	0.021	3.66136e-296	cDC
IDS	6.59924e-54	0.460924	0.333	0.166	1.85802e-49	cDC
SEMA4A	2.2431e-100	0.460023	0.278	0.096	6.31545e-96	cDC
ATOX1	2.22175e-35	0.457764	0.289	0.158	6.25534e-31	cDC
PHLDA1	2.03018e-93	0.457293	0.182	0.051	5.71598e-89	cDC
NEURL3	1.2456e-103	0.455661	0.189	0.051	3.507e-99	cDC
ARL5B	1.76122e-66	0.454656	0.384	0.183	4.95872e-62	cDC
PRCP	7.17913e-75	0.454386	0.341	0.147	2.02128e-70	cDC
LRRK1	7.62966e-139	0.451093	0.173	0.037	2.14813e-134	cDC
CNN2	3.59517e-84	0.449584	0.317	0.125	1.01222e-79	cDC
VIM	1.78432e-81	0.448604	0.767	0.486	5.02376e-77	cDC
ARHGAP5	5.9476e-109	0.447955	0.229	0.067	1.67455e-104	cDC
ST8SIA4	6.74135e-67	0.442699	0.314	0.137	1.89803e-62	cDC
PTPN1	1.08791e-39	0.441457	0.295	0.156	3.063e-35	cDC
RFTN1	3.5034e-114	0.438468	0.246	0.073	9.86381e-110	cDC
S100A10	1.14628e-68	0.437635	0.639	0.383	3.22736e-64	cDC
LUZP1	8.33208e-120	0.437163	0.149	0.032	2.3459e-115	cDC
LOC102137481	9.51462e-112	0.436482	0.227	0.065	2.67884e-107	cDC
NAGA	3.21131e-162	0.434766	0.205	0.043	9.04144e-158	cDC
PTPN2	2.53042e-65	0.434329	0.359	0.169	7.12441e-61	cDC
VAC14	4.26427e-233	0.433537	0.183	0.027	1.20061e-228	cDC
BID	1.16096e-59	0.433156	0.277	0.121	3.26869e-55	cDC
ADRBK2	1.83699e-71	0.430787	0.216	0.078	5.17205e-67	cDC
TTC3	4.73166e-66	0.427281	0.247	0.098	1.3322e-61	cDC
CECR1	2.17793e-62	0.42391	0.245	0.1	6.13196e-58	cDC
PIK3CB	3.74115e-88	0.423673	0.212	0.067	1.05332e-83	cDC
THEMIS2	4.82922e-100	0.423267	0.228	0.071	1.35967e-95	cDC
TMEM50B	1.31971e-83	0.423043	0.275	0.103	3.71565e-79	cDC
TUBA1B	4.06655e-58	0.423018	0.404	0.207	1.14494e-53	cDC
NAV1	2.9427e-148	0.419211	0.172	0.034	8.28517e-144	cDC
SELPLG	1.81649e-52	0.415878	0.303	0.145	5.11431e-48	cDC
PPP1CB	2.20678e-48	0.41527	0.288	0.138	6.2132e-44	cDC
VAMP8	1.24281e-44	0.413804	0.334	0.177	3.49912e-40	cDC
DUSP4	4.81535e-73	0.413138	0.228	0.082	1.35576e-68	cDC
ST3GAL5	1.02948e-86	0.411345	0.238	0.08	2.89851e-82	cDC
TRAF1	3.66154e-54	0.410747	0.245	0.105	1.03091e-49	cDC
DENND4A	1.95426e-40	0.406126	0.172	0.071	5.50221e-36	cDC
CIITA	1.64153e-84	0.403559	0.197	0.062	4.62172e-80	cDC
LOC102123677	7.84039e-42	0.403515	0.301	0.158	2.20746e-37	cDC
LOC102133057	4.10972e-45	0.402475	0.4	0.225	1.15709e-40	cDC
GADD45A	3.79376e-34	0.398173	0.256	0.136	1.06813e-29	cDC
ISG15	7.23337e-13	0.395155	0.222	0.151	2.03656e-08	cDC
RUFY3	1.03956e-72	0.394789	0.182	0.059	2.92687e-68	cDC
ETV6	3.4316e-79	0.39305	0.225	0.077	9.66168e-75	cDC
CFLAR	2.30067e-25	0.39186	0.255	0.149	6.47753e-21	cDC
PPM1G	1.40485e-50	0.390972	0.302	0.147	3.95537e-46	cDC
HMGA1	1.22695e-80	0.390914	0.27	0.101	3.45447e-76	cDC
DPYSL2	2.78381e-62	0.388893	0.247	0.101	7.83782e-58	cDC
PPP1R15A	2.25368e-30	0.388659	0.444	0.293	6.34523e-26	cDC
LOC102141962	7.21256e-87	0.38797	0.193	0.059	2.0307e-82	cDC
IREB2	5.65456e-79	0.387577	0.228	0.079	1.59204e-74	cDC
LOC102118347	1.88857e-69	0.386644	0.296	0.123	5.31728e-65	cDC
OXSR1	1.13926e-53	0.385958	0.253	0.111	3.20759e-49	cDC
TNFRSF11A	8.30652e-221	0.385365	0.101	0.009	2.3387e-216	cDC
NCKAP5	6.4925e-298	0.381245	0.12	0.01	1.82796e-293	cDC
VDAC2	9.4135e-40	0.381243	0.304	0.161	2.65037e-35	cDC
PSMB8	7.08408e-43	0.380396	0.404	0.23	1.99452e-38	cDC
ANXA5	4.38258e-56	0.380182	0.465	0.248	1.23391e-51	cDC
ALCAM	1.67485e-51	0.380081	0.195	0.078	4.71555e-47	cDC
REL	1.62224e-33	0.379972	0.248	0.129	4.56743e-29	cDC
RAB5A	8.05983e-52	0.379798	0.274	0.126	2.26925e-47	cDC
NAAA	3.29586e-49	0.379489	0.295	0.142	9.27951e-45	cDC
GNB2L1	1.38779e-72	0.3774	0.817	0.627	3.90733e-68	cDC
TACSTD2	2.62961e-163	0.376635	0.125	0.018	7.40366e-159	cDC
LOC107129085	5.68433e-48	0.375131	0.146	0.053	1.60042e-43	cDC
SEMA7A	3.59805e-137	0.374589	0.16	0.032	1.01303e-132	cDC
PSME2	5.00897e-44	0.37442	0.414	0.233	1.41027e-39	cDC
DENND1B	4.6077e-37	0.374161	0.225	0.11	1.2973e-32	cDC
CFL1	4.56811e-57	0.372	0.727	0.495	1.28615e-52	cDC
LOC102140002	9.28092e-55	0.371665	0.443	0.242	2.61304e-50	cDC
ADAM19	1.72615e-88	0.371201	0.217	0.068	4.85996e-84	cDC
LGALS1	3.73863e-38	0.370182	0.388	0.226	1.05261e-33	cDC
ICAM1	3.42834e-45	0.368568	0.25	0.117	9.6525e-41	cDC
SQSTM1	6.08543e-30	0.368458	0.321	0.19	1.71335e-25	cDC
P2RY6	1.1956e-121	0.36784	0.153	0.033	3.36621e-117	cDC
LPAR5	0	0.36757	0.136	0.005	0	cDC
TRIO	2.86478e-100	0.367236	0.15	0.036	8.06578e-96	cDC
VRK2	6.67774e-58	0.366494	0.235	0.096	1.88012e-53	cDC
LOC102144583	5.28752e-54	0.366052	0.293	0.134	1.4887e-49	cDC
EIF5	6.75412e-42	0.363898	0.385	0.215	1.90162e-37	cDC
PAK3	2.69205e-93	0.363833	0.153	0.038	7.57947e-89	cDC
UBL7	1.35645e-107	0.362599	0.199	0.054	3.81908e-103	cDC
LOC107128701	8.01547e-128	0.362563	0.156	0.032	2.25676e-123	cDC
RAB31	7.8651e-53	0.361239	0.237	0.102	2.21442e-48	cDC
F11R	1.72965e-64	0.359226	0.177	0.061	4.86983e-60	cDC
CEP350	5.52643e-20	0.357903	0.191	0.109	1.55597e-15	cDC
LOC102133073	3.20333e-74	0.356143	0.205	0.069	9.01898e-70	cDC
IL6R	1.49136e-62	0.354362	0.23	0.089	4.19893e-58	cDC
SNX9	1.64315e-71	0.354184	0.185	0.06	4.62628e-67	cDC
RAC1	1.18162e-39	0.353529	0.373	0.211	3.32685e-35	cDC
EGLN3	6.66825e-56	0.352216	0.281	0.124	1.87745e-51	cDC
DSE	4.42969e-80	0.352127	0.163	0.047	1.24718e-75	cDC
VPS13C	1.2408e-39	0.351485	0.246	0.119	3.49346e-35	cDC
IDO1	3.7842e-40	0.348583	0.302	0.155	1.06544e-35	cDC
LOC102128802	9.53774e-35	0.348416	0.211	0.103	2.68535e-30	cDC
MRPL21	7.03823e-72	0.346458	0.217	0.077	1.98161e-67	cDC
GPR31	5.59397e-253	0.346101	0.115	0.011	1.57498e-248	cDC
CD200	2.44515e-64	0.345633	0.103	0.026	6.88433e-60	cDC
EIF5A	6.55668e-40	0.345602	0.437	0.257	1.84603e-35	cDC
MOB1A	9.51154e-37	0.344815	0.367	0.212	2.67797e-32	cDC
ASAP1	1.23213e-57	0.344107	0.186	0.068	3.46906e-53	cDC
DBNL	1.29103e-64	0.342674	0.254	0.102	3.6349e-60	cDC
ECE1	3.14049e-65	0.341224	0.191	0.066	8.84204e-61	cDC
RGS12	1.35786e-128	0.340837	0.123	0.021	3.82305e-124	cDC
SNRNP200	3.01939e-41	0.340443	0.223	0.103	8.50109e-37	cDC
CCDC6	6.09286e-64	0.340171	0.207	0.076	1.71544e-59	cDC
RAB32	8.50289e-69	0.340005	0.177	0.059	2.39399e-64	cDC
CAP1	3.72124e-38	0.339873	0.482	0.296	1.04772e-33	cDC
GPR65	2.48123e-40	0.339437	0.485	0.299	6.98591e-36	cDC
FAM49B	9.24598e-38	0.339092	0.337	0.186	2.60321e-33	cDC
SH2B3	8.4424e-53	0.338714	0.191	0.074	2.37696e-48	cDC
ARPC4	3.69823e-32	0.337978	0.325	0.189	1.04124e-27	cDC
TLR3	2.38138e-153	0.337271	0.122	0.018	6.70476e-149	cDC
YIF1B	5.4866e-80	0.337185	0.189	0.059	1.54475e-75	cDC
GLTP	1.0046e-47	0.336608	0.261	0.121	2.82846e-43	cDC
ARPC1B	5.95759e-45	0.335162	0.603	0.376	1.67736e-40	cDC
CDH20	0	0.333995	0.105	0.002	0	cDC
PTP4A2	3.97529e-34	0.33345	0.315	0.177	1.11924e-29	cDC
SLC46A3	8.26699e-92	0.33318	0.211	0.064	2.32757e-87	cDC
EPB41L3	3.13243e-80	0.332817	0.177	0.054	8.81935e-76	cDC
GTF2F2	3.9363e-60	0.332806	0.206	0.078	1.10827e-55	cDC
ZBTB10	3.02438e-82	0.330355	0.166	0.047	8.51513e-78	cDC
EPSTI1	1.51176e-06	0.330177	0.174	0.13	0.0425637	cDC
IFNGR1	9.87931e-28	0.329493	0.274	0.157	2.78152e-23	cDC
NABP1	3.85717e-46	0.328447	0.253	0.115	1.08599e-41	cDC
ZYX	3.38275e-51	0.328287	0.225	0.095	9.52413e-47	cDC
RPS16	2.44983e-92	0.32724	0.961	0.869	6.89751e-88	cDC
SHROOM3	2.42287e-132	0.32721	0.102	0.015	6.82158e-128	cDC
SLCO5A1	1.57586e-278	0.325518	0.102	0.008	4.43684e-274	cDC
CBFA2T3	4.98959e-161	0.323337	0.147	0.024	1.40482e-156	cDC
BCL11A	9.97249e-94	0.323117	0.131	0.029	2.80776e-89	cDC
PLPP1	5.99193e-136	0.322689	0.122	0.02	1.68703e-131	cDC
BLOC1S6	4.68147e-42	0.32125	0.252	0.119	1.31807e-37	cDC
TUBB6	1.65887e-37	0.320994	0.231	0.113	4.67054e-33	cDC
VOPP1	9.81036e-52	0.318923	0.26	0.115	2.76211e-47	cDC
CD80	1.05093e-39	0.318581	0.155	0.062	2.95891e-35	cDC
LSR	3.83131e-161	0.318307	0.124	0.018	1.0787e-156	cDC
TMSB4X	1.37195e-109	0.316113	0.985	0.94	3.86272e-105	cDC
TRIB1	2.80298e-76	0.315773	0.192	0.061	7.89179e-72	cDC
ARPC3	1.02484e-37	0.314339	0.56	0.357	2.88545e-33	cDC
TTYH2	4.47327e-165	0.314032	0.112	0.015	1.25945e-160	cDC
ADAMTSL4	7.47099e-80	0.312759	0.144	0.039	2.10346e-75	cDC
H6PD	5.44363e-30	0.312055	0.144	0.064	1.53265e-25	cDC
DENND5A	1.07519e-51	0.312041	0.153	0.054	3.02721e-47	cDC
PTPRE	9.73955e-37	0.311816	0.188	0.085	2.74217e-32	cDC
EVI2B	7.15784e-37	0.310679	0.292	0.153	2.01529e-32	cDC
IGSF8	4.98815e-48	0.306489	0.13	0.044	1.40441e-43	cDC
CSNK1A1	6.23382e-29	0.305463	0.287	0.163	1.75513e-24	cDC
SPAG9	1.6217e-31	0.305085	0.181	0.085	4.5659e-27	cDC
ASAP2	3.58685e-154	0.304273	0.114	0.016	1.00988e-149	cDC
SNX22	0	0.304157	0.103	0.005	0	cDC
NXT2	1.33091e-62	0.303647	0.193	0.069	3.74717e-58	cDC
DUSP1	7.31461e-39	0.301991	0.396	0.225	2.05943e-34	cDC
LOC102146719	2.40728e-68	0.301866	0.184	0.061	6.77768e-64	cDC
LOC102118153	5.10129e-51	0.30137	0.225	0.096	1.43627e-46	cDC
FAM60A	2.62487e-43	0.301311	0.195	0.083	7.39032e-39	cDC
GPR137B	3.34042e-44	0.30128	0.157	0.061	9.40495e-40	cDC
ARHGAP31	6.63258e-72	0.300706	0.177	0.056	1.8674e-67	cDC
SLC9A9	7.92688e-57	0.300462	0.222	0.088	2.23181e-52	cDC
CSRNP1	9.59288e-38	0.299849	0.297	0.155	2.70087e-33	cDC
MAPK9	1.02457e-83	0.299659	0.133	0.032	2.88467e-79	cDC
METRNL	1.14247e-39	0.29806	0.207	0.094	3.21664e-35	cDC
ZFP36	4.87759e-26	0.295383	0.532	0.376	1.37328e-21	cDC
YBX3	4.70557e-45	0.293916	0.133	0.047	1.32485e-40	cDC
CHMP1B	1.46287e-24	0.293754	0.237	0.135	4.11872e-20	cDC
ITGAX	2.41002e-24	0.293042	0.21	0.114	6.7854e-20	cDC
GAR1	8.82114e-60	0.293016	0.214	0.082	2.48359e-55	cDC
MTSS1	5.99459e-37	0.291992	0.163	0.069	1.68778e-32	cDC
ATP6V1D	1.97307e-38	0.29146	0.264	0.133	5.55518e-34	cDC
TNNI2	2.08112e-76	0.288796	0.152	0.043	5.85939e-72	cDC
PLCD1	6.87169e-101	0.287965	0.102	0.018	1.93473e-96	cDC
BICD2	1.16988e-45	0.287953	0.178	0.071	3.29381e-41	cDC
FES	1.46148e-63	0.287716	0.165	0.054	4.11479e-59	cDC
LIMCH1	6.94208e-77	0.287608	0.112	0.026	1.95454e-72	cDC
UVRAG	6.30148e-35	0.287055	0.218	0.106	1.77418e-30	cDC
LOC102143665	1.89015e-48	0.286214	0.232	0.101	5.32171e-44	cDC
MXD1	1.06018e-39	0.285545	0.211	0.095	2.98493e-35	cDC
ZFHX3	1.71025e-49	0.284558	0.128	0.042	4.8152e-45	cDC
LOC102131730	4.47133e-57	0.284214	0.197	0.074	1.2589e-52	cDC
RAB7A	5.51417e-27	0.284097	0.294	0.173	1.55252e-22	cDC
MFSD2A	3.2558e-160	0.283289	0.102	0.013	9.16671e-156	cDC
LOC102117823	3.56436e-29	0.282592	0.315	0.181	1.00355e-24	cDC
RHOC	1.96886e-55	0.28227	0.225	0.09	5.54334e-51	cDC
EFHD2	2.00474e-29	0.28018	0.263	0.145	5.64433e-25	cDC
TRAM1	7.66074e-30	0.277897	0.337	0.197	2.15688e-25	cDC
C1QBP	6.79608e-26	0.27717	0.273	0.158	1.91344e-21	cDC
ACSS2	2.93809e-86	0.277137	0.125	0.029	8.27219e-82	cDC
SNRPD2	9.16374e-18	0.276093	0.286	0.187	2.58005e-13	cDC
EPB41L2	1.68814e-43	0.275995	0.205	0.089	4.75295e-39	cDC
GPR155	8.50999e-50	0.275079	0.153	0.055	2.39599e-45	cDC
CHURC1	4.49854e-30	0.274789	0.302	0.17	1.26656e-25	cDC
CUL1	1.85233e-25	0.27383	0.224	0.123	5.21522e-21	cDC
NPM3	1.74418e-65	0.273242	0.196	0.068	4.91074e-61	cDC
VIMP	1.17879e-19	0.272838	0.3	0.193	3.31889e-15	cDC
KLF4	1.4204e-19	0.272481	0.216	0.127	3.99915e-15	cDC
THOC7	9.42317e-46	0.272058	0.206	0.088	2.65309e-41	cDC
LPCAT2	1.13412e-60	0.271803	0.188	0.067	3.19311e-56	cDC
LOC102125467	4.96907e-84	0.270984	0.106	0.023	1.39904e-79	cDC
CUX1	3.0825e-50	0.270462	0.165	0.061	8.67878e-46	cDC
TYROBP	1.17706e-29	0.270185	0.515	0.332	3.31402e-25	cDC
RPL15	1.17943e-24	0.269642	0.438	0.293	3.32067e-20	cDC
TAOK3	1.37841e-14	0.268129	0.201	0.126	3.88092e-10	cDC
SERPINF1	1.06909e-121	0.267422	0.145	0.029	3.01001e-117	cDC
SLC16A1	8.27506e-147	0.266989	0.102	0.014	2.32984e-142	cDC
PAK1	5.45142e-49	0.266694	0.167	0.063	1.53485e-44	cDC
NCAPH	3.05099e-50	0.266481	0.132	0.043	8.59007e-46	cDC
CD84	1.06446e-35	0.265781	0.281	0.146	2.99698e-31	cDC
GABARAP	1.19132e-30	0.265614	0.471	0.295	3.35416e-26	cDC
RPL21	3.20114e-24	0.26489	0.301	0.182	9.0128e-20	cDC
GNB4	2.37933e-45	0.264664	0.141	0.051	6.69901e-41	cDC
SLC41A2	1.68329e-209	0.264224	0.101	0.01	4.7393e-205	cDC
MAP3K14	4.74814e-57	0.263725	0.114	0.032	1.33684e-52	cDC
GPR132	1.11684e-58	0.26343	0.161	0.054	3.14447e-54	cDC
PYCARD	1.0373e-19	0.262252	0.289	0.184	2.92052e-15	cDC
TM6SF1	5.41545e-37	0.262088	0.176	0.077	1.52472e-32	cDC
ZFAND5	6.77178e-14	0.261567	0.261	0.178	1.9066e-09	cDC
EIF3F	1.03868e-28	0.260902	0.357	0.214	2.92441e-24	cDC
GNA15	1.59353e-51	0.260766	0.173	0.065	4.4866e-47	cDC
C11H12orf45	1.76542e-32	0.257545	0.22	0.109	4.97054e-28	cDC
UPF2	1.36253e-26	0.257497	0.185	0.093	3.83621e-22	cDC
TRERF1	4.03356e-47	0.255835	0.157	0.058	1.13565e-42	cDC
RPL27A	2.33615e-25	0.254977	0.493	0.335	6.57742e-21	cDC
FGD2	1.2513e-99	0.253265	0.112	0.022	3.52303e-95	cDC
FBXO6	6.67779e-32	0.25156	0.18	0.085	1.88013e-27	cDC
CSF2RB	6.27104e-25	0.251151	0.173	0.087	1.76561e-20	cDC
CA9	8.54969e-79	0.250938	0.107	0.024	2.40717e-74	cDC
RNASET2	2.08958e-20	0.250804	0.302	0.191	5.88321e-16	cDC
STAG2	0.000551971	-0.250193	0.108	0.138	1	cDC
MFNG	1.81538e-08	-0.250212	0.067	0.117	0.00051112	cDC
TMOD3	0.000749075	-0.250758	0.137	0.166	1	cDC
IFI27	8.79218e-05	-0.25103	0.387	0.414	1	cDC
SMC5	0.000156871	-0.251302	0.074	0.104	1	cDC
TMPO	0.000406736	-0.251312	0.082	0.112	1	cDC
RBM33	0.0034421	-0.251749	0.084	0.106	1	cDC
ARL2BP	6.38187e-07	-0.251835	0.092	0.139	0.0179681	cDC
PIK3AP1	0.00605872	-0.252367	0.104	0.126	1	cDC
APP	1.99451e-05	-0.252911	0.071	0.106	0.561555	cDC
BCL2	0.000566301	-0.253245	0.076	0.103	1	cDC
HERC1	0.000353416	-0.253838	0.075	0.104	1	cDC
CWC22	0.00145146	-0.254136	0.09	0.116	1	cDC
CHD4	0.00699237	-0.254153	0.101	0.122	1	cDC
IKZF1	0.00350542	-0.255805	0.106	0.129	1	cDC
MYLIP	0.00349911	-0.256181	0.092	0.114	1	cDC
LARP7	0.000688218	-0.256407	0.082	0.109	1	cDC
TCIRG1	3.98994e-08	-0.256507	0.062	0.11	0.00112337	cDC
CISD3	1.18769e-08	-0.256838	0.071	0.123	0.000334395	cDC
HSP90AA1	1.34385e-05	-0.256848	0.4	0.429	0.378362	cDC
TPT1	2.58775e-26	-0.257059	0.825	0.822	7.2858e-22	cDC
B3GNT2	0.000876956	-0.257774	0.092	0.119	1	cDC
NT5C3A	4.65232e-07	-0.258137	0.071	0.115	0.0130986	cDC
DRAM2	1.58852e-07	-0.258219	0.062	0.105	0.00447249	cDC
PRKACB	2.47929e-05	-0.258428	0.098	0.136	0.698044	cDC
TOB2	2.31553e-05	-0.258894	0.106	0.145	0.651938	cDC
DNAJB14	7.05291e-05	-0.259309	0.077	0.11	1	cDC
CCND2	0.000483586	-0.261277	0.117	0.148	1	cDC
CNST	2.73411e-06	-0.261345	0.068	0.108	0.076979	cDC
KDM5A	3.18955e-05	-0.261725	0.086	0.122	0.898017	cDC
PHTF2	6.69113e-06	-0.261842	0.07	0.108	0.188389	cDC
DIAPH1	0.00443818	-0.262877	0.12	0.143	1	cDC
SERINC3	0.000170211	-0.263088	0.11	0.142	1	cDC
LOC102134776	6.88555e-07	-0.263122	0.101	0.148	0.0193863	cDC
DOCK11	9.42406e-06	-0.263237	0.074	0.112	0.265335	cDC
TRMT10C	3.96858e-05	-0.264673	0.092	0.127	1	cDC
MPP1	4.78689e-09	-0.264815	0.057	0.107	0.000134775	cDC
RBMS1	8.99621e-07	-0.265966	0.072	0.115	0.0253288	cDC
AHR	0.000566978	-0.26713	0.088	0.117	1	cDC
POLR2E	0.000160133	-0.267483	0.129	0.163	1	cDC
SENP7	0.000382062	-0.267661	0.091	0.12	1	cDC
TMBIM4	0.00206736	-0.267751	0.17	0.196	1	cDC
DPP7	2.80248e-06	-0.268529	0.11	0.155	0.0789038	cDC
BTN3A2	6.22148e-06	-0.269016	0.084	0.123	0.175166	cDC
CITED2	4.2783e-07	-0.269101	0.069	0.113	0.0120456	cDC
SH3GLB1	2.24805e-05	-0.269591	0.13	0.171	0.632938	cDC
IQGAP2	0.000413161	-0.269742	0.091	0.12	1	cDC
DAD1	1.52521e-06	-0.269902	0.115	0.161	0.0429422	cDC
C3H21orf91	6.12729e-06	-0.270404	0.076	0.115	0.172514	cDC
PPDPF	1.13046e-06	-0.270837	0.11	0.156	0.031828	cDC
SPATA13	3.58301e-05	-0.270868	0.071	0.105	1	cDC
CYFIP2	0.00120278	-0.271353	0.099	0.125	1	cDC
LIMS1	2.62299e-06	-0.271581	0.114	0.16	0.0738502	cDC
PCM1	0.0010896	-0.27219	0.117	0.145	1	cDC
PIP4K2A	0.000197659	-0.272685	0.113	0.145	1	cDC
RB1CC1	5.50518e-05	-0.272841	0.073	0.106	1	cDC
DDX1	4.46162e-08	-0.274592	0.063	0.11	0.00125617	cDC
BAZ1B	0.000616969	-0.27475	0.087	0.115	1	cDC
COPB2	4.82249e-05	-0.275343	0.089	0.123	1	cDC
LOC102144668	8.29516e-05	-0.275976	0.106	0.141	1	cDC
TRIM22	1.58408e-05	-0.276276	0.099	0.138	0.445998	cDC
SREK1IP1	6.48101e-06	-0.276529	0.073	0.11	0.182473	cDC
FBXL5	2.99091e-05	-0.277051	0.086	0.12	0.84209	cDC
STOM	5.13378e-06	-0.277184	0.086	0.126	0.144542	cDC
PPP1CC	8.01458e-05	-0.278122	0.135	0.171	1	cDC
ELK4	5.00002e-05	-0.278429	0.087	0.121	1	cDC
IGF2R	6.14638e-05	-0.279081	0.088	0.122	1	cDC
MAPKAPK2	1.88104e-05	-0.279206	0.095	0.133	0.529607	cDC
MDM2	3.67716e-07	-0.279442	0.082	0.129	0.010353	cDC
PCNA	0.000132947	-0.280543	0.113	0.146	1	cDC
PIGS	1.86393e-09	-0.280887	0.074	0.13	5.2479e-05	cDC
STK38	0.000100867	-0.280984	0.106	0.139	1	cDC
PSIP1	4.20871e-05	-0.281254	0.09	0.125	1	cDC
PDCD4	3.48679e-06	-0.281816	0.089	0.131	0.0981707	cDC
MRPS18C	5.34816e-06	-0.28184	0.084	0.123	0.150577	cDC
SHISA5	7.85124e-06	-0.282265	0.16	0.203	0.221052	cDC
PHF3	0.000336288	-0.282914	0.096	0.126	1	cDC
GALNT1	2.67666e-08	-0.283101	0.073	0.124	0.000753613	cDC
WHSC1L1	4.91576e-05	-0.283218	0.082	0.116	1	cDC
ARHGEF3	1.78422e-07	-0.283407	0.064	0.109	0.00502347	cDC
FAM173B	0.000197385	-0.284156	0.096	0.128	1	cDC
MAPK6	0.00634481	-0.284681	0.082	0.102	1	cDC
ZMYND11	2.73143e-07	-0.286932	0.064	0.107	0.00769033	cDC
NME3	6.00056e-05	-0.28723	0.111	0.147	1	cDC
RAB35	7.64318e-06	-0.287725	0.13	0.172	0.215194	cDC
EPC1	0.000760478	-0.287771	0.106	0.133	1	cDC
CD151	3.49801e-07	-0.288515	0.078	0.123	0.00984866	cDC
C15H9orf78	8.40374e-06	-0.290219	0.137	0.18	0.236607	cDC
MPZL1	4.94406e-09	-0.290348	0.063	0.116	0.0001392	cDC
BUB3	2.32337e-06	-0.29115	0.086	0.128	0.0654145	cDC
SBDS	9.89371e-06	-0.29115	0.114	0.155	0.278557	cDC
PUM2	2.14023e-06	-0.291709	0.088	0.131	0.0602582	cDC
CD4	2.75405e-07	-0.294125	0.091	0.138	0.00775402	cDC
YIPF5	8.11841e-08	-0.294667	0.097	0.148	0.00228574	cDC
FURIN	6.59461e-05	-0.295372	0.072	0.104	1	cDC
IL10RB	6.34483e-08	-0.296232	0.119	0.173	0.00178639	cDC
CEBPZ	1.00119e-06	-0.296702	0.085	0.129	0.0281884	cDC
LOC101925246	0.000222081	-0.296924	0.113	0.144	1	cDC
ADAM10	5.6684e-08	-0.296985	0.086	0.137	0.00159594	cDC
LY96	1.96993e-08	-0.297875	0.068	0.118	0.000554635	cDC
S1PR1	8.82769e-06	-0.298526	0.067	0.103	0.248544	cDC
CCDC82	0.0012172	-0.299103	0.112	0.138	1	cDC
CNOT6L	5.7948e-06	-0.299647	0.081	0.12	0.163153	cDC
RAB27A	5.14011e-05	-0.300244	0.106	0.141	1	cDC
LOC102143044	0.000850309	-0.300962	0.202	0.228	1	cDC
LAMP2	2.00178e-06	-0.301623	0.102	0.147	0.05636	cDC
SMAD7	0.00168495	-0.301848	0.081	0.104	1	cDC
LRRC8C	7.4956e-08	-0.302093	0.06	0.105	0.00211039	cDC
ARHGAP18	9.19267e-07	-0.302665	0.084	0.128	0.025882	cDC
ZBTB38	1.48274e-07	-0.303354	0.076	0.123	0.00417466	cDC
PRPF4B	0.000579802	-0.303559	0.077	0.103	1	cDC
RPA3	0.000180439	-0.303786	0.125	0.157	1	cDC
YTHDC1	0.000269605	-0.305534	0.099	0.129	1	cDC
RNF11	9.90351e-08	-0.305677	0.07	0.116	0.00278833	cDC
LOC102140918	1.38454e-06	-0.305746	0.108	0.154	0.0389816	cDC
CLINT1	2.00652e-05	-0.306198	0.118	0.158	0.564937	cDC
LOC102138114	4.2289e-09	-0.306533	0.054	0.103	0.000119065	cDC
TGFB1	0.000129321	-0.30664	0.116	0.149	1	cDC
ARHGEF1	3.54561e-08	-0.306779	0.061	0.107	0.000998267	cDC
SP3	3.70878e-06	-0.306866	0.074	0.112	0.104421	cDC
LYST	2.03387e-05	-0.30716	0.074	0.111	0.572635	cDC
MAN1A2	4.55145e-05	-0.307227	0.087	0.121	1	cDC
APOBEC3C	2.35201e-06	-0.308252	0.105	0.148	0.0662208	cDC
RHOH	4.70099e-08	-0.308496	0.058	0.104	0.00132356	cDC
LOC102137968	2.4961e-08	-0.308876	0.058	0.105	0.000702776	cDC
PPP2R5C	8.22796e-08	-0.30889	0.105	0.155	0.00231658	cDC
NEK7	1.6485e-06	-0.309536	0.085	0.127	0.0464137	cDC
TERF2IP	7.76753e-05	-0.309879	0.093	0.125	1	cDC
TMF1	6.9838e-06	-0.310029	0.071	0.108	0.196629	cDC
LOC102137336	1.56619e-05	-0.310536	0.097	0.135	0.44096	cDC
ISCA1	1.36602e-05	-0.310766	0.107	0.146	0.384604	cDC
SEC11C	0.000311969	-0.310817	0.141	0.173	1	cDC
B4GALT1	6.15917e-09	-0.3109	0.078	0.132	0.000173411	cDC
NUCB1	4.03084e-09	-0.311324	0.118	0.177	0.000113488	cDC
ZNF148	4.39841e-06	-0.31133	0.085	0.124	0.123837	cDC
ICAM2	4.34411e-09	-0.312237	0.058	0.108	0.000122309	cDC
ERLEC1	2.25385e-07	-0.312745	0.098	0.147	0.00634572	cDC
SNU13	2.56589e-06	-0.313223	0.115	0.159	0.0722427	cDC
DOK2	2.30687e-11	-0.313753	0.055	0.114	6.49499e-07	cDC
RAD21	0.000162235	-0.314513	0.126	0.159	1	cDC
TRAF3IP3	1.11592e-06	-0.314757	0.083	0.125	0.0314186	cDC
AKNA	2.15933e-06	-0.314993	0.074	0.114	0.0607959	cDC
CHD2	0.00516612	-0.315723	0.092	0.113	1	cDC
NDFIP1	7.01839e-06	-0.315871	0.133	0.175	0.197603	cDC
ARHGDIB	1.41279e-08	-0.317695	0.39	0.42	0.00039777	cDC
LOC102119047	6.48874e-11	-0.319632	0.059	0.118	1.8269e-06	cDC
GMFG	1.93599e-06	-0.320559	0.313	0.348	0.0545077	cDC
DSTN	2.14129e-05	-0.320589	0.149	0.188	0.602881	cDC
TBC1D10C	5.04669e-07	-0.322073	0.09	0.135	0.014209	cDC
RABGAP1L	2.90315e-06	-0.322099	0.086	0.127	0.0817382	cDC
LOC102144646	3.25657e-05	-0.323032	0.173	0.212	0.916889	cDC
XBP1	5.31219e-05	-0.323753	0.132	0.169	1	cDC
C15H9orf16	7.41318e-09	-0.323824	0.112	0.17	0.000208718	cDC
LOC102127131	1.34348e-08	-0.323977	0.056	0.104	0.000378255	cDC
rna76578	3.56423e-28	-0.324378	0.621	0.703	1.00351e-23	cDC
SS18L2	6.3163e-06	-0.324441	0.147	0.19	0.177835	cDC
GLIPR1	3.72983e-10	-0.325283	0.098	0.16	1.05013e-05	cDC
LOC102138750	1.02313e-06	-0.32533	0.065	0.105	0.0288063	cDC
SLU7	1.19047e-06	-0.325423	0.094	0.139	0.0335177	cDC
IFI27L2	6.48714e-07	-0.325788	0.325	0.364	0.0182645	cDC
ARHGAP25	2.93833e-11	-0.325875	0.068	0.131	8.27286e-07	cDC
LOC102128139	7.51431e-06	-0.326102	0.283	0.314	0.211565	cDC
CHD1	2.58163e-05	-0.326169	0.08	0.115	0.726858	cDC
TSPO	3.40898e-05	-0.326923	0.156	0.194	0.959799	cDC
XPC	1.98838e-09	-0.328727	0.069	0.122	5.59828e-05	cDC
CIB1	4.68043e-09	-0.329091	0.102	0.161	0.000131778	cDC
SYF2	4.26029e-06	-0.329472	0.116	0.158	0.119948	cDC
ACP5	1.36857e-10	-0.329964	0.054	0.109	3.8532e-06	cDC
CD53	4.38543e-05	-0.331675	0.157	0.193	1	cDC
TOMM7	3.28876e-07	-0.331732	0.416	0.427	0.0092595	cDC
LMNA	8.52227e-05	-0.331893	0.124	0.161	1	cDC
FLNA	0.000104881	-0.332974	0.125	0.159	1	cDC
TMEM43	1.93252e-08	-0.333444	0.103	0.157	0.000544101	cDC
LOC102145938	8.58556e-10	-0.334136	0.055	0.107	2.41726e-05	cDC
CCDC167	3.23529e-06	-0.334338	0.069	0.107	0.0910895	cDC
KMT2A	1.2175e-07	-0.335018	0.06	0.104	0.00342787	cDC
TMEM50A	1.56714e-07	-0.335317	0.139	0.191	0.00441229	cDC
REXO2	4.1629e-08	-0.335993	0.099	0.151	0.00117207	cDC
SOS1	1.09031e-07	-0.338263	0.061	0.105	0.00306977	cDC
FGFR1OP2	8.32691e-07	-0.338394	0.113	0.159	0.0234444	cDC
KAT6A	3.09109e-06	-0.339355	0.08	0.12	0.0870295	cDC
IL2RG	6.99239e-05	-0.33983	0.142	0.176	1	cDC
SLFN5	2.53027e-10	-0.340348	0.052	0.106	7.12397e-06	cDC
LPXN	1.25833e-09	-0.340421	0.095	0.153	3.54282e-05	cDC
EFR3A	9.03868e-08	-0.342085	0.105	0.156	0.00254484	cDC
KCNA3	5.80476e-09	-0.342865	0.056	0.104	0.000163433	cDC
RTN3	1.54562e-07	-0.3435	0.126	0.177	0.00435171	cDC
ZEB2	2.48273e-09	-0.343747	0.066	0.12	6.99014e-05	cDC
GPR171	7.6695e-08	-0.343916	0.075	0.122	0.00215935	cDC
FXYD5	1.90109e-07	-0.344252	0.169	0.22	0.00535252	cDC
LBR	1.70849e-05	-0.344961	0.11	0.147	0.481026	cDC
RBL2	1.64694e-09	-0.346177	0.094	0.153	4.63697e-05	cDC
VPS37B	1.2427e-12	-0.347191	0.059	0.124	3.49882e-08	cDC
AKAP9	3.05595e-05	-0.347365	0.075	0.11	0.860403	cDC
SRGN	5.46391e-22	-0.348379	0.688	0.689	1.53836e-17	cDC
LAPTM4A	1.13167e-09	-0.348891	0.099	0.157	3.18621e-05	cDC
SMC6	7.25324e-11	-0.349385	0.053	0.109	2.04215e-06	cDC
SYNE1	8.57998e-11	-0.349571	0.061	0.12	2.41569e-06	cDC
PRKCB	4.01715e-10	-0.350748	0.063	0.118	1.13103e-05	cDC
AGTRAP	1.50176e-15	-0.351276	0.044	0.116	4.2282e-11	cDC
APOBEC3H	5.13932e-10	-0.352255	0.055	0.108	1.44698e-05	cDC
VDAC3	3.10886e-16	-0.354252	0.071	0.154	8.75299e-12	cDC
MGST3	0.0016968	-0.354307	0.175	0.197	1	cDC
USP47	7.82872e-09	-0.355248	0.078	0.131	0.000220418	cDC
SORT1	3.26296e-16	-0.356918	0.034	0.105	9.18686e-12	cDC
GOLGA4	7.31131e-06	-0.356961	0.072	0.109	0.20585	cDC
NCF1	8.38949e-12	-0.357196	0.058	0.12	2.36206e-07	cDC
HECA	1.0583e-09	-0.357548	0.078	0.135	2.97963e-05	cDC
RAB37	8.72419e-12	-0.358618	0.044	0.101	2.4563e-07	cDC
HMGB2	2.46113e-08	-0.360358	0.094	0.148	0.000692931	cDC
DENND2D	3.54623e-12	-0.361057	0.068	0.133	9.98441e-08	cDC
CCDC109B	9.16434e-13	-0.362932	0.062	0.127	2.58022e-08	cDC
TIGIT	5.59178e-08	-0.363508	0.065	0.111	0.00157437	cDC
LMAN1	1.92824e-10	-0.363517	0.08	0.14	5.42896e-06	cDC
CREM	6.20285e-06	-0.364115	0.419	0.422	0.174641	cDC
ZCCHC6	1.29413e-05	-0.364311	0.068	0.104	0.364361	cDC
ITCH	3.68077e-09	-0.365774	0.071	0.124	0.000103632	cDC
NUCB2	1.3819e-12	-0.366899	0.054	0.118	3.89073e-08	cDC
TNIK	1.54313e-12	-0.36864	0.046	0.107	4.34468e-08	cDC
SKIL	0.000302149	-0.369509	0.16	0.189	1	cDC
LCP2	6.07181e-09	-0.370955	0.089	0.143	0.000170952	cDC
TMEM263	1.2767e-06	-0.371456	0.074	0.115	0.0359455	cDC
ANXA6	4.46825e-10	-0.371782	0.102	0.163	1.25804e-05	cDC
CD8B	1.33544e-08	-0.373306	0.057	0.104	0.000375994	cDC
PTPRC	4.38555e-15	-0.374906	0.478	0.51	1.23475e-10	cDC
PARP8	2.77726e-07	-0.374937	0.079	0.124	0.00781938	cDC
FAM65B	0.00343992	-0.37536	0.099	0.12	1	cDC
EMB	1.96961e-09	-0.376711	0.125	0.185	5.54545e-05	cDC
ITK	1.6724e-10	-0.377343	0.06	0.116	4.70864e-06	cDC
GIMAP4	3.62185e-16	-0.377411	0.058	0.137	1.01973e-11	cDC
FKBP5	4.96591e-07	-0.377671	0.122	0.169	0.0139815	cDC
CDC42SE2	1.00883e-05	-0.379554	0.144	0.184	0.284037	cDC
CASP1	9.21099e-17	-0.381815	0.04	0.114	2.59335e-12	cDC
ARRDC3	1.26625e-11	-0.382246	0.049	0.107	3.56512e-07	cDC
NCF2	9.85553e-13	-0.382324	0.056	0.12	2.77483e-08	cDC
LYZ	3.06976e-18	-0.382441	0.603	0.352	8.64291e-14	cDC
2020-09-01	2.13221e-09	-0.382612	0.085	0.14	6.00324e-05	cDC
SDC2	2.50264e-13	-0.383318	0.041	0.103	7.04619e-09	cDC
ETS2	1.25719e-08	-0.385481	0.099	0.154	0.000353961	cDC
CARD16	9.19669e-12	-0.386016	0.09	0.158	2.58933e-07	cDC
SEC62	4.52883e-08	-0.386369	0.129	0.183	0.00127509	cDC
ITGAM	1.30826e-13	-0.387614	0.049	0.115	3.68341e-09	cDC
MIER1	8.19694e-09	-0.38851	0.111	0.166	0.000230785	cDC
BCL11B	2.80907e-12	-0.390393	0.043	0.102	7.90895e-08	cDC
NR1D2	5.38726e-10	-0.391282	0.064	0.118	1.51678e-05	cDC
CD82	1.3208e-15	-0.391878	0.053	0.127	3.71872e-11	cDC
SH2D2A	5.88498e-13	-0.39323	0.055	0.12	1.65692e-08	cDC
KMT2E	0.000311031	-0.394056	0.108	0.137	1	cDC
CCR5	1.81291e-12	-0.398371	0.045	0.104	5.10425e-08	cDC
TSC22D1	7.58101e-12	-0.398827	0.05	0.109	2.13443e-07	cDC
LAPTM5	3.46631e-09	-0.398875	0.159	0.217	9.75939e-05	cDC
CD6	6.20837e-10	-0.399592	0.059	0.112	1.74797e-05	cDC
PLD3	3.59547e-12	-0.401667	0.081	0.146	1.0123e-07	cDC
NFKBIZ	0.00515926	-0.401827	0.139	0.159	1	cDC
LOC102119220	3.26951e-12	-0.403502	0.185	0.259	9.20529e-08	cDC
IFI6	3.18038e-09	-0.403889	0.268	0.331	8.95435e-05	cDC
LOC102135442	9.16884e-14	-0.405923	0.049	0.115	2.58149e-09	cDC
PTP4A1	3.61622e-09	-0.408165	0.121	0.178	0.000101815	cDC
LOC102116700	1.81445e-12	-0.409469	0.082	0.152	5.10859e-08	cDC
LOC102115795	1.90893e-12	-0.410691	0.088	0.157	5.37458e-08	cDC
CTSC	1.28757e-06	-0.410857	0.142	0.188	0.0362515	cDC
GNS	5.49904e-11	-0.410951	0.084	0.146	1.54825e-06	cDC
RASGRP1	1.17121e-12	-0.411335	0.045	0.105	3.29754e-08	cDC
CD3E	3.22963e-16	-0.411974	0.06	0.139	9.09301e-12	cDC
CD247	2.19369e-14	-0.413432	0.06	0.131	6.17633e-10	cDC
SATB1	1.66123e-07	-0.415422	0.075	0.12	0.00467719	cDC
CAMK4	2.0189e-12	-0.415749	0.046	0.106	5.6842e-08	cDC
LPIN1	1.62332e-13	-0.417159	0.046	0.111	4.57047e-09	cDC
RASA2	3.4894e-11	-0.417301	0.064	0.123	9.82442e-07	cDC
FCMR	3.74651e-11	-0.418034	0.058	0.116	1.05483e-06	cDC
SNRK	8.27146e-12	-0.421332	0.07	0.133	2.32883e-07	cDC
OPTN	3.0739e-16	-0.421532	0.067	0.148	8.65457e-12	cDC
ITGA6	1.7618e-12	-0.421777	0.054	0.117	4.96034e-08	cDC
APOL6	5.96708e-15	-0.422964	0.071	0.148	1.68003e-10	cDC
LOC102129822	2.45073e-13	-0.424039	0.054	0.12	6.90003e-09	cDC
TAGAP	3.22623e-12	-0.424357	0.055	0.117	9.08345e-08	cDC
RNF13	7.97054e-11	-0.424902	0.093	0.155	2.24411e-06	cDC
PRDX1	0.0015354	-0.425671	0.301	0.302	1	cDC
CPD	3.43544e-13	-0.42632	0.04	0.101	9.67248e-09	cDC
GPX4	3.01208e-12	-0.427047	0.277	0.339	8.48052e-08	cDC
TMEM123	1.55844e-08	-0.427155	0.128	0.183	0.00043878	cDC
LOC102138723	7.87302e-14	-0.427539	0.062	0.132	2.21665e-09	cDC
SYTL3	3.87722e-12	-0.42793	0.051	0.112	1.09163e-07	cDC
GNG2	1.20633e-12	-0.428299	0.086	0.156	3.39643e-08	cDC
LOC102116921	1.12468e-16	-0.428399	0.063	0.145	3.16654e-12	cDC
GIMAP8	1.84036e-15	-0.428727	0.052	0.125	5.18153e-11	cDC
LNPEP	1.73091e-11	-0.42976	0.073	0.135	4.87339e-07	cDC
LTA4H	6.84419e-11	-0.431745	0.064	0.123	1.92698e-06	cDC
SCARB2	4.24196e-16	-0.433128	0.066	0.145	1.19432e-11	cDC
LOC107126693	3.62175e-13	-0.434175	0.071	0.139	1.0197e-08	cDC
BIN2	8.30537e-11	-0.434186	0.107	0.171	2.33838e-06	cDC
RNF149	9.80713e-09	-0.435796	0.082	0.135	0.00027612	cDC
BCLAF1	5.12912e-06	-0.438374	0.087	0.125	0.14441	cDC
TNFRSF1B	1.34338e-06	-0.439633	0.144	0.188	0.0378229	cDC
LOC102145931	2.68936e-14	-0.44598	0.188	0.271	7.57189e-10	cDC
OSM	2.66335e-13	-0.448576	0.044	0.108	7.49867e-09	cDC
FRMD4B	1.3211e-16	-0.450519	0.05	0.126	3.71956e-12	cDC
GPRIN3	5.62692e-14	-0.450639	0.052	0.119	1.58426e-09	cDC
SKAP1	1.78037e-15	-0.453198	0.075	0.153	5.01262e-11	cDC
SH3KBP1	1.47098e-13	-0.455195	0.073	0.143	4.14154e-09	cDC
CSF1R	8.15507e-20	-0.456593	0.04	0.126	2.29606e-15	cDC
LBH	1.08367e-16	-0.458691	0.07	0.154	3.05106e-12	cDC
HEXB	1.05335e-08	-0.459593	0.119	0.171	0.000296571	cDC
ATP2B4	1.68889e-16	-0.463912	0.059	0.138	4.75507e-12	cDC
PRDM1	2.00201e-15	-0.464726	0.038	0.107	5.63666e-11	cDC
FTH1	3.30331e-06	-0.470227	0.177	0.215	0.0930048	cDC
SETX	9.62011e-12	-0.470459	0.066	0.127	2.70854e-07	cDC
LOC102145385	1.21697e-08	-0.471233	0.164	0.223	0.000342637	cDC
CALCOCO2	1.08323e-17	-0.471612	0.047	0.127	3.04982e-13	cDC
ITM2A	1.31767e-05	-0.472342	0.115	0.153	0.37099	cDC
RMDN3	4.09146e-13	-0.478223	0.055	0.12	1.15195e-08	cDC
KLRD1	7.93354e-08	-0.479586	0.069	0.114	0.00223369	cDC
JUN	9.02035e-08	-0.481083	0.225	0.277	0.00253968	cDC
SERPINA1	1.63529e-13	-0.481297	0.079	0.152	4.60415e-09	cDC
SDF4	2.30335e-13	-0.484386	0.117	0.19	6.48508e-09	cDC
IL2RB	5.60882e-18	-0.494679	0.054	0.138	1.57916e-13	cDC
SLA	1.09205e-18	-0.495769	0.05	0.134	3.07468e-14	cDC
SH2D1A	2.64549e-17	-0.49584	0.071	0.156	7.44838e-13	cDC
TSC22D3	3.59594e-10	-0.496774	0.183	0.245	1.01244e-05	cDC
LOC102130734	6.10424e-10	-0.496866	0.065	0.119	1.71865e-05	cDC
CD63	2.08986e-06	-0.499402	0.293	0.31	0.05884	cDC
TLR4	2.36778e-17	-0.504781	0.056	0.137	6.66648e-13	cDC
TGFBR2	1.48811e-20	-0.504934	0.038	0.124	4.18979e-16	cDC
PRKCH	3.22124e-16	-0.505536	0.054	0.13	9.06941e-12	cDC
DNASE2	2.05001e-13	-0.511802	0.06	0.128	5.77179e-09	cDC
SPOCK2	2.35389e-15	-0.512136	0.063	0.138	6.62737e-11	cDC
LOC102136964	5.1725e-23	-0.513701	0.05	0.148	1.45632e-18	cDC
TOB1	1.093e-07	-0.515792	0.123	0.17	0.00307734	cDC
FIS1	2.01632e-24	-0.517868	0.074	0.183	5.67695e-20	cDC
RARRES3	7.97715e-15	-0.519131	0.117	0.2	2.24597e-10	cDC
ANXA1	1.01875e-12	-0.52284	0.217	0.289	2.8683e-08	cDC
TMEM154	2.40296e-14	-0.522859	0.066	0.138	6.76553e-10	cDC
FCGR2B	3.41736e-18	-0.524328	0.028	0.101	9.62156e-14	cDC
LOC102128672	2.48912e-12	-0.528685	0.054	0.118	7.00811e-08	cDC
CD27	4.98864e-19	-0.530888	0.064	0.153	1.40455e-14	cDC
S100A6	1.32254e-11	-0.533366	0.311	0.366	3.7236e-07	cDC
CD36	4.68366e-17	-0.537021	0.035	0.108	1.31869e-12	cDC
CD68	5.32801e-12	-0.538523	0.084	0.15	1.5001e-07	cDC
IGSF6	5.78897e-19	-0.539362	0.051	0.135	1.62989e-14	cDC
GIMAP6	7.60965e-19	-0.540593	0.078	0.168	2.1425e-14	cDC
LAT	6.64229e-19	-0.543409	0.069	0.158	1.87014e-14	cDC
TUBA4A	1.70529e-16	-0.543962	0.074	0.154	4.80124e-12	cDC
SNX10	1.01761e-09	-0.544966	0.088	0.144	2.86507e-05	cDC
ASAH1	2.09663e-17	-0.54548	0.068	0.152	5.90306e-13	cDC
SH3BGRL3	5.18252e-28	-0.546111	0.336	0.447	1.45914e-23	cDC
STK17A	9.70407e-14	-0.547522	0.163	0.24	2.73218e-09	cDC
NR3C1	5.11093e-13	-0.547723	0.085	0.154	1.43898e-08	cDC
CD14	2.9516e-17	-0.548039	0.057	0.137	8.31023e-13	cDC
LOC102135658	1.6135e-08	-0.551901	0.193	0.247	0.000454281	cDC
SYTL2	1.63113e-14	-0.552441	0.053	0.123	4.59246e-10	cDC
CREG1	2.06316e-14	-0.556929	0.092	0.168	5.80884e-10	cDC
PRF1	1.19635e-13	-0.558826	0.052	0.117	3.36832e-09	cDC
STK17B	1.18356e-14	-0.560045	0.324	0.375	3.3323e-10	cDC
SCML4	4.11415e-18	-0.560628	0.059	0.143	1.15834e-13	cDC
C7H15orf48	5.71416e-08	-0.563065	0.169	0.223	0.00160882	cDC
CD28	3.95105e-19	-0.569797	0.062	0.15	1.11242e-14	cDC
MS4A7	1.38471e-06	-0.571899	0.11	0.152	0.0389865	cDC
PLXDC2	3.68632e-22	-0.571947	0.034	0.124	1.03788e-17	cDC
LOC102133757	4.85842e-20	-0.572145	0.044	0.13	1.36789e-15	cDC
ISG20	1.12828e-14	-0.572912	0.103	0.181	3.17666e-10	cDC
LY6E	6.74626e-25	-0.572995	0.11	0.227	1.89941e-20	cDC
CTSA	1.06113e-17	-0.573517	0.099	0.187	2.9876e-13	cDC
ALDH1A1	7.77972e-24	-0.57355	0.04	0.137	2.19038e-19	cDC
TNFSF10	3.88848e-17	-0.574413	0.05	0.129	1.0948e-12	cDC
LST1	6.74006e-23	-0.57761	0.068	0.172	1.89766e-18	cDC
ALOX5AP	3.27639e-11	-0.578276	0.094	0.158	9.22467e-07	cDC
ABLIM1	9.93375e-18	-0.581743	0.057	0.139	2.79685e-13	cDC
PAG1	4.27568e-20	-0.583501	0.055	0.145	1.20382e-15	cDC
ITM2C	5.63465e-13	-0.584207	0.066	0.131	1.58644e-08	cDC
NUPR1	1.35406e-23	-0.587705	0.042	0.14	3.81235e-19	cDC
SEMA4D	1.59086e-21	-0.588554	0.059	0.155	4.47907e-17	cDC
CXCR4	7.08514e-24	-0.590813	0.32	0.424	1.99482e-19	cDC
FAM46C	2.3231e-10	-0.596307	0.228	0.276	6.54068e-06	cDC
IL7R	1.06601e-10	-0.597522	0.129	0.195	3.00135e-06	cDC
LOC102124370	1.46495e-22	-0.597617	0.071	0.173	4.12458e-18	cDC
LOC101867429	2.17088e-22	-0.604761	0.129	0.236	6.11212e-18	cDC
CLEC2D	2.17133e-17	-0.608686	0.07	0.152	6.11337e-13	cDC
FCGR1A	3.68512e-20	-0.609206	0.038	0.123	1.03755e-15	cDC
NKG7	1.21032e-15	-0.610884	0.094	0.175	3.40765e-11	cDC
TXNIP	2.5524e-15	-0.615854	0.159	0.243	7.18628e-11	cDC
LOC102137723	2.33177e-18	-0.615923	0.073	0.16	6.56509e-14	cDC
ARID5B	2.41109e-19	-0.616921	0.054	0.141	6.78843e-15	cDC
GZMK	5.48039e-10	-0.619392	0.099	0.158	1.543e-05	cDC
SORL1	6.13988e-21	-0.622534	0.046	0.135	1.72868e-16	cDC
RARRES1	3.74027e-13	-0.627228	0.046	0.109	1.05307e-08	cDC
KIAA1551	7.73204e-17	-0.629563	0.046	0.12	2.17695e-12	cDC
ITM2B	1.6277e-24	-0.630934	0.341	0.424	4.5828e-20	cDC
RAC2	7.85597e-21	-0.634186	0.136	0.237	2.21185e-16	cDC
ICOS	6.1709e-20	-0.636092	0.058	0.147	1.73742e-15	cDC
RNF213	1.48487e-16	-0.637034	0.098	0.183	4.18066e-12	cDC
PECAM1	9.94666e-20	-0.641935	0.075	0.169	2.80048e-15	cDC
SLC2A3	4.69861e-17	-0.6446	0.143	0.233	1.32289e-12	cDC
HCST	2.09131e-26	-0.649216	0.094	0.213	5.88809e-22	cDC
LOC102140945	1.08218e-21	-0.652769	0.053	0.148	3.04686e-17	cDC
FTL	1.34204e-13	-0.660667	0.315	0.372	3.77852e-09	cDC
OLR1	1.37238e-17	-0.662784	0.052	0.131	3.86393e-13	cDC
GIMAP7	8.84908e-21	-0.665568	0.083	0.18	2.49146e-16	cDC
LOC102147203	2.10175e-13	-0.672112	0.185	0.265	5.91747e-09	cDC
PRSS57	3.0738e-12	-0.673996	0.046	0.103	8.65428e-08	cDC
RGCC	6.23102e-21	-0.678498	0.096	0.196	1.75434e-16	cDC
GPX1	3.56411e-15	-0.680535	0.136	0.215	1.00347e-10	cDC
LOC102133263	1.33548e-22	-0.68519	0.085	0.189	3.76005e-18	cDC
LTB	2.21392e-21	-0.692322	0.088	0.189	6.23329e-17	cDC
KLRB1	3.55097e-14	-0.693453	0.055	0.123	9.99775e-10	cDC
LIPA	1.63454e-19	-0.69387	0.062	0.15	4.60205e-15	cDC
CPM	6.40837e-21	-0.697995	0.032	0.117	1.80428e-16	cDC
C1QA	3.9102e-13	-0.700183	0.085	0.155	1.10092e-08	cDC
MS4A1	3.94418e-10	-0.703491	0.051	0.103	1.11048e-05	cDC
LAMP1	7.17586e-30	-0.716859	0.066	0.19	2.02036e-25	cDC
PDE4D	1.06694e-21	-0.718537	0.062	0.159	3.00396e-17	cDC
RORA	2.7806e-22	-0.72092	0.03	0.118	7.82878e-18	cDC
FABP5	4.02298e-15	-0.721642	0.11	0.191	1.13267e-10	cDC
ALDH2	5.34986e-27	-0.733832	0.036	0.141	1.50625e-22	cDC
FCER1G	8.77239e-20	-0.73429	0.131	0.224	2.46987e-15	cDC
CTSL	3.93269e-23	-0.736547	0.052	0.151	1.10725e-18	cDC
C1QC	1.12232e-15	-0.736997	0.074	0.151	3.1599e-11	cDC
FYB	3.71371e-28	-0.74367	0.108	0.234	1.0456e-23	cDC
GZMH	3.43859e-10	-0.746242	0.098	0.157	9.68135e-06	cDC
NPC2	4.61113e-12	-0.753106	0.146	0.212	1.29826e-07	cDC
LOC101925857	8.48372e-27	-0.782367	0.079	0.196	2.38859e-22	cDC
DHRS7	3.05458e-29	-0.783949	0.078	0.2	8.60016e-25	cDC
GLUL	8.41126e-26	-0.787515	0.094	0.211	2.36819e-21	cDC
CTSD	4.41606e-27	-0.796729	0.047	0.158	1.24334e-22	cDC
JCHAIN	1.12966e-05	-0.798888	0.082	0.121	0.318057	cDC
HOPX	5.39942e-24	-0.80091	0.071	0.174	1.52021e-19	cDC
CD3D	1.03919e-35	-0.811233	0.159	0.31	2.92585e-31	cDC
C5AR1	3.23762e-26	-0.815466	0.053	0.16	9.11553e-22	cDC
PIK3R1	3.38083e-20	-0.829187	0.104	0.2	9.51874e-16	cDC
G0S2	1.09462e-15	-0.849367	0.09	0.17	3.0819e-11	cDC
LGALS3	6.36508e-30	-0.849916	0.137	0.272	1.79209e-25	cDC
CD3G	3.4245e-31	-0.851306	0.107	0.239	9.64167e-27	cDC
IFITM1	1.10542e-46	-0.862201	0.185	0.362	3.11231e-42	cDC
CCL5	9.96211e-23	-0.871824	0.131	0.243	2.80483e-18	cDC
GNLY	4.67426e-10	-0.875992	0.095	0.155	1.31604e-05	cDC
CD69	6.51328e-20	-0.894679	0.153	0.253	1.83381e-15	cDC
LOC102128706	8.11373e-06	-0.908783	0.074	0.113	0.228442	cDC
C1QB	1.25564e-16	-0.927233	0.114	0.197	3.53527e-12	cDC
ETS1	1.9996e-42	-0.928093	0.133	0.298	5.62989e-38	cDC
S100A4	9.71598e-59	-0.931897	0.209	0.424	2.73554e-54	cDC
ADAMDEC1	3.05928e-23	-0.94779	0.044	0.139	8.61341e-19	cDC
CD52	1.18065e-81	-0.966273	0.256	0.501	3.32412e-77	cDC
CTSB	6.99994e-29	-0.976212	0.168	0.299	1.97083e-24	cDC
APOC1	4.49675e-22	-0.979674	0.114	0.221	1.26606e-17	cDC
GZMB	9.64122e-26	-1.00773	0.188	0.306	2.71448e-21	cDC
APOE	1.58675e-21	-1.03592	0.173	0.272	4.46748e-17	cDC
LOC102122418	1.49496e-39	-1.03753	0.064	0.212	4.20906e-35	cDC
ZFP36L2	7.98663e-52	-1.04317	0.16	0.35	2.24863e-47	cDC
GPNMB	2.98937e-26	-1.07086	0.058	0.166	8.41658e-22	cDC
FN1	1.17927e-20	-1.12865	0.048	0.135	3.32023e-16	cDC
CFD	3.24425e-39	-1.23682	0.07	0.219	9.13418e-35	cDC
CPA3	1.02712e-10	-1.54649	0.049	0.102	2.89187e-06	cDC

## Sheet: Macrophages
Gene_ID	p_val	avg_logFC	pct.1	pct.2	p_val_adj	Cluster annotation
APOC1	0	2.37664	0.637	0.087	0	Macrophages
LYZ	0	2.30515	0.944	0.168	0	Macrophages
APOE	0	2.29833	0.721	0.128	0	Macrophages
CTSB	0	2.29329	0.795	0.14	0	Macrophages
PSAP	0	2.20265	0.903	0.166	0	Macrophages
C1QB	0	2.15061	0.563	0.08	0	Macrophages
GPNMB	0	2.13362	0.527	0.049	0	Macrophages
ADAMDEC1	0	1.97335	0.451	0.039	0	Macrophages
C1QC	0	1.96982	0.483	0.045	0	Macrophages
CFD	0	1.93235	0.63	0.086	0	Macrophages
LGALS3	0	1.92299	0.69	0.138	0	Macrophages
AIF1	0	1.90789	0.71	0.073	0	Macrophages
FTL	0	1.90603	0.826	0.227	0	Macrophages
C1QA	0	1.89913	0.476	0.052	0	Macrophages
IL1B	0	1.8948	0.5	0.051	0	Macrophages
LOC102122418	0	1.85691	0.657	0.068	0	Macrophages
FABP4	0	1.85533	0.201	0.032	0	Macrophages
IDO1	0	1.8525	0.445	0.065	0	Macrophages
CXCL9	0	1.8383	0.266	0.042	0	Macrophages
IFI30	0	1.8294	0.775	0.124	0	Macrophages
GRN	0	1.82144	0.585	0.069	0	Macrophages
MS4A7	0	1.81984	0.493	0.042	0	Macrophages
LGMN	0	1.80634	0.449	0.048	0	Macrophages
GPX1	0	1.79592	0.63	0.083	0	Macrophages
CD68	0	1.77642	0.508	0.035	0	Macrophages
C5AR1	0	1.73909	0.539	0.038	0	Macrophages
FCER1G	0	1.71935	0.653	0.087	0	Macrophages
FABP5	0	1.68902	0.498	0.092	0	Macrophages
MPEG1	0	1.68513	0.578	0.049	0	Macrophages
CXCL10	0	1.67448	0.356	0.073	0	Macrophages
MRC1	0	1.66657	0.31	0.02	0	Macrophages
CPM	0	1.6512	0.384	0.031	0	Macrophages
LIPA	0	1.64951	0.469	0.047	0	Macrophages
OLR1	0	1.61985	0.444	0.031	0	Macrophages
G0S2	0	1.58923	0.487	0.069	0	Macrophages
CREG1	0	1.55949	0.502	0.061	0	Macrophages
CTSD	0	1.55153	0.417	0.074	0	Macrophages
FN1	0	1.5465	0.41	0.047	0	Macrophages
MNDA	0	1.53568	0.608	0.077	0	Macrophages
CSTB	0	1.53354	0.542	0.096	0	Macrophages
CTSC	0	1.52002	0.501	0.088	0	Macrophages
FAM26F	0	1.51918	0.447	0.075	0	Macrophages
LOC102144039	0	1.50845	0.966	0.362	0	Macrophages
AREG	0	1.50838	0.275	0.052	0	Macrophages
PRDX1	0	1.50634	0.657	0.189	0	Macrophages
DNASE2	0	1.50248	0.4	0.04	0	Macrophages
LOC102132662	0	1.47707	0.649	0.116	0	Macrophages
CHIT1	0	1.4714	0.213	0.031	0	Macrophages
LOC102136862	0	1.46871	0.795	0.196	0	Macrophages
FTH1	0	1.44188	0.574	0.101	0	Macrophages
CTSH	0	1.4412	0.682	0.149	0	Macrophages
RETN	0	1.43911	0.216	0.018	0	Macrophages
LAMP1	0	1.43467	0.529	0.08	0	Macrophages
SNX10	0	1.42878	0.424	0.055	0	Macrophages
CXCL11	0	1.42556	0.207	0.038	0	Macrophages
SAT1	0	1.42449	0.826	0.225	0	Macrophages
FUCA1	0	1.42165	0.381	0.059	0	Macrophages
ASAH1	0	1.4066	0.455	0.054	0	Macrophages
MGST3	0	1.40009	0.523	0.093	0	Macrophages
EREG	0	1.381	0.211	0.023	0	Macrophages
LOC102139994	0	1.36497	0.616	0.107	0	Macrophages
HEXB	0	1.35833	0.484	0.072	0	Macrophages
INSIG1	0	1.34168	0.389	0.067	0	Macrophages
GNG10	0	1.34121	0.532	0.071	0	Macrophages
CTSL	0	1.33957	0.379	0.078	0	Macrophages
CTSS	0	1.33557	0.735	0.189	0	Macrophages
ANXA5	0	1.31006	0.605	0.137	0	Macrophages
SOD2	0	1.30241	0.712	0.161	0	Macrophages
CD63	0	1.29694	0.691	0.189	0	Macrophages
CTSA	0	1.28843	0.498	0.088	0	Macrophages
VMO1	0	1.28501	0.478	0.079	0	Macrophages
LOC102129822	0	1.27714	0.386	0.034	0	Macrophages
LITAF	0	1.27195	0.524	0.08	0	Macrophages
S100A6	0	1.25694	0.7	0.259	0	Macrophages
ALDH2	0	1.25222	0.38	0.064	0	Macrophages
IGSF6	0	1.24899	0.432	0.04	0	Macrophages
TNFSF13B	0	1.24734	0.484	0.066	0	Macrophages
LTA4H	0	1.24502	0.357	0.048	0	Macrophages
PLAC8	0	1.24491	0.641	0.173	0	Macrophages
CD74	0	1.24349	0.982	0.483	0	Macrophages
CPVL	0	1.2432	0.4	0.046	0	Macrophages
TSPO	0	1.23822	0.522	0.089	0	Macrophages
CTSZ	0	1.23169	0.442	0.061	0	Macrophages
LOC102140945	0	1.22922	0.423	0.059	0	Macrophages
ATP6V0C	0	1.22765	0.574	0.119	0	Macrophages
CD14	0	1.22443	0.412	0.049	0	Macrophages
TNFSF13	0	1.21792	0.457	0.045	0	Macrophages
LAP3	0	1.21491	0.533	0.106	0	Macrophages
GNS	0	1.21092	0.421	0.058	0	Macrophages
LOC102136468	0	1.20704	0.813	0.255	0	Macrophages
RMDN3	0	1.20597	0.331	0.052	0	Macrophages
GLUL	0	1.19735	0.548	0.102	0	Macrophages
PLA2G2D	0	1.19675	0.26	0.029	0	Macrophages
CSF1R	0	1.19059	0.402	0.037	0	Macrophages
LOC102116700	0	1.18123	0.412	0.068	0	Macrophages
LOC102126012	0	1.17873	0.388	0.045	0	Macrophages
KLF4	0	1.17853	0.386	0.047	0	Macrophages
PPT1	0	1.17362	0.481	0.078	0	Macrophages
CCL18	0	1.17227	0.245	0.03	0	Macrophages
CD36	0	1.17032	0.317	0.04	0	Macrophages
SCARB2	0	1.16059	0.424	0.056	0	Macrophages
SDCBP	0	1.15506	0.504	0.096	0	Macrophages
LOC102135658	0	1.14857	0.519	0.16	0	Macrophages
THBS1	0	1.14528	0.163	0.034	0	Macrophages
LOC102140649	0	1.1277	0.482	0.082	0	Macrophages
ANXA2	0	1.11519	0.601	0.174	0	Macrophages
LOC102141176	0	1.08864	0.409	0.074	0	Macrophages
PLXDC2	0	1.08526	0.37	0.044	0	Macrophages
SDC2	0	1.08143	0.327	0.031	0	Macrophages
PRCP	0	1.07662	0.431	0.059	0	Macrophages
KCTD12	0	1.07405	0.356	0.04	0	Macrophages
NUPR1	0	1.07067	0.383	0.061	0	Macrophages
VIM	0	1.06604	0.846	0.376	0	Macrophages
LOC102140782	0	1.0645	0.423	0.074	0	Macrophages
TXN	0	1.06359	0.531	0.142	0	Macrophages
PYCARD	0	1.06161	0.473	0.093	0	Macrophages
CDKN1A	0	1.05986	0.478	0.12	0	Macrophages
TYROBP	0	1.05939	0.745	0.204	0	Macrophages
CLEC7A	0	1.05895	0.332	0.028	0	Macrophages
WARS	0	1.05744	0.347	0.086	0	Macrophages
MCEMP1	0	1.05606	0.174	0.024	0	Macrophages
RNASE6	0	1.04523	0.429	0.075	0	Macrophages
STOM	0	1.04333	0.374	0.047	0	Macrophages
OAZ1	0	1.0348	0.891	0.478	0	Macrophages
SGK1	0	1.03464	0.324	0.063	0	Macrophages
TMEM176B	0	1.01204	0.304	0.046	0	Macrophages
CNDP2	0	1.00916	0.401	0.067	0	Macrophages
ITGAX	0	0.997517	0.337	0.045	0	Macrophages
MSR1	0	0.99439	0.275	0.02	0	Macrophages
S100A8	0	0.993975	0.161	0.042	0	Macrophages
HSBP1	0	0.993449	0.457	0.101	0	Macrophages
LOC102144414	0	0.989985	0.415	0.072	0	Macrophages
TLR4	0	0.984387	0.395	0.054	0	Macrophages
NPC2	0	0.970189	0.568	0.098	0	Macrophages
LILRB4	0	0.966951	0.234	0.02	0	Macrophages
CXCL16	0	0.965595	0.411	0.065	0	Macrophages
CD163	0	0.965147	0.302	0.022	0	Macrophages
CD86	0	0.9575	0.403	0.076	0	Macrophages
NINJ1	0	0.953516	0.365	0.069	0	Macrophages
GABARAP	0	0.9495	0.625	0.192	0	Macrophages
CAPG	0	0.949006	0.501	0.134	0	Macrophages
LRP1	0	0.944283	0.315	0.029	0	Macrophages
MAN2B1	0	0.939605	0.409	0.076	0	Macrophages
ATP6V1F	0	0.930439	0.418	0.098	0	Macrophages
IL1RN	0	0.928102	0.216	0.041	0	Macrophages
CST3	0	0.927706	0.769	0.19	0	Macrophages
APOL2	0	0.927569	0.451	0.131	0	Macrophages
ATF3	0	0.924091	0.375	0.079	0	Macrophages
LHFPL2	0	0.919683	0.293	0.026	0	Macrophages
GSTP1	0	0.916241	0.534	0.183	0	Macrophages
APOBEC3A	0	0.914598	0.198	0.033	0	Macrophages
GRB2	0	0.913613	0.521	0.149	0	Macrophages
RNF13	0	0.898524	0.394	0.078	0	Macrophages
RAC1	0	0.89228	0.48	0.128	0	Macrophages
MAFB	0	0.884262	0.263	0.021	0	Macrophages
MMP14	0	0.869742	0.291	0.031	0	Macrophages
LOC102130734	0	0.867045	0.335	0.05	0	Macrophages
LOC102119047	0	0.862297	0.325	0.051	0	Macrophages
PSME2	0	0.860379	0.494	0.153	0	Macrophages
LOC102144782	0	0.855546	0.394	0.087	0	Macrophages
FGL2	0	0.852772	0.457	0.142	0	Macrophages
LOC102129811	0	0.852491	0.281	0.036	0	Macrophages
SLC7A7	0	0.852084	0.315	0.027	0	Macrophages
IL13RA1	0	0.851744	0.331	0.057	0	Macrophages
GPX4	0	0.850094	0.63	0.245	0	Macrophages
LOC102144668	0	0.848379	0.361	0.07	0	Macrophages
CALM2	0	0.847473	0.613	0.242	0	Macrophages
MARCO	0	0.842668	0.173	0.013	0	Macrophages
CECR1	0	0.84242	0.319	0.033	0	Macrophages
S100A11	0	0.841288	0.546	0.204	0	Macrophages
ATOX1	0	0.839643	0.375	0.091	0	Macrophages
TYMP	0	0.836736	0.32	0.045	0	Macrophages
CXCL8	0	0.833204	0.378	0.091	0	Macrophages
TGFBI	0	0.832205	0.286	0.032	0	Macrophages
NCF2	0	0.831961	0.341	0.049	0	Macrophages
RNASEK	0	0.830164	0.441	0.116	0	Macrophages
CD93	0	0.829863	0.294	0.033	0	Macrophages
MARCKS	0	0.827716	0.266	0.046	0	Macrophages
SIGLEC11	0	0.826412	0.311	0.029	0	Macrophages
APOC4	0	0.816588	0.252	0.019	0	Macrophages
HCK	0	0.816503	0.312	0.042	0	Macrophages
LOC102143777	0	0.813496	0.442	0.122	0	Macrophages
LOC102147203	0	0.810068	0.522	0.182	0	Macrophages
TREM2	0	0.808502	0.259	0.025	0	Macrophages
SERPINA1	0	0.80725	0.392	0.075	0	Macrophages
SKAP2	0	0.806794	0.389	0.084	0	Macrophages
FMNL2	0	0.805533	0.272	0.03	0	Macrophages
LOC102120967	0	0.804167	0.259	0.042	0	Macrophages
CARD16	0	0.800236	0.371	0.09	0	Macrophages
SCPEP1	0	0.796436	0.323	0.05	0	Macrophages
MFSD1	0	0.79535	0.339	0.063	0	Macrophages
ATP6V0B	0	0.792974	0.405	0.105	0	Macrophages
CD300LF	0	0.785959	0.298	0.03	0	Macrophages
OSM	0	0.784587	0.277	0.053	0	Macrophages
CLEC4A	0	0.77989	0.281	0.038	0	Macrophages
CLEC6A	0	0.777368	0.176	0.017	0	Macrophages
NAAA	0	0.776535	0.35	0.079	0	Macrophages
SLCO2B1	0	0.775923	0.267	0.024	0	Macrophages
NRP2	0	0.775878	0.256	0.029	0	Macrophages
ITGAM	0	0.773447	0.296	0.056	0	Macrophages
VCAN	0	0.77232	0.151	0.031	0	Macrophages
UBD	0	0.771506	0.131	0.049	0	Macrophages
FAM173B	0	0.762855	0.316	0.068	0	Macrophages
C3AR1	0	0.761199	0.287	0.033	0	Macrophages
FCGRT	0	0.760227	0.36	0.089	0	Macrophages
TMEM176A	0	0.755371	0.236	0.035	0	Macrophages
PEA15	0	0.751876	0.355	0.095	0	Macrophages
C7H15orf48	0	0.751055	0.438	0.154	0	Macrophages
SUCNR1	0	0.747165	0.234	0.029	0	Macrophages
HERPUD1	0	0.747124	0.401	0.121	0	Macrophages
CAMP	0	0.743602	0.242	0.041	0	Macrophages
BRI3	0	0.740629	0.321	0.061	0	Macrophages
GLIPR2	0	0.739154	0.404	0.139	0	Macrophages
LOC102115001	0	0.738823	0.316	0.047	0	Macrophages
IER3	0	0.738568	0.305	0.083	0	Macrophages
SIRPA	0	0.738181	0.288	0.032	0	Macrophages
AKR1A1	0	0.737272	0.352	0.086	0	Macrophages
DAB2	0	0.736123	0.233	0.024	0	Macrophages
C2	0	0.73419	0.292	0.039	0	Macrophages
LOC102143631	0	0.731238	0.285	0.028	0	Macrophages
LOC101867330	0	0.729744	0.421	0.14	0	Macrophages
LOC102126493	0	0.728216	0.297	0.036	0	Macrophages
LOC102136466	0	0.727334	0.298	0.04	0	Macrophages
LOC102116329	0	0.72515	0.316	0.055	0	Macrophages
ARHGAP18	0	0.724458	0.301	0.072	0	Macrophages
IFI6	0	0.721346	0.579	0.252	0	Macrophages
RASSF4	0	0.720746	0.286	0.03	0	Macrophages
F13A1	0	0.719784	0.202	0.02	0	Macrophages
FCN1	0	0.718575	0.135	0.015	0	Macrophages
ARPC5	0	0.717665	0.565	0.216	0	Macrophages
PLD3	0	0.717392	0.323	0.09	0	Macrophages
MPP1	0	0.717099	0.295	0.047	0	Macrophages
FGR	0	0.714526	0.266	0.046	0	Macrophages
HBEGF	0	0.712749	0.212	0.035	0	Macrophages
C1H1orf162	0	0.711306	0.3	0.038	0	Macrophages
FCAR	0	0.710047	0.227	0.019	0	Macrophages
ERV3-1	0	0.705562	0.226	0.022	0	Macrophages
CSTA	0	0.70407	0.249	0.034	0	Macrophages
CNIH4	0	0.70342	0.345	0.088	0	Macrophages
KYNU	0	0.700654	0.237	0.026	0	Macrophages
LOC102127258	0	0.699864	0.29	0.045	0	Macrophages
TFEC	0	0.697628	0.249	0.026	0	Macrophages
MX1	0	0.696927	0.295	0.078	0	Macrophages
LOC102128659	0	0.696229	0.585	0.236	0	Macrophages
AZU1	0	0.695814	0.198	0.015	0	Macrophages
HEXA	0	0.693458	0.312	0.063	0	Macrophages
STAT1	0	0.689764	0.6	0.268	0	Macrophages
RNASET2	0	0.688739	0.405	0.125	0	Macrophages
VAT1	0	0.686861	0.315	0.053	0	Macrophages
HIF1A	0	0.686159	0.367	0.119	0	Macrophages
OSBPL11	0	0.681405	0.291	0.069	0	Macrophages
PLEK	0	0.679814	0.303	0.073	0	Macrophages
APOBEC3B	0	0.677828	0.138	0.025	0	Macrophages
TPP1	0	0.677816	0.324	0.082	0	Macrophages
TKT	0	0.675445	0.395	0.127	0	Macrophages
DPYD	0	0.672265	0.243	0.027	0	Macrophages
IL1A	0	0.669039	0.19	0.023	0	Macrophages
OLFML3	0	0.667322	0.212	0.032	0	Macrophages
NUCB1	0	0.664286	0.37	0.114	0	Macrophages
MYOF	0	0.661852	0.215	0.031	0	Macrophages
2020-03-01	0	0.660533	0.284	0.054	0	Macrophages
NFAM1	0	0.660268	0.27	0.031	0	Macrophages
TSPAN4	0	0.658833	0.255	0.042	0	Macrophages
TMSB10	0	0.658482	0.961	0.736	0	Macrophages
LYN	0	0.657778	0.314	0.079	0	Macrophages
ADAM9	0	0.657397	0.264	0.043	0	Macrophages
RNH1	0	0.655772	0.323	0.082	0	Macrophages
LOC102135868	0	0.655576	0.297	0.056	0	Macrophages
GSAP	0	0.655327	0.252	0.05	0	Macrophages
RAB31	0	0.655302	0.292	0.044	0	Macrophages
KLHDC8B	0	0.654714	0.227	0.025	0	Macrophages
PSTPIP2	0	0.654552	0.258	0.036	0	Macrophages
CCDC88A	0	0.652773	0.271	0.066	0	Macrophages
SLAMF9	0	0.651937	0.217	0.019	0	Macrophages
ALDH1A1	0	0.65029	0.32	0.078	0	Macrophages
IDH1	0	0.648185	0.279	0.048	0	Macrophages
RHOA	0	0.646196	0.664	0.317	0	Macrophages
PKIB	0	0.644305	0.215	0.046	0	Macrophages
CCR1	0	0.642817	0.239	0.022	0	Macrophages
APP	0	0.642172	0.268	0.055	0	Macrophages
ATP6V1B2	0	0.64137	0.296	0.063	0	Macrophages
ATP1B1	0	0.639275	0.237	0.041	0	Macrophages
ANKRD22	0	0.638945	0.16	0.022	0	Macrophages
TLR2	0	0.637676	0.263	0.035	0	Macrophages
PLA2G15	0	0.63732	0.248	0.028	0	Macrophages
S100A10	0	0.636682	0.595	0.32	0	Macrophages
RNF130	0	0.635377	0.29	0.05	0	Macrophages
PECAM1	0	0.634325	0.361	0.106	0	Macrophages
ADAP2	0	0.634173	0.247	0.021	0	Macrophages
LOC102141262	0	0.633276	0.6	0.282	0	Macrophages
CANX	0	0.63164	0.476	0.178	0	Macrophages
PLBD1	0	0.63095	0.269	0.059	0	Macrophages
LAMP2	0	0.630358	0.329	0.088	0	Macrophages
TNFRSF21	0	0.629022	0.245	0.025	0	Macrophages
CD9	0	0.627065	0.267	0.061	0	Macrophages
SGK3	0	0.627019	0.271	0.05	0	Macrophages
CLEC5A	0	0.625519	0.179	0.014	0	Macrophages
SERPINB10	0	0.624915	0.155	0.013	0	Macrophages
TAGLN2	0	0.624731	0.609	0.297	0	Macrophages
VIMP	0	0.624543	0.389	0.133	0	Macrophages
CLEC12A	0	0.624257	0.316	0.081	0	Macrophages
TMBIM6	0	0.622528	0.426	0.145	0	Macrophages
CD44	0	0.620052	0.611	0.291	0	Macrophages
SHTN1	0	0.619648	0.238	0.038	0	Macrophages
CHI3L1	0	0.619582	0.195	0.024	0	Macrophages
CD302	0	0.61873	0.235	0.025	0	Macrophages
LOC102145385	0	0.614794	0.376	0.174	0	Macrophages
GPCPD1	0	0.611846	0.324	0.098	0	Macrophages
RARRES3	0	0.610707	0.357	0.149	0	Macrophages
SMPDL3A	0	0.610544	0.235	0.036	0	Macrophages
CD83	0	0.607411	0.474	0.168	0	Macrophages
M6PR	0	0.605661	0.361	0.112	0	Macrophages
PLEKHB2	0	0.60259	0.312	0.088	0	Macrophages
SERF2	0	0.602161	0.753	0.442	0	Macrophages
PPARG	0	0.601838	0.169	0.013	0	Macrophages
IFI27	0	0.601588	0.659	0.336	0	Macrophages
GPR84	0	0.598882	0.231	0.025	0	Macrophages
FCGR2B	0	0.596983	0.243	0.056	0	Macrophages
PRELID1	0	0.593269	0.373	0.127	0	Macrophages
RGS2	0	0.589373	0.475	0.199	0	Macrophages
DRAM1	0	0.589047	0.248	0.052	0	Macrophages
PPA1	0	0.587632	0.258	0.105	0	Macrophages
SLC15A3	0	0.587317	0.26	0.039	0	Macrophages
ATP6AP1	0	0.587115	0.328	0.091	0	Macrophages
TALDO1	0	0.584908	0.379	0.127	0	Macrophages
CHCHD6	0	0.584727	0.199	0.045	0	Macrophages
EMP3	0	0.582867	0.375	0.148	0	Macrophages
SLC7A8	0	0.581252	0.186	0.021	0	Macrophages
SH3BGRL	0	0.576957	0.424	0.155	0	Macrophages
YBX1	0	0.576403	0.415	0.15	0	Macrophages
ATP13A3	0	0.575361	0.193	0.049	0	Macrophages
TGM2	0	0.57536	0.221	0.032	0	Macrophages
MOSPD2	0	0.573194	0.252	0.049	0	Macrophages
ATG3	0	0.57269	0.348	0.114	0	Macrophages
AGTRAP	0	0.571655	0.275	0.064	0	Macrophages
SYNGR2	0	0.570663	0.361	0.116	0	Macrophages
MOB1A	0	0.56867	0.422	0.147	0	Macrophages
GNAI2	0	0.567953	0.389	0.133	0	Macrophages
STAC3	0	0.567602	0.245	0.022	0	Macrophages
CASP1	0	0.565804	0.274	0.062	0	Macrophages
NLRP3	0	0.565682	0.177	0.027	0	Macrophages
DMXL2	0	0.564861	0.19	0.028	0	Macrophages
APOC2	0	0.563753	0.186	0.016	0	Macrophages
LOC102120833	0	0.563659	0.267	0.045	0	Macrophages
ABCA1	0	0.563353	0.189	0.042	0	Macrophages
EMILIN2	0	0.563312	0.279	0.072	0	Macrophages
SLC11A1	0	0.563306	0.229	0.028	0	Macrophages
ATP6V1G1	0	0.561884	0.517	0.219	0	Macrophages
SLAMF8	0	0.561344	0.217	0.028	0	Macrophages
COTL1	0	0.560642	0.568	0.217	0	Macrophages
SERPINB1	0	0.560365	0.344	0.117	0	Macrophages
SCIMP	0	0.559237	0.276	0.051	0	Macrophages
SOAT1	0	0.559071	0.254	0.045	0	Macrophages
CAPZA2	0	0.555078	0.359	0.118	0	Macrophages
AKR1B1	0	0.555009	0.335	0.097	0	Macrophages
LOC102136310	0	0.554977	0.229	0.024	0	Macrophages
ARPC1B	0	0.553609	0.632	0.298	0	Macrophages
SLC6A6	0	0.55283	0.267	0.073	0	Macrophages
PLAUR	0	0.547773	0.207	0.034	0	Macrophages
RTN4	0	0.546392	0.265	0.075	0	Macrophages
ACTR3	0	0.545763	0.559	0.243	0	Macrophages
CYFIP1	0	0.545446	0.222	0.037	0	Macrophages
THEMIS2	0	0.543952	0.22	0.026	0	Macrophages
AP2M1	0	0.542363	0.354	0.129	0	Macrophages
LOC102141582	0	0.541694	0.239	0.038	0	Macrophages
LOC102145967	0	0.540162	0.373	0.128	0	Macrophages
LOC102134112	0	0.539515	0.179	0.024	0	Macrophages
ANXA4	0	0.539266	0.271	0.064	0	Macrophages
DUSP1	0	0.53836	0.425	0.164	0	Macrophages
SPI1	0	0.535765	0.256	0.037	0	Macrophages
QKI	0	0.535691	0.25	0.07	0	Macrophages
RHOU	0	0.535461	0.173	0.026	0	Macrophages
FDX1	0	0.534105	0.282	0.091	0	Macrophages
SLC31A1	0	0.533322	0.236	0.035	0	Macrophages
LOC102134129	0	0.533055	0.401	0.187	0	Macrophages
SCD	0	0.531332	0.111	0.014	0	Macrophages
LOC102120369	0	0.530117	0.223	0.034	0	Macrophages
LRRC25	0	0.527169	0.222	0.025	0	Macrophages
MGLL	0	0.526942	0.184	0.017	0	Macrophages
NFE2L2	0	0.524729	0.329	0.118	0	Macrophages
AOAH	0	0.523055	0.197	0.03	0	Macrophages
MMP19	0	0.522054	0.16	0.014	0	Macrophages
ITM2B	0	0.517964	0.691	0.339	0	Macrophages
SLC2A5	0	0.517502	0.19	0.017	0	Macrophages
C19H19orf38	0	0.517129	0.195	0.023	0	Macrophages
ATP6AP2	0	0.516814	0.33	0.107	0	Macrophages
ABHD12	0	0.515966	0.245	0.062	0	Macrophages
LOC102139775	0	0.515797	0.197	0.02	0	Macrophages
NCF1	0	0.514197	0.254	0.076	0	Macrophages
LOC102145933	0	0.513638	0.668	0.373	0	Macrophages
HACD4	0	0.508967	0.252	0.059	0	Macrophages
GPR34	0	0.508495	0.226	0.049	0	Macrophages
LGALS3BP	0	0.507919	0.292	0.086	0	Macrophages
ZEB2	0	0.507693	0.256	0.076	0	Macrophages
PCYOX1	0	0.505822	0.239	0.057	0	Macrophages
SPG20	0	0.505181	0.215	0.036	0	Macrophages
CD300LD	0	0.504973	0.204	0.026	0	Macrophages
HVCN1	0	0.504582	0.25	0.056	0	Macrophages
RARRES1	0	0.503076	0.236	0.067	0	Macrophages
CMKLR1	0	0.502194	0.185	0.015	0	Macrophages
SLC31A2	0	0.499043	0.23	0.035	0	Macrophages
FCHO2	0	0.498135	0.208	0.036	0	Macrophages
S100A2	0	0.496755	0.19	0.024	0	Macrophages
KMO	0	0.495618	0.186	0.019	0	Macrophages
THBD	0	0.494565	0.161	0.026	0	Macrophages
SLC8A1	0	0.494018	0.181	0.021	0	Macrophages
LOC102136964	0	0.493934	0.295	0.1	0	Macrophages
RBM47	0	0.492654	0.202	0.028	0	Macrophages
CD177	0	0.492509	0.144	0.014	0	Macrophages
EPB41L2	0	0.490669	0.221	0.048	0	Macrophages
SLC1A3	0	0.490617	0.157	0.011	0	Macrophages
FPR3	0	0.490207	0.164	0.012	0	Macrophages
ATP1B3	0	0.489778	0.3	0.092	0	Macrophages
TNFAIP2	0	0.489705	0.167	0.032	0	Macrophages
CEBPA	0	0.489699	0.194	0.021	0	Macrophages
ARPC3	0	0.488172	0.595	0.284	0	Macrophages
PITPNA	0	0.487901	0.218	0.057	0	Macrophages
BHLHE41	0	0.487758	0.181	0.028	0	Macrophages
IFNGR2	0	0.487072	0.209	0.047	0	Macrophages
TUBB6	0	0.486661	0.267	0.066	0	Macrophages
GIMAP4	0	0.486594	0.281	0.091	0	Macrophages
TCIRG1	0	0.483657	0.243	0.067	0	Macrophages
NAMPT	0	0.483622	0.254	0.098	0	Macrophages
CD59	0	0.482725	0.298	0.106	0	Macrophages
GNPDA1	0	0.477947	0.216	0.039	0	Macrophages
LOC102115683	0	0.477334	0.165	0.02	0	Macrophages
HEBP1	0	0.475616	0.202	0.025	0	Macrophages
APOL4	0	0.4737	0.173	0.022	0	Macrophages
AP2S1	0	0.473242	0.278	0.088	0	Macrophages
PXDC1	0	0.473184	0.185	0.042	0	Macrophages
LMNA	0	0.472748	0.295	0.118	0	Macrophages
P2RX4	0	0.469796	0.242	0.052	0	Macrophages
SNX3	0	0.469537	0.287	0.099	0	Macrophages
BCL2A1	0	0.468763	0.462	0.194	0	Macrophages
RTN3	0	0.466891	0.336	0.126	0	Macrophages
RAB20	0	0.46592	0.2	0.029	0	Macrophages
PEPD	0	0.465695	0.249	0.053	0	Macrophages
PGD	0	0.463353	0.27	0.08	0	Macrophages
CLTA	0	0.462111	0.335	0.129	0	Macrophages
LACTB	0	0.46045	0.261	0.083	0	Macrophages
LOC102146847	0	0.459904	0.191	0.05	0	Macrophages
ALDH3A2	0	0.459408	0.249	0.068	0	Macrophages
UBE2E2	0	0.45863	0.201	0.028	0	Macrophages
VPS29	0	0.458561	0.303	0.111	0	Macrophages
CD81	0	0.458336	0.291	0.107	0	Macrophages
PTAFR	0	0.457153	0.228	0.04	0	Macrophages
LOC102147050	0	0.457143	0.176	0.017	0	Macrophages
FOLR2	0	0.456882	0.137	0.014	0	Macrophages
ATP6V0E1	0	0.454381	0.359	0.141	0	Macrophages
LOC102142158	0	0.454377	0.22	0.05	0	Macrophages
ACO1	0	0.453868	0.18	0.025	0	Macrophages
EPB41L3	0	0.452934	0.167	0.019	0	Macrophages
EMB	0	0.452763	0.344	0.133	0	Macrophages
SIGLEC1	0	0.452168	0.166	0.014	0	Macrophages
RILPL2	0	0.452141	0.354	0.146	0	Macrophages
STX11	0	0.45203	0.271	0.096	0	Macrophages
LOC102139510	0	0.451692	0.489	0.225	0	Macrophages
CPQ	0	0.449841	0.208	0.032	0	Macrophages
SECTM1	0	0.448485	0.182	0.03	0	Macrophages
TUBA1B	0	0.447736	0.381	0.155	0	Macrophages
PSENEN	0	0.446236	0.336	0.128	0	Macrophages
ECM1	0	0.44595	0.18	0.029	0	Macrophages
SCN1B	0	0.44515	0.201	0.031	0	Macrophages
NUDT14	0	0.44456	0.217	0.05	0	Macrophages
RHOQ	0	0.443837	0.185	0.03	0	Macrophages
PPP1R15A	0	0.44291	0.497	0.23	0	Macrophages
TMEM86A	0	0.440609	0.17	0.012	0	Macrophages
ATP6V0A1	0	0.439257	0.174	0.04	0	Macrophages
SLC37A2	0	0.439242	0.165	0.013	0	Macrophages
CCDC152	0	0.438842	0.104	0.012	0	Macrophages
NEURL3	0	0.436382	0.15	0.022	0	Macrophages
ARL8B	0	0.436252	0.27	0.09	0	Macrophages
LY96	0	0.43604	0.247	0.076	0	Macrophages
NR1H3	0	0.435872	0.158	0.019	0	Macrophages
LST1	0	0.432992	0.321	0.123	0	Macrophages
DHRS7	0	0.432749	0.359	0.148	0	Macrophages
HAVCR2	0	0.430392	0.183	0.032	0	Macrophages
ENO1	0	0.430268	0.415	0.168	0	Macrophages
TMBIM1	0	0.430034	0.273	0.09	0	Macrophages
LOC102131730	0	0.429628	0.194	0.038	0	Macrophages
ADRBK2	0	0.429591	0.198	0.042	0	Macrophages
FAM20C	0	0.429376	0.148	0.014	0	Macrophages
CFL1	0	0.428306	0.718	0.428	0	Macrophages
AP1B1	0	0.428105	0.242	0.065	0	Macrophages
PSMB10	0	0.425341	0.34	0.143	0	Macrophages
LOC102136393	0	0.425192	0.167	0.011	0	Macrophages
TLN1	0	0.424897	0.335	0.126	0	Macrophages
P2RY13	0	0.423953	0.17	0.025	0	Macrophages
RB1	0	0.423896	0.255	0.097	0	Macrophages
ITGAV	0	0.422788	0.179	0.036	0	Macrophages
LOC102141134	0	0.422659	0.18	0.018	0	Macrophages
CALR	0	0.422284	0.53	0.282	0	Macrophages
AHNAK2	0	0.42092	0.157	0.02	0	Macrophages
C10H20orf27	0	0.420913	0.225	0.046	0	Macrophages
LOC102124852	0	0.420783	0.177	0.024	0	Macrophages
RIPK2	0	0.420021	0.196	0.048	0	Macrophages
RGS10	0	0.417725	0.25	0.092	0	Macrophages
VAPA	0	0.417445	0.283	0.116	0	Macrophages
APOL6	0	0.416441	0.277	0.106	0	Macrophages
SNX1	0	0.415765	0.286	0.109	0	Macrophages
TLR1	0	0.41551	0.177	0.019	0	Macrophages
LOC102143756	0	0.414789	0.362	0.15	0	Macrophages
LOC102143922	0	0.414278	0.173	0.017	0	Macrophages
ZFYVE16	0	0.41281	0.196	0.051	0	Macrophages
SYK	0	0.412505	0.26	0.08	0	Macrophages
FUOM	0	0.411461	0.257	0.101	0	Macrophages
PAK1	0	0.411002	0.176	0.029	0	Macrophages
MEF2A	0	0.410433	0.253	0.091	0	Macrophages
TLR8	0	0.410133	0.158	0.013	0	Macrophages
LOC102124180	0	0.409925	0.466	0.219	0	Macrophages
CEACAM3	0	0.409786	0.157	0.013	0	Macrophages
IFI44L	0	0.408148	0.175	0.041	0	Macrophages
Mafa-B	0	0.40742	0.287	0.12	0	Macrophages
RNASEH2B	0	0.405624	0.249	0.088	0	Macrophages
ARPC4	0	0.405182	0.346	0.142	0	Macrophages
GSTO1	0	0.403528	0.202	0.036	0	Macrophages
LOC102132790	0	0.403329	0.416	0.184	0	Macrophages
ATP6V1D	0	0.403093	0.275	0.09	0	Macrophages
NGFRAP1	0	0.402593	0.145	0.049	0	Macrophages
SAMD9L	0	0.401584	0.252	0.097	0	Macrophages
LOC102141962	0	0.399947	0.176	0.024	0	Macrophages
S100A9	5.00767e-221	0.399891	0.119	0.06	1.40991e-216	Macrophages
ABI1	0	0.398643	0.267	0.101	0	Macrophages
CFP	0	0.398427	0.152	0.046	0	Macrophages
FERMT3	0	0.398193	0.286	0.112	0	Macrophages
LOC102131772	0	0.397977	0.262	0.078	0	Macrophages
VEGFA	0	0.39722	0.162	0.052	0	Macrophages
DNASE2B	0	0.396336	0.139	0.012	0	Macrophages
GAS7	0	0.396328	0.17	0.032	0	Macrophages
PLTP	0	0.395814	0.168	0.04	0	Macrophages
TACC1	0	0.39447	0.235	0.095	0	Macrophages
SERP1	0	0.394082	0.325	0.145	0	Macrophages
VSIG4	0	0.393951	0.111	0.011	0	Macrophages
HMOX2	0	0.393917	0.255	0.088	0	Macrophages
CUL1	0	0.39362	0.226	0.091	0	Macrophages
METRNL	0	0.393193	0.212	0.059	0	Macrophages
LOC102120532	0	0.392624	0.182	0.033	0	Macrophages
DRAM2	0	0.392623	0.23	0.065	0	Macrophages
BLVRA	0	0.391822	0.245	0.078	0	Macrophages
ERO1A	0	0.391289	0.256	0.114	0	Macrophages
RALA	0	0.389244	0.238	0.097	0	Macrophages
SQRDL	0	0.387425	0.251	0.079	0	Macrophages
SERPINE1	0	0.387268	0.124	0.018	0	Macrophages
CD4	0	0.385913	0.255	0.1	0	Macrophages
LPL	0	0.385675	0.118	0.015	0	Macrophages
EPS8	0	0.384437	0.171	0.027	0	Macrophages
SGPL1	0	0.384156	0.196	0.064	0	Macrophages
DBI	0	0.384016	0.446	0.204	0	Macrophages
TPPP3	0	0.383781	0.117	0.017	0	Macrophages
PRDX3	0	0.383692	0.265	0.093	0	Macrophages
DSTN	0	0.383367	0.337	0.14	0	Macrophages
COLEC12	0	0.382887	0.131	0.014	0	Macrophages
CDH1	0	0.382872	0.131	0.018	0	Macrophages
LAMTOR2	0	0.382345	0.271	0.091	0	Macrophages
IFNGR1	0	0.381932	0.289	0.117	0	Macrophages
POLD4	0	0.381411	0.302	0.131	0	Macrophages
OTUD1	0	0.380347	0.172	0.042	0	Macrophages
IQGAP1	0	0.379977	0.527	0.273	0	Macrophages
DPYSL2	0	0.379228	0.217	0.067	0	Macrophages
NDUFA2	0	0.379052	0.378	0.173	0	Macrophages
FRMD4A	0	0.37855	0.163	0.022	0	Macrophages
TNFRSF1A	0	0.377569	0.211	0.046	0	Macrophages
LOC102144405	0	0.37732	0.116	0.044	0	Macrophages
GCH1	0	0.376582	0.144	0.028	0	Macrophages
LTBR	0	0.37638	0.17	0.024	0	Macrophages
WIPI1	0	0.37579	0.158	0.024	0	Macrophages
NQO2	0	0.375748	0.18	0.031	0	Macrophages
MTHFD2	0	0.375538	0.303	0.14	0	Macrophages
NCEH1	0	0.375064	0.161	0.021	0	Macrophages
RAB13	0	0.375048	0.164	0.031	0	Macrophages
YWHAG	0	0.374718	0.262	0.101	0	Macrophages
CORO1C	0	0.374248	0.215	0.059	0	Macrophages
NDUFC2	0	0.373606	0.321	0.14	0	Macrophages
CTNNA1	0	0.371959	0.192	0.041	0	Macrophages
YWHAE	0	0.371786	0.315	0.132	0	Macrophages
G6PD	0	0.371565	0.231	0.065	0	Macrophages
HMOX1	0	0.371315	0.122	0.018	0	Macrophages
ELL2	0	0.371089	0.267	0.119	0	Macrophages
CTBS	0	0.370955	0.197	0.053	0	Macrophages
TFRC	0	0.369641	0.242	0.105	0	Macrophages
LOC102139733	0	0.368329	0.152	0.012	0	Macrophages
ABCG1	0	0.367445	0.171	0.052	0	Macrophages
ODF3B	0	0.367308	0.176	0.039	0	Macrophages
NHLRC3	0	0.367195	0.177	0.034	0	Macrophages
ALCAM	0	0.367036	0.181	0.047	0	Macrophages
LOC102140002	0	0.36615	0.419	0.189	0	Macrophages
RAB7A	0	0.36598	0.314	0.13	0	Macrophages
BSG	0	0.364914	0.298	0.131	0	Macrophages
FNIP2	0	0.364832	0.14	0.028	0	Macrophages
HK3	0	0.364279	0.137	0.011	0	Macrophages
IL4I1	0	0.363614	0.132	0.018	0	Macrophages
SEMA4A	0	0.363244	0.219	0.059	0	Macrophages
SCIN	0	0.362801	0.12	0.022	0	Macrophages
P2RY12	0	0.362615	0.136	0.011	0	Macrophages
MERTK	0	0.361796	0.135	0.009	0	Macrophages
BLVRB	0	0.361467	0.221	0.071	0	Macrophages
TIMP1	0	0.361281	0.194	0.103	0	Macrophages
DNASE1L1	0	0.361077	0.221	0.053	0	Macrophages
SLC2A6	0	0.360939	0.18	0.044	0	Macrophages
SQSTM1	0	0.35992	0.348	0.142	0	Macrophages
ANPEP	0	0.359767	0.115	0.009	0	Macrophages
ITGB2	0	0.359682	0.365	0.165	0	Macrophages
ANXA7	0	0.358053	0.234	0.083	0	Macrophages
ACSL1	0	0.35524	0.167	0.044	0	Macrophages
CLIC2	0	0.354903	0.165	0.036	0	Macrophages
SLC38A6	0	0.354544	0.164	0.026	0	Macrophages
PYGL	0	0.354225	0.155	0.018	0	Macrophages
2020-09-02	0	0.354114	0.331	0.142	0	Macrophages
AP1S2	0	0.353513	0.289	0.118	0	Macrophages
WDFY3	0	0.353446	0.135	0.018	0	Macrophages
MTCH2	0	0.353392	0.208	0.053	0	Macrophages
SPHK1	0	0.35327	0.114	0.014	0	Macrophages
CAP1	0	0.352849	0.486	0.238	0	Macrophages
ARL11	0	0.352771	0.19	0.039	0	Macrophages
PRDX5	0	0.352454	0.32	0.146	0	Macrophages
UHMK1	0	0.351618	0.321	0.139	0	Macrophages
ACTN1	0	0.351275	0.185	0.051	0	Macrophages
ARHGEF10L	0	0.351137	0.13	0.01	0	Macrophages
GNB4	0	0.349356	0.151	0.021	0	Macrophages
SSR1	0	0.349047	0.294	0.127	0	Macrophages
FAM49B	0	0.348493	0.331	0.142	0	Macrophages
LOC102133044	0	0.348389	0.169	0.03	0	Macrophages
ERP29	0	0.347368	0.3	0.134	0	Macrophages
TBC1D4	0	0.347155	0.154	0.044	0	Macrophages
RAB32	0	0.346844	0.156	0.029	0	Macrophages
PROS1	0	0.346628	0.181	0.045	0	Macrophages
BLOC1S1	0	0.346471	0.339	0.154	0	Macrophages
CSF2RB	0	0.346061	0.184	0.058	0	Macrophages
DAPK1	0	0.345715	0.171	0.035	0	Macrophages
TRPM2	0	0.344938	0.123	0.014	0	Macrophages
SLC43A2	0	0.344645	0.182	0.041	0	Macrophages
SLC11A2	0	0.343975	0.16	0.035	0	Macrophages
COLGALT1	0	0.343903	0.155	0.025	0	Macrophages
OGFRL1	0	0.343873	0.153	0.028	0	Macrophages
LAMTOR1	0	0.343321	0.266	0.096	0	Macrophages
ADAM28	0	0.343255	0.126	0.012	0	Macrophages
SRI	0	0.343205	0.333	0.153	0	Macrophages
FGD4	0	0.343198	0.14	0.022	0	Macrophages
CEBPB	0	0.343121	0.191	0.054	0	Macrophages
SGMS2	0	0.342829	0.127	0.02	0	Macrophages
MGAT1	0	0.342641	0.239	0.081	0	Macrophages
LOC102123677	0	0.340721	0.278	0.121	0	Macrophages
STX12	0	0.340059	0.208	0.059	0	Macrophages
MX2	0	0.340037	0.206	0.082	0	Macrophages
LOC102116921	0	0.339206	0.249	0.11	0	Macrophages
PSMB5	0	0.338279	0.214	0.058	0	Macrophages
WBP5	0	0.33753	0.156	0.044	0	Macrophages
CAT	0	0.336749	0.279	0.113	0	Macrophages
PABPC1	0	0.334937	0.665	0.441	0	Macrophages
NFIL3	0	0.334389	0.19	0.067	0	Macrophages
SLC18B1	0	0.334074	0.141	0.016	0	Macrophages
ATP5J	0	0.333857	0.368	0.175	0	Macrophages
FAM96A	0	0.333328	0.246	0.087	0	Macrophages
PLAU	0	0.33318	0.128	0.021	0	Macrophages
SIRPB2	0	0.330147	0.127	0.01	0	Macrophages
RAB5C	0	0.330129	0.282	0.119	0	Macrophages
FAM49A	0	0.33002	0.173	0.046	0	Macrophages
KCNMB1	0	0.329926	0.137	0.012	0	Macrophages
SCAMP1	0	0.329108	0.206	0.065	0	Macrophages
PAQR8	0	0.327959	0.141	0.014	0	Macrophages
AXL	0	0.327743	0.126	0.015	0	Macrophages
NUB1	0	0.327541	0.25	0.115	0	Macrophages
ARPC2	0	0.326985	0.716	0.47	0	Macrophages
NECAP2	0	0.326908	0.26	0.098	0	Macrophages
SERPING1	0	0.326526	0.189	0.051	0	Macrophages
ATPIF1	0	0.325909	0.316	0.149	0	Macrophages
TOR3A	0	0.325639	0.174	0.039	0	Macrophages
PTPN12	0	0.325606	0.207	0.061	0	Macrophages
PLA2G7	0	0.325222	0.113	0.014	0	Macrophages
FLVCR2	0	0.325112	0.132	0.012	0	Macrophages
IL18	0	0.324997	0.192	0.061	0	Macrophages
FCGR2A	0	0.324846	0.144	0.035	0	Macrophages
ATP6V1C1	0	0.324636	0.211	0.071	0	Macrophages
ZFHX3	0	0.324237	0.121	0.018	0	Macrophages
ACTB	0	0.324169	0.605	0.37	0	Macrophages
GM2A	0	0.32415	0.152	0.025	0	Macrophages
GLRX	0	0.323688	0.214	0.085	0	Macrophages
GMFB	0	0.322334	0.195	0.054	0	Macrophages
FCGR1A	0	0.322303	0.259	0.078	0	Macrophages
ALDH9A1	0	0.321705	0.275	0.114	0	Macrophages
DOCK4	0	0.321264	0.135	0.017	0	Macrophages
SLC36A4	0	0.320564	0.148	0.025	0	Macrophages
HES1	0	0.320237	0.163	0.058	0	Macrophages
PFDN2	0	0.319097	0.231	0.084	0	Macrophages
IL10RB	0	0.318888	0.294	0.134	0	Macrophages
PHACTR1	0	0.318526	0.191	0.059	0	Macrophages
JAK2	0	0.318287	0.212	0.089	0	Macrophages
PLEKHO1	0	0.317646	0.195	0.059	0	Macrophages
TNFAIP8L2	0	0.317266	0.152	0.018	0	Macrophages
RENBP	0	0.316835	0.139	0.013	0	Macrophages
SAMHD1	0	0.316354	0.282	0.122	0	Macrophages
RNF149	0	0.315927	0.251	0.097	0	Macrophages
TMEM173	0	0.315777	0.219	0.064	0	Macrophages
ETS2	0	0.315566	0.268	0.117	0	Macrophages
CIITA	0	0.315369	0.157	0.034	0	Macrophages
TMSB4X	0	0.314586	0.976	0.929	0	Macrophages
C4H6orf62	0	0.31433	0.259	0.114	0	Macrophages
LONRF3	0	0.314126	0.113	0.015	0	Macrophages
TMEM150B	0	0.313884	0.114	0.006	0	Macrophages
PSMA4	0	0.313816	0.296	0.136	0	Macrophages
SNX24	0	0.313753	0.128	0.012	0	Macrophages
ARHGAP10	0	0.312612	0.126	0.017	0	Macrophages
ACTR2	0	0.312218	0.566	0.311	0	Macrophages
LAMTOR4	0	0.312093	0.295	0.131	0	Macrophages
RNF144B	0	0.311984	0.128	0.024	0	Macrophages
LOC102141835	0	0.311521	0.333	0.166	0	Macrophages
ARRB1	0	0.311006	0.166	0.034	0	Macrophages
GALNT1	0	0.31018	0.224	0.091	0	Macrophages
ADAMTSL4	0	0.310162	0.124	0.013	0	Macrophages
LOC102124370	0	0.309372	0.278	0.138	0	Macrophages
ATP6V0D1	0	0.309061	0.209	0.06	0	Macrophages
YWHAH	0	0.308226	0.269	0.12	0	Macrophages
TSC22D1	0	0.308022	0.189	0.083	0	Macrophages
NUDT16	0	0.30763	0.178	0.042	0	Macrophages
NEK6	0	0.307589	0.184	0.053	0	Macrophages
IL18BP	0	0.306888	0.172	0.048	0	Macrophages
CMTM6	0	0.306347	0.387	0.174	0	Macrophages
LILRA5	0	0.306015	0.121	0.012	0	Macrophages
CARS	0	0.305494	0.18	0.049	0	Macrophages
GRINA	0	0.305093	0.174	0.046	0	Macrophages
RGS18	0	0.304582	0.163	0.049	0	Macrophages
LOC102141127	0	0.304562	0.239	0.088	0	Macrophages
TGOLN2	0	0.304067	0.299	0.131	0	Macrophages
LOC102141433	0	0.30396	0.415	0.209	0	Macrophages
ADK	0	0.303714	0.191	0.061	0	Macrophages
EFHD2	0	0.30362	0.271	0.106	0	Macrophages
SLAMF7	0	0.303366	0.233	0.105	0	Macrophages
CNTLN	0	0.302964	0.125	0.021	0	Macrophages
TMEM170B	0	0.30272	0.115	0.012	0	Macrophages
TM6SF1	0	0.302299	0.182	0.045	0	Macrophages
NDUFB2	0	0.29788	0.365	0.167	0	Macrophages
SVBP	0	0.297673	0.182	0.048	0	Macrophages
ACP2	0	0.297384	0.157	0.033	0	Macrophages
SLC43A3	0	0.296944	0.192	0.058	0	Macrophages
SGSH	0	0.296517	0.156	0.03	0	Macrophages
WSB1	0	0.296377	0.302	0.133	0	Macrophages
REEP5	0	0.295438	0.322	0.152	0	Macrophages
GSN	0	0.294944	0.2	0.075	0	Macrophages
GDI2	0	0.294938	0.342	0.161	0	Macrophages
LOC102131997	0	0.294792	0.131	0.016	0	Macrophages
OSBPL1A	0	0.294742	0.139	0.024	0	Macrophages
PSMB6	0	0.29462	0.29	0.141	0	Macrophages
NEU1	0	0.293502	0.183	0.047	0	Macrophages
TPM3	0	0.29344	0.613	0.358	0	Macrophages
SNX2	0	0.292851	0.256	0.107	0	Macrophages
UBE2L6	0	0.292829	0.334	0.168	0	Macrophages
LOC102140364	0	0.292318	0.245	0.091	0	Macrophages
TMEM144	0	0.291979	0.115	0.011	0	Macrophages
LOC102133057	0	0.290345	0.374	0.181	0	Macrophages
FPR1	0	0.290006	0.132	0.017	0	Macrophages
ITPK1	0	0.289992	0.171	0.041	0	Macrophages
CNPY3	0	0.289742	0.207	0.073	0	Macrophages
TCN2	0	0.289539	0.136	0.028	0	Macrophages
VASP	0	0.289195	0.293	0.133	0	Macrophages
TIMP2	0	0.289102	0.15	0.022	0	Macrophages
ALAS1	0	0.288082	0.174	0.065	0	Macrophages
TNS3	0	0.287948	0.134	0.034	0	Macrophages
RGL1	0	0.28736	0.117	0.019	0	Macrophages
GLTP	0	0.287054	0.223	0.091	0	Macrophages
CLTC	0	0.284496	0.222	0.093	0	Macrophages
POMP	0	0.283798	0.278	0.129	0	Macrophages
EIF4EBP1	0	0.281485	0.193	0.061	0	Macrophages
PKM	0	0.28148	0.322	0.161	0	Macrophages
DYNC1I2	0	0.28125	0.219	0.086	0	Macrophages
SULF2	0	0.280815	0.134	0.034	0	Macrophages
RDX	0	0.280277	0.174	0.063	0	Macrophages
LOC102147069	0	0.279601	0.208	0.071	0	Macrophages
LOC102134487	0	0.279229	0.195	0.068	0	Macrophages
MTDH	0	0.278622	0.322	0.147	0	Macrophages
HK2	0	0.277859	0.108	0.018	0	Macrophages
IPMK	0	0.276995	0.146	0.032	0	Macrophages
RASGEF1B	0	0.276635	0.234	0.092	0	Macrophages
C14H11orf31	0	0.276036	0.329	0.165	0	Macrophages
LOC102144128	0	0.275901	0.333	0.167	0	Macrophages
VPS13C	0	0.275802	0.214	0.09	0	Macrophages
CLIC1	0	0.27467	0.367	0.189	0	Macrophages
BAIAP2	0	0.27462	0.12	0.024	0	Macrophages
SLC16A3	0	0.27433	0.176	0.073	0	Macrophages
RNF135	0	0.274074	0.11	0.011	0	Macrophages
YIF1B	0	0.273908	0.154	0.031	0	Macrophages
FBXO6	0	0.273621	0.185	0.055	0	Macrophages
TGFBR1	0	0.273264	0.166	0.061	0	Macrophages
RP2	0	0.272961	0.154	0.035	0	Macrophages
RAB10	0	0.272714	0.263	0.12	0	Macrophages
IFNAR2	0	0.272644	0.223	0.084	0	Macrophages
NCF4	0	0.271928	0.221	0.098	0	Macrophages
GLMP	0	0.271408	0.23	0.083	0	Macrophages
LOC102137481	0	0.271146	0.156	0.039	0	Macrophages
DOPEY2	0	0.27087	0.154	0.041	0	Macrophages
RRAGD	0	0.2703	0.117	0.015	0	Macrophages
ECHDC1	0	0.270134	0.246	0.118	0	Macrophages
ABHD5	0	0.269971	0.145	0.047	0	Macrophages
BCL2L14	0	0.269698	0.111	0.028	0	Macrophages
ARHGAP31	0	0.269053	0.137	0.032	0	Macrophages
BACH1	0	0.268984	0.202	0.081	0	Macrophages
PDCD1LG2	0	0.268111	0.125	0.02	0	Macrophages
CD80	0	0.268001	0.138	0.04	0	Macrophages
AGPAT3	0	0.26739	0.179	0.066	0	Macrophages
PLOD1	0	0.267332	0.132	0.02	0	Macrophages
GCNT1	0	0.266928	0.126	0.019	0	Macrophages
C15H9orf72	0	0.26674	0.167	0.054	0	Macrophages
PLA2G4C	0	0.266653	0.116	0.023	0	Macrophages
CD300A	0	0.265708	0.143	0.028	0	Macrophages
MVP	0	0.265473	0.24	0.101	0	Macrophages
SLC29A3	0	0.265427	0.122	0.014	0	Macrophages
FES	0	0.264718	0.137	0.03	0	Macrophages
LOC102144238	0	0.264436	0.126	0.031	0	Macrophages
NDUFB7	0	0.264008	0.294	0.148	0	Macrophages
MEGF9	0	0.264004	0.114	0.026	0	Macrophages
MGST2	0	0.26345	0.188	0.058	0	Macrophages
BLOC1S6	0	0.262723	0.208	0.093	0	Macrophages
LMO2	0	0.262411	0.141	0.03	0	Macrophages
GADD45B	0	0.262113	0.443	0.233	0	Macrophages
MMP2	0	0.261229	0.149	0.025	0	Macrophages
PIK3CB	0	0.261203	0.149	0.043	0	Macrophages
SASH1	0	0.260683	0.102	0.015	0	Macrophages
ETHE1	0	0.258972	0.175	0.043	0	Macrophages
SH3GLB1	0	0.258682	0.282	0.136	0	Macrophages
NUS1	0	0.258622	0.181	0.075	0	Macrophages
BZW2	0	0.258457	0.198	0.078	0	Macrophages
UROD	0	0.258285	0.187	0.058	0	Macrophages
C3H7orf50	0	0.257957	0.291	0.142	0	Macrophages
AMDHD2	0	0.257568	0.142	0.032	0	Macrophages
CD55	0	0.25732	0.217	0.105	0	Macrophages
ADI1	0	0.256963	0.196	0.077	0	Macrophages
NPL	0	0.256685	0.13	0.021	0	Macrophages
NAPRT	0	0.256579	0.118	0.018	0	Macrophages
DPP7	0	0.256366	0.258	0.121	0	Macrophages
MITF	0	0.255942	0.124	0.025	0	Macrophages
CTBP2	0	0.255782	0.121	0.025	0	Macrophages
LOC107128733	0	0.255685	0.125	0.016	0	Macrophages
SNX20	0	0.255636	0.169	0.058	0	Macrophages
LOC102123272	0	0.254893	0.111	0.038	0	Macrophages
ACAA1	0	0.254586	0.154	0.038	0	Macrophages
LOC102132250	0	0.254473	0.206	0.09	0	Macrophages
SDHD	0	0.254363	0.243	0.109	0	Macrophages
CRIP1	6.74266e-243	0.25433	0.612	0.481	1.8984e-238	Macrophages
TPD52L2	0	0.253927	0.231	0.084	0	Macrophages
SUMF1	0	0.253842	0.15	0.033	0	Macrophages
LOC102132408	0	0.25339	0.346	0.177	0	Macrophages
SLC8B1	0	0.25294	0.117	0.022	0	Macrophages
RAB11FIP1	0	0.252523	0.234	0.108	0	Macrophages
VPS35	0	0.251963	0.219	0.092	0	Macrophages
IRF8	0	0.251921	0.285	0.107	0	Macrophages
CXHXorf21	0	0.251865	0.143	0.041	0	Macrophages
RBX1	0	0.251614	0.296	0.147	0	Macrophages
CD58	0	0.251513	0.227	0.105	0	Macrophages
BST2	0	0.250455	0.319	0.166	0	Macrophages
NCKAP1L	0	0.250031	0.246	0.112	0	Macrophages
LOC102140438	1.82312e-12	-0.250018	0.112	0.121	5.133e-08	Macrophages
SNRPE	3.36302e-22	-0.250045	0.147	0.163	9.46858e-18	Macrophages
HUWE1	1.90601e-15	-0.250093	0.103	0.115	5.36638e-11	Macrophages
CREBBP	5.23971e-32	-0.251704	0.081	0.102	1.47524e-27	Macrophages
LOC102124550	0.00411804	-0.251864	0.337	0.279	1	Macrophages
ARHGEF6	7.1822e-17	-0.252255	0.13	0.142	2.02215e-12	Macrophages
DNAJC19	1.19451e-11	-0.252625	0.126	0.134	3.36314e-07	Macrophages
ZC3H12A	1.58369e-11	-0.252739	0.107	0.116	4.45888e-07	Macrophages
FUBP1	7.09174e-22	-0.253123	0.104	0.12	1.99668e-17	Macrophages
RNPS1	2.44769e-18	-0.25348	0.12	0.133	6.89148e-14	Macrophages
ZNF644	5.0728e-22	-0.253639	0.093	0.11	1.42825e-17	Macrophages
SMNDC1	4.70391e-11	-0.253653	0.119	0.127	1.32439e-06	Macrophages
LOC102145055	3.55652e-20	-0.254261	0.118	0.133	1.00134e-15	Macrophages
LOC102115890	2.57288e-22	-0.254425	0.097	0.112	7.24394e-18	Macrophages
ZNF638	1.32316e-20	-0.254453	0.088	0.104	3.72535e-16	Macrophages
STK38	9.15202e-07	-0.254596	0.137	0.139	0.0257675	Macrophages
NCOR1	3.91076e-13	-0.254938	0.104	0.115	1.10107e-08	Macrophages
SNRPN	3.65888e-05	-0.255108	0.132	0.132	1	Macrophages
ZNRD1	2.97656e-17	-0.255134	0.109	0.121	8.38051e-13	Macrophages
LOC102131287	9.67151e-21	-0.255865	0.114	0.129	2.72301e-16	Macrophages
LOC102138477	9.68978e-08	-0.255869	0.171	0.171	0.00272816	Macrophages
NUDT4	3.4335e-29	-0.256254	0.097	0.117	9.66701e-25	Macrophages
DDX46	4.27309e-06	-0.256659	0.125	0.128	0.120309	Macrophages
RNF216	7.77624e-23	-0.257361	0.092	0.108	2.1894e-18	Macrophages
PRKCB	4.4415e-20	-0.257525	0.106	0.121	1.2505e-15	Macrophages
NASP	1.0888e-15	-0.257749	0.126	0.138	3.06552e-11	Macrophages
CCR5	3.32084e-10	-0.257778	0.097	0.105	9.34984e-06	Macrophages
SRSF10	2.15565e-18	-0.25824	0.103	0.117	6.06924e-14	Macrophages
HNRNPH3	3.65669e-09	-0.258327	0.124	0.13	0.000102954	Macrophages
LOC102132749	1.54554e-21	-0.258405	0.133	0.148	4.35148e-17	Macrophages
CFAP97	5.33688e-16	-0.258427	0.096	0.108	1.5026e-11	Macrophages
CCND3	2.29479e-15	-0.258799	0.13	0.141	6.46097e-11	Macrophages
SLC2A3	7.64792e-17	-0.259019	0.227	0.234	2.15327e-12	Macrophages
LYST	2.49592e-06	-0.259252	0.106	0.111	0.0702726	Macrophages
LOC107128499	4.77068e-25	-0.259449	0.091	0.109	1.34318e-20	Macrophages
HEBP2	1.31421e-43	-0.259451	0.077	0.102	3.70016e-39	Macrophages
LOC102134374	2.95341e-20	-0.259708	0.1	0.115	8.31534e-16	Macrophages
DNAJC9	3.84783e-34	-0.259876	0.083	0.105	1.08336e-29	Macrophages
FIP1L1	3.49753e-29	-0.25996	0.087	0.107	9.84729e-25	Macrophages
MARK2	3.06169e-26	-0.260088	0.09	0.108	8.62019e-22	Macrophages
VEZF1	2.52281e-11	-0.260131	0.117	0.125	7.10298e-07	Macrophages
PHIP	1.78658e-12	-0.261034	0.093	0.103	5.03012e-08	Macrophages
JAK1	4.02624e-06	-0.261505	0.217	0.183	0.113359	Macrophages
DDX18	1.21444e-19	-0.261745	0.127	0.141	3.41926e-15	Macrophages
EIF3G	4.11658e-20	-0.261912	0.175	0.186	1.15902e-15	Macrophages
SNRPD1	5.00463e-16	-0.262543	0.153	0.163	1.40905e-11	Macrophages
RNF11	1.96003e-25	-0.262601	0.102	0.119	5.51846e-21	Macrophages
LOC102139128	2.20509e-27	-0.263318	0.112	0.132	6.20844e-23	Macrophages
LOC102143398	4.34342e-20	-0.264288	0.09	0.105	1.22289e-15	Macrophages
ZNF800	1.94079e-35	-0.264549	0.089	0.112	5.46431e-31	Macrophages
DNAJB1	8.95172e-18	-0.265255	0.18	0.147	2.52036e-13	Macrophages
MRPS25	1.16963e-14	-0.265299	0.168	0.176	3.29311e-10	Macrophages
RBM5	7.6794e-30	-0.265439	0.094	0.114	2.16214e-25	Macrophages
U2AF1	4.40226e-16	-0.26636	0.174	0.182	1.23946e-11	Macrophages
RCSD1	2.29993e-18	-0.266865	0.137	0.15	6.47544e-14	Macrophages
HDAC1	1.22556e-09	-0.267049	0.12	0.125	3.45057e-05	Macrophages
HNRNPR	6.09339e-12	-0.267273	0.156	0.162	1.71559e-07	Macrophages
SUN2	1.38059e-15	-0.267813	0.118	0.129	3.88706e-11	Macrophages
LOC102118463	0.000249293	-0.268415	0.195	0.188	1	Macrophages
HNRNPA3	2.08528e-37	-0.268574	0.126	0.15	5.8711e-33	Macrophages
RBM27	9.49083e-27	-0.269486	0.102	0.12	2.67214e-22	Macrophages
AIM1	2.35498e-15	-0.269509	0.108	0.119	6.63045e-11	Macrophages
CTCF	1.03503e-46	-0.26982	0.079	0.106	2.91413e-42	Macrophages
RBM33	1.03591e-25	-0.270087	0.092	0.11	2.91661e-21	Macrophages
NACA2	1.57097e-13	-0.270766	0.14	0.148	4.42306e-09	Macrophages
LOC102138114	3.24361e-36	-0.270879	0.085	0.108	9.13239e-32	Macrophages
RUNX3	7.25803e-21	-0.271031	0.12	0.134	2.0435e-16	Macrophages
REXO2	8.66785e-14	-0.27125	0.144	0.152	2.44043e-09	Macrophages
MYH9	9.78758e-06	-0.27132	0.171	0.145	0.275569	Macrophages
LOC102125892	4.20898e-45	-0.271728	0.08	0.106	1.18504e-40	Macrophages
LOC102136006	2.057e-41	-0.272122	0.078	0.102	5.79148e-37	Macrophages
TRANK1	1.86671e-47	-0.272767	0.078	0.105	5.25571e-43	Macrophages
LOC102145148	1.47808e-31	-0.273322	0.095	0.116	4.16154e-27	Macrophages
ANP32E	3.43173e-32	-0.273744	0.094	0.114	9.66203e-28	Macrophages
COX3	3.62927e-10	-0.274495	0.175	0.182	1.02182e-05	Macrophages
LOC102136971	9.34682e-30	-0.274764	0.089	0.109	2.6316e-25	Macrophages
LOC102117823	1.28041e-05	-0.275003	0.186	0.181	0.3605	Macrophages
RBM17	2.24641e-26	-0.275005	0.122	0.14	6.32477e-22	Macrophages
CTDSPL2	1.70993e-27	-0.275507	0.098	0.117	4.81431e-23	Macrophages
REST	7.64467e-26	-0.27558	0.104	0.123	2.15236e-21	Macrophages
LOC102122028	1.98408e-08	-0.275634	0.167	0.17	0.000558618	Macrophages
SLC9A3R1	1.59759e-50	-0.276052	0.077	0.105	4.49801e-46	Macrophages
SASH3	3.12505e-34	-0.276182	0.085	0.106	8.79858e-30	Macrophages
PLEKHA2	3.14902e-21	-0.276249	0.116	0.13	8.86606e-17	Macrophages
TMED3	5.99679e-30	-0.276393	0.133	0.153	1.6884e-25	Macrophages
LOC102129820	8.72955e-32	-0.27655	0.086	0.106	2.4578e-27	Macrophages
RBM26	1.37487e-31	-0.277005	0.085	0.106	3.87096e-27	Macrophages
ZC3H7A	5.03453e-17	-0.277229	0.12	0.132	1.41747e-12	Macrophages
TBL1XR1	4.00548e-16	-0.277532	0.113	0.125	1.12774e-11	Macrophages
RBM7	8.59562e-29	-0.277537	0.106	0.125	2.4201e-24	Macrophages
CDK2AP2	3.04798e-28	-0.277762	0.115	0.134	8.58158e-24	Macrophages
BIRC2	4.59684e-12	-0.277821	0.134	0.141	1.29424e-07	Macrophages
LOC102134937	1.04139e-24	-0.277929	0.132	0.149	2.93204e-20	Macrophages
LOC102123730	2.26808e-14	-0.27799	0.147	0.156	6.38578e-10	Macrophages
LOC102120885	2.12398e-08	-0.278386	0.136	0.14	0.000598007	Macrophages
PRKX	1.12068e-17	-0.278973	0.099	0.112	3.15527e-13	Macrophages
WAC	0.000415285	-0.279758	0.152	0.15	1	Macrophages
PHF3	2.72773e-13	-0.27984	0.118	0.128	7.67993e-09	Macrophages
BCAS2	5.81119e-21	-0.279952	0.116	0.13	1.63614e-16	Macrophages
RGS1	0.000521329	-0.280233	0.299	0.28	1	Macrophages
SUZ12	2.93245e-44	-0.280596	0.096	0.123	8.25631e-40	Macrophages
LOC107127190	1.50794e-25	-0.280719	0.115	0.132	4.24561e-21	Macrophages
DDX50	4.55954e-45	-0.280827	0.083	0.109	1.28374e-40	Macrophages
ACTN4	5.30944e-40	-0.281831	0.09	0.114	1.49487e-35	Macrophages
IL4R	2.76209e-32	-0.282073	0.116	0.137	7.77667e-28	Macrophages
ISY1	2.49882e-39	-0.282119	0.109	0.134	7.03543e-35	Macrophages
RAB35	1.9355e-13	-0.282715	0.168	0.173	5.44939e-09	Macrophages
ARGLU1	1.60684e-18	-0.282875	0.095	0.109	4.52406e-14	Macrophages
ZNF148	9.2605e-29	-0.283098	0.109	0.129	2.60729e-24	Macrophages
TAF15	7.41815e-47	-0.283344	0.104	0.131	2.08858e-42	Macrophages
LOC102132133	6.50743e-54	-0.28526	0.074	0.102	1.83217e-49	Macrophages
LOC102141967	1.36525e-33	-0.285797	0.093	0.115	3.84386e-29	Macrophages
ZC3H11A	5.40878e-19	-0.286123	0.112	0.126	1.52284e-14	Macrophages
HNRNPDL	0.00501161	-0.286337	0.266	0.225	1	Macrophages
LOC102133108	1.47431e-32	-0.286466	0.125	0.146	4.15092e-28	Macrophages
LOC101926439	1.33814e-21	-0.286975	0.147	0.16	3.76753e-17	Macrophages
ZBTB1	7.54244e-25	-0.286983	0.095	0.113	2.12357e-20	Macrophages
TRMT10C	9.98477e-27	-0.28746	0.113	0.131	2.81121e-22	Macrophages
RBM8A	8.30955e-23	-0.289164	0.169	0.182	2.33955e-18	Macrophages
EGLN3	7.12166e-25	-0.289216	0.112	0.13	2.0051e-20	Macrophages
LOC102128245	3.56791e-12	-0.28953	0.154	0.159	1.00455e-07	Macrophages
HP1BP3	1.61646e-24	-0.290449	0.135	0.152	4.55113e-20	Macrophages
LOC102123560	2.49048e-33	-0.290564	0.105	0.126	7.01195e-29	Macrophages
SP3	2.14936e-57	-0.290586	0.087	0.119	6.05153e-53	Macrophages
LOC102146242	1.16273e-24	-0.290624	0.097	0.114	3.27365e-20	Macrophages
LOC102127347	1.67431e-14	-0.290843	0.166	0.173	4.71401e-10	Macrophages
SPATA13	6.45983e-49	-0.291003	0.083	0.111	1.81876e-44	Macrophages
ARRDC3	2.31274e-21	-0.292441	0.094	0.11	6.51153e-17	Macrophages
LOC102126785	1.69685e-35	-0.292986	0.121	0.144	4.77747e-31	Macrophages
RSBN1	2.59726e-42	-0.292999	0.077	0.101	7.31259e-38	Macrophages
BAZ1B	1.0576e-28	-0.293082	0.1	0.12	2.97767e-24	Macrophages
RSRC2	8.53386e-08	-0.294701	0.124	0.128	0.00240271	Macrophages
NCOA2	2.62022e-44	-0.295247	0.088	0.113	7.37722e-40	Macrophages
U2SURP	2.62536e-30	-0.295307	0.118	0.139	7.39169e-26	Macrophages
EZR	3.65697e-17	-0.295351	0.326	0.312	1.02962e-12	Macrophages
MIER1	2.3305e-06	-0.295512	0.167	0.165	0.0656154	Macrophages
BTG1	2.16255e-29	-0.296287	0.389	0.37	6.08865e-25	Macrophages
HMGN1	9.64539e-45	-0.296287	0.171	0.197	2.71566e-40	Macrophages
UBTF	3.33518e-42	-0.296538	0.094	0.119	9.39019e-38	Macrophages
LOC102138280	1.59347e-31	-0.296692	0.166	0.185	4.48641e-27	Macrophages
TUBB4B	2.84945e-45	-0.2973	0.12	0.147	8.02262e-41	Macrophages
LOC107127824	7.26947e-44	-0.298116	0.093	0.119	2.04672e-39	Macrophages
SRPK2	7.41832e-51	-0.298286	0.078	0.105	2.08863e-46	Macrophages
TIA1	1.13933e-49	-0.298497	0.094	0.123	3.2078e-45	Macrophages
CWF19L2	4.49087e-48	-0.298694	0.076	0.102	1.2644e-43	Macrophages
RBM4	4.92536e-64	-0.298948	0.075	0.106	1.38673e-59	Macrophages
PRPF38B	2.2917e-33	-0.300221	0.11	0.133	6.45229e-29	Macrophages
LOC102123375	5.3753e-37	-0.300297	0.091	0.114	1.51341e-32	Macrophages
BTN3A2	2.11582e-42	-0.300504	0.104	0.129	5.95708e-38	Macrophages
HEXIM1	3.03006e-32	-0.30083	0.096	0.117	8.53114e-28	Macrophages
LOC102118347	1.40875e-60	-0.300877	0.1	0.132	3.96635e-56	Macrophages
RNF19A	1.00937e-50	-0.300934	0.075	0.103	2.84189e-46	Macrophages
RPS6KA3	9.36285e-52	-0.301121	0.088	0.117	2.63611e-47	Macrophages
LOC102139709	5.25965e-47	-0.301339	0.11	0.139	1.48085e-42	Macrophages
RPSA	2.22852e-43	-0.302334	0.111	0.137	6.27439e-39	Macrophages
IER5	2.76775e-58	-0.302423	0.074	0.104	7.79261e-54	Macrophages
KLF3	4.53505e-34	-0.302734	0.091	0.113	1.27684e-29	Macrophages
HIVEP1	5.1613e-63	-0.30397	0.071	0.103	1.45316e-58	Macrophages
CCNT1	4.64025e-57	-0.303984	0.078	0.108	1.30646e-52	Macrophages
CREBRF	2.09754e-34	-0.304367	0.095	0.117	5.90563e-30	Macrophages
TMEM243	2.66049e-49	-0.304681	0.098	0.126	7.49062e-45	Macrophages
MBNL3	1.5823e-31	-0.305847	0.118	0.139	4.45495e-27	Macrophages
CD38	6.32981e-61	-0.306424	0.091	0.124	1.78216e-56	Macrophages
ZNF184	5.1634e-33	-0.30696	0.092	0.113	1.45376e-28	Macrophages
CYTB	4.49949e-18	-0.307082	0.094	0.11	1.26683e-13	Macrophages
LOC102120310	3.99022e-53	-0.307933	0.078	0.107	1.12345e-48	Macrophages
PPIG	3.50681e-29	-0.30807	0.114	0.133	9.87341e-25	Macrophages
RBMX	3.41577e-39	-0.308521	0.149	0.173	9.61709e-35	Macrophages
ARF6	2.05175e-05	-0.308848	0.153	0.152	0.577671	Macrophages
LRMP	6.85341e-50	-0.309212	0.095	0.124	1.92958e-45	Macrophages
SMC3	2.61787e-50	-0.309243	0.092	0.121	7.37061e-46	Macrophages
TES	1.47801e-59	-0.309489	0.102	0.135	4.16133e-55	Macrophages
RSRC1	1.11684e-32	-0.309493	0.108	0.13	3.14447e-28	Macrophages
MRPS6	9.37122e-41	-0.309948	0.098	0.122	2.63847e-36	Macrophages
BBX	3.19686e-43	-0.310078	0.095	0.121	9.00075e-39	Macrophages
YTHDC1	2.94072e-42	-0.310492	0.109	0.135	8.2796e-38	Macrophages
RSF1	1.93323e-46	-0.310535	0.091	0.118	5.44302e-42	Macrophages
CARHSP1	1.55438e-98	-0.31142	0.062	0.102	4.37635e-94	Macrophages
POLR2D	6.21186e-45	-0.31144	0.108	0.135	1.74895e-40	Macrophages
N4BP1	9.06452e-65	-0.312492	0.082	0.115	2.55212e-60	Macrophages
SMARCE1	1.99222e-33	-0.312619	0.128	0.149	5.6091e-29	Macrophages
SOS1	4.7972e-47	-0.312696	0.084	0.111	1.35065e-42	Macrophages
SLTM	1.64816e-42	-0.31309	0.106	0.132	4.64039e-38	Macrophages
SPTAN1	2.77473e-58	-0.313485	0.078	0.108	7.81225e-54	Macrophages
ORAI1	8.49164e-64	-0.313651	0.077	0.109	2.39082e-59	Macrophages
CAB39	1.12423e-35	-0.313763	0.131	0.153	3.16528e-31	Macrophages
LOC102132418	2.3468e-31	-0.313862	0.182	0.197	6.60741e-27	Macrophages
RASSF1	3.72573e-53	-0.314416	0.082	0.111	1.04898e-48	Macrophages
ARPC5L	2.92503e-37	-0.314578	0.11	0.133	8.23542e-33	Macrophages
TOP2B	4.57359e-47	-0.315231	0.106	0.134	1.28769e-42	Macrophages
ISCA1	8.16843e-24	-0.315333	0.134	0.149	2.29982e-19	Macrophages
TMPO	1.1294e-52	-0.315928	0.089	0.118	3.17982e-48	Macrophages
LOC102119952	6.77152e-59	-0.316797	0.09	0.121	1.90652e-54	Macrophages
ATRX	2.5424e-10	-0.317297	0.119	0.126	7.15812e-06	Macrophages
PDCD4	5.05926e-32	-0.317328	0.115	0.135	1.42444e-27	Macrophages
ADSS	4.57683e-39	-0.317359	0.107	0.131	1.28861e-34	Macrophages
FUS	3.19427e-18	-0.317506	0.13	0.142	8.99348e-14	Macrophages
LOC102138137	2.71895e-86	-0.318143	0.067	0.105	7.65519e-82	Macrophages
BUB3	3.13055e-53	-0.31951	0.105	0.135	8.81407e-49	Macrophages
DUSP10	4.31654e-85	-0.31962	0.065	0.102	1.21532e-80	Macrophages
FOXP1	9.78608e-30	-0.319736	0.096	0.116	2.75527e-25	Macrophages
MRPL51	2.87312e-42	-0.319901	0.161	0.184	8.08928e-38	Macrophages
LOC102135736	2.52334e-71	-0.321159	0.111	0.148	7.10448e-67	Macrophages
PCNA	9.3811e-55	-0.321558	0.122	0.153	2.64125e-50	Macrophages
CNTRL	1.14677e-63	-0.321606	0.078	0.11	3.22874e-59	Macrophages
N4BP2L2	1.89365e-38	-0.321719	0.117	0.141	5.33156e-34	Macrophages
FAU	0	-0.321781	0.834	0.859	0	Macrophages
BCLAF1	8.99595e-08	-0.322041	0.121	0.126	0.00253281	Macrophages
SF1	1.71484e-51	-0.322176	0.144	0.172	4.82815e-47	Macrophages
ACIN1	6.05614e-39	-0.322354	0.11	0.135	1.70511e-34	Macrophages
KDM2A	1.3845e-81	-0.322924	0.071	0.108	3.89805e-77	Macrophages
HNRNPC	2.58862e-11	-0.323814	0.172	0.173	7.28827e-07	Macrophages
SRSF6	8.20253e-27	-0.323877	0.138	0.154	2.30942e-22	Macrophages
ITGAL	2.25119e-58	-0.324287	0.107	0.139	6.33823e-54	Macrophages
TTC39C	1.96772e-82	-0.326355	0.065	0.101	5.54011e-78	Macrophages
HNRNPA1	2.39342e-58	-0.326386	0.12	0.151	6.73866e-54	Macrophages
ICAM2	7.26063e-55	-0.327201	0.085	0.114	2.04423e-50	Macrophages
RPL12	1.6084e-40	-0.328007	0.149	0.173	4.52844e-36	Macrophages
ZFP36L1	1.01971e-05	-0.328011	0.165	0.163	0.2871	Macrophages
SLC38A2	6.29851e-58	-0.328513	0.091	0.123	1.77335e-53	Macrophages
HSBP1L1	3.20335e-76	-0.328714	0.076	0.112	9.01904e-72	Macrophages
RPL28	1.79314e-35	-0.329104	0.176	0.194	5.04857e-31	Macrophages
ADD3	2.9649e-48	-0.329902	0.096	0.124	8.34767e-44	Macrophages
LY6E	8.36046e-24	-0.329915	0.221	0.227	2.35389e-19	Macrophages
DUSP5	1.22097e-40	-0.330255	0.104	0.13	3.43764e-36	Macrophages
FNBP4	6.62453e-68	-0.330741	0.077	0.11	1.86514e-63	Macrophages
B3GNT2	3.97847e-75	-0.331211	0.09	0.127	1.12014e-70	Macrophages
LOC101925246	1.47142e-39	-0.332192	0.126	0.149	4.14279e-35	Macrophages
LOC102135553	4.52697e-75	-0.332458	0.077	0.112	1.27457e-70	Macrophages
PPP1CC	2.66271e-25	-0.332584	0.16	0.174	7.49685e-21	Macrophages
LOC102143049	3.8949e-45	-0.332639	0.136	0.161	1.09661e-40	Macrophages
PTP4A1	3.64888e-25	-0.33274	0.166	0.18	1.02734e-20	Macrophages
GPRIN3	9.6643e-35	-0.335177	0.102	0.124	2.72098e-30	Macrophages
CLDND1	1.03547e-55	-0.335286	0.12	0.151	2.91537e-51	Macrophages
LOC102115977	8.96651e-42	-0.335318	0.137	0.163	2.52452e-37	Macrophages
ANXA6	1.22371e-25	-0.335345	0.152	0.166	3.44537e-21	Macrophages
NUP50	9.78874e-75	-0.335435	0.091	0.128	2.75602e-70	Macrophages
CMC1	2.09161e-11	-0.335476	0.095	0.104	5.88894e-07	Macrophages
RNF167	1.28063e-92	-0.336339	0.07	0.109	3.60562e-88	Macrophages
LOC102137590	8.50323e-20	-0.336356	0.177	0.187	2.39409e-15	Macrophages
PCM1	3.11524e-33	-0.336559	0.128	0.149	8.77095e-29	Macrophages
DDX39A	6.10252e-68	-0.337524	0.118	0.153	1.71816e-63	Macrophages
THUMPD1	1.6885e-53	-0.337931	0.109	0.138	4.75396e-49	Macrophages
ARHGEF3	4.97222e-63	-0.338986	0.084	0.116	1.39993e-58	Macrophages
CDKN2AIP	1.86047e-91	-0.340066	0.065	0.104	5.23815e-87	Macrophages
TLK1	2.06566e-72	-0.340288	0.078	0.113	5.81587e-68	Macrophages
RPS4X	3.91324e-77	-0.340533	0.092	0.128	1.10177e-72	Macrophages
ARHGDIB	2.67956e-52	-0.341222	0.454	0.409	7.54429e-48	Macrophages
PIK3CD	2.7618e-116	-0.341427	0.065	0.11	7.77586e-112	Macrophages
MBNL1	9.18636e-06	-0.341572	0.299	0.269	0.258642	Macrophages
LSM14A	1.16367e-45	-0.341668	0.131	0.156	3.27631e-41	Macrophages
CCDC82	9.34172e-23	-0.341727	0.127	0.141	2.63016e-18	Macrophages
LOC102131552	2.41934e-48	-0.342314	0.151	0.177	6.81166e-44	Macrophages
LOC102137968	1.36625e-86	-0.342331	0.075	0.114	3.84668e-82	Macrophages
PIP4K2A	3.97736e-61	-0.343662	0.12	0.153	1.11982e-56	Macrophages
LOC102123083	4.88116e-67	-0.343873	0.129	0.164	1.37429e-62	Macrophages
PUM2	2.12808e-50	-0.34436	0.109	0.137	5.99161e-46	Macrophages
SPINT2	1.87485e-94	-0.344493	0.075	0.115	5.27865e-90	Macrophages
JUND	9.81002e-43	-0.344587	0.13	0.155	2.76201e-38	Macrophages
RPL21	6.13594e-51	-0.344821	0.162	0.189	1.72757e-46	Macrophages
MYCBP2	7.70029e-14	-0.345736	0.106	0.116	2.16802e-09	Macrophages
LOC102119957	3.19054e-65	-0.34587	0.102	0.135	8.98297e-61	Macrophages
PPP4R3A	1.28633e-60	-0.345956	0.106	0.138	3.62166e-56	Macrophages
FURIN	1.26625e-50	-0.34619	0.082	0.11	3.56513e-46	Macrophages
HERC1	8.02071e-80	-0.346293	0.075	0.112	2.25823e-75	Macrophages
ATF7IP	2.71012e-53	-0.347458	0.078	0.107	7.63036e-49	Macrophages
PRRC2B	1.64169e-101	-0.347596	0.066	0.108	4.62217e-97	Macrophages
SRSF3	2.54901e-14	-0.347874	0.356	0.323	7.17673e-10	Macrophages
LOC102139105	1.63011e-42	-0.347977	0.177	0.199	4.58958e-38	Macrophages
PFDN5	6.12855e-193	-0.348794	0.531	0.521	1.72549e-188	Macrophages
MYLIP	8.67937e-75	-0.348885	0.087	0.123	2.44368e-70	Macrophages
MACF1	3.89095e-06	-0.349364	0.124	0.126	0.10955	Macrophages
RPL7	4.48591e-62	-0.349384	0.442	0.412	1.26301e-57	Macrophages
CD82	1.2444e-81	-0.349692	0.097	0.135	3.5036e-77	Macrophages
LOC102117097	1.44191e-57	-0.350214	0.12	0.151	4.05969e-53	Macrophages
AMD1	3.81538e-52	-0.350312	0.148	0.176	1.07422e-47	Macrophages
CIRBP	4.59224e-10	-0.350451	0.161	0.163	1.29295e-05	Macrophages
KIF2A	2.82463e-100	-0.350574	0.069	0.111	7.95275e-96	Macrophages
NEK7	4.22608e-87	-0.350807	0.095	0.136	1.18985e-82	Macrophages
LOC102145439	4.38404e-90	-0.351571	0.155	0.198	1.23433e-85	Macrophages
NSD1	3.07418e-66	-0.351716	0.097	0.132	8.65535e-62	Macrophages
LOC102127131	3.17813e-98	-0.351883	0.071	0.114	8.94802e-94	Macrophages
LOC102126576	1.054e-66	-0.352629	0.114	0.148	2.96754e-62	Macrophages
LOC102134263	1.95515e-60	-0.35293	0.151	0.182	5.50473e-56	Macrophages
NT5C	4.75096e-68	-0.35351	0.112	0.147	1.33763e-63	Macrophages
PBXIP1	3.41357e-85	-0.354015	0.087	0.126	9.6109e-81	Macrophages
CNN2	1.32024e-107	-0.354123	0.092	0.138	3.71714e-103	Macrophages
RAB37	6.60254e-102	-0.354154	0.069	0.11	1.85895e-97	Macrophages
PTMA	8.92645e-26	-0.354157	0.308	0.296	2.51324e-21	Macrophages
USP34	1.02913e-92	-0.354328	0.07	0.11	2.8975e-88	Macrophages
CYLD	9.40075e-24	-0.354506	0.125	0.14	2.64678e-19	Macrophages
SMAD7	2.34364e-95	-0.354614	0.072	0.114	6.59851e-91	Macrophages
LOC102130642	1.16498e-71	-0.354681	0.09	0.125	3.27999e-67	Macrophages
TMF1	1.17214e-85	-0.354891	0.078	0.117	3.30016e-81	Macrophages
LOC102115845	1.5239e-55	-0.355163	0.102	0.131	4.29054e-51	Macrophages
SP100	0.00659448	-0.355238	0.198	0.185	1	Macrophages
LSP1	1.09924e-86	-0.355591	0.152	0.194	3.09491e-82	Macrophages
ST6GAL1	5.98243e-84	-0.356976	0.08	0.117	1.68435e-79	Macrophages
GTF3C1	1.46897e-68	-0.357444	0.072	0.104	4.13589e-64	Macrophages
CLK1	7.41e-14	-0.358227	0.138	0.145	2.08629e-09	Macrophages
HNRNPUL1	4.11787e-59	-0.358627	0.118	0.15	1.15939e-54	Macrophages
NR1D2	4.63141e-69	-0.358903	0.091	0.125	1.30397e-64	Macrophages
LOC102127912	2.43824e-47	-0.359174	0.121	0.149	6.86487e-43	Macrophages
ITGB7	2.86147e-155	-0.359536	0.06	0.113	8.05646e-151	Macrophages
SON	4.47505e-05	-0.359721	0.205	0.195	1	Macrophages
TMEM2	4.89327e-99	-0.36075	0.063	0.104	1.3777e-94	Macrophages
NPM1	2.44017e-51	-0.361477	0.193	0.216	6.87031e-47	Macrophages
SRSF11	2.38231e-13	-0.361887	0.135	0.142	6.7074e-09	Macrophages
CCSER2	6.10551e-84	-0.362054	0.097	0.136	1.71901e-79	Macrophages
RBL2	5.54388e-52	-0.362217	0.131	0.159	1.56088e-47	Macrophages
USP47	5.94285e-65	-0.362923	0.105	0.139	1.67321e-60	Macrophages
KDM5A	8.085e-80	-0.363198	0.092	0.131	2.27633e-75	Macrophages
UBE2J1	1.84181e-63	-0.363212	0.123	0.156	5.18563e-59	Macrophages
TAF7	2.52813e-90	-0.363668	0.102	0.144	7.11794e-86	Macrophages
LOC102127589	8.40723e-74	-0.364204	0.112	0.148	2.36705e-69	Macrophages
LOC102123779	3.45339e-104	-0.364238	0.105	0.152	9.72301e-100	Macrophages
BRD2	0.000259773	-0.364377	0.21	0.197	1	Macrophages
ZMYND11	2.79831e-103	-0.364759	0.074	0.117	7.87865e-99	Macrophages
LNPEP	1.27023e-36	-0.364945	0.118	0.14	3.57634e-32	Macrophages
NR4A2	1.11445e-07	-0.36607	0.231	0.221	0.00313773	Macrophages
EEF2	6.89827e-74	-0.366525	0.421	0.399	1.94221e-69	Macrophages
RPL29	3.30814e-83	-0.366628	0.169	0.209	9.31406e-79	Macrophages
MAN1A2	8.14323e-60	-0.367073	0.097	0.129	2.29273e-55	Macrophages
CD37	8.85002e-37	-0.367913	0.152	0.172	2.49172e-32	Macrophages
LOC102129733	1.07438e-39	-0.368218	0.219	0.234	3.02492e-35	Macrophages
KCNA3	7.299e-79	-0.368311	0.076	0.112	2.05503e-74	Macrophages
LOC102119104	4.81247e-86	-0.36874	0.088	0.127	1.35495e-81	Macrophages
NUCB2	2.09012e-66	-0.369014	0.091	0.125	5.88474e-62	Macrophages
PDLIM2	2.16154e-169	-0.370468	0.057	0.113	6.08581e-165	Macrophages
SMC5	3.86751e-100	-0.371264	0.072	0.114	1.0889e-95	Macrophages
YPEL5	5.73288e-14	-0.371459	0.195	0.197	1.61409e-09	Macrophages
CDC42SE2	0.0097798	-0.371725	0.194	0.18	1	Macrophages
SENP6	6.12668e-80	-0.371792	0.086	0.125	1.72497e-75	Macrophages
LOC102144279	3.10483e-91	-0.37218	0.102	0.144	8.74165e-87	Macrophages
ELF1	2.92637e-05	-0.373392	0.224	0.21	0.823919	Macrophages
RPL26	3.33034e-80	-0.373924	0.148	0.188	9.37658e-76	Macrophages
ARHGAP9	4.31524e-134	-0.374196	0.055	0.103	1.21496e-129	Macrophages
KIAA1109	3.28876e-111	-0.374547	0.058	0.102	9.2595e-107	Macrophages
HNRNPA0	6.18651e-61	-0.375354	0.157	0.188	1.74181e-56	Macrophages
EEF1G	3.56514e-42	-0.37669	0.233	0.245	1.00376e-37	Macrophages
LOC107130043	2.82856e-131	-0.377069	0.09	0.143	7.96382e-127	Macrophages
LOC102134702	7.28846e-27	-0.377174	0.273	0.271	2.05207e-22	Macrophages
LOC101865759	1.04039e-142	-0.377389	0.061	0.111	2.92923e-138	Macrophages
LOC102144746	3.02886e-88	-0.378737	0.076	0.115	8.52774e-84	Macrophages
RPL4	0	-0.378834	0.632	0.649	0	Macrophages
LOC102119942	5.86735e-119	-0.379857	0.098	0.148	1.65195e-114	Macrophages
TNFAIP8	1.26266e-43	-0.379928	0.141	0.166	3.55502e-39	Macrophages
RAD21	1.13234e-43	-0.380004	0.141	0.165	3.18809e-39	Macrophages
LOC102147289	1.74835e-94	-0.380127	0.12	0.162	4.92248e-90	Macrophages
TNRC6B	9.1272e-66	-0.380357	0.075	0.107	2.56976e-61	Macrophages
TNFSF10	7.95918e-27	-0.381411	0.113	0.132	2.24091e-22	Macrophages
TSPYL1	4.70236e-115	-0.381438	0.086	0.133	1.32395e-110	Macrophages
ARHGAP25	2.111e-104	-0.381597	0.096	0.141	5.94353e-100	Macrophages
TERF2IP	1.21217e-94	-0.381619	0.092	0.135	3.41288e-90	Macrophages
FAS	5.55475e-116	-0.38171	0.079	0.126	1.56394e-111	Macrophages
FBL	1.06684e-87	-0.382273	0.144	0.186	3.00368e-83	Macrophages
ERAP2	6.66515e-79	-0.383955	0.109	0.147	1.87657e-74	Macrophages
LOC102122946	2.77622e-95	-0.384297	0.127	0.172	7.81644e-91	Macrophages
NOP58	2.6043e-65	-0.384421	0.118	0.152	7.33241e-61	Macrophages
SETD2	1.35321e-91	-0.384645	0.072	0.112	3.80996e-87	Macrophages
G3BP2	1.17038e-06	-0.385062	0.19	0.183	0.0329519	Macrophages
ATM	3.47708e-98	-0.38583	0.067	0.108	9.78971e-94	Macrophages
MLLT6	2.59286e-149	-0.386588	0.057	0.109	7.30021e-145	Macrophages
ST3GAL1	2.34216e-70	-0.386616	0.119	0.155	6.59435e-66	Macrophages
SAMD9	1.36773e-117	-0.387701	0.058	0.103	3.85085e-113	Macrophages
CCDC50	0.000128126	-0.387721	0.114	0.116	1	Macrophages
LOC102121811	3.68822e-108	-0.388234	0.118	0.166	1.03842e-103	Macrophages
RPL36AL	9.43369e-32	-0.389136	0.321	0.307	2.65606e-27	Macrophages
ITGA4	3.39783e-31	-0.389278	0.156	0.174	9.56659e-27	Macrophages
CNST	7.83893e-125	-0.389425	0.071	0.119	2.20705e-120	Macrophages
CDKN1B	2.71589e-98	-0.389435	0.12	0.167	7.6466e-94	Macrophages
FAM107B	4.74428e-12	-0.390971	0.171	0.173	1.33575e-07	Macrophages
NABP1	9.88625e-72	-0.391385	0.089	0.125	2.78347e-67	Macrophages
RPL24	1.47943e-77	-0.391638	0.197	0.233	4.16532e-73	Macrophages
SLA	1.04626e-71	-0.391672	0.106	0.142	2.94576e-67	Macrophages
LOC102138332	4.48255e-80	-0.391728	0.095	0.133	1.26206e-75	Macrophages
BATF	1.67533e-40	-0.393075	0.11	0.134	4.71689e-36	Macrophages
RSL24D1	1.14364e-52	-0.393719	0.198	0.222	3.21991e-48	Macrophages
STK26	3.6241e-171	-0.39445	0.052	0.107	1.02037e-166	Macrophages
ZCCHC11	2.03282e-140	-0.394593	0.059	0.109	5.72341e-136	Macrophages
EML4	5.12789e-05	-0.39616	0.149	0.146	1	Macrophages
CHD3	4.68657e-154	-0.397087	0.061	0.114	1.3195e-149	Macrophages
HMHA1	9.29864e-128	-0.397151	0.091	0.142	2.61803e-123	Macrophages
ELK4	3.27302e-114	-0.397548	0.085	0.132	9.2152e-110	Macrophages
STK4	2.69415e-20	-0.398222	0.158	0.168	7.58537e-16	Macrophages
EPC1	2.7342e-83	-0.399278	0.103	0.143	7.69814e-79	Macrophages
FBXO34	3.36617e-101	-0.399663	0.105	0.151	9.47745e-97	Macrophages
ARHGEF1	2.12316e-135	-0.400178	0.068	0.119	5.97774e-131	Macrophages
TRAF1	5.56966e-167	-0.400437	0.063	0.12	1.56814e-162	Macrophages
CALM1	9.01141e-253	-0.400668	0.514	0.519	2.53716e-248	Macrophages
LOC102119220	1.03786e-31	-0.400709	0.258	0.258	2.9221e-27	Macrophages
EEF1B2	0	-0.400843	0.525	0.541	0	Macrophages
EIF4A2	1.1008e-22	-0.401373	0.163	0.174	3.09931e-18	Macrophages
RAPGEF6	1.00212e-143	-0.401683	0.061	0.111	2.82148e-139	Macrophages
BPTF	2.64574e-34	-0.401912	0.096	0.117	7.44908e-30	Macrophages
SH3KBP1	1.04729e-56	-0.402185	0.12	0.15	2.94863e-52	Macrophages
WIPF1	3.20808e-13	-0.402825	0.162	0.165	9.03236e-09	Macrophages
LOC102143171	4.91047e-106	-0.404898	0.123	0.17	1.38254e-101	Macrophages
2020-09-07	2.11218e-34	-0.405997	0.2	0.212	5.94684e-30	Macrophages
LOC102119091	4.02457e-106	-0.406484	0.138	0.185	1.13312e-101	Macrophages
RPS26	5.35034e-64	-0.406497	0.233	0.259	1.50639e-59	Macrophages
LOC107130528	5.0146e-68	-0.406723	0.133	0.168	1.41186e-63	Macrophages
LOC102140101	8.46677e-95	-0.407195	0.145	0.188	2.38382e-90	Macrophages
NOP56	4.42398e-130	-0.40727	0.091	0.143	1.24557e-125	Macrophages
2020-09-06	1.57019e-97	-0.407313	0.105	0.149	4.42086e-93	Macrophages
LOC102132295	1.9519e-90	-0.407547	0.106	0.148	5.49557e-86	Macrophages
TGFB1	2.14324e-85	-0.408088	0.118	0.158	6.03429e-81	Macrophages
TBCC	1.28667e-159	-0.408242	0.068	0.124	3.62262e-155	Macrophages
LOC102129332	2.62797e-47	-0.408517	0.194	0.214	7.39905e-43	Macrophages
FAM208A	6.8014e-97	-0.408595	0.084	0.127	1.91494e-92	Macrophages
ANKRD44	3.93267e-115	-0.408865	0.079	0.126	1.10724e-110	Macrophages
LBR	2.11171e-84	-0.410596	0.116	0.156	5.94553e-80	Macrophages
RPS5	0	-0.410614	0.708	0.742	0	Macrophages
APOBEC3H	7.83585e-149	-0.411054	0.067	0.12	2.20618e-144	Macrophages
CEBPZ	6.27469e-117	-0.411059	0.092	0.14	1.76664e-112	Macrophages
WNK1	2.21435e-54	-0.411148	0.102	0.131	6.2345e-50	Macrophages
LOC102115962	1.11192e-86	-0.411306	0.117	0.157	3.1306e-82	Macrophages
GLTSCR2	3.35431e-115	-0.411702	0.161	0.211	9.44406e-111	Macrophages
LIME1	1.01564e-218	-0.411958	0.04	0.101	2.85955e-214	Macrophages
PPP1R12A	1.18687e-14	-0.412074	0.149	0.155	3.34163e-10	Macrophages
DDIT4	1.35367e-75	-0.412519	0.141	0.179	3.81126e-71	Macrophages
LOC102122208	2.50155e-104	-0.412796	0.129	0.174	7.04312e-100	Macrophages
GIMAP8	4.79868e-115	-0.413945	0.088	0.136	1.35107e-110	Macrophages
PARP8	5.69576e-72	-0.414423	0.097	0.132	1.60364e-67	Macrophages
ZNF292	3.43405e-110	-0.415004	0.062	0.106	9.66858e-106	Macrophages
APOBEC3C	2.5393e-78	-0.416193	0.119	0.156	7.1494e-74	Macrophages
EED	9.9842e-127	-0.416758	0.085	0.135	2.81105e-122	Macrophages
LOC102138660	3.56266e-86	-0.416926	0.132	0.172	1.00307e-81	Macrophages
RPS8	0	-0.41708	0.74	0.786	0	Macrophages
LOC102134569	3.34266e-93	-0.417211	0.15	0.192	9.41127e-89	Macrophages
LOC102127370	4.53421e-84	-0.417673	0.174	0.214	1.27661e-79	Macrophages
LOC102145931	4.4649e-36	-0.418116	0.272	0.27	1.25709e-31	Macrophages
LOC102127115	3.97564e-72	-0.418439	0.209	0.242	1.11934e-67	Macrophages
RPL6	3.5833e-135	-0.419169	0.158	0.213	1.00888e-130	Macrophages
IVNS1ABP	1.34138e-41	-0.420109	0.114	0.138	3.77665e-37	Macrophages
SMC4	5.68911e-155	-0.420196	0.056	0.11	1.60177e-150	Macrophages
LRRC8C	8.61878e-128	-0.420448	0.069	0.116	2.42662e-123	Macrophages
ATXN7	2.08791e-163	-0.420699	0.049	0.102	5.87852e-159	Macrophages
RPL15	7.65418e-57	-0.420809	0.287	0.297	2.15503e-52	Macrophages
ZC3HAV1	7.70303e-139	-0.42195	0.085	0.14	2.16879e-134	Macrophages
NFATC2	2.58429e-202	-0.423952	0.047	0.107	7.27608e-198	Macrophages
LOC102136294	1.97399e-96	-0.424636	0.184	0.225	5.55778e-92	Macrophages
SENP7	1.8216e-148	-0.424878	0.078	0.133	5.12871e-144	Macrophages
SLFN5	6.21791e-167	-0.425893	0.063	0.119	1.75065e-162	Macrophages
RPL13	0	-0.426069	0.839	0.879	0	Macrophages
WHSC1L1	3.06089e-151	-0.426594	0.074	0.129	8.61793e-147	Macrophages
HECA	1.82208e-126	-0.426913	0.096	0.147	5.13007e-122	Macrophages
LOC102130902	4.21365e-105	-0.427748	0.173	0.22	1.18635e-100	Macrophages
SERPINB9	7.79129e-155	-0.429097	0.106	0.165	2.19364e-150	Macrophages
LOC102115543	1.13233e-107	-0.429164	0.122	0.168	3.18809e-103	Macrophages
PTPRC	1.34467e-239	-0.431277	0.521	0.506	3.78593e-235	Macrophages
HIVEP2	2.08775e-178	-0.431797	0.048	0.104	5.87806e-174	Macrophages
CASP3	1.24988e-139	-0.432104	0.087	0.142	3.51903e-135	Macrophages
USP1	3.01181e-123	-0.432152	0.095	0.146	8.47975e-119	Macrophages
CCDC69	3.02222e-145	-0.43234	0.106	0.164	8.50906e-141	Macrophages
LOC102120517	5.3116e-89	-0.432444	0.191	0.23	1.49548e-84	Macrophages
LOC102135222	8.15441e-126	-0.432485	0.131	0.183	2.29587e-121	Macrophages
BCL2	6.36825e-160	-0.432547	0.062	0.116	1.79298e-155	Macrophages
LOC101865130	2.47052e-129	-0.432567	0.122	0.177	6.95574e-125	Macrophages
DNAJC1	1.91234e-145	-0.432722	0.086	0.141	5.38419e-141	Macrophages
PPP2R5C	6.76787e-144	-0.433594	0.112	0.168	1.90549e-139	Macrophages
SETX	5.63007e-75	-0.434799	0.099	0.135	1.58515e-70	Macrophages
RPS18	4.16265e-103	-0.43561	0.127	0.172	1.17199e-98	Macrophages
SRSF7	1.44765e-73	-0.435981	0.127	0.163	4.07587e-69	Macrophages
C11H12orf57	8.90852e-45	-0.440398	0.195	0.213	2.50819e-40	Macrophages
RPL27	0	-0.440589	0.739	0.785	0	Macrophages
CSNK1G3	5.72156e-54	-0.441631	0.116	0.145	1.6109e-49	Macrophages
GPR65	7.2999e-36	-0.441716	0.304	0.301	2.05529e-31	Macrophages
DDX6	4.91008e-102	-0.441855	0.117	0.162	1.38243e-97	Macrophages
RPL19	1.72886e-111	-0.44202	0.193	0.238	4.8676e-107	Macrophages
NR3C1	8.976e-48	-0.443293	0.134	0.159	2.52719e-43	Macrophages
DUSP16	2.84605e-197	-0.44451	0.046	0.105	8.01306e-193	Macrophages
CCDC88C	3.0568e-245	-0.444679	0.039	0.105	8.60643e-241	Macrophages
RPS24	0	-0.445647	0.533	0.578	0	Macrophages
RPL27A	1.45714e-95	-0.445868	0.322	0.342	4.10256e-91	Macrophages
DGKA	4.54181e-252	-0.44596	0.036	0.101	1.27875e-247	Macrophages
RPS14	0	-0.446416	0.877	0.934	0	Macrophages
COX2	6.53998e-69	-0.447197	0.252	0.277	1.84133e-64	Macrophages
UTRN	6.21682e-125	-0.448154	0.062	0.109	1.75034e-120	Macrophages
CREM	7.22646e-181	-0.448511	0.395	0.43	2.03461e-176	Macrophages
TESC	1.23437e-279	-0.448745	0.034	0.104	3.47537e-275	Macrophages
LOC102119202	5.21092e-290	-0.450826	0.033	0.104	1.46713e-285	Macrophages
RPL39	1.12475e-43	-0.451352	0.32	0.318	3.16673e-39	Macrophages
BCAT1	1.46812e-234	-0.452123	0.039	0.102	4.13349e-230	Macrophages
GRAP2	0	-0.452514	0.026	0.102	0	Macrophages
CDC14A	2.74085e-230	-0.453505	0.04	0.103	7.71687e-226	Macrophages
RAB27A	7.06106e-172	-0.45503	0.093	0.156	1.98804e-167	Macrophages
RPLP1	0	-0.455142	0.776	0.836	0	Macrophages
FAM102A	6.00749e-297	-0.455158	0.036	0.109	1.69141e-292	Macrophages
PYHIN1	4.15667e-266	-0.455413	0.034	0.101	1.17031e-261	Macrophages
C3H21orf91	1.41728e-171	-0.457812	0.07	0.129	3.99034e-167	Macrophages
AES	1.54375e-254	-0.457993	0.059	0.132	4.34643e-250	Macrophages
PRKCQ	1.14947e-305	-0.458108	0.029	0.101	3.23633e-301	Macrophages
RABGAP1L	4.92954e-97	-0.458302	0.095	0.137	1.38791e-92	Macrophages
RPS7	0	-0.460117	0.774	0.833	0	Macrophages
LOC102118468	6.05722e-201	-0.460535	0.429	0.461	1.70541e-196	Macrophages
LOC102137703	3.78372e-119	-0.461798	0.147	0.197	1.06531e-114	Macrophages
DDT	2.597e-282	-0.463309	0.053	0.131	7.31186e-278	Macrophages
ARID4B	1.46943e-68	-0.464893	0.093	0.127	4.13718e-64	Macrophages
LOC102139771	8.96933e-107	-0.466417	0.195	0.238	2.52532e-102	Macrophages
RPS16	0	-0.466499	0.831	0.883	0	Macrophages
CBLB	2.29767e-222	-0.466526	0.049	0.114	6.46908e-218	Macrophages
RPL30	0	-0.46671	0.748	0.797	0	Macrophages
RPL22	1.92052e-301	-0.467188	0.478	0.492	5.40721e-297	Macrophages
CCDC167	3.6993e-165	-0.467342	0.064	0.12	1.04154e-160	Macrophages
RPS13	8.42878e-104	-0.467474	0.188	0.23	2.37312e-99	Macrophages
IER2	8.77216e-41	-0.467565	0.21	0.226	2.4698e-36	Macrophages
MSL2	2.05288e-237	-0.46789	0.056	0.126	5.7799e-233	Macrophages
LOC102145938	8.51487e-285	-0.468105	0.049	0.125	2.39736e-280	Macrophages
LOC107129080	1.79989e-163	-0.469428	0.136	0.201	5.0676e-159	Macrophages
GIMAP6	3.31712e-98	-0.470154	0.135	0.178	9.33935e-94	Macrophages
TRAF3IP3	5.74753e-219	-0.470343	0.073	0.141	1.61822e-214	Macrophages
RPS27	2.00474e-181	-0.471334	0.13	0.197	5.64434e-177	Macrophages
UBA52	5.61706e-92	-0.47222	0.335	0.342	1.58148e-87	Macrophages
SMCHD1	2.65118e-44	-0.475023	0.113	0.138	7.4644e-40	Macrophages
RPL18	0	-0.475889	0.589	0.634	0	Macrophages
SLAMF1	1.00073e-252	-0.476329	0.038	0.104	2.81756e-248	Macrophages
ENPP4	5.17088e-248	-0.476725	0.04	0.106	1.45586e-243	Macrophages
RPLP2	0	-0.477308	0.7	0.727	0	Macrophages
CHD2	6.01316e-85	-0.47767	0.084	0.122	1.693e-80	Macrophages
RPL37A	5.91357e-145	-0.478523	0.187	0.241	1.66497e-140	Macrophages
CD52	1.30071e-270	-0.479614	0.477	0.505	3.66216e-266	Macrophages
RPA3	1.36339e-184	-0.47967	0.106	0.173	3.83861e-180	Macrophages
RPS10	0	-0.48304	0.706	0.773	0	Macrophages
LOC102143773	2.97825e-131	-0.484135	0.158	0.21	8.38525e-127	Macrophages
KMT2A	1.51892e-239	-0.485183	0.051	0.12	4.27653e-235	Macrophages
FYN	0	-0.485704	0.035	0.112	0	Macrophages
LOC102124824	2.9913e-79	-0.486721	0.228	0.255	8.42199e-75	Macrophages
RPL23	0	-0.487327	0.772	0.844	0	Macrophages
LOC102122872	1.45145e-109	-0.4879	0.268	0.304	4.08656e-105	Macrophages
CNOT6L	1.73902e-187	-0.489447	0.072	0.134	4.89621e-183	Macrophages
RPS23	0	-0.490431	0.638	0.705	0	Macrophages
LOC101925388	3.24849e-205	-0.490689	0.101	0.172	9.14613e-201	Macrophages
RPS3A	3.60099e-184	-0.491777	0.369	0.403	1.01386e-179	Macrophages
LOC102138750	1.3944e-206	-0.492155	0.056	0.12	3.92594e-202	Macrophages
DPP4	0	-0.492743	0.03	0.105	0	Macrophages
LOC102143182	3.5729e-192	-0.49358	0.16	0.228	1.00595e-187	Macrophages
LOC102131982	1.09067e-109	-0.49407	0.342	0.357	3.07078e-105	Macrophages
TAGAP	4.65391e-167	-0.494295	0.073	0.131	1.31031e-162	Macrophages
CPD	3.14986e-235	-0.497062	0.049	0.116	8.86844e-231	Macrophages
ID2	3.50315e-115	-0.497428	0.3	0.335	9.86313e-111	Macrophages
LOC102137532	1.66245e-214	-0.498461	0.181	0.255	4.68064e-210	Macrophages
LOC102122855	0	-0.498863	0.735	0.792	0	Macrophages
LOC102138668	4.31306e-139	-0.499279	0.132	0.187	1.21434e-134	Macrophages
LOC102123991	9.33025e-157	-0.502381	0.143	0.204	2.62693e-152	Macrophages
PTPN4	8.05946e-275	-0.503544	0.037	0.106	2.26914e-270	Macrophages
RASA2	1.24705e-211	-0.505539	0.072	0.139	3.51108e-207	Macrophages
LOC102140128	2.58085e-203	-0.506993	0.091	0.159	7.26638e-199	Macrophages
LOC102141389	6.62226e-102	-0.507413	0.303	0.323	1.8645e-97	Macrophages
RPL11	0	-0.509444	0.731	0.792	0	Macrophages
CORO1A	6.48106e-126	-0.510171	0.25	0.29	1.82474e-121	Macrophages
SS18L2	2.54935e-172	-0.510743	0.141	0.205	7.17769e-168	Macrophages
TC2N	0	-0.511104	0.031	0.111	0	Macrophages
LOC102144646	6.07317e-172	-0.51227	0.161	0.227	1.7099e-167	Macrophages
CD5	0	-0.512383	0.037	0.116	0	Macrophages
BEX1	2.81532e-260	-0.514098	0.039	0.108	7.92654e-256	Macrophages
SELL	1.05252e-100	-0.514255	0.065	0.106	2.96337e-96	Macrophages
AKNA	0	-0.516274	0.051	0.133	0	Macrophages
CTLA4	2.49799e-272	-0.517285	0.034	0.102	7.0331e-268	Macrophages
KIAA1551	1.0302e-105	-0.519962	0.086	0.13	2.90052e-101	Macrophages
LOC102137336	1.33032e-208	-0.522082	0.083	0.151	3.74551e-204	Macrophages
LOC107130083	3.0636e-180	-0.522241	0.117	0.184	8.62557e-176	Macrophages
LIMD2	7.5308e-234	-0.526677	0.117	0.195	2.1203e-229	Macrophages
DENND2D	4.41919e-282	-0.527017	0.071	0.152	1.24422e-277	Macrophages
ATP2A3	0	-0.527141	0.043	0.134	0	Macrophages
LOC102119634	2.18025e-122	-0.530721	0.302	0.329	6.13849e-118	Macrophages
LOC102144867	2.38348e-153	-0.531119	0.231	0.282	6.71068e-149	Macrophages
LOC102125197	4.62576e-163	-0.531127	0.193	0.252	1.30238e-158	Macrophages
TMEM263	1.7403e-210	-0.532426	0.065	0.13	4.89981e-206	Macrophages
ARAP2	3.64633e-194	-0.533039	0.048	0.107	1.02662e-189	Macrophages
IKZF1	6.69609e-213	-0.53377	0.077	0.145	1.88528e-208	Macrophages
RPS28	0	-0.534764	0.605	0.662	0	Macrophages
RASGRP1	0	-0.536745	0.042	0.124	0	Macrophages
IFI16	1.88392e-73	-0.538099	0.195	0.223	5.30417e-69	Macrophages
TNIK	0	-0.538856	0.042	0.127	0	Macrophages
RPL5	1.24503e-254	-0.539141	0.368	0.407	3.50538e-250	Macrophages
CENPF	2.7086e-186	-0.542444	0.052	0.111	7.62607e-182	Macrophages
RPL3	1.65578e-140	-0.547071	0.333	0.355	4.66185e-136	Macrophages
LOC102115157	4.06877e-231	-0.549806	0.137	0.215	1.14556e-226	Macrophages
LOC107126693	1.55755e-303	-0.55015	0.073	0.159	4.38528e-299	Macrophages
TPT1	0	-0.551555	0.776	0.837	0	Macrophages
GNG2	3.52447e-251	-0.55316	0.096	0.174	9.92316e-247	Macrophages
CYTIP	2.36945e-249	-0.556089	0.086	0.164	6.6712e-245	Macrophages
KMT2E	1.86998e-96	-0.556146	0.105	0.147	5.26492e-92	Macrophages
KIAA0040	0	-0.556427	0.063	0.15	0	Macrophages
rna76576	0	-0.557709	0.34	0.47	0	Macrophages
CD8B	2.46461e-264	-0.557851	0.049	0.121	6.93912e-260	Macrophages
LOC102126208	1.70553e-190	-0.559823	0.166	0.234	4.80191e-186	Macrophages
RPL41	0	-0.560473	0.748	0.829	0	Macrophages
RPS3	0	-0.560547	0.65	0.753	0	Macrophages
PTPN22	0	-0.560688	0.036	0.116	0	Macrophages
SNRK	4.95536e-280	-0.561268	0.071	0.151	1.39518e-275	Macrophages
LOC102143044	7.1959e-187	-0.562817	0.178	0.244	2.02601e-182	Macrophages
LOC102124742	1.55289e-186	-0.563586	0.212	0.273	4.37217e-182	Macrophages
TXNIP	2.16133e-51	-0.56487	0.231	0.245	6.08523e-47	Macrophages
RPS21	0	-0.565029	0.781	0.856	0	Macrophages
ZBTB38	7.59857e-305	-0.568331	0.06	0.143	2.13938e-300	Macrophages
CCR6	0	-0.568398	0.035	0.114	0	Macrophages
RPL14	0	-0.568979	0.534	0.595	0	Macrophages
KAT6A	6.08818e-242	-0.569898	0.065	0.137	1.71413e-237	Macrophages
FGFR1OP2	1.32541e-263	-0.571174	0.097	0.178	3.7317e-259	Macrophages
SLC38A1	0	-0.572284	0.072	0.169	0	Macrophages
SATB1	1.04935e-219	-0.574991	0.068	0.136	2.95443e-215	Macrophages
RPL18A	0	-0.576063	0.642	0.738	0	Macrophages
SAMSN1	7.0012e-101	-0.582178	0.166	0.208	1.97119e-96	Macrophages
RPS11	0	-0.583347	0.633	0.726	0	Macrophages
TIGIT	0	-0.583889	0.048	0.131	0	Macrophages
LPIN1	0	-0.58646	0.042	0.132	0	Macrophages
ANKRD12	4.46079e-141	-0.58679	0.167	0.222	1.25593e-136	Macrophages
SH2D2A	0	-0.586791	0.046	0.143	0	Macrophages
RPL9	0	-0.587096	0.645	0.734	0	Macrophages
TMEM123	1.93592e-123	-0.588015	0.145	0.194	5.4506e-119	Macrophages
LOC102134187	3.00004e-197	-0.588715	0.194	0.264	8.44662e-193	Macrophages
LOC102121991	2.37453e-182	-0.589129	0.15	0.214	6.6855e-178	Macrophages
S1PR1	0	-0.589304	0.037	0.124	0	Macrophages
RPL13A	0	-0.589345	0.801	0.888	0	Macrophages
PSIP1	0	-0.590288	0.055	0.147	0	Macrophages
BCL11B	0	-0.592438	0.033	0.123	0	Macrophages
ITGA1	0	-0.592498	0.035	0.112	0	Macrophages
LOC102129434	2.49486e-218	-0.592794	0.203	0.272	7.02428e-214	Macrophages
RPL32	1.29916e-224	-0.59582	0.27	0.329	3.65778e-220	Macrophages
RPS19	0	-0.596609	0.843	0.914	0	Macrophages
SYTL3	0	-0.59697	0.047	0.132	0	Macrophages
RPL10A	0	-0.601881	0.623	0.705	0	Macrophages
RPL10	0	-0.60362	0.576	0.664	0	Macrophages
BHLHE40	1.11423e-71	-0.604636	0.193	0.219	3.13711e-67	Macrophages
LOC102135442	0	-0.606281	0.039	0.138	0	Macrophages
IKZF3	0	-0.608209	0.025	0.119	0	Macrophages
FAM65B	1.71211e-263	-0.608243	0.062	0.139	4.82045e-259	Macrophages
EEF1D	3.01171e-231	-0.609121	0.301	0.35	8.47947e-227	Macrophages
P2RY10	0	-0.613592	0.068	0.171	0	Macrophages
ARID5B	3.66938e-229	-0.620575	0.085	0.158	1.03311e-224	Macrophages
CYFIP2	0	-0.622216	0.047	0.15	0	Macrophages
LOC101864869	3.19034e-243	-0.622254	0.18	0.261	8.9824e-239	Macrophages
CAMK4	0	-0.623178	0.035	0.127	0	Macrophages
ITK	0	-0.62412	0.037	0.14	0	Macrophages
RPS15A	4.416e-208	-0.624331	0.197	0.263	1.24332e-203	Macrophages
TBC1D10C	0	-0.624795	0.054	0.16	0	Macrophages
CD6	0	-0.626781	0.036	0.136	0	Macrophages
HMGB2	6.7225e-243	-0.631116	0.089	0.166	1.89272e-238	Macrophages
RPS6	0	-0.632046	0.46	0.549	0	Macrophages
TGFBR3	0	-0.632827	0.036	0.114	0	Macrophages
BIRC3	1.49314e-167	-0.635165	0.218	0.275	4.20393e-163	Macrophages
rna76578	0	-0.636019	0.546	0.752	0	Macrophages
FCMR	4.69642e-295	-0.637554	0.055	0.134	1.32228e-290	Macrophages
LOC102143904	8.29735e-176	-0.638676	0.171	0.231	2.33612e-171	Macrophages
GPR171	0	-0.638711	0.041	0.147	0	Macrophages
TSC22D3	3.59152e-138	-0.641004	0.21	0.255	1.01119e-133	Macrophages
LOC102125362	0	-0.641674	0.376	0.465	0	Macrophages
CD247	0	-0.645533	0.047	0.157	0	Macrophages
LOC102138723	0	-0.646476	0.052	0.156	0	Macrophages
RPL35	0	-0.649697	0.734	0.835	0	Macrophages
SEMA4D	0	-0.65098	0.08	0.177	0	Macrophages
SYNE2	1.1976e-307	-0.65112	0.034	0.109	3.37185e-303	Macrophages
CCND2	7.48169e-281	-0.65139	0.084	0.168	2.10647e-276	Macrophages
ATP2B4	0	-0.651445	0.059	0.162	0	Macrophages
IL2RG	1.22265e-270	-0.651749	0.114	0.196	3.44236e-266	Macrophages
RPS20	0	-0.651854	0.596	0.699	0	Macrophages
TNFAIP3	3.52666e-195	-0.652443	0.284	0.336	9.92932e-191	Macrophages
SORL1	0	-0.658726	0.068	0.155	0	Macrophages
RPL37	1.05632e-232	-0.659669	0.243	0.308	2.97407e-228	Macrophages
EGR1	1.92276e-112	-0.660702	0.076	0.121	5.41352e-108	Macrophages
RGS16	2.38696e-254	-0.66627	0.039	0.107	6.72049e-250	Macrophages
LOC102146977	2.70571e-271	-0.669735	0.171	0.256	7.61793e-267	Macrophages
SYNE1	0	-0.677113	0.046	0.142	0	Macrophages
LOC102129682	6.76593e-247	-0.682339	0.253	0.321	1.90495e-242	Macrophages
RPL35A	0	-0.68244	0.363	0.456	0	Macrophages
LOC102127351	0	-0.683181	0.274	0.363	0	Macrophages
CD3E	0	-0.686273	0.046	0.168	0	Macrophages
RHOF	0	-0.689834	0.061	0.182	0	Macrophages
RPS27A	0	-0.69027	0.444	0.536	0	Macrophages
RPL38	0	-0.692505	0.677	0.791	0	Macrophages
LOC102143207	0	-0.696713	0.211	0.299	0	Macrophages
2020-09-01	0	-0.698287	0.053	0.167	0	Macrophages
PRKCH	0	-0.69871	0.05	0.155	0	Macrophages
RPL31	0	-0.700566	0.618	0.753	0	Macrophages
TUBA4A	0	-0.702407	0.072	0.179	0	Macrophages
SKAP1	0	-0.71226	0.054	0.184	0	Macrophages
EVL	0	-0.719548	0.043	0.126	0	Macrophages
RPS17	0	-0.728746	0.226	0.312	0	Macrophages
KLRD1	0	-0.73601	0.05	0.133	0	Macrophages
RPS29	0	-0.739315	0.718	0.844	0	Macrophages
SH2D1A	0	-0.740116	0.063	0.185	0	Macrophages
CD27	0	-0.740256	0.057	0.182	0	Macrophages
RPS25	0	-0.740645	0.414	0.539	0	Macrophages
LOC102133939	1.54515e-284	-0.742081	0.241	0.316	4.35037e-280	Macrophages
RPS12	0	-0.751926	0.382	0.509	0	Macrophages
ITM2C	0	-0.753315	0.059	0.153	0	Macrophages
PAG1	0	-0.75454	0.066	0.169	0	Macrophages
IL2RB	0	-0.756428	0.04	0.168	0	Macrophages
LOC102133757	0	-0.765689	0.041	0.157	0	Macrophages
PRF1	0	-0.768251	0.044	0.14	0	Macrophages
SPOCK2	0	-0.770518	0.049	0.165	0	Macrophages
GZMA	1.50094e-187	-0.782709	0.05	0.108	4.2259e-183	Macrophages
LBH	0	-0.783943	0.049	0.186	0	Macrophages
HCST	0	-0.786762	0.114	0.243	0	Macrophages
TMEM154	0	-0.787915	0.047	0.165	0	Macrophages
SCML4	0	-0.789257	0.048	0.171	0	Macrophages
CD28	0	-0.810505	0.05	0.18	0	Macrophages
RAC2	0	-0.824832	0.127	0.271	0	Macrophages
ICOS	0	-0.827655	0.06	0.174	0	Macrophages
LAT	0	-0.830328	0.048	0.191	0	Macrophages
TOB1	0	-0.830569	0.093	0.194	0	Macrophages
RORA	0	-0.839863	0.037	0.143	0	Macrophages
CST7	0	-0.850602	0.091	0.211	0	Macrophages
LOC102128672	0	-0.850997	0.051	0.138	0	Macrophages
PRSS57	0	-0.8629	0.035	0.124	0	Macrophages
SYTL2	0	-0.863211	0.034	0.15	0	Macrophages
ABLIM1	0	-0.868379	0.044	0.168	0	Macrophages
GIMAP7	0	-0.870076	0.088	0.209	0	Macrophages
CD8A	0	-0.876847	0.06	0.189	0	Macrophages
IL7R	6.68287e-214	-0.876886	0.142	0.21	1.88156e-209	Macrophages
TOMM7	0	-0.879467	0.303	0.466	0	Macrophages
CLEC2D	0	-0.883362	0.048	0.184	0	Macrophages
STK17A	0	-0.899799	0.143	0.27	0	Macrophages
MS4A1	3.40677e-241	-0.934482	0.051	0.118	9.59177e-237	Macrophages
LOC102137723	0	-0.954328	0.056	0.192	0	Macrophages
STK17B	0	-0.957928	0.248	0.414	0	Macrophages
PDE4D	0	-0.978124	0.062	0.188	0	Macrophages
KLRB1	0	-0.984231	0.047	0.146	0	Macrophages
HOPX	0	-0.997862	0.058	0.209	0	Macrophages
NKG7	0	-1.0238	0.071	0.206	0	Macrophages
CCL5	2.66075e-260	-1.03298	0.183	0.26	7.49134e-256	Macrophages
PIK3R1	0	-1.03844	0.116	0.226	0	Macrophages
LTB	0	-1.04555	0.072	0.225	0	Macrophages
ITM2A	0	-1.05282	0.041	0.188	0	Macrophages
CXCR4	0	-1.08101	0.293	0.464	0	Macrophages
GZMK	0	-1.08353	0.074	0.184	0	Macrophages
CD2	0	-1.12602	0.07	0.247	0	Macrophages
LOC102133263	0	-1.16471	0.053	0.23	0	Macrophages
LOC101925857	0	-1.18057	0.071	0.234	0	Macrophages
ZFP36L2	0	-1.2153	0.209	0.392	0	Macrophages
CD3G	0	-1.21658	0.092	0.283	0	Macrophages
GZMH	0	-1.22343	0.072	0.183	0	Macrophages
LOC102133296	7.09523e-274	-1.25808	0.154	0.255	1.99766e-269	Macrophages
GNLY	0	-1.27859	0.082	0.177	0	Macrophages
CD69	0	-1.31866	0.134	0.29	0	Macrophages
IFITM1	0	-1.31869	0.151	0.426	0	Macrophages
CD3D	0	-1.32395	0.122	0.367	0	Macrophages
JCHAIN	8.52822e-145	-1.32964	0.077	0.134	2.40112e-140	Macrophages
FAM46C	0	-1.35741	0.096	0.332	0	Macrophages
LOC102128706	4.60026e-73	-1.40047	0.084	0.121	1.2952e-68	Macrophages
CLU	0	-1.45937	0.023	0.118	0	Macrophages
ETS1	0	-1.50923	0.088	0.362	0	Macrophages
GZMB	0	-1.53949	0.151	0.353	0	Macrophages
LOC102139613	9.74702e-308	-1.73257	0.03	0.101	2.74427e-303	Macrophages
CPA3	1.22884e-305	-2.03459	0.043	0.119	3.4598e-301	Macrophages

## Sheet: Mast cells
Gene_ID	p_val	avg_logFC	pct.1	pct.2	p_val_adj	Cluster annotation
CPA3	0	4.34712	0.99	0.041	0	Mast cells
LOC102139613	0	4.04796	0.959	0.024	0	Mast cells
LOC102142071	0	3.46706	0.612	0.024	0	Mast cells
HPGD	0	3.3993	0.857	0.029	0	Mast cells
FCER1A	0	3.35573	0.883	0.022	0	Mast cells
LOC102141414	0	3.33217	0.421	0.026	0	Mast cells
CLU	0	3.24252	0.893	0.041	0	Mast cells
LOC102140229	0	3.00968	0.848	0.019	0	Mast cells
MS4A2	0	2.83724	0.789	0.015	0	Mast cells
IL13	0	2.59015	0.551	0.017	0	Mast cells
KIT	0	2.54341	0.721	0.016	0	Mast cells
LOC102141014	0	2.49476	0.446	0.014	0	Mast cells
GATA2	0	2.41588	0.657	0.015	0	Mast cells
LTC4S	0	2.38152	0.738	0.033	0	Mast cells
PRSS57	0	2.30546	0.744	0.059	0	Mast cells
ALOX5AP	0	2.29216	0.775	0.116	0	Mast cells
LOC102142464	0	2.28905	0.225	0.014	0	Mast cells
ADCYAP1	0	2.28126	0.459	0.011	0	Mast cells
SLC18A2	0	2.21982	0.631	0.012	0	Mast cells
C1H1orf186	0	2.1745	0.651	0.028	0	Mast cells
PTGS2	0	2.14084	0.525	0.058	0	Mast cells
CMA1	0	2.10701	0.51	0.024	0	Mast cells
GSTM3	0	1.95763	0.43	0.019	0	Mast cells
ITM2A	0	1.94121	0.695	0.115	0	Mast cells
ITM2C	0	1.9342	0.698	0.092	0	Mast cells
FCGR1A	0	1.88665	0.591	0.09	0	Mast cells
PLAT	0	1.72141	0.499	0.012	0	Mast cells
PTRF	0	1.69167	0.472	0.036	0	Mast cells
GCSAML	0	1.6604	0.452	0.008	0	Mast cells
VWA5A	0	1.63598	0.5	0.042	0	Mast cells
ENPP3	0	1.61079	0.421	0.008	0	Mast cells
ACSL4	0	1.55161	0.561	0.134	0	Mast cells
HDC	0	1.52652	0.434	0.009	0	Mast cells
PCDH1	0	1.49912	0.315	0.011	0	Mast cells
ITM2B	0	1.49042	0.888	0.392	0	Mast cells
TNFSF10	0	1.48755	0.553	0.099	0	Mast cells
MAPK6	0	1.4646	0.441	0.079	0	Mast cells
CST3	0	1.46195	0.896	0.291	0	Mast cells
NFKBIZ	0	1.4096	0.497	0.136	0	Mast cells
FOSB	0	1.3687	0.616	0.22	0	Mast cells
DHRS7	0	1.35532	0.574	0.173	0	Mast cells
RAB27B	0	1.35136	0.412	0.021	0	Mast cells
LOC102123567	0	1.30562	0.378	0.052	0	Mast cells
SLC45A3	0	1.30457	0.365	0.016	0	Mast cells
BTK	0	1.30356	0.442	0.066	0	Mast cells
AHR	0	1.29366	0.424	0.096	0	Mast cells
PRG2	0	1.28506	0.244	0.006	0	Mast cells
IL1RL1	0	1.27045	0.35	0.013	0	Mast cells
TMEM154	0	1.26166	0.487	0.113	0	Mast cells
LIF	0	1.25615	0.323	0.012	0	Mast cells
PPP1R15A	0	1.23583	0.662	0.27	0	Mast cells
LMNA	0	1.23547	0.433	0.142	0	Mast cells
SRGN	0	1.22378	0.969	0.67	0	Mast cells
ALOX5	0	1.21954	0.37	0.04	0	Mast cells
ENPP4	0	1.19419	0.402	0.069	0	Mast cells
PTGS1	0	1.19336	0.34	0.014	0	Mast cells
ALDH1A1	0	1.19042	0.436	0.116	0	Mast cells
MLEC	0	1.16993	0.409	0.109	0	Mast cells
ARL5B	0	1.16941	0.464	0.167	0	Mast cells
NR4A1	0	1.15958	0.407	0.12	0	Mast cells
CD63	0	1.13804	0.77	0.279	0	Mast cells
RGS2	0	1.13497	0.64	0.24	0	Mast cells
HS6ST1	0	1.12719	0.319	0.027	0	Mast cells
C5H4orf48	0	1.11146	0.328	0.026	0	Mast cells
CPEB4	0	1.0917	0.318	0.077	0	Mast cells
EGR3	0	1.0904	0.29	0.051	0	Mast cells
RGS13	0	1.08625	0.218	0.005	0	Mast cells
HPGDS	0	1.08545	0.271	0.007	0	Mast cells
ACSBG1	0	1.08522	0.264	0.006	0	Mast cells
GNPTAB	0	1.05644	0.345	0.075	0	Mast cells
VIM	0	1.05479	0.88	0.463	0	Mast cells
EGR1	0	1.05259	0.319	0.096	0	Mast cells
SORT1	0	1.04666	0.367	0.086	0	Mast cells
LOC102125561	0	1.04539	0.29	0.073	0	Mast cells
SCN9A	0	1.04484	0.263	0.011	0	Mast cells
PRG3	0	1.03148	0.154	0.005	0	Mast cells
PLXNC1	0	1.01359	0.364	0.113	0	Mast cells
ATXN1	0	1.00398	0.285	0.062	0	Mast cells
LAT2	0	0.98127	0.398	0.126	0	Mast cells
IRAK3	0	0.974888	0.32	0.067	0	Mast cells
GADD45B	0	0.974209	0.567	0.264	0	Mast cells
TSPAN2	0	0.967771	0.346	0.051	0	Mast cells
DBI	0	0.966129	0.508	0.246	0	Mast cells
SQSTM1	0	0.962853	0.405	0.177	0	Mast cells
SIGLEC6	0	0.956833	0.242	0.009	0	Mast cells
LPCAT2	0	0.954847	0.31	0.052	0	Mast cells
SDPR	0	0.949462	0.239	0.022	0	Mast cells
EMILIN2	0	0.940069	0.34	0.107	0	Mast cells
ANXA4	0	0.937578	0.336	0.099	0	Mast cells
LXN	0	0.924597	0.267	0.058	0	Mast cells
CLDN1	0	0.92368	0.244	0.031	0	Mast cells
LMO4	0	0.909114	0.303	0.071	0	Mast cells
LOC102125936	0	0.896914	0.203	0.004	0	Mast cells
TNFAIP3	0	0.896596	0.588	0.305	0	Mast cells
LOC102140021	0	0.893634	0.211	0.028	0	Mast cells
PODXL	0	0.881084	0.225	0.012	0	Mast cells
ACP5	0	0.881063	0.319	0.094	0	Mast cells
CCL1	0	0.878835	0.108	0.006	0	Mast cells
KLF6	0	0.87284	0.622	0.344	0	Mast cells
FAM46A	0	0.858778	0.236	0.046	0	Mast cells
ST8SIA6	0	0.85775	0.207	0.002	0	Mast cells
NFKBIA	0	0.841606	0.765	0.437	0	Mast cells
LAX1	0	0.834862	0.24	0.029	0	Mast cells
HSD17B12	0	0.829426	0.32	0.092	0	Mast cells
AP1S3	0	0.824393	0.214	0.011	0	Mast cells
DNAJB4	0	0.822305	0.238	0.056	0	Mast cells
BLVRA	0	0.821087	0.313	0.105	0	Mast cells
STXBP5	0	0.82049	0.258	0.049	0	Mast cells
TMEM246	0	0.806387	0.2	0.007	0	Mast cells
RAB44	0	0.802634	0.196	0.008	0	Mast cells
VEGFA	0	0.799519	0.227	0.068	0	Mast cells
ABCC4	0	0.798952	0.216	0.028	0	Mast cells
TUBA1A	0	0.780486	0.294	0.123	0	Mast cells
ELL2	0	0.766908	0.309	0.144	0	Mast cells
SAV1	0	0.759151	0.185	0.039	0	Mast cells
P2RX1	0	0.755129	0.182	0.009	0	Mast cells
BASP1	0	0.754526	0.26	0.081	0	Mast cells
KIAA1522	0	0.747936	0.184	0.007	0	Mast cells
CD82	0	0.739814	0.345	0.111	0	Mast cells
TP53BP2	0	0.7327	0.268	0.093	0	Mast cells
SYNGR1	0	0.730247	0.172	0.006	0	Mast cells
MFSD4A	0	0.728954	0.179	0.01	0	Mast cells
BHLHE40	0	0.720273	0.429	0.198	0	Mast cells
STX3	0	0.713208	0.226	0.057	0	Mast cells
SKIL	0	0.710775	0.358	0.177	0	Mast cells
TUBA8	0	0.710407	0.165	0.007	0	Mast cells
NEDD9	0	0.709244	0.264	0.102	0	Mast cells
MYBPHL	0	0.700348	0.207	0.044	0	Mast cells
ESAM	0	0.694773	0.201	0.019	0	Mast cells
CALCOCO2	0	0.693128	0.282	0.115	0	Mast cells
2020-09-10	0	0.686524	0.173	0.02	0	Mast cells
USP18	0	0.686181	0.23	0.059	0	Mast cells
NR4A3	1.08891e-293	0.674523	0.291	0.138	3.06583e-289	Mast cells
MTHFD2	0	0.673232	0.336	0.169	0	Mast cells
PAFAH2	0	0.669187	0.182	0.022	0	Mast cells
SERPINB1	4.67648e-227	0.666297	0.299	0.163	1.31666e-222	Mast cells
UBA7	0	0.65963	0.271	0.079	0	Mast cells
RGS1	0	0.659015	0.48	0.271	0	Mast cells
NDFIP2	0	0.653119	0.217	0.04	0	Mast cells
SMARCA1	0	0.652662	0.139	0.015	0	Mast cells
RAC2	0	0.651519	0.459	0.221	0	Mast cells
LOC102135658	0	0.651333	0.43	0.234	0	Mast cells
ANXA1	0	0.645871	0.49	0.275	0	Mast cells
RAB37	0	0.643501	0.281	0.088	0	Mast cells
PCNX4	0	0.640868	0.168	0.021	0	Mast cells
SFRP4	0	0.640092	0.156	0.012	0	Mast cells
INTS9	0	0.640056	0.173	0.02	0	Mast cells
FCRL5	0	0.63919	0.189	0.037	0	Mast cells
NDST2	0	0.637458	0.178	0.023	0	Mast cells
SLC2A6	0	0.63403	0.229	0.067	0	Mast cells
MCTP1	0	0.633138	0.184	0.046	0	Mast cells
RGS18	0	0.630359	0.222	0.067	0	Mast cells
GSTP1	0	0.629558	0.47	0.253	0	Mast cells
GALC	0	0.626545	0.199	0.045	0	Mast cells
DPP7	4.44955e-283	0.610872	0.295	0.144	1.25277e-278	Mast cells
MAOB	0	0.610834	0.148	0.005	0	Mast cells
ENDOD1	0	0.608917	0.205	0.055	0	Mast cells
MITF	0	0.60802	0.169	0.041	0	Mast cells
GPR65	0	0.604964	0.51	0.287	0	Mast cells
IL5RA	0	0.601541	0.129	0.002	0	Mast cells
C14H11orf49	0	0.600708	0.17	0.028	0	Mast cells
CHN2	0	0.59858	0.172	0.028	0	Mast cells
FGGY	0	0.598518	0.146	0.02	0	Mast cells
PMP22	0	0.597912	0.167	0.037	0	Mast cells
CCND1	0	0.597051	0.184	0.052	0	Mast cells
MEIS2	0	0.595155	0.136	0.006	0	Mast cells
CD300C	0	0.594871	0.177	0.042	0	Mast cells
ARHGEF6	0	0.593868	0.306	0.128	0	Mast cells
PRNP	0	0.593185	0.3	0.136	0	Mast cells
TSPYL2	0	0.589686	0.192	0.06	0	Mast cells
WBP5	0	0.588677	0.187	0.063	0	Mast cells
MLPH	0	0.583391	0.135	0.014	0	Mast cells
APOBEC3C	3.39993e-264	0.58165	0.286	0.138	9.57251e-260	Mast cells
LOC101866431	0	0.581223	0.175	0.038	0	Mast cells
GPX4	0	0.579849	0.565	0.322	0	Mast cells
DHRS9	0	0.578459	0.156	0.025	0	Mast cells
ALPK2	0	0.573912	0.125	0.003	0	Mast cells
STAP1	0	0.571016	0.244	0.084	0	Mast cells
FCRL3	0	0.568604	0.148	0.017	0	Mast cells
FAR2	0	0.56724	0.144	0.012	0	Mast cells
CNST	0	0.565835	0.248	0.098	0	Mast cells
DST	1.10738e-196	0.557712	0.172	0.074	3.11782e-192	Mast cells
IL9R	0	0.557219	0.123	0.003	0	Mast cells
PRKCB	1.26524e-296	0.555235	0.253	0.108	3.56229e-292	Mast cells
MRGPRX1	0	0.552843	0.125	0.002	0	Mast cells
DUSP10	0	0.549732	0.233	0.083	0	Mast cells
LOC101867133	0	0.547048	0.145	0.018	0	Mast cells
LOC102124370	1.6686e-151	0.545506	0.278	0.165	4.69795e-147	Mast cells
MLLT4	0	0.544873	0.147	0.026	0	Mast cells
ALAS1	1.13873e-253	0.542638	0.203	0.084	3.2061e-249	Mast cells
LOC102136964	4.10515e-213	0.539152	0.269	0.139	1.1558e-208	Mast cells
FADS1	0	0.536835	0.143	0.025	0	Mast cells
PLEKHA5	0	0.536563	0.145	0.029	0	Mast cells
PPP3CA	8.81166e-220	0.535932	0.252	0.123	2.48092e-215	Mast cells
JUN	4.05265e-164	0.535783	0.405	0.268	1.14102e-159	Mast cells
NR4A2	2.20576e-186	0.533808	0.356	0.215	6.21033e-182	Mast cells
CD46	1.21655e-173	0.533327	0.266	0.148	3.4252e-169	Mast cells
ARHGEF12	0	0.529416	0.152	0.031	0	Mast cells
AGAP1	0	0.529246	0.123	0.01	0	Mast cells
PDE3A	0	0.528967	0.115	0.004	0	Mast cells
EPB41L1	0	0.528208	0.13	0.018	0	Mast cells
P2RY14	0	0.525097	0.14	0.021	0	Mast cells
CLIC1	7.47872e-180	0.524935	0.353	0.223	2.10563e-175	Mast cells
TIPARP	2.84478e-136	0.521255	0.238	0.138	8.00947e-132	Mast cells
SH3BGRL	6.35581e-190	0.51849	0.349	0.211	1.78948e-185	Mast cells
SERINC5	0	0.51608	0.171	0.056	0	Mast cells
PLXNA2	0	0.515902	0.114	0.011	0	Mast cells
HS3ST1	0	0.515397	0.112	0.008	0	Mast cells
RPL22L1	9.7153e-206	0.515243	0.369	0.221	2.73534e-201	Mast cells
NFE2L1	2.19721e-196	0.51269	0.238	0.12	6.18625e-192	Mast cells
GNPNAT1	1.66251e-237	0.510144	0.21	0.091	4.68079e-233	Mast cells
RHOJ	0	0.509606	0.118	0.005	0	Mast cells
TWISTNB	6.27171e-169	0.506136	0.176	0.082	1.7658e-164	Mast cells
RTFDC1	2.51067e-258	0.503045	0.241	0.108	7.0688e-254	Mast cells
DNAJC10	4.28115e-187	0.501564	0.229	0.115	1.20536e-182	Mast cells
SCIN	4.61056e-294	0.50111	0.133	0.039	1.2981e-289	Mast cells
PKIG	0	0.500482	0.214	0.069	0	Mast cells
TRAF1	1.52678e-301	0.49717	0.24	0.098	4.29864e-297	Mast cells
C9H10orf128	0	0.495996	0.157	0.036	0	Mast cells
FAM129B	0	0.495438	0.144	0.031	0	Mast cells
PRDM8	0	0.493873	0.157	0.034	0	Mast cells
FMN1	0	0.488999	0.116	0.025	0	Mast cells
ENPEP	0	0.487456	0.105	0.003	0	Mast cells
ATP6V0A1	1.03352e-221	0.487266	0.166	0.066	2.90989e-217	Mast cells
KLRG1	0	0.48673	0.184	0.045	0	Mast cells
FAM110A	0	0.485982	0.159	0.05	0	Mast cells
VMO1	1.24316e-178	0.485961	0.297	0.167	3.50011e-174	Mast cells
PAM	0	0.485924	0.152	0.041	0	Mast cells
SLC43A3	7.2778e-261	0.476324	0.202	0.082	2.04906e-256	Mast cells
GGT1	0	0.475484	0.134	0.017	0	Mast cells
RPS6KA5	0	0.474239	0.181	0.059	0	Mast cells
FCRL2	0	0.471742	0.103	0.011	0	Mast cells
PLXDC2	2.85613e-129	0.470832	0.211	0.117	8.04143e-125	Mast cells
BIRC3	6.17932e-122	0.468677	0.371	0.254	1.73979e-117	Mast cells
GLO1	8.12503e-174	0.466155	0.243	0.128	2.2876e-169	Mast cells
LOC107127532	0	0.465683	0.103	0.002	0	Mast cells
SSFA2	1.84984e-254	0.463614	0.182	0.071	5.20821e-250	Mast cells
MTHFD1	0	0.462595	0.196	0.071	0	Mast cells
TUBB6	5.10363e-178	0.461766	0.215	0.107	1.43693e-173	Mast cells
CTTNBP2NL	4.12125e-242	0.460255	0.148	0.053	1.16034e-237	Mast cells
2020-09-08	0	0.456789	0.137	0.04	0	Mast cells
GNB5	0	0.455101	0.101	0.009	0	Mast cells
SLC39A3	0	0.454887	0.154	0.048	0	Mast cells
LOC107128656	0	0.453777	0.115	0.014	0	Mast cells
NEK6	9.02958e-230	0.452655	0.187	0.078	2.54228e-225	Mast cells
CAPG	1.40186e-164	0.45234	0.348	0.214	3.94694e-160	Mast cells
SAMSN1	1.88824e-230	0.452062	0.351	0.188	5.31635e-226	Mast cells
TAGLN2	2.80025e-246	0.451058	0.546	0.36	7.88409e-242	Mast cells
TESPA1	0	0.450137	0.145	0.032	0	Mast cells
GRASP	1.24828e-234	0.449999	0.157	0.059	3.51453e-230	Mast cells
ARHGDIB	2.82019e-290	0.449839	0.607	0.407	7.94026e-286	Mast cells
GPR141	6.38288e-266	0.449588	0.17	0.061	1.7971e-261	Mast cells
TBC1D14	2.06743e-256	0.44832	0.174	0.065	5.82085e-252	Mast cells
ARID5B	1.70876e-111	0.448272	0.228	0.134	4.81102e-107	Mast cells
RBBP8	2.17994e-203	0.448203	0.165	0.068	6.13763e-199	Mast cells
ATP6AP1	1.41251e-128	0.447437	0.24	0.142	3.97692e-124	Mast cells
TNS3	1.98718e-236	0.447083	0.145	0.052	5.59491e-232	Mast cells
BACE2	0	0.446136	0.117	0.018	0	Mast cells
SLC24A3	0	0.443851	0.103	0.008	0	Mast cells
HACD4	6.01787e-159	0.443659	0.198	0.099	1.69433e-154	Mast cells
TMEM56	0	0.443266	0.104	0.005	0	Mast cells
HES1	5.64643e-140	0.440937	0.162	0.078	1.58975e-135	Mast cells
ESYT1	2.29237e-241	0.440803	0.208	0.088	6.45418e-237	Mast cells
SPECC1	0	0.435097	0.12	0.032	0	Mast cells
HYAL3	0	0.43398	0.106	0.01	0	Mast cells
BTG2	5.77569e-127	0.433913	0.363	0.244	1.62615e-122	Mast cells
CCDC88A	7.50389e-95	0.430385	0.189	0.111	2.11272e-90	Mast cells
SH3PXD2A	0	0.427632	0.108	0.018	0	Mast cells
TCN2	1.37949e-248	0.42744	0.14	0.048	3.88394e-244	Mast cells
CD22	0	0.425805	0.115	0.02	0	Mast cells
SYAP1	1.68001e-120	0.425253	0.247	0.147	4.73006e-116	Mast cells
WDR46	2.22923e-284	0.421465	0.153	0.05	6.27639e-280	Mast cells
CKS2	7.60117e-104	0.420655	0.235	0.143	2.14011e-99	Mast cells
KIF16B	5.7805e-209	0.420446	0.146	0.056	1.6275e-204	Mast cells
FADS2	0	0.420358	0.105	0.01	0	Mast cells
ECM1	5.41614e-194	0.419665	0.149	0.06	1.52492e-189	Mast cells
ITGA9	0	0.419313	0.101	0.012	0	Mast cells
PCNX1	3.30531e-266	0.417892	0.157	0.054	9.30609e-262	Mast cells
TBC1D9B	3.0256e-188	0.41722	0.187	0.085	8.51858e-184	Mast cells
CYTH3	0	0.413568	0.107	0.02	0	Mast cells
LOC107130355	0	0.412496	0.157	0.043	0	Mast cells
CMAS	2.24764e-215	0.411937	0.184	0.078	6.32824e-211	Mast cells
TXNIP	1.072e-129	0.410758	0.358	0.234	3.01822e-125	Mast cells
SMYD2	1.1522e-280	0.406571	0.117	0.033	3.24402e-276	Mast cells
HBS1L	7.84286e-190	0.406381	0.208	0.097	2.20816e-185	Mast cells
UNC13D	5.16069e-246	0.406212	0.176	0.068	1.45299e-241	Mast cells
EHD4	1.97107e-175	0.400726	0.198	0.094	5.54956e-171	Mast cells
S100A6	0	0.399912	0.608	0.349	0	Mast cells
ZNF704	7.59619e-275	0.396426	0.104	0.028	2.13871e-270	Mast cells
MAN2B1	6.38855e-73	0.395583	0.226	0.152	1.7987e-68	Mast cells
CSNK2A2	1.23393e-235	0.395125	0.163	0.061	3.47412e-231	Mast cells
CD83	2.55966e-108	0.392381	0.344	0.235	7.20673e-104	Mast cells
NDUFB6	1.64827e-118	0.392234	0.246	0.148	4.64071e-114	Mast cells
CFAP36	7.68106e-159	0.391701	0.207	0.104	2.1626e-154	Mast cells
VCL	7.03628e-256	0.389212	0.12	0.036	1.98106e-251	Mast cells
DUSP1	4.48843e-75	0.388218	0.306	0.221	1.26372e-70	Mast cells
HMGCS1	6.23335e-89	0.387457	0.146	0.079	1.755e-84	Mast cells
ZFAND5	1.23883e-78	0.386992	0.256	0.173	3.48794e-74	Mast cells
ZBTB20	1.22339e-283	0.385047	0.117	0.032	3.44446e-279	Mast cells
NFE2L2	7.09108e-70	0.383951	0.238	0.164	1.99649e-65	Mast cells
AGTRAP	3.11694e-123	0.383368	0.199	0.109	8.77576e-119	Mast cells
EEF1B2	7.93656e-248	0.382247	0.686	0.527	2.23454e-243	Mast cells
RGS10	7.11637e-118	0.380092	0.218	0.124	2.00361e-113	Mast cells
IER3	2.5834e-116	0.379066	0.225	0.13	7.27356e-112	Mast cells
BST2	1.18253e-68	0.378718	0.274	0.198	3.32941e-64	Mast cells
NCKAP1L	3.17892e-91	0.377948	0.222	0.139	8.95025e-87	Mast cells
TLE3	3.21581e-174	0.377519	0.184	0.083	9.05411e-170	Mast cells
PAK3	4.02239e-256	0.377266	0.116	0.034	1.1325e-251	Mast cells
MCTP2	0	0.37718	0.113	0.024	0	Mast cells
TACC1	9.16827e-53	0.37652	0.184	0.125	2.58133e-48	Mast cells
PFDN5	2.02445e-227	0.375676	0.674	0.513	5.69984e-223	Mast cells
LOC102138874	0	0.374475	0.798	0.669	0	Mast cells
LOC102145931	3.11313e-132	0.371778	0.39	0.262	8.76502e-128	Mast cells
PRKAG2	1.50958e-211	0.370584	0.133	0.048	4.25021e-207	Mast cells
LOC102119220	1.41263e-133	0.370517	0.378	0.25	3.97725e-129	Mast cells
ATF4	7.80543e-136	0.369696	0.473	0.342	2.19762e-131	Mast cells
MAST4	3.2613e-284	0.368793	0.12	0.033	9.1822e-280	Mast cells
GNAQ	2.28682e-157	0.368429	0.145	0.063	6.43853e-153	Mast cells
KIF13B	2.27205e-149	0.366145	0.145	0.064	6.39695e-145	Mast cells
FOXP1	2.93123e-101	0.364897	0.188	0.106	8.25289e-97	Mast cells
LOC102146796	7.13127e-264	0.363797	0.108	0.03	2.00781e-259	Mast cells
BEX4	0	0.362878	0.11	0.027	0	Mast cells
DAPK1	2.21798e-137	0.362557	0.138	0.063	6.24474e-133	Mast cells
SSR4	3.31363e-101	0.360396	0.333	0.229	9.32953e-97	Mast cells
ZNRF1	6.60999e-255	0.3596	0.11	0.031	1.86104e-250	Mast cells
HIF1A	3.8755e-89	0.35785	0.264	0.173	1.09115e-84	Mast cells
CD69	4.07101e-200	0.35703	0.407	0.242	1.14619e-195	Mast cells
USP33	6.6526e-118	0.353797	0.182	0.096	1.87304e-113	Mast cells
PIK3CB	3.34353e-126	0.353177	0.137	0.064	9.4137e-122	Mast cells
MED23	1.77585e-167	0.351889	0.144	0.06	4.9999e-163	Mast cells
NSMCE1	5.01121e-120	0.351122	0.212	0.119	1.41091e-115	Mast cells
SVIP	1.02058e-148	0.350146	0.162	0.075	2.87345e-144	Mast cells
TIMP1	0	0.349063	0.295	0.114	0	Mast cells
HS2ST1	9.76487e-188	0.347013	0.125	0.046	2.7493e-183	Mast cells
ZMYND8	2.33e-124	0.345069	0.149	0.072	6.5601e-120	Mast cells
TTC1	1.58264e-93	0.343374	0.218	0.133	4.45593e-89	Mast cells
NGFRAP1	4.57066e-147	0.341343	0.149	0.067	1.28687e-142	Mast cells
CD300LD	1.09487e-134	0.340063	0.14	0.064	3.08261e-130	Mast cells
NAV1	6.17536e-215	0.339866	0.103	0.031	1.73867e-210	Mast cells
USPL1	4.79167e-142	0.33896	0.133	0.057	1.34909e-137	Mast cells
PADI2	3.70681e-173	0.338089	0.108	0.039	1.04365e-168	Mast cells
ZC3H12A	1.24744e-117	0.336689	0.198	0.108	3.51217e-113	Mast cells
NAP1L1	1.91059e-111	0.336069	0.409	0.29	5.37926e-107	Mast cells
PMAIP1	5.63965e-52	0.334584	0.184	0.124	1.58784e-47	Mast cells
REEP5	7.13411e-59	0.333825	0.258	0.188	2.00861e-54	Mast cells
HARS	6.81332e-162	0.333593	0.142	0.06	1.91829e-157	Mast cells
PLCG2	5.21377e-162	0.332903	0.152	0.066	1.46794e-157	Mast cells
ANTXR2	4.29127e-128	0.332754	0.195	0.102	1.20821e-123	Mast cells
GSE1	1.23697e-208	0.329809	0.123	0.042	3.48268e-204	Mast cells
TRIM24	5.21831e-174	0.329555	0.127	0.049	1.46922e-169	Mast cells
MAPRE1	1.22416e-60	0.329534	0.224	0.155	3.44661e-56	Mast cells
GRAP2	6.97211e-201	0.329309	0.183	0.077	1.963e-196	Mast cells
PHACTR2	1.07425e-157	0.328798	0.133	0.054	3.02455e-153	Mast cells
GADD45A	1.22148e-75	0.327595	0.209	0.132	3.43909e-71	Mast cells
RNF11	5.48155e-138	0.3274	0.208	0.109	1.54333e-133	Mast cells
FAM213A	2.74019e-105	0.324577	0.163	0.087	7.715e-101	Mast cells
H3F3B	2.10662e-86	0.324562	0.408	0.307	5.93118e-82	Mast cells
CLIP4	3.89192e-227	0.324483	0.107	0.032	1.09577e-222	Mast cells
C20H16orf54	2.44736e-170	0.324345	0.153	0.064	6.89053e-166	Mast cells
TAB3	1.04272e-173	0.322482	0.12	0.045	2.93579e-169	Mast cells
LOC102132250	2.20998e-81	0.320416	0.187	0.113	6.22221e-77	Mast cells
ACER3	5.05643e-138	0.320066	0.111	0.045	1.42364e-133	Mast cells
DENND4C	1.37956e-120	0.319852	0.157	0.078	3.88416e-116	Mast cells
ZEB2	4.35503e-45	0.319442	0.169	0.116	1.22616e-40	Mast cells
SLC2A3	7.48299e-110	0.317756	0.343	0.225	2.10684e-105	Mast cells
TMEM245	1.26776e-137	0.317435	0.113	0.046	3.56938e-133	Mast cells
FECH	2.62855e-138	0.317087	0.132	0.058	7.40067e-134	Mast cells
SDCCAG8	3.32581e-118	0.316685	0.159	0.079	9.36382e-114	Mast cells
CSF1	1.33085e-156	0.313203	0.141	0.059	3.74702e-152	Mast cells
CD84	1.16236e-69	0.312544	0.218	0.142	3.27263e-65	Mast cells
F11R	1.06475e-123	0.311448	0.127	0.057	2.99781e-119	Mast cells
FOSL2	2.43391e-50	0.310752	0.185	0.125	6.85267e-46	Mast cells
CD38	1.50883e-147	0.310745	0.214	0.109	4.24811e-143	Mast cells
SIPA1L2	3.15944e-194	0.308841	0.115	0.039	8.89541e-190	Mast cells
DAAM1	1.17983e-107	0.308504	0.119	0.055	3.32182e-103	Mast cells
SLC25A30	4.76772e-134	0.307963	0.111	0.045	1.34235e-129	Mast cells
ANKRD27	4.06134e-169	0.305469	0.113	0.041	1.14347e-164	Mast cells
CST7	3.49835e-162	0.305192	0.312	0.174	9.8496e-158	Mast cells
LOC102120517	1.3217e-58	0.304791	0.294	0.215	3.72126e-54	Mast cells
AKAP13	1.34444e-81	0.30259	0.276	0.182	3.78526e-77	Mast cells
RPL14	9.00482e-165	0.302044	0.701	0.572	2.53531e-160	Mast cells
RASSF5	2.18364e-74	0.301673	0.273	0.185	6.14805e-70	Mast cells
EIF5	2.10243e-47	0.301162	0.28	0.213	5.91939e-43	Mast cells
LOC102118176	1.00338e-135	0.300189	0.123	0.052	2.82501e-131	Mast cells
HMGN3	2.40998e-99	0.299123	0.157	0.084	6.78531e-95	Mast cells
TSC22D2	5.95257e-86	0.298945	0.144	0.077	1.67595e-81	Mast cells
WDR45B	1.55177e-79	0.298483	0.131	0.071	4.36902e-75	Mast cells
LAPTM5	1.32186e-60	0.297101	0.289	0.211	3.72171e-56	Mast cells
LOC102139564	1.0244e-79	0.296579	0.19	0.115	2.88421e-75	Mast cells
AHNAK	1.71769e-87	0.292707	0.371	0.263	4.83616e-83	Mast cells
SLC39A10	6.68312e-91	0.291636	0.132	0.068	1.88163e-86	Mast cells
EIF4G2	3.03789e-76	0.291439	0.421	0.324	8.55317e-72	Mast cells
IL7	5.85514e-87	0.288733	0.163	0.091	1.64851e-82	Mast cells
BNIP3L	1.28843e-39	0.288529	0.202	0.147	3.62758e-35	Mast cells
CLINT1	1.81208e-49	0.288422	0.217	0.153	5.1019e-45	Mast cells
FCER1G	4.46017e-126	0.2877	0.349	0.215	1.25576e-121	Mast cells
GLA	1.99914e-82	0.286887	0.156	0.089	5.62858e-78	Mast cells
GSTM5	3.00109e-102	0.285835	0.129	0.064	8.44956e-98	Mast cells
LOC102134112	3.1617e-92	0.285602	0.117	0.058	8.90176e-88	Mast cells
LOC102124550	7.46872e-78	0.284721	0.386	0.287	2.10282e-73	Mast cells
CCDC109B	4.91596e-74	0.281819	0.196	0.122	1.38409e-69	Mast cells
CD44	3.96154e-82	0.280336	0.468	0.361	1.11537e-77	Mast cells
LOC102114865	3.25658e-79	0.277247	0.585	0.502	9.1689e-75	Mast cells
PTP4A1	6.00894e-76	0.276603	0.257	0.171	1.69182e-71	Mast cells
DDAH2	2.52394e-102	0.275939	0.11	0.05	7.10614e-98	Mast cells
VPS37B	1.08271e-58	0.275248	0.184	0.12	3.04838e-54	Mast cells
SMARCAD1	9.39748e-121	0.274935	0.12	0.053	2.64586e-116	Mast cells
KMT2E	2.95704e-52	0.273248	0.198	0.133	8.32554e-48	Mast cells
LOC102145532	2.63979e-104	0.272044	0.11	0.05	7.43234e-100	Mast cells
SERPINB6	1.50185e-175	0.271286	0.108	0.037	4.22847e-171	Mast cells
BMPR2	1.31051e-84	0.271003	0.151	0.083	3.68974e-80	Mast cells
SNAP23	1.92618e-54	0.270896	0.204	0.138	5.42317e-50	Mast cells
CSRNP1	6.51164e-63	0.270184	0.226	0.152	1.83335e-58	Mast cells
PAPSS1	1.78308e-74	0.269976	0.152	0.089	5.02027e-70	Mast cells
HSP90AB1	7.11391e-107	0.267993	0.571	0.45	2.00292e-102	Mast cells
IDS	7.97746e-31	0.267299	0.212	0.165	2.24605e-26	Mast cells
SLC25A6	1.92524e-66	0.266764	0.406	0.317	5.42051e-62	Mast cells
NUDT4	3.63278e-61	0.266193	0.173	0.108	1.02281e-56	Mast cells
LOC102132295	2.65738e-59	0.265718	0.202	0.133	7.48185e-55	Mast cells
LOC102145385	3.16299e-75	0.265709	0.31	0.217	8.90539e-71	Mast cells
DDX17	2.89833e-52	0.264483	0.322	0.246	8.16026e-48	Mast cells
AMD1	4.78688e-40	0.263093	0.224	0.166	1.34775e-35	Mast cells
CCNH	1.21176e-80	0.262891	0.145	0.08	3.4117e-76	Mast cells
FLOT1	1.41403e-59	0.261152	0.17	0.108	3.9812e-55	Mast cells
LOC102131351	9.40938e-88	0.260939	0.109	0.053	2.64921e-83	Mast cells
GALNT2	1.22225e-91	0.25981	0.119	0.059	3.44123e-87	Mast cells
CDK4	1.19557e-79	0.257725	0.126	0.067	3.36612e-75	Mast cells
GPAT4	3.53702e-63	0.256297	0.133	0.077	9.95849e-59	Mast cells
B2M	0	0.254491	0.949	0.928	0	Mast cells
SYPL1	8.44904e-93	0.253006	0.185	0.105	2.37883e-88	Mast cells
XYLT1	1.47722e-96	0.252429	0.143	0.074	4.15912e-92	Mast cells
TTC39B	2.43204e-72	0.251931	0.113	0.06	6.84741e-68	Mast cells
LOC102146935	3.5042e-125	0.251434	0.11	0.045	9.86608e-121	Mast cells
DPYSL2	6.42517e-39	0.25009	0.146	0.1	1.80901e-34	Mast cells
PPT1	2.15319e-41	-0.250305	0.115	0.179	6.06232e-37	Mast cells
LOC102139491	5.288e-32	-0.250789	0.1	0.15	1.48884e-27	Mast cells
SFT2D1	2.69266e-33	-0.250907	0.113	0.167	7.58119e-29	Mast cells
LCP2	6.55949e-21	-0.251233	0.107	0.145	1.84682e-16	Mast cells
CD55	3.03704e-38	-0.251683	0.081	0.135	8.55077e-34	Mast cells
RAD21	4.35618e-29	-0.251824	0.112	0.162	1.22648e-24	Mast cells
CLDND1	2.21451e-22	-0.252053	0.106	0.146	6.23494e-18	Mast cells
USP36	1.66662e-27	-0.25233	0.072	0.115	4.69235e-23	Mast cells
DENND2D	7.33341e-22	-0.252729	0.097	0.135	2.06472e-17	Mast cells
NAAA	3.82039e-37	-0.253244	0.092	0.147	1.07563e-32	Mast cells
PRELID1	1.09907e-45	-0.253655	0.123	0.191	3.09444e-41	Mast cells
TFRC	5.60795e-19	-0.25396	0.104	0.141	1.57892e-14	Mast cells
GLTP	2.65098e-45	-0.253977	0.069	0.126	7.46384e-41	Mast cells
CD47	6.75419e-37	-0.254255	0.112	0.171	1.90164e-32	Mast cells
USP3	8.03117e-31	-0.254469	0.076	0.122	2.26118e-26	Mast cells
EPSTI1	1.30549e-27	-0.25455	0.088	0.133	3.67561e-23	Mast cells
NRAS	2.77042e-34	-0.255691	0.098	0.15	7.80011e-30	Mast cells
KDM5A	1.17663e-27	-0.256794	0.081	0.124	3.3128e-23	Mast cells
SHISA5	4.11999e-38	-0.256841	0.144	0.207	1.15998e-33	Mast cells
LOC102129822	3.03168e-29	-0.257124	0.078	0.122	8.5357e-25	Mast cells
ABRACL	8.73988e-25	-0.257127	0.151	0.199	2.46071e-20	Mast cells
LOC102128245	7.88981e-29	-0.257739	0.112	0.161	2.22138e-24	Mast cells
HCST	4.30614e-16	-0.257789	0.18	0.214	1.21239e-11	Mast cells
SLC6A6	6.02908e-46	-0.257993	0.066	0.123	1.69749e-41	Mast cells
VOPP1	2.45282e-37	-0.258228	0.07	0.12	6.90593e-33	Mast cells
HSPA8	3.43634e-61	-0.259125	0.475	0.551	9.67502e-57	Mast cells
SPATA13	4.28335e-28	-0.259807	0.066	0.107	1.20598e-23	Mast cells
CNIH4	1.97147e-40	-0.260077	0.094	0.154	5.55068e-36	Mast cells
FUS	2.05939e-27	-0.261442	0.096	0.142	5.79823e-23	Mast cells
MBP	1.81018e-33	-0.261631	0.078	0.126	5.09657e-29	Mast cells
USP15	8.48453e-28	-0.261705	0.078	0.122	2.38882e-23	Mast cells
2020-09-07	1.33742e-28	-0.262899	0.158	0.212	3.76551e-24	Mast cells
SH3BGRL3	8.84134e-33	-0.262915	0.4	0.449	2.48928e-28	Mast cells
LOC102137470	3.34156e-39	-0.263312	0.059	0.108	9.40817e-35	Mast cells
RPA3	1.76451e-21	-0.263606	0.12	0.159	4.96798e-17	Mast cells
ATM	1.93251e-24	-0.263722	0.064	0.101	5.44097e-20	Mast cells
TANK	7.20392e-33	-0.26379	0.092	0.144	2.02826e-28	Mast cells
CARD16	3.34316e-39	-0.263907	0.102	0.161	9.41268e-35	Mast cells
WNK1	5.68432e-23	-0.264758	0.087	0.126	1.60042e-18	Mast cells
TYMP	1.61376e-42	-0.265415	0.062	0.115	4.54354e-38	Mast cells
STK10	2.853e-39	-0.265439	0.055	0.103	8.03263e-35	Mast cells
IL16	6.34114e-31	-0.266125	0.061	0.103	1.78535e-26	Mast cells
FAM129A	2.65495e-31	-0.267864	0.077	0.124	7.47501e-27	Mast cells
HNRNPUL1	1.79991e-33	-0.268491	0.094	0.145	5.06763e-29	Mast cells
CCDC167	2.55151e-19	-0.268655	0.076	0.109	7.18378e-15	Mast cells
CALM1	4.61665e-56	-0.268668	0.448	0.523	1.29982e-51	Mast cells
OSBPL11	4.82202e-41	-0.269173	0.071	0.126	1.35764e-36	Mast cells
TMBIM6	2.91458e-44	-0.269516	0.146	0.217	8.206e-40	Mast cells
ATOX1	4.72335e-44	-0.269667	0.1	0.164	1.32986e-39	Mast cells
RAB27A	1.57507e-24	-0.270021	0.102	0.143	4.43461e-20	Mast cells
TMSB4X	2.22691e-292	-0.270264	0.923	0.941	6.26985e-288	Mast cells
RPS29	3.94664e-112	-0.271083	0.775	0.816	1.11118e-107	Mast cells
ETV3	2.75477e-32	-0.272767	0.084	0.131	7.75605e-28	Mast cells
CREBRF	4.06343e-27	-0.272836	0.073	0.114	1.14406e-22	Mast cells
KLF4	3.15586e-42	-0.273126	0.075	0.132	8.88534e-38	Mast cells
LOC102134776	1.82848e-44	-0.273718	0.091	0.151	5.14808e-40	Mast cells
LOC102144668	2.15828e-38	-0.273923	0.089	0.144	6.07664e-34	Mast cells
MBNL1	1.16666e-23	-0.274332	0.232	0.279	3.28473e-19	Mast cells
FAR1	3.05804e-31	-0.274933	0.074	0.119	8.6099e-27	Mast cells
TIGIT	5.65323e-17	-0.275369	0.083	0.113	1.59167e-12	Mast cells
DIAPH1	1.07816e-31	-0.276354	0.096	0.146	3.03555e-27	Mast cells
LNPEP	3.81611e-27	-0.27654	0.093	0.138	1.07443e-22	Mast cells
LOC102119047	4.57737e-39	-0.276619	0.069	0.12	1.28876e-34	Mast cells
HMHA1	1.42321e-32	-0.276961	0.085	0.133	4.00705e-28	Mast cells
ITK	6.06526e-18	-0.27711	0.087	0.118	1.70767e-13	Mast cells
OAS2	3.89627e-42	-0.277738	0.063	0.116	1.09699e-37	Mast cells
LOC102133939	1.60975e-18	-0.277744	0.263	0.3	4.53226e-14	Mast cells
GCC2	1.91705e-28	-0.277958	0.064	0.105	5.39745e-24	Mast cells
TBL1XR1	2.06291e-33	-0.278287	0.077	0.126	5.80813e-29	Mast cells
FAM3C	4.96208e-50	-0.279629	0.049	0.104	1.39707e-45	Mast cells
ARRDC3	1.21739e-34	-0.280416	0.063	0.109	3.42757e-30	Mast cells
IL10RB	1.7714e-52	-0.280597	0.105	0.177	4.98737e-48	Mast cells
ZBTB38	5.48985e-24	-0.280674	0.086	0.125	1.54567e-19	Mast cells
REEP3	4.72786e-56	-0.282313	0.051	0.112	1.33113e-51	Mast cells
LOC102122910	3.86143e-44	-0.282342	0.069	0.125	1.08718e-39	Mast cells
MFSD1	4.25501e-52	-0.282478	0.07	0.134	1.198e-47	Mast cells
ADA	2.17425e-39	-0.282508	0.074	0.127	6.12161e-35	Mast cells
TMEM243	2.04896e-41	-0.282508	0.069	0.122	5.76883e-37	Mast cells
PYCARD	4.49779e-39	-0.282695	0.127	0.189	1.26635e-34	Mast cells
ARL5A	1.32732e-42	-0.283031	0.077	0.134	3.73708e-38	Mast cells
CCDC82	8.46882e-29	-0.283082	0.095	0.141	2.3844e-24	Mast cells
ATF7IP	8.83167e-33	-0.283923	0.059	0.103	2.48656e-28	Mast cells
SAMD9L	1.90663e-43	-0.28406	0.079	0.138	5.36811e-39	Mast cells
XRN1	4.05926e-32	-0.284101	0.079	0.126	1.14289e-27	Mast cells
CYTH1	5.691e-39	-0.284854	0.085	0.139	1.6023e-34	Mast cells
SYF2	1.23008e-33	-0.285421	0.108	0.161	3.46328e-29	Mast cells
PBXIP1	5.01551e-33	-0.285642	0.073	0.119	1.41212e-28	Mast cells
TMEM123	8.51986e-18	-0.285722	0.147	0.185	2.39877e-13	Mast cells
KCTD20	9.6607e-61	-0.286175	0.043	0.105	2.71997e-56	Mast cells
TMED3	2.91137e-43	-0.286704	0.092	0.152	8.19697e-39	Mast cells
ARPC5L	2.08424e-34	-0.287464	0.082	0.131	5.86817e-30	Mast cells
ST6GAL1	1.61955e-43	-0.28903	0.059	0.112	4.55985e-39	Mast cells
TSPO	1.55255e-45	-0.28944	0.128	0.198	4.37121e-41	Mast cells
OPTN	1.78731e-35	-0.289632	0.098	0.151	5.03217e-31	Mast cells
CMTM6	2.60611e-39	-0.290323	0.162	0.23	7.33749e-35	Mast cells
PSMA7	8.13397e-35	-0.292112	0.193	0.256	2.29012e-30	Mast cells
CNOT6L	1.49796e-24	-0.29334	0.083	0.122	4.21749e-20	Mast cells
ANXA5	5.30775e-24	-0.293526	0.206	0.253	1.4944e-19	Mast cells
LOC102143044	1.47223e-14	-0.293586	0.201	0.23	4.14505e-10	Mast cells
ATP6V1B2	1.33109e-57	-0.293645	0.059	0.123	3.74769e-53	Mast cells
STK38	6.73635e-37	-0.294298	0.089	0.142	1.89662e-32	Mast cells
RPS15A	7.6914e-25	-0.294564	0.202	0.25	2.16551e-20	Mast cells
CIB1	5.69441e-38	-0.295611	0.107	0.164	1.60326e-33	Mast cells
N4BP1	9.48152e-38	-0.297326	0.062	0.11	2.66952e-33	Mast cells
MEF2A	4.24077e-54	-0.297966	0.069	0.134	1.19399e-49	Mast cells
HCLS1	4.60129e-46	-0.298359	0.101	0.165	1.29549e-41	Mast cells
UBL3	6.60434e-50	-0.298799	0.067	0.128	1.85945e-45	Mast cells
LOC102130971	8.62653e-42	-0.298986	0.103	0.162	2.4288e-37	Mast cells
CBLB	7.23773e-36	-0.299194	0.056	0.101	2.03778e-31	Mast cells
ZCCHC6	6.257e-25	-0.299773	0.067	0.106	1.76166e-20	Mast cells
PARP14	1.1506e-40	-0.300528	0.07	0.125	3.23951e-36	Mast cells
MDM2	2.32936e-55	-0.303447	0.067	0.133	6.55831e-51	Mast cells
APOBEC3H	2.61235e-36	-0.303824	0.064	0.111	7.35508e-32	Mast cells
RBMS1	4.77972e-58	-0.304424	0.055	0.119	1.34573e-53	Mast cells
DOCK8	2.95071e-42	-0.304675	0.062	0.115	8.30772e-38	Mast cells
MX2	8.03477e-48	-0.306103	0.059	0.115	2.26219e-43	Mast cells
UBE2J1	6.95691e-37	-0.307158	0.098	0.151	1.95872e-32	Mast cells
ATG3	3.73371e-47	-0.307302	0.107	0.175	1.05122e-42	Mast cells
PPP1CC	2.05563e-42	-0.308552	0.112	0.175	5.78763e-38	Mast cells
PFN1	4.55933e-62	-0.309568	0.404	0.478	1.28368e-57	Mast cells
ITCH	5.07248e-48	-0.310386	0.068	0.127	1.42816e-43	Mast cells
RAB35	3.53637e-42	-0.310952	0.115	0.175	9.95664e-38	Mast cells
LOC102127641	3.81411e-35	-0.311001	0.147	0.206	1.07386e-30	Mast cells
LY6E	1.48427e-35	-0.311272	0.171	0.229	4.17896e-31	Mast cells
LYAR	3.46407e-45	-0.311382	0.081	0.14	9.75309e-41	Mast cells
ANKRD44	4.20207e-30	-0.312586	0.074	0.117	1.18309e-25	Mast cells
MYH9	1.57964e-32	-0.31408	0.103	0.155	4.44749e-28	Mast cells
FCGR2B	1.46244e-36	-0.314887	0.057	0.104	4.1175e-32	Mast cells
SLU7	2.77371e-44	-0.315574	0.083	0.142	7.80938e-40	Mast cells
LOC102129682	3.31114e-23	-0.316348	0.268	0.307	9.32251e-19	Mast cells
HN1	9.67945e-64	-0.316725	0.107	0.188	2.72525e-59	Mast cells
LOC102127258	2.73281e-80	-0.317113	0.036	0.108	7.69423e-76	Mast cells
LOC102126208	1.49732e-20	-0.317444	0.182	0.22	4.21572e-16	Mast cells
LOC102138114	3.50254e-54	-0.319257	0.048	0.106	9.86139e-50	Mast cells
CDV3	1.12771e-46	-0.319763	0.107	0.172	3.17508e-42	Mast cells
APOL6	4.56264e-56	-0.320205	0.082	0.151	1.28461e-51	Mast cells
ZC3HAV1	1.58784e-35	-0.320883	0.08	0.13	4.47056e-31	Mast cells
S1PR1	4.06796e-31	-0.320972	0.064	0.106	1.14533e-26	Mast cells
RAC1	1.51977e-54	-0.32218	0.139	0.218	4.27892e-50	Mast cells
AIM1	9.39089e-49	-0.322226	0.063	0.12	2.64401e-44	Mast cells
OLR1	1.9163e-37	-0.325855	0.08	0.134	5.39534e-33	Mast cells
FGFR1OP2	2.45386e-35	-0.325993	0.109	0.162	6.90885e-31	Mast cells
LOC102138668	4.60991e-24	-0.326923	0.135	0.177	1.29792e-19	Mast cells
PPP1R12A	1.1986e-27	-0.327449	0.11	0.157	3.37467e-23	Mast cells
JMJD1C	7.70832e-48	-0.327476	0.083	0.147	2.17028e-43	Mast cells
FAS	6.56505e-49	-0.328113	0.061	0.118	1.84839e-44	Mast cells
CD48	1.63095e-61	-0.32862	0.379	0.459	4.59194e-57	Mast cells
SLC38A1	6.98325e-42	-0.329197	0.092	0.149	1.96613e-37	Mast cells
TGFBR2	1.58178e-55	-0.329377	0.064	0.127	4.45349e-51	Mast cells
GLIPR1	1.33419e-58	-0.330445	0.091	0.164	3.7564e-54	Mast cells
GAPDH	2.38192e-39	-0.333297	0.32	0.383	6.70631e-35	Mast cells
TMEM50A	6.04615e-58	-0.333357	0.118	0.196	1.70229e-53	Mast cells
UHMK1	7.96525e-54	-0.333701	0.113	0.187	2.24262e-49	Mast cells
CD53	1.70903e-47	-0.33481	0.126	0.197	4.81178e-43	Mast cells
HVCN1	5.04449e-74	-0.335585	0.039	0.107	1.42028e-69	Mast cells
LOC102143777	3.31813e-68	-0.336216	0.117	0.204	9.34218e-64	Mast cells
PSTPIP1	8.40912e-57	-0.336745	0.057	0.119	2.36759e-52	Mast cells
LBR	1.90313e-46	-0.339813	0.089	0.15	5.35826e-42	Mast cells
POMP	5.08384e-71	-0.340937	0.087	0.171	1.43135e-66	Mast cells
PPP1CB	5.18549e-55	-0.342084	0.077	0.144	1.45998e-50	Mast cells
ARPC1B	4.21438e-67	-0.342096	0.296	0.384	1.18656e-62	Mast cells
MPZL1	6.83208e-56	-0.342345	0.058	0.119	1.92357e-51	Mast cells
GALNT1	6.16405e-68	-0.342529	0.057	0.127	1.73549e-63	Mast cells
TRAM1	8.10429e-60	-0.342884	0.124	0.204	2.28176e-55	Mast cells
NCF2	4.82956e-71	-0.343383	0.052	0.124	1.35976e-66	Mast cells
CYTB	9.41154e-20	-0.3444	0.074	0.108	2.64982e-15	Mast cells
RAPGEF1	8.9327e-66	-0.344467	0.041	0.105	2.515e-61	Mast cells
ABI1	3.6442e-69	-0.345096	0.069	0.146	1.02602e-64	Mast cells
ARHGAP30	3.3847e-59	-0.345762	0.084	0.157	9.52961e-55	Mast cells
ENO1	5.84944e-50	-0.34585	0.157	0.232	1.64691e-45	Mast cells
DDT	1.02419e-54	-0.346596	0.056	0.116	2.88361e-50	Mast cells
ISCA1	1.01559e-47	-0.347979	0.088	0.149	2.85941e-43	Mast cells
ATP6V0C	6.85516e-47	-0.348577	0.163	0.233	1.93007e-42	Mast cells
CDC42SE2	1.19444e-41	-0.349669	0.125	0.187	3.36294e-37	Mast cells
CPD	9.36123e-45	-0.349759	0.052	0.103	2.63565e-40	Mast cells
FURIN	9.17169e-54	-0.350011	0.049	0.107	2.58229e-49	Mast cells
FGR	5.39822e-70	-0.350438	0.038	0.103	1.51987e-65	Mast cells
2020-09-06	2.00103e-52	-0.351371	0.079	0.142	5.6339e-48	Mast cells
LOC102137336	1.97228e-38	-0.352098	0.086	0.138	5.55296e-34	Mast cells
SCPEP1	2.0438e-84	-0.353376	0.044	0.121	5.75431e-80	Mast cells
FAM49B	2.55011e-65	-0.353727	0.11	0.193	7.17984e-61	Mast cells
CCR5	2.30092e-64	-0.354296	0.044	0.107	6.47824e-60	Mast cells
SUMO3	1.09972e-72	-0.354301	0.066	0.143	3.09626e-68	Mast cells
TRIM22	1.97419e-61	-0.35597	0.071	0.142	5.55833e-57	Mast cells
RNF213	9.55464e-41	-0.356452	0.123	0.186	2.69011e-36	Mast cells
NINJ1	5.60662e-67	-0.356508	0.07	0.145	1.57854e-62	Mast cells
LPAR6	6.90853e-56	-0.357419	0.049	0.108	1.9451e-51	Mast cells
PTPN1	1.48427e-64	-0.358119	0.086	0.163	4.17896e-60	Mast cells
TBC1D10C	1.33418e-44	-0.358317	0.082	0.138	3.75639e-40	Mast cells
PNRC2	6.3598e-56	-0.358571	0.108	0.182	1.7906e-51	Mast cells
KAT6A	5.36393e-42	-0.359849	0.07	0.123	1.51021e-37	Mast cells
LBH	4.09542e-34	-0.361845	0.107	0.157	1.15307e-29	Mast cells
SS18L2	3.25452e-59	-0.361982	0.117	0.195	9.16311e-55	Mast cells
GLG1	1.06638e-79	-0.362829	0.042	0.116	3.0024e-75	Mast cells
CAT	2.91505e-75	-0.36314	0.076	0.158	8.20734e-71	Mast cells
YPEL5	1.32121e-42	-0.36315	0.135	0.2	3.71987e-38	Mast cells
CECR1	4.63325e-105	-0.363889	0.025	0.107	1.30449e-100	Mast cells
UCP2	2.91179e-73	-0.365164	0.09	0.173	8.19814e-69	Mast cells
GPCPD1	7.77315e-58	-0.365947	0.085	0.157	2.18853e-53	Mast cells
PTPN2	2.60713e-58	-0.366661	0.103	0.176	7.34038e-54	Mast cells
RAP1A	5.63181e-51	-0.366811	0.118	0.19	1.58563e-46	Mast cells
EVI2A	5.76157e-58	-0.368371	0.088	0.159	1.62217e-53	Mast cells
TGFB1	6.48458e-50	-0.368542	0.09	0.152	1.82573e-45	Mast cells
CD5	2.59342e-60	-0.369163	0.042	0.101	7.30177e-56	Mast cells
MYCBP2	7.17669e-45	-0.375073	0.063	0.117	2.0206e-40	Mast cells
TAGAP	6.50839e-44	-0.375304	0.066	0.12	1.83244e-39	Mast cells
ACTR3	6.78863e-69	-0.375907	0.232	0.325	1.91134e-64	Mast cells
GSAP	1.24669e-84	-0.377177	0.031	0.103	3.51004e-80	Mast cells
YWHAB	5.74132e-84	-0.377436	0.287	0.393	1.61647e-79	Mast cells
PNRC1	2.35602e-51	-0.377782	0.13	0.202	6.63336e-47	Mast cells
CD8B	2.79211e-42	-0.378317	0.057	0.107	7.86118e-38	Mast cells
ARF6	8.23275e-47	-0.37837	0.094	0.156	2.31793e-42	Mast cells
EZR	2.45922e-53	-0.378415	0.242	0.321	6.92395e-49	Mast cells
PRKX	1.00103e-58	-0.378531	0.051	0.113	2.81841e-54	Mast cells
KCNA3	4.96948e-65	-0.379947	0.044	0.108	1.39916e-60	Mast cells
TMEM263	2.01917e-48	-0.380645	0.062	0.118	5.68498e-44	Mast cells
SCIMP	3.82794e-87	-0.380924	0.035	0.11	1.07776e-82	Mast cells
GNA13	1.76043e-68	-0.381673	0.067	0.141	4.9565e-64	Mast cells
LOC102115550	4.1287e-63	-0.381674	0.117	0.2	1.16244e-58	Mast cells
OSBPL8	1.14915e-59	-0.382723	0.08	0.151	3.23544e-55	Mast cells
DDX6	2.83171e-58	-0.382969	0.086	0.156	7.97269e-54	Mast cells
ISG15	4.58061e-29	-0.386209	0.106	0.155	1.28967e-24	Mast cells
CLEC7A	3.28209e-85	-0.386502	0.032	0.105	9.24071e-81	Mast cells
ATP6	3.1966e-29	-0.389352	0.153	0.203	9.00002e-25	Mast cells
ATP5E	1.69628e-149	-0.389531	0.426	0.561	4.77588e-145	Mast cells
CD9	8.01994e-81	-0.390695	0.041	0.115	2.25801e-76	Mast cells
RHOF	2.22953e-58	-0.391955	0.088	0.157	6.27724e-54	Mast cells
LOC102133296	3.87715e-18	-0.392086	0.186	0.234	1.09161e-13	Mast cells
LOC102126012	4.94764e-75	-0.392408	0.056	0.132	1.39301e-70	Mast cells
COX3	1.3087e-30	-0.39338	0.132	0.184	3.68465e-26	Mast cells
SMCHD1	2.72805e-32	-0.394513	0.088	0.135	7.68084e-28	Mast cells
APP	4.12854e-99	-0.396065	0.03	0.111	1.16239e-94	Mast cells
DRAM1	3.54829e-83	-0.396435	0.032	0.104	9.99022e-79	Mast cells
IL10RA	8.78174e-73	-0.39742	0.092	0.175	2.4725e-68	Mast cells
ITGAX	2.10389e-83	-0.397494	0.043	0.12	5.9235e-79	Mast cells
FAM173B	6.273e-62	-0.397995	0.064	0.132	1.76616e-57	Mast cells
TNFRSF1B	1.1252e-42	-0.398231	0.129	0.192	3.16799e-38	Mast cells
LOC102135442	4.60871e-59	-0.39832	0.056	0.118	1.29758e-54	Mast cells
SH2D2A	1.71946e-60	-0.400798	0.06	0.123	4.84115e-56	Mast cells
MARCKS	4.79938e-57	-0.401166	0.044	0.103	1.35126e-52	Mast cells
RALA	3.47246e-79	-0.403045	0.057	0.136	9.77672e-75	Mast cells
AKNA	3.32454e-65	-0.403486	0.052	0.118	9.36023e-61	Mast cells
STOM	4.82108e-85	-0.403963	0.05	0.131	1.35738e-80	Mast cells
PLBD1	3.24889e-77	-0.404323	0.042	0.115	9.14725e-73	Mast cells
HCK	3.85876e-99	-0.405265	0.031	0.112	1.08643e-94	Mast cells
LOC102116700	1.21646e-60	-0.406712	0.084	0.156	3.42495e-56	Mast cells
SNRK	2.59167e-54	-0.407037	0.073	0.136	7.29685e-50	Mast cells
LRP1	1.29053e-97	-0.407247	0.025	0.102	3.6335e-93	Mast cells
MGST3	1.17643e-59	-0.407414	0.123	0.202	3.31223e-55	Mast cells
HINT1	7.37165e-164	-0.408279	0.361	0.531	2.07549e-159	Mast cells
LOC107126693	6.74226e-67	-0.408922	0.071	0.143	1.89828e-62	Mast cells
FCGRT	1.74876e-75	-0.409048	0.077	0.159	4.92363e-71	Mast cells
JCHAIN	2.26919e-11	-0.409767	0.095	0.122	6.38891e-07	Mast cells
ITGA4	5.16842e-32	-0.412516	0.124	0.173	1.45517e-27	Mast cells
IGF2R	1.61447e-91	-0.413007	0.044	0.127	4.54553e-87	Mast cells
BCL2A1	1.39248e-56	-0.414361	0.18	0.264	3.92054e-52	Mast cells
LOC102138723	2.88891e-68	-0.419129	0.065	0.136	8.13374e-64	Mast cells
ITGAL	7.18095e-69	-0.420603	0.064	0.136	2.0218e-64	Mast cells
PSAP	1.84236e-08	-0.422253	0.364	0.342	0.000518718	Mast cells
SCML4	3.85063e-44	-0.423331	0.089	0.145	1.08415e-39	Mast cells
RABGAP1L	4.52077e-64	-0.423644	0.062	0.131	1.27282e-59	Mast cells
ADD3	8.69901e-70	-0.423782	0.052	0.122	2.44921e-65	Mast cells
LCP1	1.01034e-94	-0.425461	0.319	0.422	2.84462e-90	Mast cells
BTG1	2.14821e-82	-0.42629	0.282	0.381	6.04828e-78	Mast cells
PIK3R1	3.65605e-15	-0.428239	0.173	0.201	1.02936e-10	Mast cells
BCL2L11	8.94948e-75	-0.428796	0.07	0.148	2.51973e-70	Mast cells
BCL11B	5.89993e-67	-0.430437	0.042	0.106	1.66113e-62	Mast cells
BLOC1S2	3.05306e-90	-0.431641	0.075	0.168	8.59589e-86	Mast cells
ERO1A	2.95727e-75	-0.432391	0.073	0.153	8.32621e-71	Mast cells
EGLN3	1.5012e-71	-0.434195	0.058	0.131	4.22663e-67	Mast cells
RNF13	6.61214e-89	-0.43438	0.07	0.16	1.86165e-84	Mast cells
RAP1B	1.3014e-72	-0.434681	0.162	0.256	3.66408e-68	Mast cells
CAMK4	8.99899e-67	-0.435112	0.045	0.109	2.53366e-62	Mast cells
2020-09-01	5.14356e-59	-0.435653	0.078	0.144	1.44817e-54	Mast cells
CYFIP2	3.01356e-74	-0.436037	0.057	0.13	8.48468e-70	Mast cells
MEF2C	4.14352e-69	-0.436851	0.045	0.112	1.16661e-64	Mast cells
SORL1	2.23551e-52	-0.436961	0.076	0.138	6.29407e-48	Mast cells
RASGRP1	8.45451e-79	-0.438056	0.039	0.109	2.38037e-74	Mast cells
S100A4	1.332e-60	-0.438391	0.359	0.425	3.75024e-56	Mast cells
RAB8B	1.37193e-73	-0.439326	0.098	0.182	3.86267e-69	Mast cells
MX1	3.27283e-66	-0.440195	0.063	0.135	9.21466e-62	Mast cells
FNBP1	5.36265e-66	-0.440341	0.091	0.168	1.50985e-61	Mast cells
PRCP	3.41566e-102	-0.440694	0.06	0.155	9.61679e-98	Mast cells
CD247	7.17678e-72	-0.440914	0.063	0.135	2.02062e-67	Mast cells
PECAM1	4.86397e-55	-0.441126	0.102	0.172	1.36945e-50	Mast cells
P2RY10	3.87344e-78	-0.443517	0.071	0.151	1.09057e-73	Mast cells
ACTB	2.87817e-101	-0.445193	0.329	0.433	8.10348e-97	Mast cells
GPR171	1.87558e-74	-0.445807	0.054	0.126	5.2807e-70	Mast cells
PSIP1	3.82278e-70	-0.449672	0.058	0.129	1.0763e-65	Mast cells
SDC2	9.22454e-98	-0.450215	0.029	0.108	2.59717e-93	Mast cells
FAM65B	2.35304e-44	-0.450469	0.069	0.124	6.62497e-40	Mast cells
IFI16	1.82179e-61	-0.451407	0.141	0.221	5.12924e-57	Mast cells
NABP1	4.84432e-62	-0.45386	0.055	0.12	1.36392e-57	Mast cells
GIMAP8	2.70843e-82	-0.455261	0.052	0.129	7.62559e-78	Mast cells
INSIG1	4.27656e-76	-0.455593	0.069	0.15	1.20407e-71	Mast cells
GIMAP4	1.87402e-113	-0.45643	0.046	0.143	5.2763e-109	Mast cells
LOC102128706	0.000995042	-0.456633	0.1	0.113	1	Mast cells
CCND2	7.45675e-52	-0.457239	0.088	0.152	2.09945e-47	Mast cells
SATB1	1.11486e-48	-0.458549	0.067	0.123	3.13889e-44	Mast cells
NUCB2	4.25843e-85	-0.459506	0.045	0.122	1.19896e-80	Mast cells
CTSA	1.72628e-85	-0.460439	0.099	0.192	4.86034e-81	Mast cells
IL2RG	1.51631e-67	-0.460577	0.103	0.181	4.26917e-63	Mast cells
IL6ST	4.28799e-81	-0.460632	0.049	0.125	1.20728e-76	Mast cells
SLAMF7	4.16796e-105	-0.465887	0.05	0.142	1.17349e-100	Mast cells
KCTD12	9.60483e-104	-0.468835	0.036	0.122	2.70424e-99	Mast cells
GYPC	2.71231e-115	-0.470828	0.053	0.153	7.63651e-111	Mast cells
RARRES3	4.1953e-65	-0.470916	0.123	0.205	1.18119e-60	Mast cells
EML4	4.84805e-55	-0.473002	0.084	0.151	1.36497e-50	Mast cells
FCMR	2.3496e-64	-0.473118	0.054	0.119	6.6153e-60	Mast cells
PKM	5.8033e-105	-0.47528	0.1	0.207	1.63392e-100	Mast cells
CDKN1B	7.41693e-87	-0.475788	0.074	0.161	2.08824e-82	Mast cells
RNASE6	1.34974e-116	-0.477476	0.062	0.167	3.80019e-112	Mast cells
TNFSF13	2.21838e-123	-0.477605	0.048	0.151	6.24586e-119	Mast cells
RBPJ	4.91159e-101	-0.477846	0.059	0.153	1.38286e-96	Mast cells
RGCC	4.32393e-84	-0.479091	0.106	0.201	1.2174e-79	Mast cells
S100A10	2.71322e-98	-0.479731	0.285	0.393	7.63907e-94	Mast cells
CSF1R	1.54286e-111	-0.48003	0.038	0.13	4.34391e-107	Mast cells
CD6	2.66723e-81	-0.48055	0.043	0.116	7.50959e-77	Mast cells
GPRIN3	6.98316e-88	-0.484643	0.045	0.123	1.96611e-83	Mast cells
IL13RA1	1.18851e-115	-0.484839	0.035	0.129	3.34625e-111	Mast cells
TUBA4A	3.59643e-79	-0.485376	0.076	0.158	1.01257e-74	Mast cells
SMAP2	2.08813e-83	-0.487401	0.081	0.168	5.87913e-79	Mast cells
PRDM1	1.30916e-93	-0.488152	0.033	0.111	3.68594e-89	Mast cells
CD27	2.25461e-79	-0.495625	0.076	0.157	6.34785e-75	Mast cells
CD3E	2.33406e-88	-0.496323	0.061	0.144	6.57154e-84	Mast cells
GNS	7.80933e-114	-0.496711	0.052	0.152	2.19872e-109	Mast cells
KLRD1	2.38292e-46	-0.49696	0.063	0.117	6.70912e-42	Mast cells
NPC2	8.34212e-24	-0.498162	0.173	0.214	2.34872e-19	Mast cells
GNG10	6.97106e-97	-0.498619	0.089	0.189	1.9627e-92	Mast cells
CYTIP	1.01523e-92	-0.506169	0.063	0.151	2.85838e-88	Mast cells
WARS	3.25829e-53	-0.506176	0.087	0.153	9.17372e-49	Mast cells
CPM	1.92915e-60	-0.50626	0.055	0.12	5.43152e-56	Mast cells
LOC102133757	6.73695e-70	-0.507748	0.063	0.134	1.89679e-65	Mast cells
SLA	1.7027e-80	-0.509542	0.06	0.138	4.79396e-76	Mast cells
SAMHD1	3.89985e-137	-0.510975	0.054	0.167	1.098e-132	Mast cells
SH2D1A	1.51883e-81	-0.511934	0.078	0.161	4.27626e-77	Mast cells
ITGA6	4.88554e-105	-0.513187	0.036	0.122	1.37552e-100	Mast cells
SYNE1	4.95237e-79	-0.514609	0.05	0.124	1.39434e-74	Mast cells
GNG2	3.00031e-94	-0.515208	0.071	0.161	8.44736e-90	Mast cells
SCARB2	8.32199e-131	-0.51601	0.045	0.151	2.34306e-126	Mast cells
LOC101867330	7.06702e-121	-0.516826	0.099	0.215	1.98972e-116	Mast cells
ATP2B4	2.07271e-95	-0.518704	0.056	0.143	5.83571e-91	Mast cells
RNF149	5.80968e-91	-0.519328	0.054	0.14	1.63572e-86	Mast cells
KIAA1551	4.08515e-69	-0.520568	0.054	0.124	1.15017e-64	Mast cells
LST1	1.45426e-108	-0.522217	0.074	0.177	4.09448e-104	Mast cells
CREG1	5.17475e-87	-0.522672	0.082	0.173	1.45695e-82	Mast cells
PRKCH	3.54143e-88	-0.523756	0.053	0.135	9.97089e-84	Mast cells
IGSF6	6.38347e-117	-0.526078	0.043	0.141	1.79727e-112	Mast cells
CLEC2B	5.1538e-75	-0.526287	0.089	0.171	1.45105e-70	Mast cells
ASAH1	2.21138e-96	-0.526567	0.065	0.156	6.22615e-92	Mast cells
PREX1	2.51663e-116	-0.528656	0.039	0.133	7.08558e-112	Mast cells
ATF3	3.30414e-102	-0.530896	0.061	0.156	9.30282e-98	Mast cells
PARP8	9.72461e-103	-0.530914	0.042	0.129	2.73796e-98	Mast cells
LOC102128672	6.63421e-48	-0.533129	0.064	0.121	1.86786e-43	Mast cells
ITGB1	7.66539e-81	-0.535572	0.17	0.267	2.15819e-76	Mast cells
LOC102144414	2.37768e-137	-0.539718	0.05	0.162	6.69436e-133	Mast cells
IL2RB	9.72823e-106	-0.540128	0.051	0.143	2.73898e-101	Mast cells
FTH1	2.37481e-60	-0.542924	0.145	0.219	6.68628e-56	Mast cells
LAP3	4.46868e-115	-0.543158	0.102	0.216	1.25816e-110	Mast cells
CD36	1.68287e-97	-0.543338	0.032	0.112	4.73813e-93	Mast cells
ALDH2	3.52253e-89	-0.543889	0.06	0.146	9.91768e-85	Mast cells
LAMP1	5.3804e-104	-0.544457	0.091	0.195	1.51485e-99	Mast cells
ETS2	3.67819e-113	-0.544757	0.059	0.16	1.03559e-108	Mast cells
GIMAP6	1.46043e-110	-0.546012	0.072	0.174	4.11183e-106	Mast cells
ND4	8.64476e-44	-0.547056	0.064	0.117	2.43393e-39	Mast cells
ZFP36L1	3.46108e-79	-0.548699	0.085	0.169	9.74466e-75	Mast cells
rna76576	2.73343e-157	-0.549423	0.301	0.448	7.69598e-153	Mast cells
RMDN3	8.12372e-102	-0.550411	0.039	0.125	2.28723e-97	Mast cells
LOC102140002	2.28496e-90	-0.552132	0.152	0.251	6.43331e-86	Mast cells
CD14	2.95543e-113	-0.553006	0.046	0.143	8.32101e-109	Mast cells
STK17A	3.44815e-82	-0.553405	0.152	0.245	9.70826e-78	Mast cells
LTA4H	1.74072e-106	-0.553715	0.039	0.128	4.90099e-102	Mast cells
DNASE2	3.79565e-88	-0.555182	0.05	0.132	1.06866e-83	Mast cells
AIM2	8.38631e-110	-0.556287	0.119	0.233	2.36117e-105	Mast cells
CTSZ	6.13051e-136	-0.56215	0.049	0.16	1.72604e-131	Mast cells
CD28	3.74881e-94	-0.566082	0.067	0.154	1.05548e-89	Mast cells
SPOCK2	3.21627e-91	-0.566755	0.059	0.143	9.05541e-87	Mast cells
CORO1A	2.6276e-106	-0.567202	0.177	0.287	7.398e-102	Mast cells
SNX10	1.13773e-86	-0.569514	0.064	0.149	3.20328e-82	Mast cells
CCDC50	2.01064e-90	-0.572269	0.041	0.121	5.66095e-86	Mast cells
CD86	1.51455e-126	-0.572574	0.054	0.161	4.26423e-122	Mast cells
PLEK	4.54827e-46	-0.573201	0.073	0.133	1.28057e-41	Mast cells
LOC102140918	6.28559e-130	-0.573607	0.052	0.161	1.76971e-125	Mast cells
FUCA1	3.0327e-81	-0.579864	0.061	0.141	8.53855e-77	Mast cells
ISG20	9.06015e-115	-0.583867	0.079	0.187	2.55088e-110	Mast cells
GRN	5.23863e-79	-0.586083	0.112	0.199	1.47494e-74	Mast cells
EVL	2.19678e-87	-0.586717	0.036	0.111	6.18503e-83	Mast cells
ICOS	2.76865e-87	-0.588731	0.067	0.152	7.79514e-83	Mast cells
COX2	5.15296e-84	-0.588772	0.181	0.277	1.45082e-79	Mast cells
MS4A1	5.68426e-36	-0.593446	0.06	0.105	1.6004e-31	Mast cells
LOC102144782	1.16615e-157	-0.595758	0.047	0.169	3.2833e-153	Mast cells
LOC102140945	4.83028e-116	-0.604214	0.053	0.153	1.35997e-111	Mast cells
CD8A	1.02966e-104	-0.606127	0.068	0.164	2.89901e-100	Mast cells
CTSC	4.27999e-97	-0.609048	0.095	0.194	1.20503e-92	Mast cells
PRF1	2.10255e-86	-0.609251	0.045	0.121	5.91974e-82	Mast cells
TNFSF13B	1.77827e-139	-0.612114	0.058	0.174	5.00673e-135	Mast cells
EMB	5.64078e-154	-0.613799	0.065	0.192	1.58816e-149	Mast cells
AREG	3.27407e-65	-0.615048	0.045	0.11	9.21814e-61	Mast cells
SERPINA1	1.08431e-134	-0.619456	0.048	0.158	3.05288e-130	Mast cells
LIPA	7.4538e-105	-0.619597	0.06	0.155	2.09862e-100	Mast cells
LOC102130734	1.68748e-105	-0.620747	0.037	0.124	4.7511e-101	Mast cells
GLIPR2	4.01576e-132	-0.623363	0.091	0.21	1.13064e-127	Mast cells
LOC102140782	4.86679e-149	-0.62518	0.048	0.165	1.37025e-144	Mast cells
C1QA	8.2195e-81	-0.628713	0.075	0.16	2.3142e-76	Mast cells
BIN2	7.0924e-153	-0.629962	0.055	0.178	1.99686e-148	Mast cells
ABLIM1	8.534e-108	-0.639685	0.051	0.144	2.40275e-103	Mast cells
DUSP5	3.67585e-110	-0.639853	0.04	0.13	1.03493e-105	Mast cells
LSP1	1.20541e-169	-0.64075	0.061	0.192	3.39385e-165	Mast cells
FAM107B	7.47729e-111	-0.642254	0.076	0.179	2.10523e-106	Mast cells
FTL	1.81341e-51	-0.644822	0.321	0.375	5.10566e-47	Mast cells
TOB1	2.50868e-99	-0.645922	0.08	0.176	7.0632e-95	Mast cells
FLNA	1.14878e-147	-0.651074	0.049	0.166	3.23439e-143	Mast cells
CTSL	7.04927e-112	-0.651397	0.058	0.157	1.98472e-107	Mast cells
IRF8	1.78373e-128	-0.653397	0.049	0.156	5.02211e-124	Mast cells
C7H15orf48	4.51384e-100	-0.657919	0.12	0.229	1.27087e-95	Mast cells
GZMK	1.41082e-59	-0.658867	0.092	0.162	3.97217e-55	Mast cells
ITGB2	1.9358e-161	-0.665382	0.086	0.222	5.45026e-157	Mast cells
APOL2	9.70323e-142	-0.666633	0.09	0.216	2.73194e-137	Mast cells
CLEC2D	3.34601e-118	-0.667543	0.057	0.158	9.42069e-114	Mast cells
FAM26F	2.26127e-115	-0.670361	0.066	0.171	6.36661e-111	Mast cells
rna76578	0	-0.674513	0.513	0.715	0	Mast cells
LOC102137723	7.17703e-106	-0.674643	0.07	0.165	2.02069e-101	Mast cells
RORA	2.57229e-110	-0.674724	0.035	0.123	7.24228e-106	Mast cells
PTGER4	6.89135e-137	-0.679563	0.069	0.186	1.94026e-132	Mast cells
GLUL	5.95543e-133	-0.681553	0.094	0.217	1.67675e-128	Mast cells
TXN	1.8072e-91	-0.68156	0.143	0.242	5.08817e-87	Mast cells
LOC102147203	2.60898e-91	-0.682825	0.164	0.271	7.34558e-87	Mast cells
KLRB1	6.74824e-71	-0.688446	0.057	0.127	1.89997e-66	Mast cells
ZFP36L2	1.61786e-121	-0.690905	0.239	0.355	4.55507e-117	Mast cells
C5AR1	3.19983e-139	-0.692429	0.052	0.166	9.00913e-135	Mast cells
CPVL	5.87402e-106	-0.698234	0.046	0.137	1.65383e-101	Mast cells
LOC102140649	1.22901e-174	-0.700551	0.053	0.187	3.46029e-170	Mast cells
CD68	3.46971e-130	-0.70359	0.049	0.156	9.76898e-126	Mast cells
C1QC	5.50403e-95	-0.704179	0.066	0.156	1.54966e-90	Mast cells
PDE4B	1.15456e-147	-0.708078	0.082	0.209	3.25067e-143	Mast cells
GPX1	9.66653e-124	-0.716897	0.106	0.222	2.72161e-119	Mast cells
NKG7	3.41719e-111	-0.717282	0.079	0.18	9.62111e-107	Mast cells
CD2	2.5819e-114	-0.719339	0.104	0.211	7.26933e-110	Mast cells
LOC102139994	2.40839e-184	-0.726205	0.089	0.24	6.78083e-180	Mast cells
LOC102141176	9.68674e-148	-0.731025	0.047	0.162	2.7273e-143	Mast cells
LITAF	4.22195e-158	-0.731272	0.066	0.195	1.18869e-153	Mast cells
GIMAP7	8.76024e-141	-0.740105	0.069	0.187	2.46645e-136	Mast cells
LGMN	1.1793e-113	-0.74415	0.053	0.151	3.32031e-109	Mast cells
G0S2	6.5408e-102	-0.744601	0.076	0.176	1.84156e-97	Mast cells
MS4A7	5.36393e-123	-0.745234	0.054	0.158	1.51022e-118	Mast cells
GZMH	7.74991e-60	-0.750793	0.092	0.161	2.18199e-55	Mast cells
LOC102132662	1.85249e-188	-0.754323	0.099	0.254	5.21567e-184	Mast cells
GNLY	4.09657e-45	-0.766247	0.098	0.158	1.15339e-40	Mast cells
HOPX	1.09817e-143	-0.774481	0.064	0.18	3.09189e-139	Mast cells
MPEG1	8.16464e-174	-0.77928	0.052	0.185	2.29875e-169	Mast cells
CXCL8	1.66046e-79	-0.784585	0.08	0.166	4.67504e-75	Mast cells
CXCR4	2.16985e-232	-0.8002	0.26	0.434	6.10921e-228	Mast cells
PDE4D	8.00328e-131	-0.80196	0.057	0.164	2.25332e-126	Mast cells
MNDA	1.76205e-166	-0.80315	0.076	0.214	4.96106e-162	Mast cells
ANXA2	1.50966e-203	-0.803501	0.124	0.287	4.25044e-199	Mast cells
IFITM1	3.40112e-234	-0.803991	0.193	0.371	9.57585e-230	Mast cells
CD3G	2.04143e-154	-0.808749	0.114	0.245	5.74765e-150	Mast cells
AIF1	1.82001e-178	-0.813546	0.09	0.236	5.12423e-174	Mast cells
FYB	9.09628e-177	-0.817248	0.098	0.242	2.56106e-172	Mast cells
LTB	7.22989e-141	-0.822761	0.079	0.195	2.03558e-136	Mast cells
CTSB	6.92697e-92	-0.825483	0.209	0.304	1.95029e-87	Mast cells
C1QB	1.40956e-111	-0.833039	0.096	0.203	3.96861e-107	Mast cells
IFI30	1.47615e-178	-0.841964	0.143	0.29	4.15611e-174	Mast cells
CD3D	1.66597e-205	-0.853602	0.156	0.318	4.69055e-201	Mast cells
ADAMDEC1	2.06634e-114	-0.859667	0.048	0.144	5.81779e-110	Mast cells
LOC101925857	1.12942e-144	-0.863929	0.083	0.202	3.17987e-140	Mast cells
COTL1	3.84586e-245	-0.868018	0.129	0.313	1.0828e-240	Mast cells
LOC102133263	8.25264e-164	-0.877701	0.069	0.195	2.32353e-159	Mast cells
IDO1	2.9497e-98	-0.883853	0.07	0.163	8.30489e-94	Mast cells
CFD	7.34436e-149	-0.888408	0.095	0.225	2.0678e-144	Mast cells
PTPRC	0	-0.888631	0.251	0.528	0	Mast cells
APOC1	1.14545e-74	-0.912258	0.143	0.224	3.22503e-70	Mast cells
SOD2	5.1731e-160	-0.920959	0.158	0.303	1.45649e-155	Mast cells
IL7R	7.24471e-153	-0.924099	0.077	0.202	2.03975e-148	Mast cells
GPNMB	1.43419e-129	-0.925604	0.062	0.171	4.03797e-125	Mast cells
CD74	0	-0.928997	0.371	0.619	0	Mast cells
LYZ	1.51001e-187	-0.929354	0.213	0.365	4.25142e-183	Mast cells
IL1B	8.60956e-132	-0.933705	0.056	0.166	2.42402e-127	Mast cells
ETS1	8.19253e-234	-0.934265	0.135	0.307	2.30661e-229	Mast cells
FAM46C	1.05179e-218	-0.938034	0.121	0.285	2.96131e-214	Mast cells
LOC102136862	3.04968e-287	-0.940873	0.148	0.353	8.58636e-283	Mast cells
CTSH	8.43248e-248	-0.95052	0.105	0.289	2.37416e-243	Mast cells
GZMB	1.4226e-151	-0.973367	0.178	0.313	4.00532e-147	Mast cells
LOC102122418	6.17502e-222	-0.976522	0.061	0.22	1.73858e-217	Mast cells
LOC102136468	0	-1.00821	0.176	0.404	0	Mast cells
GPR183	0	-1.01556	0.179	0.427	0	Mast cells
FN1	1.328e-138	-1.01711	0.035	0.141	3.73897e-134	Mast cells
FABP5	1.3456e-187	-1.02787	0.058	0.199	3.78854e-183	Mast cells
LOC102144039	0	-1.0296	0.282	0.523	0	Mast cells
APOE	1.1068e-166	-1.03184	0.138	0.28	3.11618e-162	Mast cells
CXCL10	1.16552e-100	-1.0326	0.057	0.147	3.28152e-96	Mast cells
PLAC8	8.11787e-255	-1.07377	0.11	0.297	2.28559e-250	Mast cells

## Sheet: Neutrophils
Gene_ID	p_val	avg_logFC	pct.1	pct.2	p_val_adj	Cluster annotation
LOC102118223	0	2.74736	0.431	0.051	0	Neutrophil
CXCL8	0	2.73838	0.759	0.14	0	Neutrophil
PLEK	0	2.46728	0.541	0.115	0	Neutrophil
CSF3R	0	2.33977	0.596	0.049	0	Neutrophil
LOC102146914	0	2.33351	0.424	0.031	0	Neutrophil
IFIT2	0	2.26159	0.443	0.083	0	Neutrophil
S100A9	0	2.16381	0.32	0.066	0	Neutrophil
LOC102147203	0	2.14329	0.801	0.246	0	Neutrophil
SOD2	0	2.1221	0.909	0.273	0	Neutrophil
IFIT3	0	2.09159	0.481	0.083	0	Neutrophil
C7H15orf48	0	1.9683	0.685	0.206	0	Neutrophil
LOC102136805	0	1.92004	0.345	0.075	0	Neutrophil
LOC102119366	0	1.90256	0.36	0.083	0	Neutrophil
S100A8	0	1.90006	0.247	0.065	0	Neutrophil
SELL	0	1.85522	0.488	0.083	0	Neutrophil
IFIT1	0	1.82795	0.363	0.066	0	Neutrophil
BCL2A1	0	1.68196	0.713	0.243	0	Neutrophil
G0S2	0	1.62858	0.563	0.156	0	Neutrophil
LOC102119743	0	1.61112	0.267	0.042	0	Neutrophil
IL1RN	0	1.60595	0.297	0.076	0	Neutrophil
MXD1	0	1.59424	0.421	0.086	0	Neutrophil
ZCCHC6	0	1.58346	0.397	0.093	0	Neutrophil
FCGR2B	0	1.55338	0.464	0.088	0	Neutrophil
LOC102139186	0	1.51217	0.31	0.01	0	Neutrophil
CD274	0	1.49423	0.372	0.07	0	Neutrophil
GK	0	1.47137	0.317	0.055	0	Neutrophil
FCGR2A	0	1.47033	0.358	0.051	0	Neutrophil
GLUL	0	1.42377	0.504	0.2	0	Neutrophil
IRF1	0	1.39498	0.446	0.156	0	Neutrophil
LIMK2	0	1.3927	0.327	0.051	0	Neutrophil
ICAM1	6.2335e-256	1.38345	0.283	0.113	1.75504e-251	Neutrophil
NFKBIA	0	1.37517	0.753	0.448	0	Neutrophil
CCRL2	0	1.36177	0.302	0.029	0	Neutrophil
PLBD1	0	1.3536	0.324	0.103	0	Neutrophil
CAMP	0	1.33969	0.298	0.082	0	Neutrophil
OSM	0	1.33479	0.331	0.099	0	Neutrophil
HERC5	0	1.26924	0.257	0.059	0	Neutrophil
IL1R2	0	1.26834	0.229	0.022	0	Neutrophil
TLR4	0	1.26659	0.367	0.128	0	Neutrophil
NBN	1.22076e-258	1.24683	0.263	0.1	3.43705e-254	Neutrophil
TNFAIP6	0	1.21961	0.178	0.021	0	Neutrophil
CSF2RB	0	1.21806	0.335	0.08	0	Neutrophil
MNDA	0	1.21725	0.46	0.196	0	Neutrophil
ISG15	7.09724e-164	1.21585	0.296	0.147	1.99823e-159	Neutrophil
SLC25A37	0	1.20202	0.296	0.055	0	Neutrophil
CLEC4E	0	1.19957	0.206	0.021	0	Neutrophil
RGS2	0	1.18331	0.509	0.257	0	Neutrophil
CCL3	1.03851e-268	1.17669	0.227	0.073	2.92394e-264	Neutrophil
RALB	0	1.16492	0.362	0.125	0	Neutrophil
PARP14	0	1.16225	0.309	0.115	0	Neutrophil
LITAF	0	1.14971	0.396	0.18	0	Neutrophil
SAMSN1	0	1.12734	0.413	0.191	0	Neutrophil
P2RY13	0	1.12433	0.219	0.055	0	Neutrophil
LOC107127274	0	1.12336	0.19	0.011	0	Neutrophil
TXNIP	0	1.12145	0.491	0.234	0	Neutrophil
GBP2	0	1.11142	0.287	0.08	0	Neutrophil
LRRK2	0	1.10479	0.26	0.075	0	Neutrophil
LOC102146847	4.07591e-190	1.10095	0.209	0.08	1.14757e-185	Neutrophil
LOC102143453	0	1.0983	0.305	0.085	0	Neutrophil
SAT1	0	1.09281	0.725	0.358	0	Neutrophil
CXCR2	0	1.08841	0.185	0.01	0	Neutrophil
CYSTM1	0	1.06539	0.326	0.111	0	Neutrophil
PTGS2	2.58644e-288	1.0605	0.252	0.083	7.28213e-284	Neutrophil
TAGAP	0	1.04288	0.316	0.11	0	Neutrophil
SEMA4A	0	1.02816	0.277	0.092	0	Neutrophil
MMP9	0	1.02743	0.201	0.031	0	Neutrophil
GPR65	0	1.01417	0.557	0.293	0	Neutrophil
KCNJ2	0	1.00945	0.153	0.012	0	Neutrophil
LOC102129811	0	1.00487	0.266	0.089	0	Neutrophil
GPR84	2.63263e-226	0.998096	0.204	0.07	7.41217e-222	Neutrophil
TNF	3.15373e-104	0.991657	0.188	0.088	8.87932e-100	Neutrophil
IL1B	8.90496e-133	0.990058	0.293	0.155	2.50719e-128	Neutrophil
RSAD2	5.5747e-289	0.979838	0.159	0.038	1.56956e-284	Neutrophil
STEAP4	0	0.971592	0.164	0.02	0	Neutrophil
IL6R	1.57518e-304	0.968443	0.257	0.085	4.43493e-300	Neutrophil
RNF149	5.16853e-179	0.958215	0.277	0.129	1.4552e-174	Neutrophil
GADD45B	9.29904e-173	0.952543	0.442	0.278	2.61814e-168	Neutrophil
LOC102128143	0	0.935423	0.166	0.025	0	Neutrophil
LYN	9.22879e-191	0.92631	0.284	0.13	2.59837e-186	Neutrophil
NMI	5.96315e-190	0.915332	0.293	0.138	1.67893e-185	Neutrophil
TMEM154	0	0.912612	0.359	0.13	0	Neutrophil
GCA	0	0.911879	0.162	0.035	0	Neutrophil
FFAR2	0	0.9073	0.115	0.016	0	Neutrophil
AIM2	6.3923e-202	0.906271	0.398	0.22	1.79975e-197	Neutrophil
CTSS	0	0.904427	0.553	0.313	0	Neutrophil
CD14	2.98176e-152	0.90323	0.27	0.132	8.39516e-148	Neutrophil
TMEM140	0	0.902351	0.208	0.049	0	Neutrophil
LOC102120532	1.01325e-223	0.900247	0.194	0.065	2.85282e-219	Neutrophil
SAMD9	1.40005e-282	0.894587	0.257	0.086	3.94184e-278	Neutrophil
CLEC4A	1.15563e-225	0.893864	0.242	0.091	3.25367e-221	Neutrophil
C9H10orf54	2.4917e-271	0.885911	0.296	0.115	7.01539e-267	Neutrophil
TLR2	4.3442e-248	0.881864	0.237	0.085	1.22311e-243	Neutrophil
IDO1	0	0.880879	0.39	0.149	0	Neutrophil
PGD	2.63161e-212	0.88087	0.279	0.121	7.40931e-208	Neutrophil
SORL1	1.80003e-216	0.871322	0.298	0.128	5.06799e-212	Neutrophil
MDM2	3.26657e-183	0.869593	0.273	0.124	9.19703e-179	Neutrophil
MARCKS	2.55556e-97	0.869219	0.193	0.096	7.19517e-93	Neutrophil
DOCK5	0	0.865801	0.184	0.04	0	Neutrophil
TIFA	8.90559e-214	0.864786	0.19	0.063	2.50737e-209	Neutrophil
CXHXorf21	3.04768e-114	0.863732	0.152	0.062	8.58073e-110	Neutrophil
VASP	3.45317e-208	0.860886	0.338	0.166	9.7224e-204	Neutrophil
CXCL10	1.0139e-12	0.854744	0.174	0.14	2.85464e-08	Neutrophil
APOL2	4.50202e-113	0.850971	0.333	0.204	1.26754e-108	Neutrophil
ACSL1	5.54978e-257	0.849296	0.214	0.069	1.56254e-252	Neutrophil
ERO1A	1.01832e-94	0.840427	0.251	0.145	2.86708e-90	Neutrophil
NCF2	1.2696e-193	0.838974	0.263	0.114	3.57455e-189	Neutrophil
NCF1	3.43433e-224	0.833788	0.277	0.114	9.66935e-220	Neutrophil
EHD1	2.34408e-217	0.833554	0.264	0.106	6.59977e-213	Neutrophil
LOC102145938	1.61145e-220	0.833273	0.257	0.102	4.53705e-216	Neutrophil
IL1RAP	1.38291e-271	0.830064	0.182	0.051	3.89357e-267	Neutrophil
LMNB1	2.09996e-192	0.828178	0.222	0.085	5.91243e-188	Neutrophil
RNF13	6.18698e-97	0.828129	0.258	0.151	1.74195e-92	Neutrophil
IFIH1	2.84769e-154	0.82652	0.229	0.102	8.01768e-150	Neutrophil
ALOX5AP	4.75215e-203	0.824287	0.326	0.152	1.33797e-198	Neutrophil
EPSTI1	1.49824e-182	0.823482	0.276	0.125	4.21829e-178	Neutrophil
PLAUR	3.70389e-118	0.821782	0.169	0.073	1.04283e-113	Neutrophil
CREB5	0	0.818136	0.143	0.026	0	Neutrophil
MEFV	0	0.816766	0.146	0.021	0	Neutrophil
FAS	1.01813e-196	0.813564	0.262	0.11	2.86654e-192	Neutrophil
LOC101867320	4.16688e-198	0.808436	0.214	0.08	1.17318e-193	Neutrophil
CFD	0	0.804889	0.489	0.208	0	Neutrophil
SMCHD1	6.63902e-121	0.803186	0.251	0.128	1.86922e-116	Neutrophil
TALDO1	1.02109e-120	0.801615	0.309	0.183	2.87488e-116	Neutrophil
IFNGR2	8.50284e-154	0.797841	0.199	0.082	2.39397e-149	Neutrophil
DDX58	9.90526e-194	0.79511	0.197	0.07	2.78883e-189	Neutrophil
FAM129A	4.22742e-159	0.793674	0.255	0.116	1.19023e-154	Neutrophil
PTAFR	2.14667e-183	0.790197	0.208	0.081	6.04394e-179	Neutrophil
PPP1R15A	8.65735e-112	0.789005	0.421	0.29	2.43748e-107	Neutrophil
PDE4B	8.71044e-122	0.787952	0.33	0.196	2.45242e-117	Neutrophil
SAMD9L	1.54332e-158	0.785285	0.271	0.129	4.34521e-154	Neutrophil
SLC35E3	1.00189e-218	0.782975	0.165	0.05	2.82082e-214	Neutrophil
SECTM1	7.17583e-219	0.782487	0.189	0.062	2.02036e-214	Neutrophil
SMAP2	5.9552e-173	0.7818	0.317	0.158	1.67669e-168	Neutrophil
MB21D1	5.19086e-189	0.781311	0.223	0.088	1.46149e-184	Neutrophil
ATP13A3	1.24337e-46	0.77276	0.144	0.082	3.50072e-42	Neutrophil
MSRB1	7.41072e-176	0.77261	0.215	0.087	2.08649e-171	Neutrophil
BID	3.7233e-157	0.763823	0.255	0.119	1.0483e-152	Neutrophil
LOC102117861	0	0.763532	0.111	0.011	0	Neutrophil
LOC102126493	3.70925e-180	0.761788	0.229	0.095	1.04434e-175	Neutrophil
OGFRL1	8.38771e-161	0.748883	0.157	0.055	2.36156e-156	Neutrophil
PIK3AP1	2.40184e-136	0.747206	0.25	0.121	6.76239e-132	Neutrophil
ABHD2	5.48526e-146	0.746333	0.2	0.084	1.54438e-141	Neutrophil
DDX60L	5.07572e-150	0.7462	0.22	0.095	1.42907e-145	Neutrophil
SEC14L1	3.6669e-152	0.740257	0.209	0.088	1.03241e-147	Neutrophil
OASL	1.78665e-173	0.738868	0.191	0.071	5.0303e-169	Neutrophil
CXCR1	0	0.738397	0.113	0.004	0	Neutrophil
LCP2	6.53472e-112	0.730669	0.258	0.139	1.83985e-107	Neutrophil
TAP1	1.09899e-108	0.730001	0.289	0.168	3.09421e-104	Neutrophil
TNFAIP2	1.64643e-109	0.725107	0.15	0.062	4.63553e-105	Neutrophil
RNF213	1.41437e-106	0.724775	0.302	0.178	3.98215e-102	Neutrophil
ZNF267	4.31202e-133	0.722596	0.235	0.111	1.21405e-128	Neutrophil
SLC31A2	1.87569e-113	0.72214	0.176	0.079	5.281e-109	Neutrophil
PNRC1	1.76159e-85	0.718134	0.302	0.194	4.95976e-81	Neutrophil
LST1	1.52339e-94	0.712631	0.279	0.167	4.2891e-90	Neutrophil
IGSF6	5.0009e-69	0.70286	0.22	0.132	1.408e-64	Neutrophil
MX1	6.69495e-105	0.700227	0.243	0.126	1.88496e-100	Neutrophil
LOC102137470	5.31465e-93	0.698429	0.2	0.102	1.49634e-88	Neutrophil
FAM65B	2.92064e-121	0.697707	0.239	0.116	8.22307e-117	Neutrophil
SUCNR1	8.85786e-61	0.695029	0.146	0.076	2.49393e-56	Neutrophil
LAMP2	1.652e-72	0.694341	0.234	0.143	4.65121e-68	Neutrophil
TNFRSF1A	1.5152e-122	0.690502	0.186	0.083	4.26603e-118	Neutrophil
ISG20	6.01981e-123	0.682767	0.314	0.176	1.69488e-118	Neutrophil
MAP4K4	3.54665e-77	0.682744	0.144	0.067	9.9856e-73	Neutrophil
PI16	0	0.670806	0.107	0.007	0	Neutrophil
SERPINE2	0	0.670572	0.108	0.015	0	Neutrophil
FNDC3B	1.58457e-95	0.66919	0.135	0.056	4.46135e-91	Neutrophil
ANXA3	3.39346e-183	0.666145	0.136	0.04	9.55428e-179	Neutrophil
PSTPIP2	2.33384e-101	0.664327	0.181	0.086	6.57093e-97	Neutrophil
XPO6	1.86613e-162	0.662275	0.205	0.082	5.2541e-158	Neutrophil
IFNGR1	2.57713e-63	0.661384	0.243	0.156	7.25592e-59	Neutrophil
SLC43A2	1.3571e-128	0.661218	0.173	0.072	3.82091e-124	Neutrophil
LPCAT2	8.50388e-116	0.660078	0.158	0.065	2.39427e-111	Neutrophil
LOC102136310	3.88206e-105	0.660042	0.16	0.07	1.09299e-100	Neutrophil
LOC102116612	3.71772e-192	0.658558	0.139	0.04	1.04673e-187	Neutrophil
STX3	3.35095e-151	0.657813	0.171	0.064	9.4346e-147	Neutrophil
AFF1	6.201e-119	0.65658	0.214	0.101	1.74589e-114	Neutrophil
IGF2R	2.16504e-82	0.650606	0.215	0.119	6.09566e-78	Neutrophil
PELI1	8.64186e-87	0.648848	0.22	0.12	2.43312e-82	Neutrophil
SERPINB1	9.74104e-34	0.648506	0.229	0.169	2.74259e-29	Neutrophil
MAP1LC3B	8.78914e-59	0.648444	0.261	0.177	2.47458e-54	Neutrophil
RGS18	1.10229e-60	0.64677	0.143	0.075	3.1035e-56	Neutrophil
MX2	4.04245e-70	0.643872	0.196	0.109	1.13815e-65	Neutrophil
LOC102133117	8.96358e-142	0.643573	0.135	0.045	2.5237e-137	Neutrophil
RASSF2	2.35738e-106	0.643424	0.231	0.119	6.63719e-102	Neutrophil
JAML	1.00014e-137	0.64318	0.181	0.072	2.81591e-133	Neutrophil
NFAM1	2.31754e-106	0.63927	0.183	0.085	6.52502e-102	Neutrophil
GABARAPL1	1.49472e-110	0.637179	0.237	0.122	4.20837e-106	Neutrophil
IRF2	1.17167e-118	0.636271	0.247	0.126	3.29883e-114	Neutrophil
MORC3	1.22241e-115	0.635626	0.218	0.105	3.4417e-111	Neutrophil
HOPX	3.8169e-161	0.633629	0.335	0.167	1.07465e-156	Neutrophil
IFIT5	3.2436e-125	0.631621	0.158	0.062	9.13236e-121	Neutrophil
LBR	1.59001e-91	0.630449	0.254	0.143	4.47668e-87	Neutrophil
ATG3	3.29922e-44	0.628002	0.238	0.168	9.28895e-40	Neutrophil
UBE2B	1.15108e-66	0.626321	0.251	0.159	3.24085e-62	Neutrophil
KATNBL1	1.30876e-65	0.625181	0.171	0.093	3.68482e-61	Neutrophil
TRIB1	2.62633e-125	0.625056	0.154	0.06	7.39444e-121	Neutrophil
APOL6	7.21332e-57	0.625053	0.225	0.144	2.03091e-52	Neutrophil
NAIP	6.83062e-183	0.624457	0.118	0.031	1.92316e-178	Neutrophil
BACH1	9.63131e-82	0.623936	0.2	0.107	2.7117e-77	Neutrophil
LOC102137734	2.43023e-113	0.622921	0.243	0.124	6.8423e-109	Neutrophil
LOC102137111	1.03066e-73	0.621606	0.266	0.17	2.90182e-69	Neutrophil
LOC102138874	0	0.619443	0.833	0.672	0	Neutrophil
USP15	9.20126e-60	0.611427	0.198	0.116	2.59061e-55	Neutrophil
WBP1L	3.84288e-101	0.60996	0.184	0.087	1.08196e-96	Neutrophil
C5AR1	8.75763e-49	0.608037	0.235	0.156	2.46571e-44	Neutrophil
IVNS1ABP	1.08206e-81	0.607786	0.23	0.129	3.04655e-77	Neutrophil
IFITM1	6.84435e-153	0.60493	0.526	0.354	1.92703e-148	Neutrophil
SYK	4.11807e-90	0.603105	0.222	0.12	1.15944e-85	Neutrophil
ABTB1	6.76228e-164	0.601206	0.126	0.037	1.90392e-159	Neutrophil
TLR6	3.94284e-139	0.600789	0.116	0.036	1.11011e-134	Neutrophil
FPR1	1.85824e-95	0.600327	0.112	0.042	5.23187e-91	Neutrophil
RIPK2	1.49869e-77	0.600064	0.162	0.081	4.21956e-73	Neutrophil
VCAN	8.57729e-110	0.597756	0.146	0.057	2.41493e-105	Neutrophil
HCK	1.03295e-82	0.597519	0.196	0.104	2.90826e-78	Neutrophil
CASS4	2.98742e-128	0.595476	0.137	0.049	8.41109e-124	Neutrophil
ST3GAL4	2.35205e-153	0.595004	0.13	0.041	6.62218e-149	Neutrophil
DUSP1	5.58004e-48	0.594639	0.302	0.224	1.57106e-43	Neutrophil
FAM173B	5.54155e-27	0.590771	0.176	0.126	1.56022e-22	Neutrophil
LPGAT1	5.85427e-86	0.590701	0.202	0.106	1.64827e-81	Neutrophil
BAZ1A	1.42905e-28	0.588161	0.152	0.102	4.0235e-24	Neutrophil
AGK	8.80712e-144	0.587182	0.111	0.033	2.47965e-139	Neutrophil
NCF4	1.32477e-78	0.585562	0.219	0.124	3.72989e-74	Neutrophil
PSMB9	1.17369e-59	0.585127	0.331	0.246	3.30451e-55	Neutrophil
CD300A	1.52021e-92	0.584214	0.129	0.053	4.28015e-88	Neutrophil
LOC102116921	2.88426e-90	0.582661	0.248	0.14	8.12064e-86	Neutrophil
SRGN	0	0.581546	0.872	0.683	0	Neutrophil
SLC43A3	4.5913e-16	0.581421	0.122	0.089	1.29268e-11	Neutrophil
STX11	4.22488e-51	0.573107	0.211	0.136	1.18952e-46	Neutrophil
LOC102124611	1.32703e-148	0.571321	0.624	0.503	3.73626e-144	Neutrophil
PTPN12	1.25883e-60	0.567644	0.169	0.094	3.54425e-56	Neutrophil
FCHO2	1.16418e-49	0.566768	0.138	0.076	3.27774e-45	Neutrophil
SP100	8.08275e-61	0.566189	0.277	0.186	2.2757e-56	Neutrophil
FTH1	5.94311e-32	0.566035	0.273	0.213	1.67328e-27	Neutrophil
[truncated: 691 more rows]

## Sheet: pDC
Gene_ID	p_val	avg_logFC	pct.1	pct.2	p_val_adj	Cluster annotation
[truncated: 1,117 more rows]

[truncated: 5 more sheets: RBC, Endothelial cells, Fibroblasts, Type 1 pneumocytes, Type 2 pneumocytes]
