# Supplementary material for: Multimodal profiling of lung granulomas in macaques reveals cellular correlates of tuberculosis control
Source: Immunity. 2022 May 10;55(5):827–846.e10. doi: 10.1016/j.immuni.2022.04.004 (PMC9122264; doi:10.1016/j.immuni.2022.04.004)
Supplement: Table S3. Cell type compositions and associations with bacterial burden, across canonical cell type clusters and subclustering, related to Figures 2–5 [file mmc4.xlsx]

## Sheet: Composition
Table S3: Percentage of assigned granuloma cells
Canonical cell type clusters
	Minimum	25% Percentile	Median	75% Percentile	Maximum	Range	Mean	Std. Deviation	Std. Error of Mean
B Cells	0.9171	2.154	4.109	9.049	22.84	21.92	6.756	6.339	1.243
T/NK cells	8.254	30.71	45.14	65.85	91.78	83.52	46.84	22.08	4.331
Plasma	0	0.4256	0.9355	4.26	13.83	13.83	2.945	3.806	0.7463
Macrophages	3.178	14.37	23.35	29.76	51.97	48.79	23.45	11.81	2.317
Mast Cells	0	0.4898	5.749	9.171	12.53	12.53	5.192	4.245	0.8326
Neutrophil	0.3134	1.487	2.481	5.925	10.58	10.26	3.816	3.163	0.6203
pDC	0.3257	0.6758	1.209	1.78	2.834	2.508	1.286	0.7657	0.1502
cDC	0	0.7457	1.098	1.428	2.492	2.492	1.134	0.5976	0.1172
RBC	0.04907	0.6782	1.089	1.516	10.31	10.27	1.465	1.902	0.3729
Endo	0	0.4723	0.9236	1.618	4.623	4.623	1.334	1.233	0.2418
Fibro	0	0.1178	0.268	2.263	25.65	25.65	2.168	5.069	0.9942
Type 1 pneumocytes	0	0.06448	0.1724	0.3978	0.7549	0.7549	0.246	0.2257	0.04427
Type 2 pneumocytes	0	0.9509	2.467	4.871	18.4	18.4	3.364	3.767	0.7388
Macrophage subclusters
Macrophage subclusters	Minimum	25% Percentile	Median	75% Percentile	Maximum	Range	Mean	Std. Deviation	Std. Error of Mean
Mac-subcluster 1	0.1869	3.14	4.98	9.848	18.92	18.73	6.809	5.231	1.026
Mac-subcluster 2	0.3141	3.172	4.753	6.82	25.61	25.3	5.586	4.826	0.9465
Mac-subcluster 3	0.1334	0.9713	3.455	7.39	9.686	9.552	4.06	3.068	0.6017
Mac-subcluster 4	0	0	0.07059	0.3418	25.67	25.67	1.871	6.116	1.199
Mac-subcluster 5	0	0.5272	1.521	3.588	10.39	10.39	2.295	2.381	0.4669
Mac-subcluster 6	0.07239	0.2567	0.7719	1.382	4.628	4.556	0.9776	1.003	0.1966
Mac-subcluster 7	0.01682	0.3507	0.5426	1.505	3.064	3.047	0.8728	0.7477	0.1466
Mac-subcluster 8	0	0.07546	0.273	0.7736	2.838	2.838	0.5042	0.6352	0.1246
Mac-subcluster 9	0.1662	0.3656	0.4494	0.5555	0.992	0.8258	0.4764	0.2014	0.0395
T/NK subclusters
T/NK subclusters	Minimum	25% Percentile	Median	75% Percentile	Maximum	Range	Mean	Std. Deviation	Std. Error of Mean
Cytotoxic C1	0.9688	3.106	4.268	5.12	7.335	6.366	4.137	1.585	0.3109
Cytotoxic C2	0.03769	0.4162	1.962	3.093	5.981	5.944	2.058	1.604	0.3145
Cytotoxic C3	0	0.205	0.4585	0.6267	1.067	1.067	0.4457	0.3022	0.05927
Cytotoxic C4	0.1633	1.602	3.799	6.779	11.72	11.56	4.275	3.265	0.6404
Cytotoxic C5	1.08	3.183	4.796	7.812	14.87	13.79	5.7	3.589	0.7038
Cytotoxic C6	0	0.142	0.3411	0.5247	1.605	1.605	0.3656	0.3319	0.0651
Stem-like	1.583	5.527	8.304	15.87	33.46	31.87	11.22	8.471	1.661
T reg	0.5687	0.9496	1.157	1.809	2.43	1.861	1.361	0.5449	0.1069
IFN responsive	0	0.1674	0.4096	0.8983	5.902	5.902	0.9559	1.465	0.2873
Metallothionine	0	0	0.04726	0.7421	2.642	2.642	0.4829	0.815	0.1598
SRRM2+	0.6869	1.19	2.404	3.449	7.055	6.368	2.603	1.619	0.3176
Proliferating	0.01256	0.3122	0.5861	1.274	2.43	2.417	0.7936	0.7052	0.1383
T1T17	1.345	3.88	8.759	19.81	39.81	38.47	12.44	10.51	2.06
T1T17 subpopulation
T1T17 Subpopulation	Minimum	25% Percentile	Median	75% Percentile	Maximum	Range	Mean	Std. Deviation	Std. Error of Mean
T1T17_1	0.07555	0.78	1.365	11.71	25.98	25.91	6.168	8.081	1.585
T1T17_2	0.1282	1.32	2.056	3.51	20.87	20.74	4.029	5.022	0.9848
T1T17_3	0.2889	0.6472	1.492	2.654	6.681	6.392	1.921	1.658	0.3251
T1T17_4	0	0.02307	0.233	0.4802	1.807	1.807	0.3216	0.4279	0.08393

## Sheet: CanonicalCellType_assoc_Burden
Cluster Name	Spearman Correlation	Spearman p-value	Spearman p-value with Benj-Hoch mult. testing correction	Granuloma	Cell Count	Cell Proportion	Log10 CFU	Granuloma Burden Bin	Dirichlet coefficient	Dirichlet p-value
Neutrophil	0.0431138	0.834352	0.834352	Granuloma1	124	1.55779	4.03346	High	-0.155604	0.607182
Neutrophil	0.0431138	0.834352	0.834352	Granuloma10	202	3.10483	4.21751	High	-0.155604	0.607182
Neutrophil	0.0431138	0.834352	0.834352	Granuloma11	153	2.90985	3.51865	High	-0.155604	0.607182
Neutrophil	0.0431138	0.834352	0.834352	Granuloma12	91	1.27308	3.58444	High	-0.155604	0.607182
Neutrophil	0.0431138	0.834352	0.834352	Granuloma13	146	1.70183	3.15866	Low	-0.155604	0.607182
Neutrophil	0.0431138	0.834352	0.834352	Granuloma14	165	2.77451	3.62335	High	-0.155604	0.607182
Neutrophil	0.0431138	0.834352	0.834352	Granuloma15	95	2.1586	3.09026	Low	-0.155604	0.607182
Neutrophil	0.0431138	0.834352	0.834352	Granuloma17	108	2.64966	3.34064	High	-0.155604	0.607182
Neutrophil	0.0431138	0.834352	0.834352	Granuloma18	123	8.20547	3.49845	High	-0.155604	0.607182
Neutrophil	0.0431138	0.834352	0.834352	Granuloma19	22	0.313435	0	Low	-0.155604	0.607182
Neutrophil	0.0431138	0.834352	0.834352	Granuloma2	47	2.22012	3.65906	High	-0.155604	0.607182
Neutrophil	0.0431138	0.834352	0.834352	Granuloma20	140	5.06696	4.29669	High	-0.155604	0.607182
Neutrophil	0.0431138	0.834352	0.834352	Granuloma21	4	0.493827	3.40157	High	-0.155604	0.607182
Neutrophil	0.0431138	0.834352	0.834352	Granuloma22	41	0.773731	2.02531	Low	-0.155604	0.607182
Neutrophil	0.0431138	0.834352	0.834352	Granuloma24	62	2.00647	2.51983	Low	-0.155604	0.607182
Neutrophil	0.0431138	0.834352	0.834352	Granuloma25	28	1.18896	2.35411	Low	-0.155604	0.607182
Neutrophil	0.0431138	0.834352	0.834352	Granuloma26	4	0.747664	2.32428	Low	-0.155604	0.607182
Neutrophil	0.0431138	0.834352	0.834352	Granuloma27	183	10.0219	2.17898	Low	-0.155604	0.607182
Neutrophil	0.0431138	0.834352	0.834352	Granuloma28	24	2.08333	2.78958	Low	-0.155604	0.607182
Neutrophil	0.0431138	0.834352	0.834352	Granuloma3	147	6.81502	1.78533	Low	-0.155604	0.607182
Neutrophil	0.0431138	0.834352	0.834352	Granuloma4	639	10.576	1.78533	Low	-0.155604	0.607182
Neutrophil	0.0431138	0.834352	0.834352	Granuloma5	478	8.07296	4.56349	High	-0.155604	0.607182
Neutrophil	0.0431138	0.834352	0.834352	Granuloma6	90	9.29752	0	Low	-0.155604	0.607182
Neutrophil	0.0431138	0.834352	0.834352	Granuloma7	240	5.62852	3.90042	High	-0.155604	0.607182
Neutrophil	0.0431138	0.834352	0.834352	Granuloma8	91	5.26012	0	Low	-0.155604	0.607182
Neutrophil	0.0431138	0.834352	0.834352	Granuloma9	153	2.31188	4.26954	High	-0.155604	0.607182
T1P	0.465296	0.0166073	0.0359825	Granuloma1	44	0.552764	4.03346	High	-0.0538444	0.880492
T1P	0.465296	0.0166073	0.0359825	Granuloma10	31	0.476483	4.21751	High	-0.0538444	0.880492
T1P	0.465296	0.0166073	0.0359825	Granuloma11	9	0.171168	3.51865	High	-0.0538444	0.880492
T1P	0.465296	0.0166073	0.0359825	Granuloma12	5	0.0699496	3.58444	High	-0.0538444	0.880492
T1P	0.465296	0.0166073	0.0359825	Granuloma13	22	0.25644	3.15866	Low	-0.0538444	0.880492
T1P	0.465296	0.0166073	0.0359825	Granuloma14	11	0.184967	3.62335	High	-0.0538444	0.880492
T1P	0.465296	0.0166073	0.0359825	Granuloma15	21	0.477164	3.09026	Low	-0.0538444	0.880492
T1P	0.465296	0.0166073	0.0359825	Granuloma17	6	0.147203	3.34064	High	-0.0538444	0.880492
T1P	0.465296	0.0166073	0.0359825	Granuloma18	1	0.0667111	3.49845	High	-0.0538444	0.880492
T1P	0.465296	0.0166073	0.0359825	Granuloma19	39	0.555635	0	Low	-0.0538444	0.880492
T1P	0.465296	0.0166073	0.0359825	Granuloma2	7	0.330657	3.65906	High	-0.0538444	0.880492
T1P	0.465296	0.0166073	0.0359825	Granuloma20	9	0.325733	4.29669	High	-0.0538444	0.880492
T1P	0.465296	0.0166073	0.0359825	Granuloma21	0	0	3.40157	High	-0.0538444	0.880492
T1P	0.465296	0.0166073	0.0359825	Granuloma22	40	0.754859	2.02531	Low	-0.0538444	0.880492
T1P	0.465296	0.0166073	0.0359825	Granuloma24	4	0.12945	2.51983	Low	-0.0538444	0.880492
T1P	0.465296	0.0166073	0.0359825	Granuloma25	3	0.127389	2.35411	Low	-0.0538444	0.880492
T1P	0.465296	0.0166073	0.0359825	Granuloma26	0	0	2.32428	Low	-0.0538444	0.880492
T1P	0.465296	0.0166073	0.0359825	Granuloma27	1	0.0547645	2.17898	Low	-0.0538444	0.880492
T1P	0.465296	0.0166073	0.0359825	Granuloma28	2	0.173611	2.78958	Low	-0.0538444	0.880492
T1P	0.465296	0.0166073	0.0359825	Granuloma3	0	0	1.78533	Low	-0.0538444	0.880492
T1P	0.465296	0.0166073	0.0359825	Granuloma4	5	0.0827541	1.78533	Low	-0.0538444	0.880492
T1P	0.465296	0.0166073	0.0359825	Granuloma5	22	0.371559	4.56349	High	-0.0538444	0.880492
T1P	0.465296	0.0166073	0.0359825	Granuloma6	0	0	0	Low	-0.0538444	0.880492
T1P	0.465296	0.0166073	0.0359825	Granuloma7	13	0.304878	3.90042	High	-0.0538444	0.880492
T1P	0.465296	0.0166073	0.0359825	Granuloma8	1	0.0578035	0	Low	-0.0538444	0.880492
T1P	0.465296	0.0166073	0.0359825	Granuloma9	48	0.725295	4.26954	High	-0.0538444	0.880492
T/NK	-0.515655	0.00701279	0.0227916	Granuloma1	657	8.25377	4.03346	High	-0.849992	3.27412e-05
T/NK	-0.515655	0.00701279	0.0227916	Granuloma10	2162	33.2309	4.21751	High	-0.849992	3.27412e-05
T/NK	-0.515655	0.00701279	0.0227916	Granuloma11	2729	51.9019	3.51865	High	-0.849992	3.27412e-05
T/NK	-0.515655	0.00701279	0.0227916	Granuloma12	3180	44.488	3.58444	High	-0.849992	3.27412e-05
T/NK	-0.515655	0.00701279	0.0227916	Granuloma13	3053	35.5869	3.15866	Low	-0.849992	3.27412e-05
T/NK	-0.515655	0.00701279	0.0227916	Granuloma14	1527	25.6768	3.62335	High	-0.849992	3.27412e-05
T/NK	-0.515655	0.00701279	0.0227916	Granuloma15	1866	42.3995	3.09026	Low	-0.849992	3.27412e-05
T/NK	-0.515655	0.00701279	0.0227916	Granuloma17	1866	45.7802	3.34064	High	-0.849992	3.27412e-05
T/NK	-0.515655	0.00701279	0.0227916	Granuloma18	1118	74.5831	3.49845	High	-0.849992	3.27412e-05
T/NK	-0.515655	0.00701279	0.0227916	Granuloma19	3328	47.4142	0	Low	-0.849992	3.27412e-05
T/NK	-0.515655	0.00701279	0.0227916	Granuloma2	440	20.7841	3.65906	High	-0.849992	3.27412e-05
T/NK	-0.515655	0.00701279	0.0227916	Granuloma20	1379	49.9095	4.29669	High	-0.849992	3.27412e-05
T/NK	-0.515655	0.00701279	0.0227916	Granuloma21	596	73.5802	3.40157	High	-0.849992	3.27412e-05
T/NK	-0.515655	0.00701279	0.0227916	Granuloma22	4002	75.5237	2.02531	Low	-0.849992	3.27412e-05
T/NK	-0.515655	0.00701279	0.0227916	Granuloma24	2236	72.3625	2.51983	Low	-0.849992	3.27412e-05
T/NK	-0.515655	0.00701279	0.0227916	Granuloma25	1618	68.7049	2.35411	Low	-0.849992	3.27412e-05
T/NK	-0.515655	0.00701279	0.0227916	Granuloma26	491	91.7757	2.32428	Low	-0.849992	3.27412e-05
T/NK	-0.515655	0.00701279	0.0227916	Granuloma27	1185	64.8959	2.17898	Low	-0.849992	3.27412e-05
T/NK	-0.515655	0.00701279	0.0227916	Granuloma28	681	59.1146	2.78958	Low	-0.849992	3.27412e-05
T/NK	-0.515655	0.00701279	0.0227916	Granuloma3	932	43.2082	1.78533	Low	-0.849992	3.27412e-05
T/NK	-0.515655	0.00701279	0.0227916	Granuloma4	1957	32.3899	1.78533	Low	-0.849992	3.27412e-05
T/NK	-0.515655	0.00701279	0.0227916	Granuloma5	1193	20.1486	4.56349	High	-0.849992	3.27412e-05
T/NK	-0.515655	0.00701279	0.0227916	Granuloma6	604	62.3967	0	Low	-0.849992	3.27412e-05
T/NK	-0.515655	0.00701279	0.0227916	Granuloma7	517	12.1248	3.90042	High	-0.849992	3.27412e-05
T/NK	-0.515655	0.00701279	0.0227916	Granuloma8	770	44.5087	0	Low	-0.849992	3.27412e-05
T/NK	-0.515655	0.00701279	0.0227916	Granuloma9	1135	17.1502	4.26954	High	-0.849992	3.27412e-05
Macrophage	0.188195	0.357218	0.464383	Granuloma1	2316	29.0955	4.03346	High	0.0318401	0.885327
Macrophage	0.188195	0.357218	0.464383	Granuloma10	1615	24.8232	4.21751	High	0.0318401	0.885327
Macrophage	0.188195	0.357218	0.464383	Granuloma11	1150	21.8714	3.51865	High	0.0318401	0.885327
Macrophage	0.188195	0.357218	0.464383	Granuloma12	2125	29.7286	3.58444	High	0.0318401	0.885327
Macrophage	0.188195	0.357218	0.464383	Granuloma13	2561	29.852	3.15866	Low	0.0318401	0.885327
Macrophage	0.188195	0.357218	0.464383	Granuloma14	2175	36.5731	3.62335	High	0.0318401	0.885327
Macrophage	0.188195	0.357218	0.464383	Granuloma15	908	20.6317	3.09026	Low	0.0318401	0.885327
Macrophage	0.188195	0.357218	0.464383	Granuloma17	1148	28.1649	3.34064	High	0.0318401	0.885327
Macrophage	0.188195	0.357218	0.464383	Granuloma18	123	8.20547	3.49845	High	0.0318401	0.885327
Macrophage	0.188195	0.357218	0.464383	Granuloma19	1229	17.5096	0	Low	0.0318401	0.885327
Macrophage	0.188195	0.357218	0.464383	Granuloma2	895	42.2768	3.65906	High	0.0318401	0.885327
Macrophage	0.188195	0.357218	0.464383	Granuloma20	207	7.49186	4.29669	High	0.0318401	0.885327
Macrophage	0.188195	0.357218	0.464383	Granuloma21	128	15.8025	3.40157	High	0.0318401	0.885327
Macrophage	0.188195	0.357218	0.464383	Granuloma22	471	8.88847	2.02531	Low	0.0318401	0.885327
Macrophage	0.188195	0.357218	0.464383	Granuloma24	465	15.0485	2.51983	Low	0.0318401	0.885327
Macrophage	0.188195	0.357218	0.464383	Granuloma25	427	18.1316	2.35411	Low	0.0318401	0.885327
Macrophage	0.188195	0.357218	0.464383	Granuloma26	17	3.17757	2.32428	Low	0.0318401	0.885327
Macrophage	0.188195	0.357218	0.464383	Granuloma27	202	11.0624	2.17898	Low	0.0318401	0.885327
Macrophage	0.188195	0.357218	0.464383	Granuloma28	142	12.3264	2.78958	Low	0.0318401	0.885327
Macrophage	0.188195	0.357218	0.464383	Granuloma3	629	29.1609	1.78533	Low	0.0318401	0.885327
Macrophage	0.188195	0.357218	0.464383	Granuloma4	2278	37.7027	1.78533	Low	0.0318401	0.885327
Macrophage	0.188195	0.357218	0.464383	Granuloma5	1711	28.8971	4.56349	High	0.0318401	0.885327
Macrophage	0.188195	0.357218	0.464383	Granuloma6	194	20.0413	0	Low	0.0318401	0.885327
Macrophage	0.188195	0.357218	0.464383	Granuloma7	2216	51.97	3.90042	High	0.0318401	0.885327
Macrophage	0.188195	0.357218	0.464383	Granuloma8	609	35.2023	0	Low	0.0318401	0.885327
Macrophage	0.188195	0.357218	0.464383	Granuloma9	1729	26.1257	4.26954	High	0.0318401	0.885327
RBC	0.169718	0.407177	0.481209	Granuloma1	85	1.06784	4.03346	High	-0.129063	0.698717
RBC	0.169718	0.407177	0.481209	Granuloma10	84	1.29112	4.21751	High	-0.129063	0.698717
RBC	0.169718	0.407177	0.481209	Granuloma11	37	0.70369	3.51865	High	-0.129063	0.698717
RBC	0.169718	0.407177	0.481209	Granuloma12	43	0.601567	3.58444	High	-0.129063	0.698717
RBC	0.169718	0.407177	0.481209	Granuloma13	146	1.70183	3.15866	Low	-0.129063	0.698717
RBC	0.169718	0.407177	0.481209	Granuloma14	70	1.17706	3.62335	High	-0.129063	0.698717
RBC	0.169718	0.407177	0.481209	Granuloma15	86	1.9541	3.09026	Low	-0.129063	0.698717
RBC	0.169718	0.407177	0.481209	Granuloma17	2	0.0490677	3.34064	High	-0.129063	0.698717
RBC	0.169718	0.407177	0.481209	Granuloma18	29	1.93462	3.49845	High	-0.129063	0.698717
RBC	0.169718	0.407177	0.481209	Granuloma19	70	0.997293	0	Low	-0.129063	0.698717
RBC	0.169718	0.407177	0.481209	Granuloma2	11	0.519603	3.65906	High	-0.129063	0.698717
RBC	0.169718	0.407177	0.481209	Granuloma20	285	10.3149	4.29669	High	-0.129063	0.698717
RBC	0.169718	0.407177	0.481209	Granuloma21	9	1.11111	3.40157	High	-0.129063	0.698717
RBC	0.169718	0.407177	0.481209	Granuloma22	130	2.45329	2.02531	Low	-0.129063	0.698717
RBC	0.169718	0.407177	0.481209	Granuloma24	28	0.906149	2.51983	Low	-0.129063	0.698717
RBC	0.169718	0.407177	0.481209	Granuloma25	9	0.382166	2.35411	Low	-0.129063	0.698717
RBC	0.169718	0.407177	0.481209	Granuloma26	3	0.560748	2.32428	Low	-0.129063	0.698717
RBC	0.169718	0.407177	0.481209	Granuloma27	23	1.25958	2.17898	Low	-0.129063	0.698717
RBC	0.169718	0.407177	0.481209	Granuloma28	16	1.38889	2.78958	Low	-0.129063	0.698717
RBC	0.169718	0.407177	0.481209	Granuloma3	4	0.185443	1.78533	Low	-0.129063	0.698717
RBC	0.169718	0.407177	0.481209	Granuloma4	46	0.761337	1.78533	Low	-0.129063	0.698717
RBC	0.169718	0.407177	0.481209	Granuloma5	85	1.43557	4.56349	High	-0.129063	0.698717
RBC	0.169718	0.407177	0.481209	Granuloma6	21	2.16942	0	Low	-0.129063	0.698717
RBC	0.169718	0.407177	0.481209	Granuloma7	62	1.45403	3.90042	High	-0.129063	0.698717
RBC	0.169718	0.407177	0.481209	Granuloma8	13	0.751445	0	Low	-0.129063	0.698717
RBC	0.169718	0.407177	0.481209	Granuloma9	63	0.951949	4.26954	High	-0.129063	0.698717
T2P	0.326433	0.103617	0.192431	Granuloma1	614	7.71357	4.03346	High	0.0693047	0.825103
T2P	0.326433	0.103617	0.192431	Granuloma10	76	1.16815	4.21751	High	0.0693047	0.825103
T2P	0.326433	0.103617	0.192431	Granuloma11	56	1.06504	3.51865	High	0.0693047	0.825103
T2P	0.326433	0.103617	0.192431	Granuloma12	31	0.433688	3.58444	High	0.0693047	0.825103
T2P	0.326433	0.103617	0.192431	Granuloma13	31	0.361347	3.15866	Low	0.0693047	0.825103
T2P	0.326433	0.103617	0.192431	Granuloma14	125	2.1019	3.62335	High	0.0693047	0.825103
T2P	0.326433	0.103617	0.192431	Granuloma15	2	0.0454442	3.09026	Low	0.0693047	0.825103
T2P	0.326433	0.103617	0.192431	Granuloma17	80	1.96271	3.34064	High	0.0693047	0.825103
T2P	0.326433	0.103617	0.192431	Granuloma18	43	2.86858	3.49845	High	0.0693047	0.825103
T2P	0.326433	0.103617	0.192431	Granuloma19	59	0.840576	0	Low	0.0693047	0.825103
T2P	0.326433	0.103617	0.192431	Granuloma2	115	5.43222	3.65906	High	0.0693047	0.825103
T2P	0.326433	0.103617	0.192431	Granuloma20	174	6.2975	4.29669	High	0.0693047	0.825103
T2P	0.326433	0.103617	0.192431	Granuloma21	8	0.987654	3.40157	High	0.0693047	0.825103
T2P	0.326433	0.103617	0.192431	Granuloma22	107	2.01925	2.02531	Low	0.0693047	0.825103
T2P	0.326433	0.103617	0.192431	Granuloma24	36	1.16505	2.51983	Low	0.0693047	0.825103
T2P	0.326433	0.103617	0.192431	Granuloma25	72	3.05732	2.35411	Low	0.0693047	0.825103
T2P	0.326433	0.103617	0.192431	Granuloma26	2	0.373832	2.32428	Low	0.0693047	0.825103
T2P	0.326433	0.103617	0.192431	Granuloma27	85	4.65498	2.17898	Low	0.0693047	0.825103
T2P	0.326433	0.103617	0.192431	Granuloma28	212	18.4028	2.78958	Low	0.0693047	0.825103
T2P	0.326433	0.103617	0.192431	Granuloma3	115	5.33148	1.78533	Low	0.0693047	0.825103
T2P	0.326433	0.103617	0.192431	Granuloma4	285	4.71698	1.78533	Low	0.0693047	0.825103
T2P	0.326433	0.103617	0.192431	Granuloma5	238	4.01959	4.56349	High	0.0693047	0.825103
T2P	0.326433	0.103617	0.192431	Granuloma6	0	0	0	Low	0.0693047	0.825103
T2P	0.326433	0.103617	0.192431	Granuloma7	152	3.56473	3.90042	High	0.0693047	0.825103
T2P	0.326433	0.103617	0.192431	Granuloma8	49	2.83237	0	Low	0.0693047	0.825103
T2P	0.326433	0.103617	0.192431	Granuloma9	400	6.04412	4.26954	High	0.0693047	0.825103
B	0.242943	0.231749	0.334749	Granuloma1	73	0.917085	4.03346	High	-0.0569591	0.839465
B	0.242943	0.231749	0.334749	Granuloma10	953	14.648	4.21751	High	-0.0569591	0.839465
B	0.242943	0.231749	0.334749	Granuloma11	405	7.70255	3.51865	High	-0.0569591	0.839465
B	0.242943	0.231749	0.334749	Granuloma12	623	8.71572	3.58444	High	-0.0569591	0.839465
B	0.242943	0.231749	0.334749	Granuloma13	1548	18.0441	3.15866	Low	-0.0569591	0.839465
B	0.242943	0.231749	0.334749	Granuloma14	679	11.4175	3.62335	High	-0.0569591	0.839465
B	0.242943	0.231749	0.334749	Granuloma15	1005	22.8357	3.09026	Low	-0.0569591	0.839465
B	0.242943	0.231749	0.334749	Granuloma17	282	6.91855	3.34064	High	-0.0569591	0.839465
B	0.242943	0.231749	0.334749	Granuloma18	18	1.2008	3.49845	High	-0.0569591	0.839465
B	0.242943	0.231749	0.334749	Granuloma19	1539	21.9262	0	Low	-0.0569591	0.839465
B	0.242943	0.231749	0.334749	Granuloma2	110	5.19603	3.65906	High	-0.0569591	0.839465
B	0.242943	0.231749	0.334749	Granuloma20	61	2.20775	4.29669	High	-0.0569591	0.839465
B	0.242943	0.231749	0.334749	Granuloma21	31	3.82716	3.40157	High	-0.0569591	0.839465
B	0.242943	0.231749	0.334749	Granuloma22	275	5.18966	2.02531	Low	-0.0569591	0.839465
B	0.242943	0.231749	0.334749	Granuloma24	108	3.49515	2.51983	Low	-0.0569591	0.839465
B	0.242943	0.231749	0.334749	Granuloma25	73	3.09979	2.35411	Low	-0.0569591	0.839465
B	0.242943	0.231749	0.334749	Granuloma26	13	2.42991	2.32428	Low	-0.0569591	0.839465
B	0.242943	0.231749	0.334749	Granuloma27	71	3.88828	2.17898	Low	-0.0569591	0.839465
B	0.242943	0.231749	0.334749	Granuloma28	13	1.12847	2.78958	Low	-0.0569591	0.839465
B	0.242943	0.231749	0.334749	Granuloma3	43	1.99351	1.78533	Low	-0.0569591	0.839465
B	0.242943	0.231749	0.334749	Granuloma4	62	1.02615	1.78533	Low	-0.0569591	0.839465
B	0.242943	0.231749	0.334749	Granuloma5	512	8.64719	4.56349	High	-0.0569591	0.839465
B	0.242943	0.231749	0.334749	Granuloma6	9	0.929752	0	Low	-0.0569591	0.839465
B	0.242943	0.231749	0.334749	Granuloma7	168	3.93996	3.90042	High	-0.0569591	0.839465
B	0.242943	0.231749	0.334749	Granuloma8	74	4.27746	0	Low	-0.0569591	0.839465
B	0.242943	0.231749	0.334749	Granuloma9	665	10.0484	4.26954	High	-0.0569591	0.839465
Endothelial	0.595381	0.00133308	0.00866502	Granuloma1	368	4.62312	4.03346	High	0.219662	0.512817
Endothelial	0.595381	0.00133308	0.00866502	Granuloma10	224	3.44298	4.21751	High	0.219662	0.512817
Endothelial	0.595381	0.00133308	0.00866502	Granuloma11	85	1.61658	3.51865	High	0.219662	0.512817
Endothelial	0.595381	0.00133308	0.00866502	Granuloma12	19	0.265809	3.58444	High	0.219662	0.512817
Endothelial	0.595381	0.00133308	0.00866502	Granuloma13	78	0.909197	3.15866	Low	0.219662	0.512817
Endothelial	0.595381	0.00133308	0.00866502	Granuloma14	74	1.24432	3.62335	High	0.219662	0.512817
Endothelial	0.595381	0.00133308	0.00866502	Granuloma15	54	1.22699	3.09026	Low	0.219662	0.512817
Endothelial	0.595381	0.00133308	0.00866502	Granuloma17	27	0.662414	3.34064	High	0.219662	0.512817
Endothelial	0.595381	0.00133308	0.00866502	Granuloma18	4	0.266845	3.49845	High	0.219662	0.512817
Endothelial	0.595381	0.00133308	0.00866502	Granuloma19	58	0.826329	0	Low	0.219662	0.512817
Endothelial	0.595381	0.00133308	0.00866502	Granuloma2	80	3.77893	3.65906	High	0.219662	0.512817
Endothelial	0.595381	0.00133308	0.00866502	Granuloma20	39	1.41151	4.29669	High	0.219662	0.512817
Endothelial	0.595381	0.00133308	0.00866502	Granuloma21	13	1.60494	3.40157	High	0.219662	0.512817
Endothelial	0.595381	0.00133308	0.00866502	Granuloma22	86	1.62295	2.02531	Low	0.219662	0.512817
Endothelial	0.595381	0.00133308	0.00866502	Granuloma24	3	0.0970874	2.51983	Low	0.219662	0.512817
Endothelial	0.595381	0.00133308	0.00866502	Granuloma25	8	0.339703	2.35411	Low	0.219662	0.512817
Endothelial	0.595381	0.00133308	0.00866502	Granuloma26	0	0	2.32428	Low	0.219662	0.512817
Endothelial	0.595381	0.00133308	0.00866502	Granuloma27	14	0.766703	2.17898	Low	0.219662	0.512817
Endothelial	0.595381	0.00133308	0.00866502	Granuloma28	16	1.38889	2.78958	Low	0.219662	0.512817
Endothelial	0.595381	0.00133308	0.00866502	Granuloma3	7	0.324525	1.78533	Low	0.219662	0.512817
Endothelial	0.595381	0.00133308	0.00866502	Granuloma4	43	0.711685	1.78533	Low	0.219662	0.512817
Endothelial	0.595381	0.00133308	0.00866502	Granuloma5	107	1.80713	4.56349	High	0.219662	0.512817
Endothelial	0.595381	0.00133308	0.00866502	Granuloma6	5	0.516529	0	Low	0.219662	0.512817
Endothelial	0.595381	0.00133308	0.00866502	Granuloma7	40	0.938086	3.90042	High	0.219662	0.512817
Endothelial	0.595381	0.00133308	0.00866502	Granuloma8	10	0.578035	0	Low	0.219662	0.512817
Endothelial	0.595381	0.00133308	0.00866502	Granuloma9	246	3.71714	4.26954	High	0.219662	0.512817
Mast	0.548161	0.00374149	0.0162131	Granuloma1	997	12.5251	4.03346	High	0.673311	0.0248745
Mast	0.548161	0.00374149	0.0162131	Granuloma10	747	11.4817	4.21751	High	0.673311	0.0248745
Mast	0.548161	0.00374149	0.0162131	Granuloma11	488	9.2811	3.51865	High	0.673311	0.0248745
Mast	0.548161	0.00374149	0.0162131	Granuloma12	657	9.19138	3.58444	High	0.673311	0.0248745
Mast	0.548161	0.00374149	0.0162131	Granuloma13	540	6.29444	3.15866	Low	0.673311	0.0248745
Mast	0.548161	0.00374149	0.0162131	Granuloma14	599	10.0723	3.62335	High	0.673311	0.0248745
Mast	0.548161	0.00374149	0.0162131	Granuloma15	229	5.20336	3.09026	Low	0.673311	0.0248745
Mast	0.548161	0.00374149	0.0162131	Granuloma17	305	7.48283	3.34064	High	0.673311	0.0248745
Mast	0.548161	0.00374149	0.0162131	Granuloma18	19	1.26751	3.49845	High	0.673311	0.0248745
Mast	0.548161	0.00374149	0.0162131	Granuloma19	106	1.51019	0	Low	0.673311	0.0248745
Mast	0.548161	0.00374149	0.0162131	Granuloma2	194	9.16391	3.65906	High	0.673311	0.0248745
Mast	0.548161	0.00374149	0.0162131	Granuloma20	35	1.26674	4.29669	High	0.673311	0.0248745
Mast	0.548161	0.00374149	0.0162131	Granuloma21	3	0.37037	3.40157	High	0.673311	0.0248745
Mast	0.548161	0.00374149	0.0162131	Granuloma22	28	0.528402	2.02531	Low	0.673311	0.0248745
Mast	0.548161	0.00374149	0.0162131	Granuloma24	0	0	2.51983	Low	0.673311	0.0248745
Mast	0.548161	0.00374149	0.0162131	Granuloma25	3	0.127389	2.35411	Low	0.673311	0.0248745
Mast	0.548161	0.00374149	0.0162131	Granuloma26	2	0.373832	2.32428	Low	0.673311	0.0248745
Mast	0.548161	0.00374149	0.0162131	Granuloma27	2	0.109529	2.17898	Low	0.673311	0.0248745
Mast	0.548161	0.00374149	0.0162131	Granuloma28	4	0.347222	2.78958	Low	0.673311	0.0248745
Mast	0.548161	0.00374149	0.0162131	Granuloma3	183	8.48401	1.78533	Low	0.673311	0.0248745
Mast	0.548161	0.00374149	0.0162131	Granuloma4	410	6.78583	1.78533	Low	0.673311	0.0248745
Mast	0.548161	0.00374149	0.0162131	Granuloma5	589	9.94764	4.56349	High	0.673311	0.0248745
Mast	0.548161	0.00374149	0.0162131	Granuloma6	36	3.71901	0	Low	0.673311	0.0248745
Mast	0.548161	0.00374149	0.0162131	Granuloma7	318	7.45779	3.90042	High	0.673311	0.0248745
Mast	0.548161	0.00374149	0.0162131	Granuloma8	50	2.89017	0	Low	0.673311	0.0248745
Mast	0.548161	0.00374149	0.0162131	Granuloma9	603	9.11151	4.26954	High	0.673311	0.0248745
pDC	0.0947819	0.645111	0.69887	Granuloma1	67	0.841709	4.03346	High	-0.186405	0.575058
pDC	0.0947819	0.645111	0.69887	Granuloma10	83	1.27575	4.21751	High	-0.186405	0.575058
pDC	0.0947819	0.645111	0.69887	Granuloma11	41	0.779764	3.51865	High	-0.186405	0.575058
pDC	0.0947819	0.645111	0.69887	Granuloma12	105	1.46894	3.58444	High	-0.186405	0.575058
pDC	0.0947819	0.645111	0.69887	Granuloma13	110	1.2822	3.15866	Low	-0.186405	0.575058
pDC	0.0947819	0.645111	0.69887	Granuloma14	65	1.09299	3.62335	High	-0.186405	0.575058
pDC	0.0947819	0.645111	0.69887	Granuloma15	63	1.43149	3.09026	Low	-0.186405	0.575058
pDC	0.0947819	0.645111	0.69887	Granuloma17	33	0.809617	3.34064	High	-0.186405	0.575058
pDC	0.0947819	0.645111	0.69887	Granuloma18	7	0.466978	3.49845	High	-0.186405	0.575058
pDC	0.0947819	0.645111	0.69887	Granuloma19	65	0.926058	0	Low	-0.186405	0.575058
pDC	0.0947819	0.645111	0.69887	Granuloma2	60	2.8342	3.65906	High	-0.186405	0.575058
pDC	0.0947819	0.645111	0.69887	Granuloma20	9	0.325733	4.29669	High	-0.186405	0.575058
pDC	0.0947819	0.645111	0.69887	Granuloma21	3	0.37037	3.40157	High	-0.186405	0.575058
pDC	0.0947819	0.645111	0.69887	Granuloma22	25	0.471787	2.02531	Low	-0.186405	0.575058
pDC	0.0947819	0.645111	0.69887	Granuloma24	40	1.2945	2.51983	Low	-0.186405	0.575058
pDC	0.0947819	0.645111	0.69887	Granuloma25	46	1.95329	2.35411	Low	-0.186405	0.575058
pDC	0.0947819	0.645111	0.69887	Granuloma26	2	0.373832	2.32428	Low	-0.186405	0.575058
pDC	0.0947819	0.645111	0.69887	Granuloma27	22	1.20482	2.17898	Low	-0.186405	0.575058
pDC	0.0947819	0.645111	0.69887	Granuloma28	8	0.694444	2.78958	Low	-0.186405	0.575058
pDC	0.0947819	0.645111	0.69887	Granuloma3	53	2.45712	1.78533	Low	-0.186405	0.575058
pDC	0.0947819	0.645111	0.69887	Granuloma4	164	2.71433	1.78533	Low	-0.186405	0.575058
pDC	0.0947819	0.645111	0.69887	Granuloma5	102	1.72268	4.56349	High	-0.186405	0.575058
pDC	0.0947819	0.645111	0.69887	Granuloma6	6	0.619835	0	Low	-0.186405	0.575058
pDC	0.0947819	0.645111	0.69887	Granuloma7	96	2.25141	3.90042	High	-0.186405	0.575058
pDC	0.0947819	0.645111	0.69887	Granuloma8	21	1.21387	0	Low	-0.186405	0.575058
pDC	0.0947819	0.645111	0.69887	Granuloma9	170	2.56875	4.26954	High	-0.186405	0.575058
Fibroblast	0.46783	0.0159486	0.0359825	Granuloma1	2042	25.6533	4.03346	High	0.311375	0.361447
Fibroblast	0.46783	0.0159486	0.0359825	Granuloma10	34	0.522595	4.21751	High	0.311375	0.361447
Fibroblast	0.46783	0.0159486	0.0359825	Granuloma11	9	0.171168	3.51865	High	0.311375	0.361447
Fibroblast	0.46783	0.0159486	0.0359825	Granuloma12	12	0.167879	3.58444	High	0.311375	0.361447
Fibroblast	0.46783	0.0159486	0.0359825	Granuloma13	3	0.0349691	3.15866	Low	0.311375	0.361447
Fibroblast	0.46783	0.0159486	0.0359825	Granuloma14	102	1.71515	3.62335	High	0.311375	0.361447
Fibroblast	0.46783	0.0159486	0.0359825	Granuloma15	4	0.0908884	3.09026	Low	0.311375	0.361447
Fibroblast	0.46783	0.0159486	0.0359825	Granuloma17	5	0.122669	3.34064	High	0.311375	0.361447
Fibroblast	0.46783	0.0159486	0.0359825	Granuloma18	3	0.200133	3.49845	High	0.311375	0.361447
Fibroblast	0.46783	0.0159486	0.0359825	Granuloma19	365	5.20017	0	Low	0.311375	0.361447
Fibroblast	0.46783	0.0159486	0.0359825	Granuloma2	44	2.07841	3.65906	High	0.311375	0.361447
Fibroblast	0.46783	0.0159486	0.0359825	Granuloma20	93	3.36591	4.29669	High	0.311375	0.361447
Fibroblast	0.46783	0.0159486	0.0359825	Granuloma21	2	0.246914	3.40157	High	0.311375	0.361447
Fibroblast	0.46783	0.0159486	0.0359825	Granuloma22	7	0.1321	2.02531	Low	0.311375	0.361447
Fibroblast	0.46783	0.0159486	0.0359825	Granuloma24	4	0.12945	2.51983	Low	0.311375	0.361447
Fibroblast	0.46783	0.0159486	0.0359825	Granuloma25	2	0.0849257	2.35411	Low	0.311375	0.361447
Fibroblast	0.46783	0.0159486	0.0359825	Granuloma26	0	0	2.32428	Low	0.311375	0.361447
Fibroblast	0.46783	0.0159486	0.0359825	Granuloma27	0	0	2.17898	Low	0.311375	0.361447
Fibroblast	0.46783	0.0159486	0.0359825	Granuloma28	24	2.08333	2.78958	Low	0.311375	0.361447
Fibroblast	0.46783	0.0159486	0.0359825	Granuloma3	24	1.11266	1.78533	Low	0.311375	0.361447
Fibroblast	0.46783	0.0159486	0.0359825	Granuloma4	60	0.993049	1.78533	Low	0.311375	0.361447
Fibroblast	0.46783	0.0159486	0.0359825	Granuloma5	166	2.80358	4.56349	High	0.311375	0.361447
Fibroblast	0.46783	0.0159486	0.0359825	Granuloma6	1	0.103306	0	Low	0.311375	0.361447
Fibroblast	0.46783	0.0159486	0.0359825	Granuloma7	127	2.97842	3.90042	High	0.311375	0.361447
Fibroblast	0.46783	0.0159486	0.0359825	Granuloma8	5	0.289017	0	Low	0.311375	0.361447
Fibroblast	0.46783	0.0159486	0.0359825	Granuloma9	403	6.08945	4.26954	High	0.311375	0.361447
Plasma	0.739094	1.61187e-05	0.000209543	Granuloma1	515	6.46985	4.03346	High	0.746313	0.020783
Plasma	0.739094	1.61187e-05	0.000209543	Granuloma10	200	3.07409	4.21751	High	0.746313	0.020783
Plasma	0.739094	1.61187e-05	0.000209543	Granuloma11	36	0.684671	3.51865	High	0.746313	0.020783
Plasma	0.739094	1.61187e-05	0.000209543	Granuloma12	206	2.88193	3.58444	High	0.746313	0.020783
Plasma	0.739094	1.61187e-05	0.000209543	Granuloma13	185	2.15643	3.15866	Low	0.746313	0.020783
Plasma	0.739094	1.61187e-05	0.000209543	Granuloma14	278	4.67463	3.62335	High	0.746313	0.020783
Plasma	0.739094	1.61187e-05	0.000209543	Granuloma15	21	0.477164	3.09026	Low	0.746313	0.020783
Plasma	0.739094	1.61187e-05	0.000209543	Granuloma17	168	4.12169	3.34064	High	0.746313	0.020783
Plasma	0.739094	1.61187e-05	0.000209543	Granuloma18	6	0.400267	3.49845	High	0.746313	0.020783
Plasma	0.739094	1.61187e-05	0.000209543	Granuloma19	70	0.997293	0	Low	0.746313	0.020783
Plasma	0.739094	1.61187e-05	0.000209543	Granuloma2	84	3.96788	3.65906	High	0.746313	0.020783
Plasma	0.739094	1.61187e-05	0.000209543	Granuloma20	305	11.0387	4.29669	High	0.746313	0.020783
Plasma	0.739094	1.61187e-05	0.000209543	Granuloma21	3	0.37037	3.40157	High	0.746313	0.020783
Plasma	0.739094	1.61187e-05	0.000209543	Granuloma22	32	0.603888	2.02531	Low	0.746313	0.020783
Plasma	0.739094	1.61187e-05	0.000209543	Granuloma24	27	0.873786	2.51983	Low	0.746313	0.020783
Plasma	0.739094	1.61187e-05	0.000209543	Granuloma25	12	0.509554	2.35411	Low	0.746313	0.020783
Plasma	0.739094	1.61187e-05	0.000209543	Granuloma26	1	0.186916	2.32428	Low	0.746313	0.020783
Plasma	0.739094	1.61187e-05	0.000209543	Granuloma27	3	0.164294	2.17898	Low	0.746313	0.020783
Plasma	0.739094	1.61187e-05	0.000209543	Granuloma28	5	0.434028	2.78958	Low	0.746313	0.020783
Plasma	0.739094	1.61187e-05	0.000209543	Granuloma3	2	0.0927214	1.78533	Low	0.746313	0.020783
Plasma	0.739094	1.61187e-05	0.000209543	Granuloma4	41	0.678583	1.78533	Low	0.746313	0.020783
Plasma	0.739094	1.61187e-05	0.000209543	Granuloma5	643	10.8597	4.56349	High	0.746313	0.020783
Plasma	0.739094	1.61187e-05	0.000209543	Granuloma6	0	0	0	Low	0.746313	0.020783
Plasma	0.739094	1.61187e-05	0.000209543	Granuloma7	240	5.62852	3.90042	High	0.746313	0.020783
Plasma	0.739094	1.61187e-05	0.000209543	Granuloma8	24	1.38728	0	Low	0.746313	0.020783
Plasma	0.739094	1.61187e-05	0.000209543	Granuloma9	915	13.8259	4.26954	High	0.746313	0.020783
cDC	0.277844	0.16935	0.275194	Granuloma1	58	0.728643	4.03346	High	-0.0967178	0.773126
cDC	0.277844	0.16935	0.275194	Granuloma10	95	1.46019	4.21751	High	-0.0967178	0.773126
cDC	0.277844	0.16935	0.275194	Granuloma11	60	1.14112	3.51865	High	-0.0967178	0.773126
cDC	0.277844	0.16935	0.275194	Granuloma12	51	0.713486	3.58444	High	-0.0967178	0.773126
cDC	0.277844	0.16935	0.275194	Granuloma13	156	1.81839	3.15866	Low	-0.0967178	0.773126
cDC	0.277844	0.16935	0.275194	Granuloma14	77	1.29477	3.62335	High	-0.0967178	0.773126
cDC	0.277844	0.16935	0.275194	Granuloma15	47	1.06794	3.09026	Low	-0.0967178	0.773126
cDC	0.277844	0.16935	0.275194	Granuloma17	46	1.12856	3.34064	High	-0.0967178	0.773126
cDC	0.277844	0.16935	0.275194	Granuloma18	5	0.333556	3.49845	High	-0.0967178	0.773126
cDC	0.277844	0.16935	0.275194	Granuloma19	69	0.983046	0	Low	-0.0967178	0.773126
cDC	0.277844	0.16935	0.275194	Granuloma2	30	1.4171	3.65906	High	-0.0967178	0.773126
cDC	0.277844	0.16935	0.275194	Granuloma20	27	0.977199	4.29669	High	-0.0967178	0.773126
cDC	0.277844	0.16935	0.275194	Granuloma21	10	1.23457	3.40157	High	-0.0967178	0.773126
cDC	0.277844	0.16935	0.275194	Granuloma22	55	1.03793	2.02531	Low	-0.0967178	0.773126
cDC	0.277844	0.16935	0.275194	Granuloma24	77	2.49191	2.51983	Low	-0.0967178	0.773126
cDC	0.277844	0.16935	0.275194	Granuloma25	54	2.29299	2.35411	Low	-0.0967178	0.773126
cDC	0.277844	0.16935	0.275194	Granuloma26	0	0	2.32428	Low	-0.0967178	0.773126
cDC	0.277844	0.16935	0.275194	Granuloma27	35	1.91676	2.17898	Low	-0.0967178	0.773126
cDC	0.277844	0.16935	0.275194	Granuloma28	5	0.434028	2.78958	Low	-0.0967178	0.773126
cDC	0.277844	0.16935	0.275194	Granuloma3	18	0.834492	1.78533	Low	-0.0967178	0.773126
cDC	0.277844	0.16935	0.275194	Granuloma4	52	0.860642	1.78533	Low	-0.0967178	0.773126
cDC	0.277844	0.16935	0.275194	Granuloma5	75	1.26668	4.56349	High	-0.0967178	0.773126
cDC	0.277844	0.16935	0.275194	Granuloma6	2	0.206612	0	Low	-0.0967178	0.773126
cDC	0.277844	0.16935	0.275194	Granuloma7	75	1.75891	3.90042	High	-0.0967178	0.773126
cDC	0.277844	0.16935	0.275194	Granuloma8	13	0.751445	0	Low	-0.0967178	0.773126
cDC	0.277844	0.16935	0.275194	Granuloma9	88	1.32971	4.26954	High	-0.0967178	0.773126

## Sheet: Subclustering_assoc_Burden
Cluster Name	Spearman Correlation	Spearman p-value	Spearman p-value with Benj-Hoch mult. testing correction	Granuloma	Cell Count	Cell Proportion	Log10 CFU	Granuloma Burden Bin	Dirichlet coefficient	Dirichlet p-value
Neutrophil	0.0431138	0.834352	0.917787	Granuloma1	124	1.55779	4.03346	High	-0.127607	0.628228
Neutrophil	0.0431138	0.834352	0.917787	Granuloma10	202	3.10483	4.21751	High	-0.127607	0.628228
Neutrophil	0.0431138	0.834352	0.917787	Granuloma11	153	2.90985	3.51865	High	-0.127607	0.628228
Neutrophil	0.0431138	0.834352	0.917787	Granuloma12	91	1.27308	3.58444	High	-0.127607	0.628228
Neutrophil	0.0431138	0.834352	0.917787	Granuloma13	146	1.70183	3.15866	Low	-0.127607	0.628228
Neutrophil	0.0431138	0.834352	0.917787	Granuloma14	165	2.77451	3.62335	High	-0.127607	0.628228
Neutrophil	0.0431138	0.834352	0.917787	Granuloma15	95	2.1586	3.09026	Low	-0.127607	0.628228
Neutrophil	0.0431138	0.834352	0.917787	Granuloma17	108	2.64966	3.34064	High	-0.127607	0.628228
Neutrophil	0.0431138	0.834352	0.917787	Granuloma18	123	8.20547	3.49845	High	-0.127607	0.628228
Neutrophil	0.0431138	0.834352	0.917787	Granuloma19	22	0.313435	0	Low	-0.127607	0.628228
Neutrophil	0.0431138	0.834352	0.917787	Granuloma2	47	2.22012	3.65906	High	-0.127607	0.628228
Neutrophil	0.0431138	0.834352	0.917787	Granuloma20	140	5.06696	4.29669	High	-0.127607	0.628228
Neutrophil	0.0431138	0.834352	0.917787	Granuloma21	4	0.493827	3.40157	High	-0.127607	0.628228
Neutrophil	0.0431138	0.834352	0.917787	Granuloma22	41	0.773731	2.02531	Low	-0.127607	0.628228
Neutrophil	0.0431138	0.834352	0.917787	Granuloma24	62	2.00647	2.51983	Low	-0.127607	0.628228
Neutrophil	0.0431138	0.834352	0.917787	Granuloma25	28	1.18896	2.35411	Low	-0.127607	0.628228
Neutrophil	0.0431138	0.834352	0.917787	Granuloma26	4	0.747664	2.32428	Low	-0.127607	0.628228
Neutrophil	0.0431138	0.834352	0.917787	Granuloma27	183	10.0219	2.17898	Low	-0.127607	0.628228
Neutrophil	0.0431138	0.834352	0.917787	Granuloma28	24	2.08333	2.78958	Low	-0.127607	0.628228
Neutrophil	0.0431138	0.834352	0.917787	Granuloma3	147	6.81502	1.78533	Low	-0.127607	0.628228
Neutrophil	0.0431138	0.834352	0.917787	Granuloma4	639	10.576	1.78533	Low	-0.127607	0.628228
Neutrophil	0.0431138	0.834352	0.917787	Granuloma5	478	8.07296	4.56349	High	-0.127607	0.628228
Neutrophil	0.0431138	0.834352	0.917787	Granuloma6	90	9.29752	0	Low	-0.127607	0.628228
Neutrophil	0.0431138	0.834352	0.917787	Granuloma7	240	5.62852	3.90042	High	-0.127607	0.628228
Neutrophil	0.0431138	0.834352	0.917787	Granuloma8	91	5.26012	0	Low	-0.127607	0.628228
Neutrophil	0.0431138	0.834352	0.917787	Granuloma9	153	2.31188	4.26954	High	-0.127607	0.628228
T1P	0.465296	0.0166073	0.0685051	Granuloma1	44	0.552764	4.03346	High	0.0137451	0.969035
T1P	0.465296	0.0166073	0.0685051	Granuloma10	31	0.476483	4.21751	High	0.0137451	0.969035
T1P	0.465296	0.0166073	0.0685051	Granuloma11	9	0.171168	3.51865	High	0.0137451	0.969035
T1P	0.465296	0.0166073	0.0685051	Granuloma12	5	0.0699496	3.58444	High	0.0137451	0.969035
T1P	0.465296	0.0166073	0.0685051	Granuloma13	22	0.25644	3.15866	Low	0.0137451	0.969035
T1P	0.465296	0.0166073	0.0685051	Granuloma14	11	0.184967	3.62335	High	0.0137451	0.969035
T1P	0.465296	0.0166073	0.0685051	Granuloma15	21	0.477164	3.09026	Low	0.0137451	0.969035
T1P	0.465296	0.0166073	0.0685051	Granuloma17	6	0.147203	3.34064	High	0.0137451	0.969035
T1P	0.465296	0.0166073	0.0685051	Granuloma18	1	0.0667111	3.49845	High	0.0137451	0.969035
T1P	0.465296	0.0166073	0.0685051	Granuloma19	39	0.555635	0	Low	0.0137451	0.969035
T1P	0.465296	0.0166073	0.0685051	Granuloma2	7	0.330657	3.65906	High	0.0137451	0.969035
T1P	0.465296	0.0166073	0.0685051	Granuloma20	9	0.325733	4.29669	High	0.0137451	0.969035
T1P	0.465296	0.0166073	0.0685051	Granuloma21	0	0	3.40157	High	0.0137451	0.969035
T1P	0.465296	0.0166073	0.0685051	Granuloma22	40	0.754859	2.02531	Low	0.0137451	0.969035
T1P	0.465296	0.0166073	0.0685051	Granuloma24	4	0.12945	2.51983	Low	0.0137451	0.969035
T1P	0.465296	0.0166073	0.0685051	Granuloma25	3	0.127389	2.35411	Low	0.0137451	0.969035
T1P	0.465296	0.0166073	0.0685051	Granuloma26	0	0	2.32428	Low	0.0137451	0.969035
T1P	0.465296	0.0166073	0.0685051	Granuloma27	1	0.0547645	2.17898	Low	0.0137451	0.969035
T1P	0.465296	0.0166073	0.0685051	Granuloma28	2	0.173611	2.78958	Low	0.0137451	0.969035
T1P	0.465296	0.0166073	0.0685051	Granuloma3	0	0	1.78533	Low	0.0137451	0.969035
T1P	0.465296	0.0166073	0.0685051	Granuloma4	5	0.0827541	1.78533	Low	0.0137451	0.969035
T1P	0.465296	0.0166073	0.0685051	Granuloma5	22	0.371559	4.56349	High	0.0137451	0.969035
T1P	0.465296	0.0166073	0.0685051	Granuloma6	0	0	0	Low	0.0137451	0.969035
T1P	0.465296	0.0166073	0.0685051	Granuloma7	13	0.304878	3.90042	High	0.0137451	0.969035
T1P	0.465296	0.0166073	0.0685051	Granuloma8	1	0.0578035	0	Low	0.0137451	0.969035
T1P	0.465296	0.0166073	0.0685051	Granuloma9	48	0.725295	4.26954	High	0.0137451	0.969035
TCytotoxic4	-0.454063	0.0198008	0.072603	Granuloma1	13	0.163317	4.03346	High	-0.923856	0.000419809
TCytotoxic4	-0.454063	0.0198008	0.072603	Granuloma10	193	2.96649	4.21751	High	-0.923856	0.000419809
TCytotoxic4	-0.454063	0.0198008	0.072603	Granuloma11	359	6.82769	3.51865	High	-0.923856	0.000419809
TCytotoxic4	-0.454063	0.0198008	0.072603	Granuloma12	135	1.88864	3.58444	High	-0.923856	0.000419809
TCytotoxic4	-0.454063	0.0198008	0.072603	Granuloma13	336	3.91654	3.15866	Low	-0.923856	0.000419809
TCytotoxic4	-0.454063	0.0198008	0.072603	Granuloma14	136	2.28687	3.62335	High	-0.923856	0.000419809
TCytotoxic4	-0.454063	0.0198008	0.072603	Granuloma15	162	3.68098	3.09026	Low	-0.923856	0.000419809
TCytotoxic4	-0.454063	0.0198008	0.072603	Granuloma17	227	5.56919	3.34064	High	-0.923856	0.000419809
TCytotoxic4	-0.454063	0.0198008	0.072603	Granuloma18	102	6.80454	3.49845	High	-0.923856	0.000419809
TCytotoxic4	-0.454063	0.0198008	0.072603	Granuloma19	52	0.740846	0	Low	-0.923856	0.000419809
TCytotoxic4	-0.454063	0.0198008	0.072603	Granuloma2	12	0.56684	3.65906	High	-0.923856	0.000419809
TCytotoxic4	-0.454063	0.0198008	0.072603	Granuloma20	125	4.52407	4.29669	High	-0.923856	0.000419809
TCytotoxic4	-0.454063	0.0198008	0.072603	Granuloma21	41	5.06173	3.40157	High	-0.923856	0.000419809
TCytotoxic4	-0.454063	0.0198008	0.072603	Granuloma22	621	11.7192	2.02531	Low	-0.923856	0.000419809
TCytotoxic4	-0.454063	0.0198008	0.072603	Granuloma24	123	3.98058	2.51983	Low	-0.923856	0.000419809
TCytotoxic4	-0.454063	0.0198008	0.072603	Granuloma25	154	6.53928	2.35411	Low	-0.923856	0.000419809
TCytotoxic4	-0.454063	0.0198008	0.072603	Granuloma26	52	9.71963	2.32428	Low	-0.923856	0.000419809
TCytotoxic4	-0.454063	0.0198008	0.072603	Granuloma27	179	9.80285	2.17898	Low	-0.923856	0.000419809
TCytotoxic4	-0.454063	0.0198008	0.072603	Granuloma28	78	6.77083	2.78958	Low	-0.923856	0.000419809
TCytotoxic4	-0.454063	0.0198008	0.072603	Granuloma3	44	2.03987	1.78533	Low	-0.923856	0.000419809
TCytotoxic4	-0.454063	0.0198008	0.072603	Granuloma4	150	2.48262	1.78533	Low	-0.923856	0.000419809
TCytotoxic4	-0.454063	0.0198008	0.072603	Granuloma5	35	0.591116	4.56349	High	-0.923856	0.000419809
TCytotoxic4	-0.454063	0.0198008	0.072603	Granuloma6	80	8.26446	0	Low	-0.923856	0.000419809
TCytotoxic4	-0.454063	0.0198008	0.072603	Granuloma7	17	0.398687	3.90042	High	-0.923856	0.000419809
TCytotoxic4	-0.454063	0.0198008	0.072603	Granuloma8	62	3.58382	0	Low	-0.923856	0.000419809
TCytotoxic4	-0.454063	0.0198008	0.072603	Granuloma9	18	0.271985	4.26954	High	-0.923856	0.000419809
TT1T17	-0.597776	0.00125974	0.0109979	Granuloma1	109	1.36935	4.03346	High	-1.2055	3.28285e-09
TT1T17	-0.597776	0.00125974	0.0109979	Granuloma10	360	5.53335	4.21751	High	-1.2055	3.28285e-09
TT1T17	-0.597776	0.00125974	0.0109979	Granuloma11	404	7.68353	3.51865	High	-1.2055	3.28285e-09
TT1T17	-0.597776	0.00125974	0.0109979	Granuloma12	703	9.83492	3.58444	High	-1.2055	3.28285e-09
TT1T17	-0.597776	0.00125974	0.0109979	Granuloma13	402	4.68586	3.15866	Low	-1.2055	3.28285e-09
TT1T17	-0.597776	0.00125974	0.0109979	Granuloma14	208	3.49756	3.62335	High	-1.2055	3.28285e-09
TT1T17	-0.597776	0.00125974	0.0109979	Granuloma15	260	5.90775	3.09026	Low	-1.2055	3.28285e-09
TT1T17	-0.597776	0.00125974	0.0109979	Granuloma17	162	3.97448	3.34064	High	-1.2055	3.28285e-09
TT1T17	-0.597776	0.00125974	0.0109979	Granuloma18	334	22.2815	3.49845	High	-1.2055	3.28285e-09
TT1T17	-0.597776	0.00125974	0.0109979	Granuloma19	154	2.19404	0	Low	-1.2055	3.28285e-09
TT1T17	-0.597776	0.00125974	0.0109979	Granuloma2	94	4.44025	3.65906	High	-1.2055	3.28285e-09
TT1T17	-0.597776	0.00125974	0.0109979	Granuloma20	203	7.34709	4.29669	High	-1.2055	3.28285e-09
TT1T17	-0.597776	0.00125974	0.0109979	Granuloma21	81	10	3.40157	High	-1.2055	3.28285e-09
TT1T17	-0.597776	0.00125974	0.0109979	Granuloma22	1630	30.7605	2.02531	Low	-1.2055	3.28285e-09
TT1T17	-0.597776	0.00125974	0.0109979	Granuloma24	918	29.7087	2.51983	Low	-1.2055	3.28285e-09
TT1T17	-0.597776	0.00125974	0.0109979	Granuloma25	445	18.896	2.35411	Low	-1.2055	3.28285e-09
TT1T17	-0.597776	0.00125974	0.0109979	Granuloma26	213	39.8131	2.32428	Low	-1.2055	3.28285e-09
TT1T17	-0.597776	0.00125974	0.0109979	Granuloma27	396	21.6867	2.17898	Low	-1.2055	3.28285e-09
TT1T17	-0.597776	0.00125974	0.0109979	Granuloma28	221	19.184	2.78958	Low	-1.2055	3.28285e-09
TT1T17	-0.597776	0.00125974	0.0109979	Granuloma3	362	16.7826	1.78533	Low	-1.2055	3.28285e-09
TT1T17	-0.597776	0.00125974	0.0109979	Granuloma4	655	10.8408	1.78533	Low	-1.2055	3.28285e-09
TT1T17	-0.597776	0.00125974	0.0109979	Granuloma5	213	3.59737	4.56349	High	-1.2055	3.28285e-09
TT1T17	-0.597776	0.00125974	0.0109979	Granuloma6	229	23.657	0	Low	-1.2055	3.28285e-09
TT1T17	-0.597776	0.00125974	0.0109979	Granuloma7	119	2.79081	3.90042	High	-1.2055	3.28285e-09
TT1T17	-0.597776	0.00125974	0.0109979	Granuloma8	270	15.6069	0	Low	-1.2055	3.28285e-09
TT1T17	-0.597776	0.00125974	0.0109979	Granuloma9	89	1.34482	4.26954	High	-1.2055	3.28285e-09
TCytotoxic1	-0.334645	0.0947184	0.223265	Granuloma1	85	1.06784	4.03346	High	-0.400375	0.100953
TCytotoxic1	-0.334645	0.0947184	0.223265	Granuloma10	366	5.62558	4.21751	High	-0.400375	0.100953
TCytotoxic1	-0.334645	0.0947184	0.223265	Granuloma11	318	6.04793	3.51865	High	-0.400375	0.100953
TCytotoxic1	-0.334645	0.0947184	0.223265	Granuloma12	242	3.38556	3.58444	High	-0.400375	0.100953
TCytotoxic1	-0.334645	0.0947184	0.223265	Granuloma13	429	5.00058	3.15866	Low	-0.400375	0.100953
TCytotoxic1	-0.334645	0.0947184	0.223265	Granuloma14	265	4.45603	3.62335	High	-0.400375	0.100953
TCytotoxic1	-0.334645	0.0947184	0.223265	Granuloma15	217	4.9307	3.09026	Low	-0.400375	0.100953
TCytotoxic1	-0.334645	0.0947184	0.223265	Granuloma17	252	6.18253	3.34064	High	-0.400375	0.100953
TCytotoxic1	-0.334645	0.0947184	0.223265	Granuloma18	67	4.46965	3.49845	High	-0.400375	0.100953
TCytotoxic1	-0.334645	0.0947184	0.223265	Granuloma19	68	0.968799	0	Low	-0.400375	0.100953
TCytotoxic1	-0.334645	0.0947184	0.223265	Granuloma2	65	3.07038	3.65906	High	-0.400375	0.100953
TCytotoxic1	-0.334645	0.0947184	0.223265	Granuloma20	108	3.90879	4.29669	High	-0.400375	0.100953
TCytotoxic1	-0.334645	0.0947184	0.223265	Granuloma21	27	3.33333	3.40157	High	-0.400375	0.100953
TCytotoxic1	-0.334645	0.0947184	0.223265	Granuloma22	253	4.77449	2.02531	Low	-0.400375	0.100953
TCytotoxic1	-0.334645	0.0947184	0.223265	Granuloma24	152	4.91909	2.51983	Low	-0.400375	0.100953
TCytotoxic1	-0.334645	0.0947184	0.223265	Granuloma25	91	3.86412	2.35411	Low	-0.400375	0.100953
TCytotoxic1	-0.334645	0.0947184	0.223265	Granuloma26	24	4.48598	2.32428	Low	-0.400375	0.100953
TCytotoxic1	-0.334645	0.0947184	0.223265	Granuloma27	100	5.47645	2.17898	Low	-0.400375	0.100953
TCytotoxic1	-0.334645	0.0947184	0.223265	Granuloma28	47	4.07986	2.78958	Low	-0.400375	0.100953
TCytotoxic1	-0.334645	0.0947184	0.223265	Granuloma3	88	4.07974	1.78533	Low	-0.400375	0.100953
TCytotoxic1	-0.334645	0.0947184	0.223265	Granuloma4	188	3.11155	1.78533	Low	-0.400375	0.100953
TCytotoxic1	-0.334645	0.0947184	0.223265	Granuloma5	183	3.09069	4.56349	High	-0.400375	0.100953
TCytotoxic1	-0.334645	0.0947184	0.223265	Granuloma6	71	7.33471	0	Low	-0.400375	0.100953
TCytotoxic1	-0.334645	0.0947184	0.223265	Granuloma7	50	1.17261	3.90042	High	-0.400375	0.100953
TCytotoxic1	-0.334645	0.0947184	0.223265	Granuloma8	103	5.95376	0	Low	-0.400375	0.100953
TCytotoxic1	-0.334645	0.0947184	0.223265	Granuloma9	184	2.7803	4.26954	High	-0.400375	0.100953
TStemLike	-0.416424	0.034334	0.0944185	Granuloma1	126	1.58291	4.03346	High	-0.688958	0.000489981
TStemLike	-0.416424	0.034334	0.0944185	Granuloma10	370	5.68706	4.21751	High	-0.688958	0.000489981
TStemLike	-0.416424	0.034334	0.0944185	Granuloma11	404	7.68353	3.51865	High	-0.688958	0.000489981
TStemLike	-0.416424	0.034334	0.0944185	Granuloma12	619	8.65976	3.58444	High	-0.688958	0.000489981
TStemLike	-0.416424	0.034334	0.0944185	Granuloma13	600	6.99382	3.15866	Low	-0.688958	0.000489981
TStemLike	-0.416424	0.034334	0.0944185	Granuloma14	334	5.61628	3.62335	High	-0.688958	0.000489981
TStemLike	-0.416424	0.034334	0.0944185	Granuloma15	336	7.63463	3.09026	Low	-0.688958	0.000489981
TStemLike	-0.416424	0.034334	0.0944185	Granuloma17	324	7.94897	3.34064	High	-0.688958	0.000489981
TStemLike	-0.416424	0.034334	0.0944185	Granuloma18	327	21.8145	3.49845	High	-0.688958	0.000489981
TStemLike	-0.416424	0.034334	0.0944185	Granuloma19	2292	32.6542	0	Low	-0.688958	0.000489981
TStemLike	-0.416424	0.034334	0.0944185	Granuloma2	70	3.30657	3.65906	High	-0.688958	0.000489981
TStemLike	-0.416424	0.034334	0.0944185	Granuloma20	608	22.0051	4.29669	High	-0.688958	0.000489981
TStemLike	-0.416424	0.034334	0.0944185	Granuloma21	271	33.4568	3.40157	High	-0.688958	0.000489981
TStemLike	-0.416424	0.034334	0.0944185	Granuloma22	546	10.3038	2.02531	Low	-0.688958	0.000489981
TStemLike	-0.416424	0.034334	0.0944185	Granuloma24	523	16.9256	2.51983	Low	-0.688958	0.000489981
TStemLike	-0.416424	0.034334	0.0944185	Granuloma25	399	16.9427	2.35411	Low	-0.688958	0.000489981
TStemLike	-0.416424	0.034334	0.0944185	Granuloma26	83	15.514	2.32428	Low	-0.688958	0.000489981
TStemLike	-0.416424	0.034334	0.0944185	Granuloma27	202	11.0624	2.17898	Low	-0.688958	0.000489981
TStemLike	-0.416424	0.034334	0.0944185	Granuloma28	163	14.1493	2.78958	Low	-0.688958	0.000489981
TStemLike	-0.416424	0.034334	0.0944185	Granuloma3	200	9.27214	1.78533	Low	-0.688958	0.000489981
TStemLike	-0.416424	0.034334	0.0944185	Granuloma4	386	6.38861	1.78533	Low	-0.688958	0.000489981
TStemLike	-0.416424	0.034334	0.0944185	Granuloma5	259	4.37426	4.56349	High	-0.688958	0.000489981
TStemLike	-0.416424	0.034334	0.0944185	Granuloma6	96	9.91736	0	Low	-0.688958	0.000489981
TStemLike	-0.416424	0.034334	0.0944185	Granuloma7	77	1.80582	3.90042	High	-0.688958	0.000489981
TStemLike	-0.416424	0.034334	0.0944185	Granuloma8	91	5.26012	0	Low	-0.688958	0.000489981
TStemLike	-0.416424	0.034334	0.0944185	Granuloma9	322	4.86552	4.26954	High	-0.688958	0.000489981
Mac2	-0.273054	0.17713	0.307646	Granuloma1	25	0.31407	4.03346	High	-0.477969	0.0442295
Mac2	-0.273054	0.17713	0.307646	Granuloma10	320	4.91854	4.21751	High	-0.477969	0.0442295
Mac2	-0.273054	0.17713	0.307646	Granuloma11	209	3.9749	3.51865	High	-0.477969	0.0442295
Mac2	-0.273054	0.17713	0.307646	Granuloma12	295	4.12703	3.58444	High	-0.477969	0.0442295
Mac2	-0.273054	0.17713	0.307646	Granuloma13	413	4.81408	3.15866	Low	-0.477969	0.0442295
Mac2	-0.273054	0.17713	0.307646	Granuloma14	212	3.56482	3.62335	High	-0.477969	0.0442295
Mac2	-0.273054	0.17713	0.307646	Granuloma15	236	5.36242	3.09026	Low	-0.477969	0.0442295
Mac2	-0.273054	0.17713	0.307646	Granuloma17	179	4.39156	3.34064	High	-0.477969	0.0442295
Mac2	-0.273054	0.17713	0.307646	Granuloma18	22	1.46765	3.49845	High	-0.477969	0.0442295
Mac2	-0.273054	0.17713	0.307646	Granuloma19	681	9.70224	0	Low	-0.477969	0.0442295
Mac2	-0.273054	0.17713	0.307646	Granuloma2	228	10.77	3.65906	High	-0.477969	0.0442295
Mac2	-0.273054	0.17713	0.307646	Granuloma20	47	1.70105	4.29669	High	-0.477969	0.0442295
Mac2	-0.273054	0.17713	0.307646	Granuloma21	56	6.91358	3.40157	High	-0.477969	0.0442295
Mac2	-0.273054	0.17713	0.307646	Granuloma22	148	2.79298	2.02531	Low	-0.477969	0.0442295
Mac2	-0.273054	0.17713	0.307646	Granuloma24	145	4.69256	2.51983	Low	-0.477969	0.0442295
Mac2	-0.273054	0.17713	0.307646	Granuloma25	148	6.2845	2.35411	Low	-0.477969	0.0442295
Mac2	-0.273054	0.17713	0.307646	Granuloma26	9	1.68224	2.32428	Low	-0.477969	0.0442295
Mac2	-0.273054	0.17713	0.307646	Granuloma27	79	4.3264	2.17898	Low	-0.477969	0.0442295
Mac2	-0.273054	0.17713	0.307646	Granuloma28	38	3.29861	2.78958	Low	-0.477969	0.0442295
Mac2	-0.273054	0.17713	0.307646	Granuloma3	175	8.11312	1.78533	Low	-0.477969	0.0442295
Mac2	-0.273054	0.17713	0.307646	Granuloma4	452	7.48097	1.78533	Low	-0.477969	0.0442295
Mac2	-0.273054	0.17713	0.307646	Granuloma5	402	6.78939	4.56349	High	-0.477969	0.0442295
Mac2	-0.273054	0.17713	0.307646	Granuloma6	53	5.47521	0	Low	-0.477969	0.0442295
Mac2	-0.273054	0.17713	0.307646	Granuloma7	1092	25.6098	3.90042	High	-0.477969	0.0442295
Mac2	-0.273054	0.17713	0.307646	Granuloma8	100	5.78035	0	Low	-0.477969	0.0442295
Mac2	-0.273054	0.17713	0.307646	Granuloma9	59	0.891508	4.26954	High	-0.477969	0.0442295
TProliferating	-0.422241	0.0316524	0.0944185	Granuloma1	143	1.79648	4.03346	High	-0.663079	0.0160831
TProliferating	-0.422241	0.0316524	0.0944185	Granuloma10	81	1.245	4.21751	High	-0.663079	0.0160831
TProliferating	-0.422241	0.0316524	0.0944185	Granuloma11	64	1.21719	3.51865	High	-0.663079	0.0160831
TProliferating	-0.422241	0.0316524	0.0944185	Granuloma12	232	3.24566	3.58444	High	-0.663079	0.0160831
TProliferating	-0.422241	0.0316524	0.0944185	Granuloma13	95	1.10736	3.15866	Low	-0.663079	0.0160831
TProliferating	-0.422241	0.0316524	0.0944185	Granuloma14	59	0.992097	3.62335	High	-0.663079	0.0160831
TProliferating	-0.422241	0.0316524	0.0944185	Granuloma15	105	2.38582	3.09026	Low	-0.663079	0.0160831
TProliferating	-0.422241	0.0316524	0.0944185	Granuloma17	28	0.686948	3.34064	High	-0.663079	0.0160831
TProliferating	-0.422241	0.0316524	0.0944185	Granuloma18	30	2.00133	3.49845	High	-0.663079	0.0160831
TProliferating	-0.422241	0.0316524	0.0944185	Granuloma19	65	0.926058	0	Low	-0.663079	0.0160831
TProliferating	-0.422241	0.0316524	0.0944185	Granuloma2	71	3.3538	3.65906	High	-0.663079	0.0160831
TProliferating	-0.422241	0.0316524	0.0944185	Granuloma20	22	0.796236	4.29669	High	-0.663079	0.0160831
TProliferating	-0.422241	0.0316524	0.0944185	Granuloma21	10	1.23457	3.40157	High	-0.663079	0.0160831
TProliferating	-0.422241	0.0316524	0.0944185	Granuloma22	127	2.39668	2.02531	Low	-0.663079	0.0160831
TProliferating	-0.422241	0.0316524	0.0944185	Granuloma24	218	7.05502	2.51983	Low	-0.663079	0.0160831
TProliferating	-0.422241	0.0316524	0.0944185	Granuloma25	108	4.58599	2.35411	Low	-0.663079	0.0160831
TProliferating	-0.422241	0.0316524	0.0944185	Granuloma26	21	3.92523	2.32428	Low	-0.663079	0.0160831
TProliferating	-0.422241	0.0316524	0.0944185	Granuloma27	92	5.03834	2.17898	Low	-0.663079	0.0160831
TProliferating	-0.422241	0.0316524	0.0944185	Granuloma28	43	3.73264	2.78958	Low	-0.663079	0.0160831
TProliferating	-0.422241	0.0316524	0.0944185	Granuloma3	52	2.41076	1.78533	Low	-0.663079	0.0160831
TProliferating	-0.422241	0.0316524	0.0944185	Granuloma4	176	2.91294	1.78533	Low	-0.663079	0.0160831
TProliferating	-0.422241	0.0316524	0.0944185	Granuloma5	162	2.73602	4.56349	High	-0.663079	0.0160831
TProliferating	-0.422241	0.0316524	0.0944185	Granuloma6	30	3.09917	0	Low	-0.663079	0.0160831
TProliferating	-0.422241	0.0316524	0.0944185	Granuloma7	115	2.697	3.90042	High	-0.663079	0.0160831
TProliferating	-0.422241	0.0316524	0.0944185	Granuloma8	91	5.26012	0	Low	-0.663079	0.0160831
TProliferating	-0.422241	0.0316524	0.0944185	Granuloma9	56	0.846177	4.26954	High	-0.663079	0.0160831
Mac9	0.192643	0.345755	0.496084	Granuloma1	32	0.40201	4.03346	High	-0.0375925	0.911576
Mac9	0.192643	0.345755	0.496084	Granuloma10	29	0.445742	4.21751	High	-0.0375925	0.911576
Mac9	0.192643	0.345755	0.496084	Granuloma11	32	0.608596	3.51865	High	-0.0375925	0.911576
Mac9	0.192643	0.345755	0.496084	Granuloma12	14	0.195859	3.58444	High	-0.0375925	0.911576
Mac9	0.192643	0.345755	0.496084	Granuloma13	30	0.349691	3.15866	Low	-0.0375925	0.911576
Mac9	0.192643	0.345755	0.496084	Granuloma14	32	0.538086	3.62335	High	-0.0375925	0.911576
Mac9	0.192643	0.345755	0.496084	Granuloma15	11	0.249943	3.09026	Low	-0.0375925	0.911576
Mac9	0.192643	0.345755	0.496084	Granuloma17	20	0.490677	3.34064	High	-0.0375925	0.911576
Mac9	0.192643	0.345755	0.496084	Granuloma18	10	0.667111	3.49845	High	-0.0375925	0.911576
Mac9	0.192643	0.345755	0.496084	Granuloma19	36	0.512894	0	Low	-0.0375925	0.911576
Mac9	0.192643	0.345755	0.496084	Granuloma2	21	0.99197	3.65906	High	-0.0375925	0.911576
Mac9	0.192643	0.345755	0.496084	Granuloma20	12	0.434311	4.29669	High	-0.0375925	0.911576
Mac9	0.192643	0.345755	0.496084	Granuloma21	7	0.864198	3.40157	High	-0.0375925	0.911576
Mac9	0.192643	0.345755	0.496084	Granuloma22	28	0.528402	2.02531	Low	-0.0375925	0.911576
Mac9	0.192643	0.345755	0.496084	Granuloma24	14	0.453074	2.51983	Low	-0.0375925	0.911576
Mac9	0.192643	0.345755	0.496084	Granuloma25	9	0.382166	2.35411	Low	-0.0375925	0.911576
Mac9	0.192643	0.345755	0.496084	Granuloma26	1	0.186916	2.32428	Low	-0.0375925	0.911576
Mac9	0.192643	0.345755	0.496084	Granuloma27	8	0.438116	2.17898	Low	-0.0375925	0.911576
Mac9	0.192643	0.345755	0.496084	Granuloma28	7	0.607639	2.78958	Low	-0.0375925	0.911576
Mac9	0.192643	0.345755	0.496084	Granuloma3	8	0.370885	1.78533	Low	-0.0375925	0.911576
Mac9	0.192643	0.345755	0.496084	Granuloma4	29	0.479974	1.78533	Low	-0.0375925	0.911576
Mac9	0.192643	0.345755	0.496084	Granuloma5	49	0.827563	4.56349	High	-0.0375925	0.911576
Mac9	0.192643	0.345755	0.496084	Granuloma6	4	0.413223	0	Low	-0.0375925	0.911576
Mac9	0.192643	0.345755	0.496084	Granuloma7	21	0.492495	3.90042	High	-0.0375925	0.911576
Mac9	0.192643	0.345755	0.496084	Granuloma8	5	0.289017	0	Low	-0.0375925	0.911576
Mac9	0.192643	0.345755	0.496084	Granuloma9	11	0.166213	4.26954	High	-0.0375925	0.911576
TCytotoxic2	-0.239863	0.237904	0.373849	Granuloma1	3	0.0376884	4.03346	High	-0.523639	0.0809191
TCytotoxic2	-0.239863	0.237904	0.373849	Granuloma10	127	1.95204	4.21751	High	-0.523639	0.0809191
TCytotoxic2	-0.239863	0.237904	0.373849	Granuloma11	216	4.10803	3.51865	High	-0.523639	0.0809191
TCytotoxic2	-0.239863	0.237904	0.373849	Granuloma12	141	1.97258	3.58444	High	-0.523639	0.0809191
TCytotoxic2	-0.239863	0.237904	0.373849	Granuloma13	203	2.36624	3.15866	Low	-0.523639	0.0809191
TCytotoxic2	-0.239863	0.237904	0.373849	Granuloma14	116	1.95056	3.62335	High	-0.523639	0.0809191
TCytotoxic2	-0.239863	0.237904	0.373849	Granuloma15	157	3.56737	3.09026	Low	-0.523639	0.0809191
TCytotoxic2	-0.239863	0.237904	0.373849	Granuloma17	152	3.72915	3.34064	High	-0.523639	0.0809191
TCytotoxic2	-0.239863	0.237904	0.373849	Granuloma18	44	2.93529	3.49845	High	-0.523639	0.0809191
TCytotoxic2	-0.239863	0.237904	0.373849	Granuloma19	96	1.36772	0	Low	-0.523639	0.0809191
TCytotoxic2	-0.239863	0.237904	0.373849	Granuloma2	3	0.14171	3.65906	High	-0.523639	0.0809191
TCytotoxic2	-0.239863	0.237904	0.373849	Granuloma20	45	1.62866	4.29669	High	-0.523639	0.0809191
TCytotoxic2	-0.239863	0.237904	0.373849	Granuloma21	23	2.83951	3.40157	High	-0.523639	0.0809191
TCytotoxic2	-0.239863	0.237904	0.373849	Granuloma22	242	4.5669	2.02531	Low	-0.523639	0.0809191
TCytotoxic2	-0.239863	0.237904	0.373849	Granuloma24	75	2.42718	2.51983	Low	-0.523639	0.0809191
TCytotoxic2	-0.239863	0.237904	0.373849	Granuloma25	90	3.82166	2.35411	Low	-0.523639	0.0809191
TCytotoxic2	-0.239863	0.237904	0.373849	Granuloma26	32	5.98131	2.32428	Low	-0.523639	0.0809191
TCytotoxic2	-0.239863	0.237904	0.373849	Granuloma27	45	2.4644	2.17898	Low	-0.523639	0.0809191
TCytotoxic2	-0.239863	0.237904	0.373849	Granuloma28	32	2.77778	2.78958	Low	-0.523639	0.0809191
TCytotoxic2	-0.239863	0.237904	0.373849	Granuloma3	9	0.417246	1.78533	Low	-0.523639	0.0809191
TCytotoxic2	-0.239863	0.237904	0.373849	Granuloma4	18	0.297915	1.78533	Low	-0.523639	0.0809191
TCytotoxic2	-0.239863	0.237904	0.373849	Granuloma5	9	0.152001	4.56349	High	-0.523639	0.0809191
TCytotoxic2	-0.239863	0.237904	0.373849	Granuloma6	4	0.413223	0	Low	-0.523639	0.0809191
TCytotoxic2	-0.239863	0.237904	0.373849	Granuloma7	2	0.0469043	3.90042	High	-0.523639	0.0809191
TCytotoxic2	-0.239863	0.237904	0.373849	Granuloma8	15	0.867052	0	Low	-0.523639	0.0809191
TCytotoxic2	-0.239863	0.237904	0.373849	Granuloma9	45	0.679964	4.26954	High	-0.523639	0.0809191
RBC	0.169718	0.407177	0.559869	Granuloma1	85	1.06784	4.03346	High	-0.129027	0.678601
RBC	0.169718	0.407177	0.559869	Granuloma10	84	1.29112	4.21751	High	-0.129027	0.678601
RBC	0.169718	0.407177	0.559869	Granuloma11	37	0.70369	3.51865	High	-0.129027	0.678601
RBC	0.169718	0.407177	0.559869	Granuloma12	43	0.601567	3.58444	High	-0.129027	0.678601
RBC	0.169718	0.407177	0.559869	Granuloma13	146	1.70183	3.15866	Low	-0.129027	0.678601
RBC	0.169718	0.407177	0.559869	Granuloma14	70	1.17706	3.62335	High	-0.129027	0.678601
RBC	0.169718	0.407177	0.559869	Granuloma15	86	1.9541	3.09026	Low	-0.129027	0.678601
RBC	0.169718	0.407177	0.559869	Granuloma17	2	0.0490677	3.34064	High	-0.129027	0.678601
RBC	0.169718	0.407177	0.559869	Granuloma18	29	1.93462	3.49845	High	-0.129027	0.678601
RBC	0.169718	0.407177	0.559869	Granuloma19	70	0.997293	0	Low	-0.129027	0.678601
RBC	0.169718	0.407177	0.559869	Granuloma2	11	0.519603	3.65906	High	-0.129027	0.678601
RBC	0.169718	0.407177	0.559869	Granuloma20	285	10.3149	4.29669	High	-0.129027	0.678601
RBC	0.169718	0.407177	0.559869	Granuloma21	9	1.11111	3.40157	High	-0.129027	0.678601
RBC	0.169718	0.407177	0.559869	Granuloma22	130	2.45329	2.02531	Low	-0.129027	0.678601
RBC	0.169718	0.407177	0.559869	Granuloma24	28	0.906149	2.51983	Low	-0.129027	0.678601
RBC	0.169718	0.407177	0.559869	Granuloma25	9	0.382166	2.35411	Low	-0.129027	0.678601
RBC	0.169718	0.407177	0.559869	Granuloma26	3	0.560748	2.32428	Low	-0.129027	0.678601
RBC	0.169718	0.407177	0.559869	Granuloma27	23	1.25958	2.17898	Low	-0.129027	0.678601
RBC	0.169718	0.407177	0.559869	Granuloma28	16	1.38889	2.78958	Low	-0.129027	0.678601
RBC	0.169718	0.407177	0.559869	Granuloma3	4	0.185443	1.78533	Low	-0.129027	0.678601
RBC	0.169718	0.407177	0.559869	Granuloma4	46	0.761337	1.78533	Low	-0.129027	0.678601
RBC	0.169718	0.407177	0.559869	Granuloma5	85	1.43557	4.56349	High	-0.129027	0.678601
RBC	0.169718	0.407177	0.559869	Granuloma6	21	2.16942	0	Low	-0.129027	0.678601
RBC	0.169718	0.407177	0.559869	Granuloma7	62	1.45403	3.90042	High	-0.129027	0.678601
RBC	0.169718	0.407177	0.559869	Granuloma8	13	0.751445	0	Low	-0.129027	0.678601
RBC	0.169718	0.407177	0.559869	Granuloma9	63	0.951949	4.26954	High	-0.129027	0.678601
TCytotoxic5	0.0721985	0.725968	0.826102	Granuloma1	86	1.0804	4.03346	High	-0.0294087	0.897997
TCytotoxic5	0.0721985	0.725968	0.826102	Granuloma10	512	7.86966	4.21751	High	-0.0294087	0.897997
TCytotoxic5	0.0721985	0.725968	0.826102	Granuloma11	688	13.0848	3.51865	High	-0.0294087	0.897997
TCytotoxic5	0.0721985	0.725968	0.826102	Granuloma12	557	7.79239	3.58444	High	-0.0294087	0.897997
TCytotoxic5	0.0721985	0.725968	0.826102	Granuloma13	589	6.8656	3.15866	Low	-0.0294087	0.897997
TCytotoxic5	0.0721985	0.725968	0.826102	Granuloma14	293	4.92685	3.62335	High	-0.0294087	0.897997
TCytotoxic5	0.0721985	0.725968	0.826102	Granuloma15	395	8.97523	3.09026	Low	-0.0294087	0.897997
TCytotoxic5	0.0721985	0.725968	0.826102	Granuloma17	606	14.8675	3.34064	High	-0.0294087	0.897997
TCytotoxic5	0.0721985	0.725968	0.826102	Granuloma18	144	9.6064	3.49845	High	-0.0294087	0.897997
TCytotoxic5	0.0721985	0.725968	0.826102	Granuloma19	437	6.22596	0	Low	-0.0294087	0.897997
TCytotoxic5	0.0721985	0.725968	0.826102	Granuloma2	69	3.25933	3.65906	High	-0.0294087	0.897997
TCytotoxic5	0.0721985	0.725968	0.826102	Granuloma20	164	5.93558	4.29669	High	-0.0294087	0.897997
TCytotoxic5	0.0721985	0.725968	0.826102	Granuloma21	99	12.2222	3.40157	High	-0.0294087	0.897997
TCytotoxic5	0.0721985	0.725968	0.826102	Granuloma22	251	4.73674	2.02531	Low	-0.0294087	0.897997
TCytotoxic5	0.0721985	0.725968	0.826102	Granuloma24	118	3.81877	2.51983	Low	-0.0294087	0.897997
TCytotoxic5	0.0721985	0.725968	0.826102	Granuloma25	54	2.29299	2.35411	Low	-0.0294087	0.897997
TCytotoxic5	0.0721985	0.725968	0.826102	Granuloma26	26	4.85981	2.32428	Low	-0.0294087	0.897997
TCytotoxic5	0.0721985	0.725968	0.826102	Granuloma27	59	3.23111	2.17898	Low	-0.0294087	0.897997
TCytotoxic5	0.0721985	0.725968	0.826102	Granuloma28	35	3.03819	2.78958	Low	-0.0294087	0.897997
TCytotoxic5	0.0721985	0.725968	0.826102	Granuloma3	87	4.03338	1.78533	Low	-0.0294087	0.897997
TCytotoxic5	0.0721985	0.725968	0.826102	Granuloma4	211	3.49222	1.78533	Low	-0.0294087	0.897997
TCytotoxic5	0.0721985	0.725968	0.826102	Granuloma5	164	2.7698	4.56349	High	-0.0294087	0.897997
TCytotoxic5	0.0721985	0.725968	0.826102	Granuloma6	47	4.85537	0	Low	-0.0294087	0.897997
TCytotoxic5	0.0721985	0.725968	0.826102	Granuloma7	69	1.6182	3.90042	High	-0.0294087	0.897997
TCytotoxic5	0.0721985	0.725968	0.826102	Granuloma8	42	2.42775	0	Low	-0.0294087	0.897997
TCytotoxic5	0.0721985	0.725968	0.826102	Granuloma9	285	4.30644	4.26954	High	-0.0294087	0.897997
TTreg	-0.317879	0.113532	0.234159	Granuloma1	87	1.09296	4.03346	High	-0.350749	0.245726
TTreg	-0.317879	0.113532	0.234159	Granuloma10	37	0.568706	4.21751	High	-0.350749	0.245726
TTreg	-0.317879	0.113532	0.234159	Granuloma11	55	1.04603	3.51865	High	-0.350749	0.245726
TTreg	-0.317879	0.113532	0.234159	Granuloma12	86	1.20313	3.58444	High	-0.350749	0.245726
TTreg	-0.317879	0.113532	0.234159	Granuloma13	65	0.757664	3.15866	Low	-0.350749	0.245726
TTreg	-0.317879	0.113532	0.234159	Granuloma14	40	0.672608	3.62335	High	-0.350749	0.245726
TTreg	-0.317879	0.113532	0.234159	Granuloma15	44	0.999773	3.09026	Low	-0.350749	0.245726
TTreg	-0.317879	0.113532	0.234159	Granuloma17	36	0.883219	3.34064	High	-0.350749	0.245726
TTreg	-0.317879	0.113532	0.234159	Granuloma18	14	0.933956	3.49845	High	-0.350749	0.245726
TTreg	-0.317879	0.113532	0.234159	Granuloma19	75	1.06853	0	Low	-0.350749	0.245726
TTreg	-0.317879	0.113532	0.234159	Granuloma2	38	1.79499	3.65906	High	-0.350749	0.245726
TTreg	-0.317879	0.113532	0.234159	Granuloma20	41	1.48389	4.29669	High	-0.350749	0.245726
TTreg	-0.317879	0.113532	0.234159	Granuloma21	8	0.987654	3.40157	High	-0.350749	0.245726
TTreg	-0.317879	0.113532	0.234159	Granuloma22	94	1.77392	2.02531	Low	-0.350749	0.245726
TTreg	-0.317879	0.113532	0.234159	Granuloma24	42	1.35922	2.51983	Low	-0.350749	0.245726
TTreg	-0.317879	0.113532	0.234159	Granuloma25	21	0.89172	2.35411	Low	-0.350749	0.245726
TTreg	-0.317879	0.113532	0.234159	Granuloma26	13	2.42991	2.32428	Low	-0.350749	0.245726
TTreg	-0.317879	0.113532	0.234159	Granuloma27	35	1.91676	2.17898	Low	-0.350749	0.245726
TTreg	-0.317879	0.113532	0.234159	Granuloma28	11	0.954861	2.78958	Low	-0.350749	0.245726
TTreg	-0.317879	0.113532	0.234159	Granuloma3	50	2.31803	1.78533	Low	-0.350749	0.245726
TTreg	-0.317879	0.113532	0.234159	Granuloma4	106	1.75439	1.78533	Low	-0.350749	0.245726
TTreg	-0.317879	0.113532	0.234159	Granuloma5	116	1.95913	4.56349	High	-0.350749	0.245726
TTreg	-0.317879	0.113532	0.234159	Granuloma6	23	2.37603	0	Low	-0.350749	0.245726
TTreg	-0.317879	0.113532	0.234159	Granuloma7	51	1.19606	3.90042	High	-0.350749	0.245726
TTreg	-0.317879	0.113532	0.234159	Granuloma8	32	1.84971	0	Low	-0.350749	0.245726
TTreg	-0.317879	0.113532	0.234159	Granuloma9	74	1.11816	4.26954	High	-0.350749	0.245726
T2P	0.326433	0.103617	0.227957	Granuloma1	614	7.71357	4.03346	High	0.194299	0.491598
T2P	0.326433	0.103617	0.227957	Granuloma10	76	1.16815	4.21751	High	0.194299	0.491598
T2P	0.326433	0.103617	0.227957	Granuloma11	56	1.06504	3.51865	High	0.194299	0.491598
T2P	0.326433	0.103617	0.227957	Granuloma12	31	0.433688	3.58444	High	0.194299	0.491598
T2P	0.326433	0.103617	0.227957	Granuloma13	31	0.361347	3.15866	Low	0.194299	0.491598
T2P	0.326433	0.103617	0.227957	Granuloma14	125	2.1019	3.62335	High	0.194299	0.491598
T2P	0.326433	0.103617	0.227957	Granuloma15	2	0.0454442	3.09026	Low	0.194299	0.491598
T2P	0.326433	0.103617	0.227957	Granuloma17	80	1.96271	3.34064	High	0.194299	0.491598
T2P	0.326433	0.103617	0.227957	Granuloma18	43	2.86858	3.49845	High	0.194299	0.491598
T2P	0.326433	0.103617	0.227957	Granuloma19	59	0.840576	0	Low	0.194299	0.491598
T2P	0.326433	0.103617	0.227957	Granuloma2	115	5.43222	3.65906	High	0.194299	0.491598
T2P	0.326433	0.103617	0.227957	Granuloma20	174	6.2975	4.29669	High	0.194299	0.491598
T2P	0.326433	0.103617	0.227957	Granuloma21	8	0.987654	3.40157	High	0.194299	0.491598
T2P	0.326433	0.103617	0.227957	Granuloma22	107	2.01925	2.02531	Low	0.194299	0.491598
T2P	0.326433	0.103617	0.227957	Granuloma24	36	1.16505	2.51983	Low	0.194299	0.491598
T2P	0.326433	0.103617	0.227957	Granuloma25	72	3.05732	2.35411	Low	0.194299	0.491598
T2P	0.326433	0.103617	0.227957	Granuloma26	2	0.373832	2.32428	Low	0.194299	0.491598
T2P	0.326433	0.103617	0.227957	Granuloma27	85	4.65498	2.17898	Low	0.194299	0.491598
T2P	0.326433	0.103617	0.227957	Granuloma28	212	18.4028	2.78958	Low	0.194299	0.491598
T2P	0.326433	0.103617	0.227957	Granuloma3	115	5.33148	1.78533	Low	0.194299	0.491598
T2P	0.326433	0.103617	0.227957	Granuloma4	285	4.71698	1.78533	Low	0.194299	0.491598
T2P	0.326433	0.103617	0.227957	Granuloma5	238	4.01959	4.56349	High	0.194299	0.491598
T2P	0.326433	0.103617	0.227957	Granuloma6	0	0	0	Low	0.194299	0.491598
T2P	0.326433	0.103617	0.227957	Granuloma7	152	3.56473	3.90042	High	0.194299	0.491598
T2P	0.326433	0.103617	0.227957	Granuloma8	49	2.83237	0	Low	0.194299	0.491598
T2P	0.326433	0.103617	0.227957	Granuloma9	400	6.04412	4.26954	High	0.194299	0.491598
Mac5	0.361582	0.0695225	0.17648	Granuloma1	7	0.0879397	4.03346	High	0.644524	0.0339745
Mac5	0.361582	0.0695225	0.17648	Granuloma10	218	3.35075	4.21751	High	0.644524	0.0339745
Mac5	0.361582	0.0695225	0.17648	Granuloma11	153	2.90985	3.51865	High	0.644524	0.0339745
Mac5	0.361582	0.0695225	0.17648	Granuloma12	214	2.99384	3.58444	High	0.644524	0.0339745
Mac5	0.361582	0.0695225	0.17648	Granuloma13	319	3.71838	3.15866	Low	0.644524	0.0339745
Mac5	0.361582	0.0695225	0.17648	Granuloma14	319	5.36405	3.62335	High	0.644524	0.0339745
Mac5	0.361582	0.0695225	0.17648	Granuloma15	156	3.54465	3.09026	Low	0.644524	0.0339745
Mac5	0.361582	0.0695225	0.17648	Granuloma17	227	5.56919	3.34064	High	0.644524	0.0339745
Mac5	0.361582	0.0695225	0.17648	Granuloma18	27	1.8012	3.49845	High	0.644524	0.0339745
Mac5	0.361582	0.0695225	0.17648	Granuloma19	83	1.1825	0	Low	0.644524	0.0339745
Mac5	0.361582	0.0695225	0.17648	Granuloma2	220	10.3921	3.65906	High	0.644524	0.0339745
Mac5	0.361582	0.0695225	0.17648	Granuloma20	39	1.41151	4.29669	High	0.644524	0.0339745
Mac5	0.361582	0.0695225	0.17648	Granuloma21	12	1.48148	3.40157	High	0.644524	0.0339745
Mac5	0.361582	0.0695225	0.17648	Granuloma22	32	0.603888	2.02531	Low	0.644524	0.0339745
Mac5	0.361582	0.0695225	0.17648	Granuloma24	1	0.0323625	2.51983	Low	0.644524	0.0339745
Mac5	0.361582	0.0695225	0.17648	Granuloma25	7	0.29724	2.35411	Low	0.644524	0.0339745
Mac5	0.361582	0.0695225	0.17648	Granuloma26	0	0	2.32428	Low	0.644524	0.0339745
Mac5	0.361582	0.0695225	0.17648	Granuloma27	0	0	2.17898	Low	0.644524	0.0339745
Mac5	0.361582	0.0695225	0.17648	Granuloma28	0	0	2.78958	Low	0.644524	0.0339745
Mac5	0.361582	0.0695225	0.17648	Granuloma3	16	0.741771	1.78533	Low	0.644524	0.0339745
Mac5	0.361582	0.0695225	0.17648	Granuloma4	240	3.97219	1.78533	Low	0.644524	0.0339745
Mac5	0.361582	0.0695225	0.17648	Granuloma5	138	2.33069	4.56349	High	0.644524	0.0339745
Mac5	0.361582	0.0695225	0.17648	Granuloma6	7	0.72314	0	Low	0.644524	0.0339745
Mac5	0.361582	0.0695225	0.17648	Granuloma7	194	4.54972	3.90042	High	0.644524	0.0339745
Mac5	0.361582	0.0695225	0.17648	Granuloma8	27	1.56069	0	Low	0.644524	0.0339745
Mac5	0.361582	0.0695225	0.17648	Granuloma9	69	1.04261	4.26954	High	0.644524	0.0339745
Mac3	-0.0116339	0.955019	0.984863	Granuloma1	14	0.175879	4.03346	High	-0.314321	0.238418
Mac3	-0.0116339	0.955019	0.984863	Granuloma10	485	7.45466	4.21751	High	-0.314321	0.238418
Mac3	-0.0116339	0.955019	0.984863	Granuloma11	379	7.20806	3.51865	High	-0.314321	0.238418
Mac3	-0.0116339	0.955019	0.984863	Granuloma12	423	5.91774	3.58444	High	-0.314321	0.238418
Mac3	-0.0116339	0.955019	0.984863	Granuloma13	413	4.81408	3.15866	Low	-0.314321	0.238418
Mac3	-0.0116339	0.955019	0.984863	Granuloma14	576	9.68556	3.62335	High	-0.314321	0.238418
Mac3	-0.0116339	0.955019	0.984863	Granuloma15	128	2.90843	3.09026	Low	-0.314321	0.238418
Mac3	-0.0116339	0.955019	0.984863	Granuloma17	305	7.48283	3.34064	High	-0.314321	0.238418
Mac3	-0.0116339	0.955019	0.984863	Granuloma18	2	0.133422	3.49845	High	-0.314321	0.238418
Mac3	-0.0116339	0.955019	0.984863	Granuloma19	224	3.19134	0	Low	-0.314321	0.238418
Mac3	-0.0116339	0.955019	0.984863	Granuloma2	156	7.36892	3.65906	High	-0.314321	0.238418
Mac3	-0.0116339	0.955019	0.984863	Granuloma20	4	0.14477	4.29669	High	-0.314321	0.238418
Mac3	-0.0116339	0.955019	0.984863	Granuloma21	5	0.617284	3.40157	High	-0.314321	0.238418
Mac3	-0.0116339	0.955019	0.984863	Granuloma22	110	2.07586	2.02531	Low	-0.314321	0.238418
Mac3	-0.0116339	0.955019	0.984863	Granuloma24	95	3.07443	2.51983	Low	-0.314321	0.238418
Mac3	-0.0116339	0.955019	0.984863	Granuloma25	38	1.61359	2.35411	Low	-0.314321	0.238418
Mac3	-0.0116339	0.955019	0.984863	Granuloma26	3	0.560748	2.32428	Low	-0.314321	0.238418
Mac3	-0.0116339	0.955019	0.984863	Granuloma27	13	0.711939	2.17898	Low	-0.314321	0.238418
Mac3	-0.0116339	0.955019	0.984863	Granuloma28	22	1.90972	2.78958	Low	-0.314321	0.238418
Mac3	-0.0116339	0.955019	0.984863	Granuloma3	172	7.97404	1.78533	Low	-0.314321	0.238418
Mac3	-0.0116339	0.955019	0.984863	Granuloma4	305	5.048	1.78533	Low	-0.314321	0.238418
Mac3	-0.0116339	0.955019	0.984863	Granuloma5	493	8.3263	4.56349	High	-0.314321	0.238418
Mac3	-0.0116339	0.955019	0.984863	Granuloma6	36	3.71901	0	Low	-0.314321	0.238418
Mac3	-0.0116339	0.955019	0.984863	Granuloma7	203	4.76079	3.90042	High	-0.314321	0.238418
Mac3	-0.0116339	0.955019	0.984863	Granuloma8	132	7.63006	0	Low	-0.314321	0.238418
Mac3	-0.0116339	0.955019	0.984863	Granuloma9	70	1.05772	4.26954	High	-0.314321	0.238418
Mac1	-0.0728828	0.72347	0.826102	Granuloma1	44	0.552764	4.03346	High	-0.179797	0.433542
Mac1	-0.0728828	0.72347	0.826102	Granuloma10	384	5.90224	4.21751	High	-0.179797	0.433542
Mac1	-0.0728828	0.72347	0.826102	Granuloma11	191	3.63256	3.51865	High	-0.179797	0.433542
Mac1	-0.0728828	0.72347	0.826102	Granuloma12	729	10.1987	3.58444	High	-0.179797	0.433542
Mac1	-0.0728828	0.72347	0.826102	Granuloma13	1261	14.6987	3.15866	Low	-0.179797	0.433542
Mac1	-0.0728828	0.72347	0.826102	Granuloma14	904	15.2009	3.62335	High	-0.179797	0.433542
Mac1	-0.0728828	0.72347	0.826102	Granuloma15	255	5.79414	3.09026	Low	-0.179797	0.433542
Mac1	-0.0728828	0.72347	0.826102	Granuloma17	321	7.87537	3.34064	High	-0.179797	0.433542
Mac1	-0.0728828	0.72347	0.826102	Granuloma18	50	3.33556	3.49845	High	-0.179797	0.433542
Mac1	-0.0728828	0.72347	0.826102	Granuloma19	132	1.88061	0	Low	-0.179797	0.433542
Mac1	-0.0728828	0.72347	0.826102	Granuloma2	206	9.73075	3.65906	High	-0.179797	0.433542
Mac1	-0.0728828	0.72347	0.826102	Granuloma20	96	3.47448	4.29669	High	-0.179797	0.433542
Mac1	-0.0728828	0.72347	0.826102	Granuloma21	26	3.20988	3.40157	High	-0.179797	0.433542
Mac1	-0.0728828	0.72347	0.826102	Granuloma22	109	2.05699	2.02531	Low	-0.179797	0.433542
Mac1	-0.0728828	0.72347	0.826102	Granuloma24	128	4.14239	2.51983	Low	-0.179797	0.433542
Mac1	-0.0728828	0.72347	0.826102	Granuloma25	69	2.92994	2.35411	Low	-0.179797	0.433542
Mac1	-0.0728828	0.72347	0.826102	Granuloma26	1	0.186916	2.32428	Low	-0.179797	0.433542
Mac1	-0.0728828	0.72347	0.826102	Granuloma27	67	3.66922	2.17898	Low	-0.179797	0.433542
Mac1	-0.0728828	0.72347	0.826102	Granuloma28	48	4.16667	2.78958	Low	-0.179797	0.433542
Mac1	-0.0728828	0.72347	0.826102	Granuloma3	181	8.39128	1.78533	Low	-0.179797	0.433542
Mac1	-0.0728828	0.72347	0.826102	Granuloma4	1143	18.9176	1.78533	Low	-0.179797	0.433542
Mac1	-0.0728828	0.72347	0.826102	Granuloma5	451	7.61696	4.56349	High	-0.179797	0.433542
Mac1	-0.0728828	0.72347	0.826102	Granuloma6	83	8.57438	0	Low	-0.179797	0.433542
Mac1	-0.0728828	0.72347	0.826102	Granuloma7	537	12.5938	3.90042	High	-0.179797	0.433542
Mac1	-0.0728828	0.72347	0.826102	Granuloma8	290	16.763	0	Low	-0.179797	0.433542
Mac1	-0.0728828	0.72347	0.826102	Granuloma9	102	1.54125	4.26954	High	-0.179797	0.433542
B	0.242943	0.231749	0.373849	Granuloma1	73	0.917085	4.03346	High	-0.0222317	0.92401
B	0.242943	0.231749	0.373849	Granuloma10	953	14.648	4.21751	High	-0.0222317	0.92401
B	0.242943	0.231749	0.373849	Granuloma11	405	7.70255	3.51865	High	-0.0222317	0.92401
B	0.242943	0.231749	0.373849	Granuloma12	623	8.71572	3.58444	High	-0.0222317	0.92401
B	0.242943	0.231749	0.373849	Granuloma13	1548	18.0441	3.15866	Low	-0.0222317	0.92401
B	0.242943	0.231749	0.373849	Granuloma14	679	11.4175	3.62335	High	-0.0222317	0.92401
B	0.242943	0.231749	0.373849	Granuloma15	1005	22.8357	3.09026	Low	-0.0222317	0.92401
B	0.242943	0.231749	0.373849	Granuloma17	282	6.91855	3.34064	High	-0.0222317	0.92401
B	0.242943	0.231749	0.373849	Granuloma18	18	1.2008	3.49845	High	-0.0222317	0.92401
B	0.242943	0.231749	0.373849	Granuloma19	1539	21.9262	0	Low	-0.0222317	0.92401
B	0.242943	0.231749	0.373849	Granuloma2	110	5.19603	3.65906	High	-0.0222317	0.92401
B	0.242943	0.231749	0.373849	Granuloma20	61	2.20775	4.29669	High	-0.0222317	0.92401
B	0.242943	0.231749	0.373849	Granuloma21	31	3.82716	3.40157	High	-0.0222317	0.92401
B	0.242943	0.231749	0.373849	Granuloma22	275	5.18966	2.02531	Low	-0.0222317	0.92401
B	0.242943	0.231749	0.373849	Granuloma24	108	3.49515	2.51983	Low	-0.0222317	0.92401
B	0.242943	0.231749	0.373849	Granuloma25	73	3.09979	2.35411	Low	-0.0222317	0.92401
B	0.242943	0.231749	0.373849	Granuloma26	13	2.42991	2.32428	Low	-0.0222317	0.92401
B	0.242943	0.231749	0.373849	Granuloma27	71	3.88828	2.17898	Low	-0.0222317	0.92401
B	0.242943	0.231749	0.373849	Granuloma28	13	1.12847	2.78958	Low	-0.0222317	0.92401
B	0.242943	0.231749	0.373849	Granuloma3	43	1.99351	1.78533	Low	-0.0222317	0.92401
B	0.242943	0.231749	0.373849	Granuloma4	62	1.02615	1.78533	Low	-0.0222317	0.92401
B	0.242943	0.231749	0.373849	Granuloma5	512	8.64719	4.56349	High	-0.0222317	0.92401
B	0.242943	0.231749	0.373849	Granuloma6	9	0.929752	0	Low	-0.0222317	0.92401
B	0.242943	0.231749	0.373849	Granuloma7	168	3.93996	3.90042	High	-0.0222317	0.92401
B	0.242943	0.231749	0.373849	Granuloma8	74	4.27746	0	Low	-0.0222317	0.92401
B	0.242943	0.231749	0.373849	Granuloma9	665	10.0484	4.26954	High	-0.0222317	0.92401
Endo	0.595381	0.00133308	0.0109979	Granuloma1	368	4.62312	4.03346	High	0.342232	0.278435
Endo	0.595381	0.00133308	0.0109979	Granuloma10	224	3.44298	4.21751	High	0.342232	0.278435
Endo	0.595381	0.00133308	0.0109979	Granuloma11	85	1.61658	3.51865	High	0.342232	0.278435
Endo	0.595381	0.00133308	0.0109979	Granuloma12	19	0.265809	3.58444	High	0.342232	0.278435
Endo	0.595381	0.00133308	0.0109979	Granuloma13	78	0.909197	3.15866	Low	0.342232	0.278435
Endo	0.595381	0.00133308	0.0109979	Granuloma14	74	1.24432	3.62335	High	0.342232	0.278435
Endo	0.595381	0.00133308	0.0109979	Granuloma15	54	1.22699	3.09026	Low	0.342232	0.278435
Endo	0.595381	0.00133308	0.0109979	Granuloma17	27	0.662414	3.34064	High	0.342232	0.278435
Endo	0.595381	0.00133308	0.0109979	Granuloma18	4	0.266845	3.49845	High	0.342232	0.278435
Endo	0.595381	0.00133308	0.0109979	Granuloma19	58	0.826329	0	Low	0.342232	0.278435
Endo	0.595381	0.00133308	0.0109979	Granuloma2	80	3.77893	3.65906	High	0.342232	0.278435
Endo	0.595381	0.00133308	0.0109979	Granuloma20	39	1.41151	4.29669	High	0.342232	0.278435
Endo	0.595381	0.00133308	0.0109979	Granuloma21	13	1.60494	3.40157	High	0.342232	0.278435
Endo	0.595381	0.00133308	0.0109979	Granuloma22	86	1.62295	2.02531	Low	0.342232	0.278435
Endo	0.595381	0.00133308	0.0109979	Granuloma24	3	0.0970874	2.51983	Low	0.342232	0.278435
Endo	0.595381	0.00133308	0.0109979	Granuloma25	8	0.339703	2.35411	Low	0.342232	0.278435
Endo	0.595381	0.00133308	0.0109979	Granuloma26	0	0	2.32428	Low	0.342232	0.278435
Endo	0.595381	0.00133308	0.0109979	Granuloma27	14	0.766703	2.17898	Low	0.342232	0.278435
Endo	0.595381	0.00133308	0.0109979	Granuloma28	16	1.38889	2.78958	Low	0.342232	0.278435
Endo	0.595381	0.00133308	0.0109979	Granuloma3	7	0.324525	1.78533	Low	0.342232	0.278435
Endo	0.595381	0.00133308	0.0109979	Granuloma4	43	0.711685	1.78533	Low	0.342232	0.278435
Endo	0.595381	0.00133308	0.0109979	Granuloma5	107	1.80713	4.56349	High	0.342232	0.278435
Endo	0.595381	0.00133308	0.0109979	Granuloma6	5	0.516529	0	Low	0.342232	0.278435
Endo	0.595381	0.00133308	0.0109979	Granuloma7	40	0.938086	3.90042	High	0.342232	0.278435
Endo	0.595381	0.00133308	0.0109979	Granuloma8	10	0.578035	0	Low	0.342232	0.278435
Endo	0.595381	0.00133308	0.0109979	Granuloma9	246	3.71714	4.26954	High	0.342232	0.278435
TSRRM2	-0.517708	0.00675197	0.0371359	Granuloma1	1	0.0125628	4.03346	High	-0.458469	0.166959
TSRRM2	-0.517708	0.00675197	0.0371359	Granuloma10	28	0.430372	4.21751	High	-0.458469	0.166959
TSRRM2	-0.517708	0.00675197	0.0371359	Granuloma11	110	2.09205	3.51865	High	-0.458469	0.166959
TSRRM2	-0.517708	0.00675197	0.0371359	Granuloma12	40	0.559597	3.58444	High	-0.458469	0.166959
TSRRM2	-0.517708	0.00675197	0.0371359	Granuloma13	56	0.652757	3.15866	Low	-0.458469	0.166959
TSRRM2	-0.517708	0.00675197	0.0371359	Granuloma14	14	0.235413	3.62335	High	-0.458469	0.166959
TSRRM2	-0.517708	0.00675197	0.0371359	Granuloma15	33	0.74983	3.09026	Low	-0.458469	0.166959
TSRRM2	-0.517708	0.00675197	0.0371359	Granuloma17	19	0.466143	3.34064	High	-0.458469	0.166959
TSRRM2	-0.517708	0.00675197	0.0371359	Granuloma18	27	1.8012	3.49845	High	-0.458469	0.166959
TSRRM2	-0.517708	0.00675197	0.0371359	Granuloma19	43	0.612623	0	Low	-0.458469	0.166959
TSRRM2	-0.517708	0.00675197	0.0371359	Granuloma2	2	0.0944733	3.65906	High	-0.458469	0.166959
TSRRM2	-0.517708	0.00675197	0.0371359	Granuloma20	13	0.470503	4.29669	High	-0.458469	0.166959
TSRRM2	-0.517708	0.00675197	0.0371359	Granuloma21	12	1.48148	3.40157	High	-0.458469	0.166959
TSRRM2	-0.517708	0.00675197	0.0371359	Granuloma22	33	0.622759	2.02531	Low	-0.458469	0.166959
TSRRM2	-0.517708	0.00675197	0.0371359	Granuloma24	11	0.355987	2.51983	Low	-0.458469	0.166959
TSRRM2	-0.517708	0.00675197	0.0371359	Granuloma25	49	2.08068	2.35411	Low	-0.458469	0.166959
TSRRM2	-0.517708	0.00675197	0.0371359	Granuloma26	13	2.42991	2.32428	Low	-0.458469	0.166959
TSRRM2	-0.517708	0.00675197	0.0371359	Granuloma27	22	1.20482	2.17898	Low	-0.458469	0.166959
TSRRM2	-0.517708	0.00675197	0.0371359	Granuloma28	1	0.0868056	2.78958	Low	-0.458469	0.166959
TSRRM2	-0.517708	0.00675197	0.0371359	Granuloma3	22	1.01994	1.78533	Low	-0.458469	0.166959
TSRRM2	-0.517708	0.00675197	0.0371359	Granuloma4	23	0.380669	1.78533	Low	-0.458469	0.166959
TSRRM2	-0.517708	0.00675197	0.0371359	Granuloma5	20	0.337781	4.56349	High	-0.458469	0.166959
TSRRM2	-0.517708	0.00675197	0.0371359	Granuloma6	8	0.826446	0	Low	-0.458469	0.166959
TSRRM2	-0.517708	0.00675197	0.0371359	Granuloma7	1	0.0234522	3.90042	High	-0.458469	0.166959
TSRRM2	-0.517708	0.00675197	0.0371359	Granuloma8	27	1.56069	0	Low	-0.458469	0.166959
TSRRM2	-0.517708	0.00675197	0.0371359	Granuloma9	3	0.0453309	4.26954	High	-0.458469	0.166959
Mast	0.548161	0.00374149	0.0246938	Granuloma1	997	12.5251	4.03346	High	0.891079	0.000795024
Mast	0.548161	0.00374149	0.0246938	Granuloma10	747	11.4817	4.21751	High	0.891079	0.000795024
Mast	0.548161	0.00374149	0.0246938	Granuloma11	488	9.2811	3.51865	High	0.891079	0.000795024
Mast	0.548161	0.00374149	0.0246938	Granuloma12	657	9.19138	3.58444	High	0.891079	0.000795024
Mast	0.548161	0.00374149	0.0246938	Granuloma13	540	6.29444	3.15866	Low	0.891079	0.000795024
Mast	0.548161	0.00374149	0.0246938	Granuloma14	599	10.0723	3.62335	High	0.891079	0.000795024
Mast	0.548161	0.00374149	0.0246938	Granuloma15	229	5.20336	3.09026	Low	0.891079	0.000795024
Mast	0.548161	0.00374149	0.0246938	Granuloma17	305	7.48283	3.34064	High	0.891079	0.000795024
Mast	0.548161	0.00374149	0.0246938	Granuloma18	19	1.26751	3.49845	High	0.891079	0.000795024
Mast	0.548161	0.00374149	0.0246938	Granuloma19	106	1.51019	0	Low	0.891079	0.000795024
Mast	0.548161	0.00374149	0.0246938	Granuloma2	194	9.16391	3.65906	High	0.891079	0.000795024
Mast	0.548161	0.00374149	0.0246938	Granuloma20	35	1.26674	4.29669	High	0.891079	0.000795024
Mast	0.548161	0.00374149	0.0246938	Granuloma21	3	0.37037	3.40157	High	0.891079	0.000795024
Mast	0.548161	0.00374149	0.0246938	Granuloma22	28	0.528402	2.02531	Low	0.891079	0.000795024
Mast	0.548161	0.00374149	0.0246938	Granuloma24	0	0	2.51983	Low	0.891079	0.000795024
Mast	0.548161	0.00374149	0.0246938	Granuloma25	3	0.127389	2.35411	Low	0.891079	0.000795024
Mast	0.548161	0.00374149	0.0246938	Granuloma26	2	0.373832	2.32428	Low	0.891079	0.000795024
Mast	0.548161	0.00374149	0.0246938	Granuloma27	2	0.109529	2.17898	Low	0.891079	0.000795024
Mast	0.548161	0.00374149	0.0246938	Granuloma28	4	0.347222	2.78958	Low	0.891079	0.000795024
Mast	0.548161	0.00374149	0.0246938	Granuloma3	183	8.48401	1.78533	Low	0.891079	0.000795024
Mast	0.548161	0.00374149	0.0246938	Granuloma4	410	6.78583	1.78533	Low	0.891079	0.000795024
Mast	0.548161	0.00374149	0.0246938	Granuloma5	589	9.94764	4.56349	High	0.891079	0.000795024
Mast	0.548161	0.00374149	0.0246938	Granuloma6	36	3.71901	0	Low	0.891079	0.000795024
Mast	0.548161	0.00374149	0.0246938	Granuloma7	318	7.45779	3.90042	High	0.891079	0.000795024
Mast	0.548161	0.00374149	0.0246938	Granuloma8	50	2.89017	0	Low	0.891079	0.000795024
Mast	0.548161	0.00374149	0.0246938	Granuloma9	603	9.11151	4.26954	High	0.891079	0.000795024
TCytotoxic6	-0.308693	0.124939	0.242528	Granuloma1	0	0	4.03346	High	-0.25266	0.467173
TCytotoxic6	-0.308693	0.124939	0.242528	Granuloma10	11	0.169075	4.21751	High	-0.25266	0.467173
TCytotoxic6	-0.308693	0.124939	0.242528	Granuloma11	19	0.361354	3.51865	High	-0.25266	0.467173
TCytotoxic6	-0.308693	0.124939	0.242528	Granuloma12	34	0.475658	3.58444	High	-0.25266	0.467173
TCytotoxic6	-0.308693	0.124939	0.242528	Granuloma13	46	0.536193	3.15866	Low	-0.25266	0.467173
TCytotoxic6	-0.308693	0.124939	0.242528	Granuloma14	5	0.084076	3.62335	High	-0.25266	0.467173
TCytotoxic6	-0.308693	0.124939	0.242528	Granuloma15	7	0.159055	3.09026	Low	-0.25266	0.467173
TCytotoxic6	-0.308693	0.124939	0.242528	Granuloma17	19	0.466143	3.34064	High	-0.25266	0.467173
TCytotoxic6	-0.308693	0.124939	0.242528	Granuloma18	10	0.667111	3.49845	High	-0.25266	0.467173
TCytotoxic6	-0.308693	0.124939	0.242528	Granuloma19	18	0.256447	0	Low	-0.25266	0.467173
TCytotoxic6	-0.308693	0.124939	0.242528	Granuloma2	0	0	3.65906	High	-0.25266	0.467173
TCytotoxic6	-0.308693	0.124939	0.242528	Granuloma20	20	0.723851	4.29669	High	-0.25266	0.467173
TCytotoxic6	-0.308693	0.124939	0.242528	Granuloma21	13	1.60494	3.40157	High	-0.25266	0.467173
TCytotoxic6	-0.308693	0.124939	0.242528	Granuloma22	17	0.320815	2.02531	Low	-0.25266	0.467173
TCytotoxic6	-0.308693	0.124939	0.242528	Granuloma24	5	0.161812	2.51983	Low	-0.25266	0.467173
TCytotoxic6	-0.308693	0.124939	0.242528	Granuloma25	10	0.424628	2.35411	Low	-0.25266	0.467173
TCytotoxic6	-0.308693	0.124939	0.242528	Granuloma26	3	0.560748	2.32428	Low	-0.25266	0.467173
TCytotoxic6	-0.308693	0.124939	0.242528	Granuloma27	7	0.383352	2.17898	Low	-0.25266	0.467173
TCytotoxic6	-0.308693	0.124939	0.242528	Granuloma28	6	0.520833	2.78958	Low	-0.25266	0.467173
TCytotoxic6	-0.308693	0.124939	0.242528	Granuloma3	9	0.417246	1.78533	Low	-0.25266	0.467173
TCytotoxic6	-0.308693	0.124939	0.242528	Granuloma4	14	0.231711	1.78533	Low	-0.25266	0.467173
TCytotoxic6	-0.308693	0.124939	0.242528	Granuloma5	3	0.0506671	4.56349	High	-0.25266	0.467173
TCytotoxic6	-0.308693	0.124939	0.242528	Granuloma6	6	0.619835	0	Low	-0.25266	0.467173
TCytotoxic6	-0.308693	0.124939	0.242528	Granuloma7	2	0.0469043	3.90042	High	-0.25266	0.467173
TCytotoxic6	-0.308693	0.124939	0.242528	Granuloma8	3	0.17341	0	Low	-0.25266	0.467173
TCytotoxic6	-0.308693	0.124939	0.242528	Granuloma9	6	0.0906618	4.26954	High	-0.25266	0.467173
TCytotoxic3	0.103354	0.615362	0.781037	Granuloma1	2	0.0251256	4.03346	High	-0.0765743	0.823657
TCytotoxic3	0.103354	0.615362	0.781037	Granuloma10	40	0.614817	4.21751	High	-0.0765743	0.823657
TCytotoxic3	0.103354	0.615362	0.781037	Granuloma11	39	0.741727	3.51865	High	-0.0765743	0.823657
TCytotoxic3	0.103354	0.615362	0.781037	Granuloma12	38	0.531617	3.58444	High	-0.0765743	0.823657
TCytotoxic3	0.103354	0.615362	0.781037	Granuloma13	39	0.454598	3.15866	Low	-0.0765743	0.823657
TCytotoxic3	0.103354	0.615362	0.781037	Granuloma14	32	0.538086	3.62335	High	-0.0765743	0.823657
TCytotoxic3	0.103354	0.615362	0.781037	Granuloma15	26	0.590775	3.09026	Low	-0.0765743	0.823657
TCytotoxic3	0.103354	0.615362	0.781037	Granuloma17	27	0.662414	3.34064	High	-0.0765743	0.823657
TCytotoxic3	0.103354	0.615362	0.781037	Granuloma18	16	1.06738	3.49845	High	-0.0765743	0.823657
TCytotoxic3	0.103354	0.615362	0.781037	Granuloma19	28	0.398917	0	Low	-0.0765743	0.823657
TCytotoxic3	0.103354	0.615362	0.781037	Granuloma2	5	0.236183	3.65906	High	-0.0765743	0.823657
TCytotoxic3	0.103354	0.615362	0.781037	Granuloma20	25	0.904814	4.29669	High	-0.0765743	0.823657
TCytotoxic3	0.103354	0.615362	0.781037	Granuloma21	8	0.987654	3.40157	High	-0.0765743	0.823657
TCytotoxic3	0.103354	0.615362	0.781037	Granuloma22	38	0.717116	2.02531	Low	-0.0765743	0.823657
TCytotoxic3	0.103354	0.615362	0.781037	Granuloma24	7	0.226537	2.51983	Low	-0.0765743	0.823657
TCytotoxic3	0.103354	0.615362	0.781037	Granuloma25	14	0.59448	2.35411	Low	-0.0765743	0.823657
TCytotoxic3	0.103354	0.615362	0.781037	Granuloma26	3	0.560748	2.32428	Low	-0.0765743	0.823657
TCytotoxic3	0.103354	0.615362	0.781037	Granuloma27	5	0.273823	2.17898	Low	-0.0765743	0.823657
TCytotoxic3	0.103354	0.615362	0.781037	Granuloma28	5	0.434028	2.78958	Low	-0.0765743	0.823657
TCytotoxic3	0.103354	0.615362	0.781037	Granuloma3	4	0.185443	1.78533	Low	-0.0765743	0.823657
TCytotoxic3	0.103354	0.615362	0.781037	Granuloma4	5	0.0827541	1.78533	Low	-0.0765743	0.823657
TCytotoxic3	0.103354	0.615362	0.781037	Granuloma5	5	0.0844452	4.56349	High	-0.0765743	0.823657
TCytotoxic3	0.103354	0.615362	0.781037	Granuloma6	0	0	0	Low	-0.0765743	0.823657
TCytotoxic3	0.103354	0.615362	0.781037	Granuloma7	0	0	3.90042	High	-0.0765743	0.823657
TCytotoxic3	0.103354	0.615362	0.781037	Granuloma8	8	0.462428	0	Low	-0.0765743	0.823657
TCytotoxic3	0.103354	0.615362	0.781037	Granuloma9	14	0.211544	4.26954	High	-0.0765743	0.823657
Mac7	-0.113259	0.581712	0.767859	Granuloma1	50	0.628141	4.03346	High	-0.328525	0.316435
Mac7	-0.113259	0.581712	0.767859	Granuloma10	34	0.522595	4.21751	High	-0.328525	0.316435
Mac7	-0.113259	0.581712	0.767859	Granuloma11	29	0.551541	3.51865	High	-0.328525	0.316435
Mac7	-0.113259	0.581712	0.767859	Granuloma12	219	3.06379	3.58444	High	-0.328525	0.316435
Mac7	-0.113259	0.581712	0.767859	Granuloma13	36	0.419629	3.15866	Low	-0.328525	0.316435
Mac7	-0.113259	0.581712	0.767859	Granuloma14	1	0.0168152	3.62335	High	-0.328525	0.316435
Mac7	-0.113259	0.581712	0.767859	Granuloma15	69	1.56783	3.09026	Low	-0.328525	0.316435
Mac7	-0.113259	0.581712	0.767859	Granuloma17	57	1.39843	3.34064	High	-0.328525	0.316435
Mac7	-0.113259	0.581712	0.767859	Granuloma18	8	0.533689	3.49845	High	-0.328525	0.316435
Mac7	-0.113259	0.581712	0.767859	Granuloma19	10	0.14247	0	Low	-0.328525	0.316435
Mac7	-0.113259	0.581712	0.767859	Granuloma2	11	0.519603	3.65906	High	-0.328525	0.316435
Mac7	-0.113259	0.581712	0.767859	Granuloma20	5	0.180963	4.29669	High	-0.328525	0.316435
Mac7	-0.113259	0.581712	0.767859	Granuloma21	6	0.740741	3.40157	High	-0.328525	0.316435
Mac7	-0.113259	0.581712	0.767859	Granuloma22	21	0.396301	2.02531	Low	-0.328525	0.316435
Mac7	-0.113259	0.581712	0.767859	Granuloma24	60	1.94175	2.51983	Low	-0.328525	0.316435
Mac7	-0.113259	0.581712	0.767859	Granuloma25	43	1.8259	2.35411	Low	-0.328525	0.316435
Mac7	-0.113259	0.581712	0.767859	Granuloma26	2	0.373832	2.32428	Low	-0.328525	0.316435
Mac7	-0.113259	0.581712	0.767859	Granuloma27	31	1.6977	2.17898	Low	-0.328525	0.316435
Mac7	-0.113259	0.581712	0.767859	Granuloma28	20	1.73611	2.78958	Low	-0.328525	0.316435
Mac7	-0.113259	0.581712	0.767859	Granuloma3	32	1.48354	1.78533	Low	-0.328525	0.316435
Mac7	-0.113259	0.581712	0.767859	Granuloma4	17	0.281364	1.78533	Low	-0.328525	0.316435
Mac7	-0.113259	0.581712	0.767859	Granuloma5	13	0.219558	4.56349	High	-0.328525	0.316435
Mac7	-0.113259	0.581712	0.767859	Granuloma6	2	0.206612	0	Low	-0.328525	0.316435
Mac7	-0.113259	0.581712	0.767859	Granuloma7	24	0.562852	3.90042	High	-0.328525	0.316435
Mac7	-0.113259	0.581712	0.767859	Granuloma8	21	1.21387	0	Low	-0.328525	0.316435
Mac7	-0.113259	0.581712	0.767859	Granuloma9	31	0.468419	4.26954	High	-0.328525	0.316435
pDC	0.0947819	0.645111	0.788469	Granuloma1	67	0.841709	4.03346	High	-0.191841	0.534769
pDC	0.0947819	0.645111	0.788469	Granuloma10	83	1.27575	4.21751	High	-0.191841	0.534769
pDC	0.0947819	0.645111	0.788469	Granuloma11	41	0.779764	3.51865	High	-0.191841	0.534769
pDC	0.0947819	0.645111	0.788469	Granuloma12	105	1.46894	3.58444	High	-0.191841	0.534769
pDC	0.0947819	0.645111	0.788469	Granuloma13	110	1.2822	3.15866	Low	-0.191841	0.534769
pDC	0.0947819	0.645111	0.788469	Granuloma14	65	1.09299	3.62335	High	-0.191841	0.534769
pDC	0.0947819	0.645111	0.788469	Granuloma15	63	1.43149	3.09026	Low	-0.191841	0.534769
pDC	0.0947819	0.645111	0.788469	Granuloma17	33	0.809617	3.34064	High	-0.191841	0.534769
pDC	0.0947819	0.645111	0.788469	Granuloma18	7	0.466978	3.49845	High	-0.191841	0.534769
pDC	0.0947819	0.645111	0.788469	Granuloma19	65	0.926058	0	Low	-0.191841	0.534769
pDC	0.0947819	0.645111	0.788469	Granuloma2	60	2.8342	3.65906	High	-0.191841	0.534769
pDC	0.0947819	0.645111	0.788469	Granuloma20	9	0.325733	4.29669	High	-0.191841	0.534769
pDC	0.0947819	0.645111	0.788469	Granuloma21	3	0.37037	3.40157	High	-0.191841	0.534769
pDC	0.0947819	0.645111	0.788469	Granuloma22	25	0.471787	2.02531	Low	-0.191841	0.534769
pDC	0.0947819	0.645111	0.788469	Granuloma24	40	1.2945	2.51983	Low	-0.191841	0.534769
pDC	0.0947819	0.645111	0.788469	Granuloma25	46	1.95329	2.35411	Low	-0.191841	0.534769
pDC	0.0947819	0.645111	0.788469	Granuloma26	2	0.373832	2.32428	Low	-0.191841	0.534769
pDC	0.0947819	0.645111	0.788469	Granuloma27	22	1.20482	2.17898	Low	-0.191841	0.534769
pDC	0.0947819	0.645111	0.788469	Granuloma28	8	0.694444	2.78958	Low	-0.191841	0.534769
pDC	0.0947819	0.645111	0.788469	Granuloma3	53	2.45712	1.78533	Low	-0.191841	0.534769
pDC	0.0947819	0.645111	0.788469	Granuloma4	164	2.71433	1.78533	Low	-0.191841	0.534769
pDC	0.0947819	0.645111	0.788469	Granuloma5	102	1.72268	4.56349	High	-0.191841	0.534769
pDC	0.0947819	0.645111	0.788469	Granuloma6	6	0.619835	0	Low	-0.191841	0.534769
pDC	0.0947819	0.645111	0.788469	Granuloma7	96	2.25141	3.90042	High	-0.191841	0.534769
pDC	0.0947819	0.645111	0.788469	Granuloma8	21	1.21387	0	Low	-0.191841	0.534769
pDC	0.0947819	0.645111	0.788469	Granuloma9	170	2.56875	4.26954	High	-0.191841	0.534769
Fibro	0.46783	0.0159486	0.0685051	Granuloma1	2042	25.6533	4.03346	High	0.476646	0.14664
Fibro	0.46783	0.0159486	0.0685051	Granuloma10	34	0.522595	4.21751	High	0.476646	0.14664
Fibro	0.46783	0.0159486	0.0685051	Granuloma11	9	0.171168	3.51865	High	0.476646	0.14664
Fibro	0.46783	0.0159486	0.0685051	Granuloma12	12	0.167879	3.58444	High	0.476646	0.14664
Fibro	0.46783	0.0159486	0.0685051	Granuloma13	3	0.0349691	3.15866	Low	0.476646	0.14664
Fibro	0.46783	0.0159486	0.0685051	Granuloma14	102	1.71515	3.62335	High	0.476646	0.14664
Fibro	0.46783	0.0159486	0.0685051	Granuloma15	4	0.0908884	3.09026	Low	0.476646	0.14664
Fibro	0.46783	0.0159486	0.0685051	Granuloma17	5	0.122669	3.34064	High	0.476646	0.14664
Fibro	0.46783	0.0159486	0.0685051	Granuloma18	3	0.200133	3.49845	High	0.476646	0.14664
Fibro	0.46783	0.0159486	0.0685051	Granuloma19	365	5.20017	0	Low	0.476646	0.14664
Fibro	0.46783	0.0159486	0.0685051	Granuloma2	44	2.07841	3.65906	High	0.476646	0.14664
Fibro	0.46783	0.0159486	0.0685051	Granuloma20	93	3.36591	4.29669	High	0.476646	0.14664
Fibro	0.46783	0.0159486	0.0685051	Granuloma21	2	0.246914	3.40157	High	0.476646	0.14664
Fibro	0.46783	0.0159486	0.0685051	Granuloma22	7	0.1321	2.02531	Low	0.476646	0.14664
Fibro	0.46783	0.0159486	0.0685051	Granuloma24	4	0.12945	2.51983	Low	0.476646	0.14664
Fibro	0.46783	0.0159486	0.0685051	Granuloma25	2	0.0849257	2.35411	Low	0.476646	0.14664
Fibro	0.46783	0.0159486	0.0685051	Granuloma26	0	0	2.32428	Low	0.476646	0.14664
Fibro	0.46783	0.0159486	0.0685051	Granuloma27	0	0	2.17898	Low	0.476646	0.14664
Fibro	0.46783	0.0159486	0.0685051	Granuloma28	24	2.08333	2.78958	Low	0.476646	0.14664
Fibro	0.46783	0.0159486	0.0685051	Granuloma3	24	1.11266	1.78533	Low	0.476646	0.14664
Fibro	0.46783	0.0159486	0.0685051	Granuloma4	60	0.993049	1.78533	Low	0.476646	0.14664
Fibro	0.46783	0.0159486	0.0685051	Granuloma5	166	2.80358	4.56349	High	0.476646	0.14664
Fibro	0.46783	0.0159486	0.0685051	Granuloma6	1	0.103306	0	Low	0.476646	0.14664
Fibro	0.46783	0.0159486	0.0685051	Granuloma7	127	2.97842	3.90042	High	0.476646	0.14664
Fibro	0.46783	0.0159486	0.0685051	Granuloma8	5	0.289017	0	Low	0.476646	0.14664
Fibro	0.46783	0.0159486	0.0685051	Granuloma9	403	6.08945	4.26954	High	0.476646	0.14664
Plasma	0.739094	1.61187e-05	0.000265958	Granuloma1	515	6.46985	4.03346	High	0.975371	0.00106792
Plasma	0.739094	1.61187e-05	0.000265958	Granuloma10	200	3.07409	4.21751	High	0.975371	0.00106792
Plasma	0.739094	1.61187e-05	0.000265958	Granuloma11	36	0.684671	3.51865	High	0.975371	0.00106792
Plasma	0.739094	1.61187e-05	0.000265958	Granuloma12	206	2.88193	3.58444	High	0.975371	0.00106792
Plasma	0.739094	1.61187e-05	0.000265958	Granuloma13	185	2.15643	3.15866	Low	0.975371	0.00106792
Plasma	0.739094	1.61187e-05	0.000265958	Granuloma14	278	4.67463	3.62335	High	0.975371	0.00106792
Plasma	0.739094	1.61187e-05	0.000265958	Granuloma15	21	0.477164	3.09026	Low	0.975371	0.00106792
Plasma	0.739094	1.61187e-05	0.000265958	Granuloma17	168	4.12169	3.34064	High	0.975371	0.00106792
Plasma	0.739094	1.61187e-05	0.000265958	Granuloma18	6	0.400267	3.49845	High	0.975371	0.00106792
Plasma	0.739094	1.61187e-05	0.000265958	Granuloma19	70	0.997293	0	Low	0.975371	0.00106792
Plasma	0.739094	1.61187e-05	0.000265958	Granuloma2	84	3.96788	3.65906	High	0.975371	0.00106792
Plasma	0.739094	1.61187e-05	0.000265958	Granuloma20	305	11.0387	4.29669	High	0.975371	0.00106792
Plasma	0.739094	1.61187e-05	0.000265958	Granuloma21	3	0.37037	3.40157	High	0.975371	0.00106792
Plasma	0.739094	1.61187e-05	0.000265958	Granuloma22	32	0.603888	2.02531	Low	0.975371	0.00106792
Plasma	0.739094	1.61187e-05	0.000265958	Granuloma24	27	0.873786	2.51983	Low	0.975371	0.00106792
Plasma	0.739094	1.61187e-05	0.000265958	Granuloma25	12	0.509554	2.35411	Low	0.975371	0.00106792
Plasma	0.739094	1.61187e-05	0.000265958	Granuloma26	1	0.186916	2.32428	Low	0.975371	0.00106792
Plasma	0.739094	1.61187e-05	0.000265958	Granuloma27	3	0.164294	2.17898	Low	0.975371	0.00106792
Plasma	0.739094	1.61187e-05	0.000265958	Granuloma28	5	0.434028	2.78958	Low	0.975371	0.00106792
Plasma	0.739094	1.61187e-05	0.000265958	Granuloma3	2	0.0927214	1.78533	Low	0.975371	0.00106792
Plasma	0.739094	1.61187e-05	0.000265958	Granuloma4	41	0.678583	1.78533	Low	0.975371	0.00106792
Plasma	0.739094	1.61187e-05	0.000265958	Granuloma5	643	10.8597	4.56349	High	0.975371	0.00106792
Plasma	0.739094	1.61187e-05	0.000265958	Granuloma6	0	0	0	Low	0.975371	0.00106792
Plasma	0.739094	1.61187e-05	0.000265958	Granuloma7	240	5.62852	3.90042	High	0.975371	0.00106792
Plasma	0.739094	1.61187e-05	0.000265958	Granuloma8	24	1.38728	0	Low	0.975371	0.00106792
Plasma	0.739094	1.61187e-05	0.000265958	Granuloma9	915	13.8259	4.26954	High	0.975371	0.00106792
Mac6	-0.019846	0.92334	0.98291	Granuloma1	18	0.226131	4.03346	High	-0.117574	0.718674
Mac6	-0.019846	0.92334	0.98291	Granuloma10	100	1.53704	4.21751	High	-0.117574	0.718674
Mac6	-0.019846	0.92334	0.98291	Granuloma11	149	2.83378	3.51865	High	-0.117574	0.718674
Mac6	-0.019846	0.92334	0.98291	Granuloma12	156	2.18243	3.58444	High	-0.117574	0.718674
Mac6	-0.019846	0.92334	0.98291	Granuloma13	69	0.80429	3.15866	Low	-0.117574	0.718674
Mac6	-0.019846	0.92334	0.98291	Granuloma14	92	1.547	3.62335	High	-0.117574	0.718674
Mac6	-0.019846	0.92334	0.98291	Granuloma15	39	0.886162	3.09026	Low	-0.117574	0.718674
Mac6	-0.019846	0.92334	0.98291	Granuloma17	34	0.834151	3.34064	High	-0.117574	0.718674
Mac6	-0.019846	0.92334	0.98291	Granuloma18	4	0.266845	3.49845	High	-0.117574	0.718674
Mac6	-0.019846	0.92334	0.98291	Granuloma19	52	0.740846	0	Low	-0.117574	0.718674
Mac6	-0.019846	0.92334	0.98291	Granuloma2	17	0.803023	3.65906	High	-0.117574	0.718674
Mac6	-0.019846	0.92334	0.98291	Granuloma20	2	0.0723851	4.29669	High	-0.117574	0.718674
Mac6	-0.019846	0.92334	0.98291	Granuloma21	5	0.617284	3.40157	High	-0.117574	0.718674
Mac6	-0.019846	0.92334	0.98291	Granuloma22	21	0.396301	2.02531	Low	-0.117574	0.718674
Mac6	-0.019846	0.92334	0.98291	Granuloma24	10	0.323625	2.51983	Low	-0.117574	0.718674
Mac6	-0.019846	0.92334	0.98291	Granuloma25	109	4.62845	2.35411	Low	-0.117574	0.718674
Mac6	-0.019846	0.92334	0.98291	Granuloma26	1	0.186916	2.32428	Low	-0.117574	0.718674
Mac6	-0.019846	0.92334	0.98291	Granuloma27	4	0.219058	2.17898	Low	-0.117574	0.718674
Mac6	-0.019846	0.92334	0.98291	Granuloma28	6	0.520833	2.78958	Low	-0.117574	0.718674
Mac6	-0.019846	0.92334	0.98291	Granuloma3	34	1.57626	1.78533	Low	-0.117574	0.718674
Mac6	-0.019846	0.92334	0.98291	Granuloma4	57	0.943396	1.78533	Low	-0.117574	0.718674
Mac6	-0.019846	0.92334	0.98291	Granuloma5	30	0.506671	4.56349	High	-0.117574	0.718674
Mac6	-0.019846	0.92334	0.98291	Granuloma6	2	0.206612	0	Low	-0.117574	0.718674
Mac6	-0.019846	0.92334	0.98291	Granuloma7	8	0.187617	3.90042	High	-0.117574	0.718674
Mac6	-0.019846	0.92334	0.98291	Granuloma8	18	1.04046	0	Low	-0.117574	0.718674
Mac6	-0.019846	0.92334	0.98291	Granuloma9	88	1.32971	4.26954	High	-0.117574	0.718674
TInterferon	-0.00376455	0.985438	0.985438	Granuloma1	2	0.0251256	4.03346	High	-0.353496	0.292727
TInterferon	-0.00376455	0.985438	0.985438	Granuloma10	36	0.553335	4.21751	High	-0.353496	0.292727
TInterferon	-0.00376455	0.985438	0.985438	Granuloma11	52	0.988969	3.51865	High	-0.353496	0.292727
TInterferon	-0.00376455	0.985438	0.985438	Granuloma12	346	4.84051	3.58444	High	-0.353496	0.292727
TInterferon	-0.00376455	0.985438	0.985438	Granuloma13	193	2.24968	3.15866	Low	-0.353496	0.292727
TInterferon	-0.00376455	0.985438	0.985438	Granuloma14	24	0.403565	3.62335	High	-0.353496	0.292727
TInterferon	-0.00376455	0.985438	0.985438	Granuloma15	122	2.7721	3.09026	Low	-0.353496	0.292727
TInterferon	-0.00376455	0.985438	0.985438	Granuloma17	12	0.294406	3.34064	High	-0.353496	0.292727
TInterferon	-0.00376455	0.985438	0.985438	Granuloma18	3	0.200133	3.49845	High	-0.353496	0.292727
TInterferon	-0.00376455	0.985438	0.985438	Granuloma19	0	0	0	Low	-0.353496	0.292727
TInterferon	-0.00376455	0.985438	0.985438	Granuloma2	11	0.519603	3.65906	High	-0.353496	0.292727
TInterferon	-0.00376455	0.985438	0.985438	Granuloma20	1	0.0361925	4.29669	High	-0.353496	0.292727
TInterferon	-0.00376455	0.985438	0.985438	Granuloma21	0	0	3.40157	High	-0.353496	0.292727
TInterferon	-0.00376455	0.985438	0.985438	Granuloma22	10	0.188715	2.02531	Low	-0.353496	0.292727
TInterferon	-0.00376455	0.985438	0.985438	Granuloma24	23	0.744337	2.51983	Low	-0.353496	0.292727
TInterferon	-0.00376455	0.985438	0.985438	Granuloma25	139	5.90234	2.35411	Low	-0.353496	0.292727
TInterferon	-0.00376455	0.985438	0.985438	Granuloma26	2	0.373832	2.32428	Low	-0.353496	0.292727
TInterferon	-0.00376455	0.985438	0.985438	Granuloma27	11	0.60241	2.17898	Low	-0.353496	0.292727
TInterferon	-0.00376455	0.985438	0.985438	Granuloma28	10	0.868056	2.78958	Low	-0.353496	0.292727
TInterferon	-0.00376455	0.985438	0.985438	Granuloma3	2	0.0927214	1.78533	Low	-0.353496	0.292727
TInterferon	-0.00376455	0.985438	0.985438	Granuloma4	25	0.41377	1.78533	Low	-0.353496	0.292727
TInterferon	-0.00376455	0.985438	0.985438	Granuloma5	24	0.405337	4.56349	High	-0.353496	0.292727
TInterferon	-0.00376455	0.985438	0.985438	Granuloma6	1	0.103306	0	Low	-0.353496	0.292727
TInterferon	-0.00376455	0.985438	0.985438	Granuloma7	14	0.32833	3.90042	High	-0.353496	0.292727
TInterferon	-0.00376455	0.985438	0.985438	Granuloma8	24	1.38728	0	Low	-0.353496	0.292727
TInterferon	-0.00376455	0.985438	0.985438	Granuloma9	37	0.559081	4.26954	High	-0.353496	0.292727
cDC	0.277844	0.16935	0.307646	Granuloma1	58	0.728643	4.03346	High	-0.0410352	0.896233
cDC	0.277844	0.16935	0.307646	Granuloma10	95	1.46019	4.21751	High	-0.0410352	0.896233
cDC	0.277844	0.16935	0.307646	Granuloma11	60	1.14112	3.51865	High	-0.0410352	0.896233
cDC	0.277844	0.16935	0.307646	Granuloma12	51	0.713486	3.58444	High	-0.0410352	0.896233
cDC	0.277844	0.16935	0.307646	Granuloma13	156	1.81839	3.15866	Low	-0.0410352	0.896233
cDC	0.277844	0.16935	0.307646	Granuloma14	77	1.29477	3.62335	High	-0.0410352	0.896233
cDC	0.277844	0.16935	0.307646	Granuloma15	47	1.06794	3.09026	Low	-0.0410352	0.896233
cDC	0.277844	0.16935	0.307646	Granuloma17	46	1.12856	3.34064	High	-0.0410352	0.896233
cDC	0.277844	0.16935	0.307646	Granuloma18	5	0.333556	3.49845	High	-0.0410352	0.896233
cDC	0.277844	0.16935	0.307646	Granuloma19	69	0.983046	0	Low	-0.0410352	0.896233
cDC	0.277844	0.16935	0.307646	Granuloma2	30	1.4171	3.65906	High	-0.0410352	0.896233
cDC	0.277844	0.16935	0.307646	Granuloma20	27	0.977199	4.29669	High	-0.0410352	0.896233
cDC	0.277844	0.16935	0.307646	Granuloma21	10	1.23457	3.40157	High	-0.0410352	0.896233
cDC	0.277844	0.16935	0.307646	Granuloma22	55	1.03793	2.02531	Low	-0.0410352	0.896233
cDC	0.277844	0.16935	0.307646	Granuloma24	77	2.49191	2.51983	Low	-0.0410352	0.896233
cDC	0.277844	0.16935	0.307646	Granuloma25	54	2.29299	2.35411	Low	-0.0410352	0.896233
cDC	0.277844	0.16935	0.307646	Granuloma26	0	0	2.32428	Low	-0.0410352	0.896233
cDC	0.277844	0.16935	0.307646	Granuloma27	35	1.91676	2.17898	Low	-0.0410352	0.896233
cDC	0.277844	0.16935	0.307646	Granuloma28	5	0.434028	2.78958	Low	-0.0410352	0.896233
cDC	0.277844	0.16935	0.307646	Granuloma3	18	0.834492	1.78533	Low	-0.0410352	0.896233
cDC	0.277844	0.16935	0.307646	Granuloma4	52	0.860642	1.78533	Low	-0.0410352	0.896233
cDC	0.277844	0.16935	0.307646	Granuloma5	75	1.26668	4.56349	High	-0.0410352	0.896233
cDC	0.277844	0.16935	0.307646	Granuloma6	2	0.206612	0	Low	-0.0410352	0.896233
cDC	0.277844	0.16935	0.307646	Granuloma7	75	1.75891	3.90042	High	-0.0410352	0.896233
cDC	0.277844	0.16935	0.307646	Granuloma8	13	0.751445	0	Low	-0.0410352	0.896233
cDC	0.277844	0.16935	0.307646	Granuloma9	88	1.32971	4.26954	High	-0.0410352	0.896233
Mac4	0.787813	1.77696e-06	5.86398e-05	Granuloma1	2043	25.6658	4.03346	High	0.550816	0.116912
Mac4	0.787813	1.77696e-06	5.86398e-05	Granuloma10	18	0.276668	4.21751	High	0.550816	0.116912
Mac4	0.787813	1.77696e-06	5.86398e-05	Granuloma11	4	0.0760746	3.51865	High	0.550816	0.116912
Mac4	0.787813	1.77696e-06	5.86398e-05	Granuloma12	54	0.755456	3.58444	High	0.550816	0.116912
Mac4	0.787813	1.77696e-06	5.86398e-05	Granuloma13	6	0.0699382	3.15866	Low	0.550816	0.116912
Mac4	0.787813	1.77696e-06	5.86398e-05	Granuloma14	24	0.403565	3.62335	High	0.550816	0.116912
Mac4	0.787813	1.77696e-06	5.86398e-05	Granuloma15	5	0.113611	3.09026	Low	0.550816	0.116912
Mac4	0.787813	1.77696e-06	5.86398e-05	Granuloma17	2	0.0490677	3.34064	High	0.550816	0.116912
Mac4	0.787813	1.77696e-06	5.86398e-05	Granuloma18	0	0	3.49845	High	0.550816	0.116912
Mac4	0.787813	1.77696e-06	5.86398e-05	Granuloma19	5	0.0712352	0	Low	0.550816	0.116912
Mac4	0.787813	1.77696e-06	5.86398e-05	Granuloma2	7	0.330657	3.65906	High	0.550816	0.116912
Mac4	0.787813	1.77696e-06	5.86398e-05	Granuloma20	2	0.0723851	4.29669	High	0.550816	0.116912
Mac4	0.787813	1.77696e-06	5.86398e-05	Granuloma21	2	0.246914	3.40157	High	0.550816	0.116912
Mac4	0.787813	1.77696e-06	5.86398e-05	Granuloma22	0	0	2.02531	Low	0.550816	0.116912
Mac4	0.787813	1.77696e-06	5.86398e-05	Granuloma24	0	0	2.51983	Low	0.550816	0.116912
Mac4	0.787813	1.77696e-06	5.86398e-05	Granuloma25	0	0	2.35411	Low	0.550816	0.116912
Mac4	0.787813	1.77696e-06	5.86398e-05	Granuloma26	0	0	2.32428	Low	0.550816	0.116912
Mac4	0.787813	1.77696e-06	5.86398e-05	Granuloma27	0	0	2.17898	Low	0.550816	0.116912
Mac4	0.787813	1.77696e-06	5.86398e-05	Granuloma28	0	0	2.78958	Low	0.550816	0.116912
Mac4	0.787813	1.77696e-06	5.86398e-05	Granuloma3	0	0	1.78533	Low	0.550816	0.116912
Mac4	0.787813	1.77696e-06	5.86398e-05	Granuloma4	2	0.0331016	1.78533	Low	0.550816	0.116912
Mac4	0.787813	1.77696e-06	5.86398e-05	Granuloma5	59	0.996453	4.56349	High	0.550816	0.116912
Mac4	0.787813	1.77696e-06	5.86398e-05	Granuloma6	0	0	0	Low	0.550816	0.116912
Mac4	0.787813	1.77696e-06	5.86398e-05	Granuloma7	16	0.375235	3.90042	High	0.550816	0.116912
Mac4	0.787813	1.77696e-06	5.86398e-05	Granuloma8	0	0	0	Low	0.550816	0.116912
Mac4	0.787813	1.77696e-06	5.86398e-05	Granuloma9	1265	19.1145	4.26954	High	0.550816	0.116912
Mac8	0.215596	0.290163	0.435245	Granuloma1	83	1.04271	4.03346	High	0.0943976	0.785553
Mac8	0.215596	0.290163	0.435245	Granuloma10	27	0.415002	4.21751	High	0.0943976	0.785553
Mac8	0.215596	0.290163	0.435245	Granuloma11	4	0.0760746	3.51865	High	0.0943976	0.785553
Mac8	0.215596	0.290163	0.435245	Granuloma12	21	0.293788	3.58444	High	0.0943976	0.785553
Mac8	0.215596	0.290163	0.435245	Granuloma13	14	0.163189	3.15866	Low	0.0943976	0.785553
Mac8	0.215596	0.290163	0.435245	Granuloma14	15	0.252228	3.62335	High	0.0943976	0.785553
Mac8	0.215596	0.290163	0.435245	Granuloma15	9	0.204499	3.09026	Low	0.0943976	0.785553
Mac8	0.215596	0.290163	0.435245	Granuloma17	3	0.0736016	3.34064	High	0.0943976	0.785553
Mac8	0.215596	0.290163	0.435245	Granuloma18	0	0	3.49845	High	0.0943976	0.785553
Mac8	0.215596	0.290163	0.435245	Granuloma19	6	0.0854823	0	Low	0.0943976	0.785553
Mac8	0.215596	0.290163	0.435245	Granuloma2	29	1.36986	3.65906	High	0.0943976	0.785553
Mac8	0.215596	0.290163	0.435245	Granuloma20	0	0	4.29669	High	0.0943976	0.785553
Mac8	0.215596	0.290163	0.435245	Granuloma21	9	1.11111	3.40157	High	0.0943976	0.785553
Mac8	0.215596	0.290163	0.435245	Granuloma22	2	0.037743	2.02531	Low	0.0943976	0.785553
Mac8	0.215596	0.290163	0.435245	Granuloma24	12	0.38835	2.51983	Low	0.0943976	0.785553
Mac8	0.215596	0.290163	0.435245	Granuloma25	4	0.169851	2.35411	Low	0.0943976	0.785553
Mac8	0.215596	0.290163	0.435245	Granuloma26	0	0	2.32428	Low	0.0943976	0.785553
Mac8	0.215596	0.290163	0.435245	Granuloma27	0	0	2.17898	Low	0.0943976	0.785553
Mac8	0.215596	0.290163	0.435245	Granuloma28	1	0.0868056	2.78958	Low	0.0943976	0.785553
Mac8	0.215596	0.290163	0.435245	Granuloma3	11	0.509968	1.78533	Low	0.0943976	0.785553
Mac8	0.215596	0.290163	0.435245	Granuloma4	33	0.546177	1.78533	Low	0.0943976	0.785553
Mac8	0.215596	0.290163	0.435245	Granuloma5	76	1.28357	4.56349	High	0.0943976	0.785553
Mac8	0.215596	0.290163	0.435245	Granuloma6	7	0.72314	0	Low	0.0943976	0.785553
Mac8	0.215596	0.290163	0.435245	Granuloma7	121	2.83771	3.90042	High	0.0943976	0.785553
Mac8	0.215596	0.290163	0.435245	Granuloma8	16	0.924855	0	Low	0.0943976	0.785553
Mac8	0.215596	0.290163	0.435245	Granuloma9	34	0.51375	4.26954	High	0.0943976	0.785553
TMetallothionein	-0.426876	0.0296385	0.0944185	Granuloma1	0	0	4.03346	High	-0.633762	0.0709343
TMetallothionein	-0.426876	0.0296385	0.0944185	Granuloma10	1	0.0153704	4.21751	High	-0.633762	0.0709343
TMetallothionein	-0.426876	0.0296385	0.0944185	Granuloma11	1	0.0190186	3.51865	High	-0.633762	0.0709343
TMetallothionein	-0.426876	0.0296385	0.0944185	Granuloma12	7	0.0979295	3.58444	High	-0.633762	0.0709343
TMetallothionein	-0.426876	0.0296385	0.0944185	Granuloma13	0	0	3.15866	Low	-0.633762	0.0709343
TMetallothionein	-0.426876	0.0296385	0.0944185	Granuloma14	1	0.0168152	3.62335	High	-0.633762	0.0709343
TMetallothionein	-0.426876	0.0296385	0.0944185	Granuloma15	2	0.0454442	3.09026	Low	-0.633762	0.0709343
TMetallothionein	-0.426876	0.0296385	0.0944185	Granuloma17	2	0.0490677	3.34064	High	-0.633762	0.0709343
TMetallothionein	-0.426876	0.0296385	0.0944185	Granuloma18	0	0	3.49845	High	-0.633762	0.0709343
TMetallothionein	-0.426876	0.0296385	0.0944185	Granuloma19	0	0	0	Low	-0.633762	0.0709343
TMetallothionein	-0.426876	0.0296385	0.0944185	Granuloma2	0	0	3.65906	High	-0.633762	0.0709343
TMetallothionein	-0.426876	0.0296385	0.0944185	Granuloma20	4	0.14477	4.29669	High	-0.633762	0.0709343
TMetallothionein	-0.426876	0.0296385	0.0944185	Granuloma21	3	0.37037	3.40157	High	-0.633762	0.0709343
TMetallothionein	-0.426876	0.0296385	0.0944185	Granuloma22	140	2.64201	2.02531	Low	-0.633762	0.0709343
TMetallothionein	-0.426876	0.0296385	0.0944185	Granuloma24	21	0.679612	2.51983	Low	-0.633762	0.0709343
TMetallothionein	-0.426876	0.0296385	0.0944185	Granuloma25	44	1.86837	2.35411	Low	-0.633762	0.0709343
TMetallothionein	-0.426876	0.0296385	0.0944185	Granuloma26	6	1.1215	2.32428	Low	-0.633762	0.0709343
TMetallothionein	-0.426876	0.0296385	0.0944185	Granuloma27	32	1.75246	2.17898	Low	-0.633762	0.0709343
TMetallothionein	-0.426876	0.0296385	0.0944185	Granuloma28	29	2.51736	2.78958	Low	-0.633762	0.0709343
TMetallothionein	-0.426876	0.0296385	0.0944185	Granuloma3	3	0.139082	1.78533	Low	-0.633762	0.0709343
TMetallothionein	-0.426876	0.0296385	0.0944185	Granuloma4	0	0	1.78533	Low	-0.633762	0.0709343
TMetallothionein	-0.426876	0.0296385	0.0944185	Granuloma5	0	0	4.56349	High	-0.633762	0.0709343
TMetallothionein	-0.426876	0.0296385	0.0944185	Granuloma6	9	0.929752	0	Low	-0.633762	0.0709343
TMetallothionein	-0.426876	0.0296385	0.0944185	Granuloma7	0	0	3.90042	High	-0.633762	0.0709343
TMetallothionein	-0.426876	0.0296385	0.0944185	Granuloma8	2	0.115607	0	Low	-0.633762	0.0709343
TMetallothionein	-0.426876	0.0296385	0.0944185	Granuloma9	2	0.0302206	4.26954	High	-0.633762	0.0709343

## Sheet: SubclusT1T17_assoc_Burden
Cluster Name	Spearman Correlation	Spearman p-value	Spearman p-value with Benj-Hoch mult. testing correction	Granuloma	Cell Count	Cell Proportion	Log10 CFU	Granuloma Burden Bin	Dirichlet coefficient	Dirichlet p-value
Neutrophil	0.0431138	0.834352	0.917787	Granuloma1	124	1.55779	4.03346	High	-0.127607	0.628228
Neutrophil	0.0431138	0.834352	0.917787	Granuloma10	202	3.10483	4.21751	High	-0.127607	0.628228
Neutrophil	0.0431138	0.834352	0.917787	Granuloma11	153	2.90985	3.51865	High	-0.127607	0.628228
Neutrophil	0.0431138	0.834352	0.917787	Granuloma12	91	1.27308	3.58444	High	-0.127607	0.628228
Neutrophil	0.0431138	0.834352	0.917787	Granuloma13	146	1.70183	3.15866	Low	-0.127607	0.628228
Neutrophil	0.0431138	0.834352	0.917787	Granuloma14	165	2.77451	3.62335	High	-0.127607	0.628228
Neutrophil	0.0431138	0.834352	0.917787	Granuloma15	95	2.1586	3.09026	Low	-0.127607	0.628228
Neutrophil	0.0431138	0.834352	0.917787	Granuloma17	108	2.64966	3.34064	High	-0.127607	0.628228
Neutrophil	0.0431138	0.834352	0.917787	Granuloma18	123	8.20547	3.49845	High	-0.127607	0.628228
Neutrophil	0.0431138	0.834352	0.917787	Granuloma19	22	0.313435	0	Low	-0.127607	0.628228
Neutrophil	0.0431138	0.834352	0.917787	Granuloma2	47	2.22012	3.65906	High	-0.127607	0.628228
Neutrophil	0.0431138	0.834352	0.917787	Granuloma20	140	5.06696	4.29669	High	-0.127607	0.628228
Neutrophil	0.0431138	0.834352	0.917787	Granuloma21	4	0.493827	3.40157	High	-0.127607	0.628228
Neutrophil	0.0431138	0.834352	0.917787	Granuloma22	41	0.773731	2.02531	Low	-0.127607	0.628228
Neutrophil	0.0431138	0.834352	0.917787	Granuloma24	62	2.00647	2.51983	Low	-0.127607	0.628228
Neutrophil	0.0431138	0.834352	0.917787	Granuloma25	28	1.18896	2.35411	Low	-0.127607	0.628228
Neutrophil	0.0431138	0.834352	0.917787	Granuloma26	4	0.747664	2.32428	Low	-0.127607	0.628228
Neutrophil	0.0431138	0.834352	0.917787	Granuloma27	183	10.0219	2.17898	Low	-0.127607	0.628228
Neutrophil	0.0431138	0.834352	0.917787	Granuloma28	24	2.08333	2.78958	Low	-0.127607	0.628228
Neutrophil	0.0431138	0.834352	0.917787	Granuloma3	147	6.81502	1.78533	Low	-0.127607	0.628228
Neutrophil	0.0431138	0.834352	0.917787	Granuloma4	639	10.576	1.78533	Low	-0.127607	0.628228
Neutrophil	0.0431138	0.834352	0.917787	Granuloma5	478	8.07296	4.56349	High	-0.127607	0.628228
Neutrophil	0.0431138	0.834352	0.917787	Granuloma6	90	9.29752	0	Low	-0.127607	0.628228
Neutrophil	0.0431138	0.834352	0.917787	Granuloma7	240	5.62852	3.90042	High	-0.127607	0.628228
Neutrophil	0.0431138	0.834352	0.917787	Granuloma8	91	5.26012	0	Low	-0.127607	0.628228
Neutrophil	0.0431138	0.834352	0.917787	Granuloma9	153	2.31188	4.26954	High	-0.127607	0.628228
T1P	0.465296	0.0166073	0.0685051	Granuloma1	44	0.552764	4.03346	High	0.0137451	0.969035
T1P	0.465296	0.0166073	0.0685051	Granuloma10	31	0.476483	4.21751	High	0.0137451	0.969035
T1P	0.465296	0.0166073	0.0685051	Granuloma11	9	0.171168	3.51865	High	0.0137451	0.969035
T1P	0.465296	0.0166073	0.0685051	Granuloma12	5	0.0699496	3.58444	High	0.0137451	0.969035
T1P	0.465296	0.0166073	0.0685051	Granuloma13	22	0.25644	3.15866	Low	0.0137451	0.969035
T1P	0.465296	0.0166073	0.0685051	Granuloma14	11	0.184967	3.62335	High	0.0137451	0.969035
T1P	0.465296	0.0166073	0.0685051	Granuloma15	21	0.477164	3.09026	Low	0.0137451	0.969035
T1P	0.465296	0.0166073	0.0685051	Granuloma17	6	0.147203	3.34064	High	0.0137451	0.969035
T1P	0.465296	0.0166073	0.0685051	Granuloma18	1	0.0667111	3.49845	High	0.0137451	0.969035
T1P	0.465296	0.0166073	0.0685051	Granuloma19	39	0.555635	0	Low	0.0137451	0.969035
T1P	0.465296	0.0166073	0.0685051	Granuloma2	7	0.330657	3.65906	High	0.0137451	0.969035
T1P	0.465296	0.0166073	0.0685051	Granuloma20	9	0.325733	4.29669	High	0.0137451	0.969035
T1P	0.465296	0.0166073	0.0685051	Granuloma21	0	0	3.40157	High	0.0137451	0.969035
T1P	0.465296	0.0166073	0.0685051	Granuloma22	40	0.754859	2.02531	Low	0.0137451	0.969035
T1P	0.465296	0.0166073	0.0685051	Granuloma24	4	0.12945	2.51983	Low	0.0137451	0.969035
T1P	0.465296	0.0166073	0.0685051	Granuloma25	3	0.127389	2.35411	Low	0.0137451	0.969035
T1P	0.465296	0.0166073	0.0685051	Granuloma26	0	0	2.32428	Low	0.0137451	0.969035
T1P	0.465296	0.0166073	0.0685051	Granuloma27	1	0.0547645	2.17898	Low	0.0137451	0.969035
T1P	0.465296	0.0166073	0.0685051	Granuloma28	2	0.173611	2.78958	Low	0.0137451	0.969035
T1P	0.465296	0.0166073	0.0685051	Granuloma3	0	0	1.78533	Low	0.0137451	0.969035
T1P	0.465296	0.0166073	0.0685051	Granuloma4	5	0.0827541	1.78533	Low	0.0137451	0.969035
T1P	0.465296	0.0166073	0.0685051	Granuloma5	22	0.371559	4.56349	High	0.0137451	0.969035
T1P	0.465296	0.0166073	0.0685051	Granuloma6	0	0	0	Low	0.0137451	0.969035
T1P	0.465296	0.0166073	0.0685051	Granuloma7	13	0.304878	3.90042	High	0.0137451	0.969035
T1P	0.465296	0.0166073	0.0685051	Granuloma8	1	0.0578035	0	Low	0.0137451	0.969035
T1P	0.465296	0.0166073	0.0685051	Granuloma9	48	0.725295	4.26954	High	0.0137451	0.969035
TCytotoxic4	-0.454063	0.0198008	0.072603	Granuloma1	13	0.163317	4.03346	High	-0.923856	0.000419809
TCytotoxic4	-0.454063	0.0198008	0.072603	Granuloma10	193	2.96649	4.21751	High	-0.923856	0.000419809
TCytotoxic4	-0.454063	0.0198008	0.072603	Granuloma11	359	6.82769	3.51865	High	-0.923856	0.000419809
TCytotoxic4	-0.454063	0.0198008	0.072603	Granuloma12	135	1.88864	3.58444	High	-0.923856	0.000419809
TCytotoxic4	-0.454063	0.0198008	0.072603	Granuloma13	336	3.91654	3.15866	Low	-0.923856	0.000419809
TCytotoxic4	-0.454063	0.0198008	0.072603	Granuloma14	136	2.28687	3.62335	High	-0.923856	0.000419809
TCytotoxic4	-0.454063	0.0198008	0.072603	Granuloma15	162	3.68098	3.09026	Low	-0.923856	0.000419809
TCytotoxic4	-0.454063	0.0198008	0.072603	Granuloma17	227	5.56919	3.34064	High	-0.923856	0.000419809
TCytotoxic4	-0.454063	0.0198008	0.072603	Granuloma18	102	6.80454	3.49845	High	-0.923856	0.000419809
TCytotoxic4	-0.454063	0.0198008	0.072603	Granuloma19	52	0.740846	0	Low	-0.923856	0.000419809
TCytotoxic4	-0.454063	0.0198008	0.072603	Granuloma2	12	0.56684	3.65906	High	-0.923856	0.000419809
TCytotoxic4	-0.454063	0.0198008	0.072603	Granuloma20	125	4.52407	4.29669	High	-0.923856	0.000419809
TCytotoxic4	-0.454063	0.0198008	0.072603	Granuloma21	41	5.06173	3.40157	High	-0.923856	0.000419809
TCytotoxic4	-0.454063	0.0198008	0.072603	Granuloma22	621	11.7192	2.02531	Low	-0.923856	0.000419809
TCytotoxic4	-0.454063	0.0198008	0.072603	Granuloma24	123	3.98058	2.51983	Low	-0.923856	0.000419809
TCytotoxic4	-0.454063	0.0198008	0.072603	Granuloma25	154	6.53928	2.35411	Low	-0.923856	0.000419809
TCytotoxic4	-0.454063	0.0198008	0.072603	Granuloma26	52	9.71963	2.32428	Low	-0.923856	0.000419809
TCytotoxic4	-0.454063	0.0198008	0.072603	Granuloma27	179	9.80285	2.17898	Low	-0.923856	0.000419809
TCytotoxic4	-0.454063	0.0198008	0.072603	Granuloma28	78	6.77083	2.78958	Low	-0.923856	0.000419809
TCytotoxic4	-0.454063	0.0198008	0.072603	Granuloma3	44	2.03987	1.78533	Low	-0.923856	0.000419809
TCytotoxic4	-0.454063	0.0198008	0.072603	Granuloma4	150	2.48262	1.78533	Low	-0.923856	0.000419809
TCytotoxic4	-0.454063	0.0198008	0.072603	Granuloma5	35	0.591116	4.56349	High	-0.923856	0.000419809
TCytotoxic4	-0.454063	0.0198008	0.072603	Granuloma6	80	8.26446	0	Low	-0.923856	0.000419809
TCytotoxic4	-0.454063	0.0198008	0.072603	Granuloma7	17	0.398687	3.90042	High	-0.923856	0.000419809
TCytotoxic4	-0.454063	0.0198008	0.072603	Granuloma8	62	3.58382	0	Low	-0.923856	0.000419809
TCytotoxic4	-0.454063	0.0198008	0.072603	Granuloma9	18	0.271985	4.26954	High	-0.923856	0.000419809
TT1T17	-0.597776	0.00125974	0.0109979	Granuloma1	109	1.36935	4.03346	High	-1.2055	3.28285e-09
TT1T17	-0.597776	0.00125974	0.0109979	Granuloma10	360	5.53335	4.21751	High	-1.2055	3.28285e-09
TT1T17	-0.597776	0.00125974	0.0109979	Granuloma11	404	7.68353	3.51865	High	-1.2055	3.28285e-09
TT1T17	-0.597776	0.00125974	0.0109979	Granuloma12	703	9.83492	3.58444	High	-1.2055	3.28285e-09
TT1T17	-0.597776	0.00125974	0.0109979	Granuloma13	402	4.68586	3.15866	Low	-1.2055	3.28285e-09
TT1T17	-0.597776	0.00125974	0.0109979	Granuloma14	208	3.49756	3.62335	High	-1.2055	3.28285e-09
TT1T17	-0.597776	0.00125974	0.0109979	Granuloma15	260	5.90775	3.09026	Low	-1.2055	3.28285e-09
TT1T17	-0.597776	0.00125974	0.0109979	Granuloma17	162	3.97448	3.34064	High	-1.2055	3.28285e-09
TT1T17	-0.597776	0.00125974	0.0109979	Granuloma18	334	22.2815	3.49845	High	-1.2055	3.28285e-09
TT1T17	-0.597776	0.00125974	0.0109979	Granuloma19	154	2.19404	0	Low	-1.2055	3.28285e-09
TT1T17	-0.597776	0.00125974	0.0109979	Granuloma2	94	4.44025	3.65906	High	-1.2055	3.28285e-09
TT1T17	-0.597776	0.00125974	0.0109979	Granuloma20	203	7.34709	4.29669	High	-1.2055	3.28285e-09
TT1T17	-0.597776	0.00125974	0.0109979	Granuloma21	81	10	3.40157	High	-1.2055	3.28285e-09
TT1T17	-0.597776	0.00125974	0.0109979	Granuloma22	1630	30.7605	2.02531	Low	-1.2055	3.28285e-09
TT1T17	-0.597776	0.00125974	0.0109979	Granuloma24	918	29.7087	2.51983	Low	-1.2055	3.28285e-09
TT1T17	-0.597776	0.00125974	0.0109979	Granuloma25	445	18.896	2.35411	Low	-1.2055	3.28285e-09
TT1T17	-0.597776	0.00125974	0.0109979	Granuloma26	213	39.8131	2.32428	Low	-1.2055	3.28285e-09
TT1T17	-0.597776	0.00125974	0.0109979	Granuloma27	396	21.6867	2.17898	Low	-1.2055	3.28285e-09
TT1T17	-0.597776	0.00125974	0.0109979	Granuloma28	221	19.184	2.78958	Low	-1.2055	3.28285e-09
TT1T17	-0.597776	0.00125974	0.0109979	Granuloma3	362	16.7826	1.78533	Low	-1.2055	3.28285e-09
TT1T17	-0.597776	0.00125974	0.0109979	Granuloma4	655	10.8408	1.78533	Low	-1.2055	3.28285e-09
TT1T17	-0.597776	0.00125974	0.0109979	Granuloma5	213	3.59737	4.56349	High	-1.2055	3.28285e-09
TT1T17	-0.597776	0.00125974	0.0109979	Granuloma6	229	23.657	0	Low	-1.2055	3.28285e-09
TT1T17	-0.597776	0.00125974	0.0109979	Granuloma7	119	2.79081	3.90042	High	-1.2055	3.28285e-09
TT1T17	-0.597776	0.00125974	0.0109979	Granuloma8	270	15.6069	0	Low	-1.2055	3.28285e-09
TT1T17	-0.597776	0.00125974	0.0109979	Granuloma9	89	1.34482	4.26954	High	-1.2055	3.28285e-09
TCytotoxic1	-0.334645	0.0947184	0.223265	Granuloma1	85	1.06784	4.03346	High	-0.400375	0.100953
TCytotoxic1	-0.334645	0.0947184	0.223265	Granuloma10	366	5.62558	4.21751	High	-0.400375	0.100953
TCytotoxic1	-0.334645	0.0947184	0.223265	Granuloma11	318	6.04793	3.51865	High	-0.400375	0.100953
TCytotoxic1	-0.334645	0.0947184	0.223265	Granuloma12	242	3.38556	3.58444	High	-0.400375	0.100953
TCytotoxic1	-0.334645	0.0947184	0.223265	Granuloma13	429	5.00058	3.15866	Low	-0.400375	0.100953
TCytotoxic1	-0.334645	0.0947184	0.223265	Granuloma14	265	4.45603	3.62335	High	-0.400375	0.100953
TCytotoxic1	-0.334645	0.0947184	0.223265	Granuloma15	217	4.9307	3.09026	Low	-0.400375	0.100953
TCytotoxic1	-0.334645	0.0947184	0.223265	Granuloma17	252	6.18253	3.34064	High	-0.400375	0.100953
TCytotoxic1	-0.334645	0.0947184	0.223265	Granuloma18	67	4.46965	3.49845	High	-0.400375	0.100953
TCytotoxic1	-0.334645	0.0947184	0.223265	Granuloma19	68	0.968799	0	Low	-0.400375	0.100953
TCytotoxic1	-0.334645	0.0947184	0.223265	Granuloma2	65	3.07038	3.65906	High	-0.400375	0.100953
TCytotoxic1	-0.334645	0.0947184	0.223265	Granuloma20	108	3.90879	4.29669	High	-0.400375	0.100953
TCytotoxic1	-0.334645	0.0947184	0.223265	Granuloma21	27	3.33333	3.40157	High	-0.400375	0.100953
TCytotoxic1	-0.334645	0.0947184	0.223265	Granuloma22	253	4.77449	2.02531	Low	-0.400375	0.100953
TCytotoxic1	-0.334645	0.0947184	0.223265	Granuloma24	152	4.91909	2.51983	Low	-0.400375	0.100953
TCytotoxic1	-0.334645	0.0947184	0.223265	Granuloma25	91	3.86412	2.35411	Low	-0.400375	0.100953
TCytotoxic1	-0.334645	0.0947184	0.223265	Granuloma26	24	4.48598	2.32428	Low	-0.400375	0.100953
TCytotoxic1	-0.334645	0.0947184	0.223265	Granuloma27	100	5.47645	2.17898	Low	-0.400375	0.100953
TCytotoxic1	-0.334645	0.0947184	0.223265	Granuloma28	47	4.07986	2.78958	Low	-0.400375	0.100953
TCytotoxic1	-0.334645	0.0947184	0.223265	Granuloma3	88	4.07974	1.78533	Low	-0.400375	0.100953
TCytotoxic1	-0.334645	0.0947184	0.223265	Granuloma4	188	3.11155	1.78533	Low	-0.400375	0.100953
TCytotoxic1	-0.334645	0.0947184	0.223265	Granuloma5	183	3.09069	4.56349	High	-0.400375	0.100953
TCytotoxic1	-0.334645	0.0947184	0.223265	Granuloma6	71	7.33471	0	Low	-0.400375	0.100953
TCytotoxic1	-0.334645	0.0947184	0.223265	Granuloma7	50	1.17261	3.90042	High	-0.400375	0.100953
TCytotoxic1	-0.334645	0.0947184	0.223265	Granuloma8	103	5.95376	0	Low	-0.400375	0.100953
TCytotoxic1	-0.334645	0.0947184	0.223265	Granuloma9	184	2.7803	4.26954	High	-0.400375	0.100953
TStemLike	-0.416424	0.034334	0.0944185	Granuloma1	126	1.58291	4.03346	High	-0.688958	0.000489981
TStemLike	-0.416424	0.034334	0.0944185	Granuloma10	370	5.68706	4.21751	High	-0.688958	0.000489981
TStemLike	-0.416424	0.034334	0.0944185	Granuloma11	404	7.68353	3.51865	High	-0.688958	0.000489981
TStemLike	-0.416424	0.034334	0.0944185	Granuloma12	619	8.65976	3.58444	High	-0.688958	0.000489981
TStemLike	-0.416424	0.034334	0.0944185	Granuloma13	600	6.99382	3.15866	Low	-0.688958	0.000489981
TStemLike	-0.416424	0.034334	0.0944185	Granuloma14	334	5.61628	3.62335	High	-0.688958	0.000489981
TStemLike	-0.416424	0.034334	0.0944185	Granuloma15	336	7.63463	3.09026	Low	-0.688958	0.000489981
TStemLike	-0.416424	0.034334	0.0944185	Granuloma17	324	7.94897	3.34064	High	-0.688958	0.000489981
TStemLike	-0.416424	0.034334	0.0944185	Granuloma18	327	21.8145	3.49845	High	-0.688958	0.000489981
TStemLike	-0.416424	0.034334	0.0944185	Granuloma19	2292	32.6542	0	Low	-0.688958	0.000489981
TStemLike	-0.416424	0.034334	0.0944185	Granuloma2	70	3.30657	3.65906	High	-0.688958	0.000489981
TStemLike	-0.416424	0.034334	0.0944185	Granuloma20	608	22.0051	4.29669	High	-0.688958	0.000489981
TStemLike	-0.416424	0.034334	0.0944185	Granuloma21	271	33.4568	3.40157	High	-0.688958	0.000489981
TStemLike	-0.416424	0.034334	0.0944185	Granuloma22	546	10.3038	2.02531	Low	-0.688958	0.000489981
TStemLike	-0.416424	0.034334	0.0944185	Granuloma24	523	16.9256	2.51983	Low	-0.688958	0.000489981
TStemLike	-0.416424	0.034334	0.0944185	Granuloma25	399	16.9427	2.35411	Low	-0.688958	0.000489981
TStemLike	-0.416424	0.034334	0.0944185	Granuloma26	83	15.514	2.32428	Low	-0.688958	0.000489981
TStemLike	-0.416424	0.034334	0.0944185	Granuloma27	202	11.0624	2.17898	Low	-0.688958	0.000489981
TStemLike	-0.416424	0.034334	0.0944185	Granuloma28	163	14.1493	2.78958	Low	-0.688958	0.000489981
TStemLike	-0.416424	0.034334	0.0944185	Granuloma3	200	9.27214	1.78533	Low	-0.688958	0.000489981
TStemLike	-0.416424	0.034334	0.0944185	Granuloma4	386	6.38861	1.78533	Low	-0.688958	0.000489981
TStemLike	-0.416424	0.034334	0.0944185	Granuloma5	259	4.37426	4.56349	High	-0.688958	0.000489981
TStemLike	-0.416424	0.034334	0.0944185	Granuloma6	96	9.91736	0	Low	-0.688958	0.000489981
TStemLike	-0.416424	0.034334	0.0944185	Granuloma7	77	1.80582	3.90042	High	-0.688958	0.000489981
TStemLike	-0.416424	0.034334	0.0944185	Granuloma8	91	5.26012	0	Low	-0.688958	0.000489981
TStemLike	-0.416424	0.034334	0.0944185	Granuloma9	322	4.86552	4.26954	High	-0.688958	0.000489981
Mac2	-0.273054	0.17713	0.307646	Granuloma1	25	0.31407	4.03346	High	-0.477969	0.0442295
Mac2	-0.273054	0.17713	0.307646	Granuloma10	320	4.91854	4.21751	High	-0.477969	0.0442295
Mac2	-0.273054	0.17713	0.307646	Granuloma11	209	3.9749	3.51865	High	-0.477969	0.0442295
Mac2	-0.273054	0.17713	0.307646	Granuloma12	295	4.12703	3.58444	High	-0.477969	0.0442295
Mac2	-0.273054	0.17713	0.307646	Granuloma13	413	4.81408	3.15866	Low	-0.477969	0.0442295
Mac2	-0.273054	0.17713	0.307646	Granuloma14	212	3.56482	3.62335	High	-0.477969	0.0442295
Mac2	-0.273054	0.17713	0.307646	Granuloma15	236	5.36242	3.09026	Low	-0.477969	0.0442295
Mac2	-0.273054	0.17713	0.307646	Granuloma17	179	4.39156	3.34064	High	-0.477969	0.0442295
Mac2	-0.273054	0.17713	0.307646	Granuloma18	22	1.46765	3.49845	High	-0.477969	0.0442295
Mac2	-0.273054	0.17713	0.307646	Granuloma19	681	9.70224	0	Low	-0.477969	0.0442295
Mac2	-0.273054	0.17713	0.307646	Granuloma2	228	10.77	3.65906	High	-0.477969	0.0442295
Mac2	-0.273054	0.17713	0.307646	Granuloma20	47	1.70105	4.29669	High	-0.477969	0.0442295
Mac2	-0.273054	0.17713	0.307646	Granuloma21	56	6.91358	3.40157	High	-0.477969	0.0442295
Mac2	-0.273054	0.17713	0.307646	Granuloma22	148	2.79298	2.02531	Low	-0.477969	0.0442295
Mac2	-0.273054	0.17713	0.307646	Granuloma24	145	4.69256	2.51983	Low	-0.477969	0.0442295
Mac2	-0.273054	0.17713	0.307646	Granuloma25	148	6.2845	2.35411	Low	-0.477969	0.0442295
Mac2	-0.273054	0.17713	0.307646	Granuloma26	9	1.68224	2.32428	Low	-0.477969	0.0442295
Mac2	-0.273054	0.17713	0.307646	Granuloma27	79	4.3264	2.17898	Low	-0.477969	0.0442295
Mac2	-0.273054	0.17713	0.307646	Granuloma28	38	3.29861	2.78958	Low	-0.477969	0.0442295
Mac2	-0.273054	0.17713	0.307646	Granuloma3	175	8.11312	1.78533	Low	-0.477969	0.0442295
Mac2	-0.273054	0.17713	0.307646	Granuloma4	452	7.48097	1.78533	Low	-0.477969	0.0442295
Mac2	-0.273054	0.17713	0.307646	Granuloma5	402	6.78939	4.56349	High	-0.477969	0.0442295
Mac2	-0.273054	0.17713	0.307646	Granuloma6	53	5.47521	0	Low	-0.477969	0.0442295
Mac2	-0.273054	0.17713	0.307646	Granuloma7	1092	25.6098	3.90042	High	-0.477969	0.0442295
Mac2	-0.273054	0.17713	0.307646	Granuloma8	100	5.78035	0	Low	-0.477969	0.0442295
Mac2	-0.273054	0.17713	0.307646	Granuloma9	59	0.891508	4.26954	High	-0.477969	0.0442295
TProliferating	-0.422241	0.0316524	0.0944185	Granuloma1	143	1.79648	4.03346	High	-0.663079	0.0160831
TProliferating	-0.422241	0.0316524	0.0944185	Granuloma10	81	1.245	4.21751	High	-0.663079	0.0160831
TProliferating	-0.422241	0.0316524	0.0944185	Granuloma11	64	1.21719	3.51865	High	-0.663079	0.0160831
TProliferating	-0.422241	0.0316524	0.0944185	Granuloma12	232	3.24566	3.58444	High	-0.663079	0.0160831
TProliferating	-0.422241	0.0316524	0.0944185	Granuloma13	95	1.10736	3.15866	Low	-0.663079	0.0160831
TProliferating	-0.422241	0.0316524	0.0944185	Granuloma14	59	0.992097	3.62335	High	-0.663079	0.0160831
TProliferating	-0.422241	0.0316524	0.0944185	Granuloma15	105	2.38582	3.09026	Low	-0.663079	0.0160831
TProliferating	-0.422241	0.0316524	0.0944185	Granuloma17	28	0.686948	3.34064	High	-0.663079	0.0160831
TProliferating	-0.422241	0.0316524	0.0944185	Granuloma18	30	2.00133	3.49845	High	-0.663079	0.0160831
TProliferating	-0.422241	0.0316524	0.0944185	Granuloma19	65	0.926058	0	Low	-0.663079	0.0160831
TProliferating	-0.422241	0.0316524	0.0944185	Granuloma2	71	3.3538	3.65906	High	-0.663079	0.0160831
TProliferating	-0.422241	0.0316524	0.0944185	Granuloma20	22	0.796236	4.29669	High	-0.663079	0.0160831
TProliferating	-0.422241	0.0316524	0.0944185	Granuloma21	10	1.23457	3.40157	High	-0.663079	0.0160831
TProliferating	-0.422241	0.0316524	0.0944185	Granuloma22	127	2.39668	2.02531	Low	-0.663079	0.0160831
TProliferating	-0.422241	0.0316524	0.0944185	Granuloma24	218	7.05502	2.51983	Low	-0.663079	0.0160831
TProliferating	-0.422241	0.0316524	0.0944185	Granuloma25	108	4.58599	2.35411	Low	-0.663079	0.0160831
TProliferating	-0.422241	0.0316524	0.0944185	Granuloma26	21	3.92523	2.32428	Low	-0.663079	0.0160831
TProliferating	-0.422241	0.0316524	0.0944185	Granuloma27	92	5.03834	2.17898	Low	-0.663079	0.0160831
TProliferating	-0.422241	0.0316524	0.0944185	Granuloma28	43	3.73264	2.78958	Low	-0.663079	0.0160831
TProliferating	-0.422241	0.0316524	0.0944185	Granuloma3	52	2.41076	1.78533	Low	-0.663079	0.0160831
TProliferating	-0.422241	0.0316524	0.0944185	Granuloma4	176	2.91294	1.78533	Low	-0.663079	0.0160831
TProliferating	-0.422241	0.0316524	0.0944185	Granuloma5	162	2.73602	4.56349	High	-0.663079	0.0160831
TProliferating	-0.422241	0.0316524	0.0944185	Granuloma6	30	3.09917	0	Low	-0.663079	0.0160831
TProliferating	-0.422241	0.0316524	0.0944185	Granuloma7	115	2.697	3.90042	High	-0.663079	0.0160831
TProliferating	-0.422241	0.0316524	0.0944185	Granuloma8	91	5.26012	0	Low	-0.663079	0.0160831
TProliferating	-0.422241	0.0316524	0.0944185	Granuloma9	56	0.846177	4.26954	High	-0.663079	0.0160831
Mac9	0.192643	0.345755	0.496084	Granuloma1	32	0.40201	4.03346	High	-0.0375925	0.911576
Mac9	0.192643	0.345755	0.496084	Granuloma10	29	0.445742	4.21751	High	-0.0375925	0.911576
Mac9	0.192643	0.345755	0.496084	Granuloma11	32	0.608596	3.51865	High	-0.0375925	0.911576
Mac9	0.192643	0.345755	0.496084	Granuloma12	14	0.195859	3.58444	High	-0.0375925	0.911576
Mac9	0.192643	0.345755	0.496084	Granuloma13	30	0.349691	3.15866	Low	-0.0375925	0.911576
Mac9	0.192643	0.345755	0.496084	Granuloma14	32	0.538086	3.62335	High	-0.0375925	0.911576
Mac9	0.192643	0.345755	0.496084	Granuloma15	11	0.249943	3.09026	Low	-0.0375925	0.911576
Mac9	0.192643	0.345755	0.496084	Granuloma17	20	0.490677	3.34064	High	-0.0375925	0.911576
Mac9	0.192643	0.345755	0.496084	Granuloma18	10	0.667111	3.49845	High	-0.0375925	0.911576
Mac9	0.192643	0.345755	0.496084	Granuloma19	36	0.512894	0	Low	-0.0375925	0.911576
Mac9	0.192643	0.345755	0.496084	Granuloma2	21	0.99197	3.65906	High	-0.0375925	0.911576
Mac9	0.192643	0.345755	0.496084	Granuloma20	12	0.434311	4.29669	High	-0.0375925	0.911576
Mac9	0.192643	0.345755	0.496084	Granuloma21	7	0.864198	3.40157	High	-0.0375925	0.911576
Mac9	0.192643	0.345755	0.496084	Granuloma22	28	0.528402	2.02531	Low	-0.0375925	0.911576
Mac9	0.192643	0.345755	0.496084	Granuloma24	14	0.453074	2.51983	Low	-0.0375925	0.911576
Mac9	0.192643	0.345755	0.496084	Granuloma25	9	0.382166	2.35411	Low	-0.0375925	0.911576
Mac9	0.192643	0.345755	0.496084	Granuloma26	1	0.186916	2.32428	Low	-0.0375925	0.911576
Mac9	0.192643	0.345755	0.496084	Granuloma27	8	0.438116	2.17898	Low	-0.0375925	0.911576
Mac9	0.192643	0.345755	0.496084	Granuloma28	7	0.607639	2.78958	Low	-0.0375925	0.911576
Mac9	0.192643	0.345755	0.496084	Granuloma3	8	0.370885	1.78533	Low	-0.0375925	0.911576
Mac9	0.192643	0.345755	0.496084	Granuloma4	29	0.479974	1.78533	Low	-0.0375925	0.911576
Mac9	0.192643	0.345755	0.496084	Granuloma5	49	0.827563	4.56349	High	-0.0375925	0.911576
Mac9	0.192643	0.345755	0.496084	Granuloma6	4	0.413223	0	Low	-0.0375925	0.911576
Mac9	0.192643	0.345755	0.496084	Granuloma7	21	0.492495	3.90042	High	-0.0375925	0.911576
Mac9	0.192643	0.345755	0.496084	Granuloma8	5	0.289017	0	Low	-0.0375925	0.911576
Mac9	0.192643	0.345755	0.496084	Granuloma9	11	0.166213	4.26954	High	-0.0375925	0.911576
TCytotoxic2	-0.239863	0.237904	0.373849	Granuloma1	3	0.0376884	4.03346	High	-0.523639	0.0809191
TCytotoxic2	-0.239863	0.237904	0.373849	Granuloma10	127	1.95204	4.21751	High	-0.523639	0.0809191
TCytotoxic2	-0.239863	0.237904	0.373849	Granuloma11	216	4.10803	3.51865	High	-0.523639	0.0809191
TCytotoxic2	-0.239863	0.237904	0.373849	Granuloma12	141	1.97258	3.58444	High	-0.523639	0.0809191
TCytotoxic2	-0.239863	0.237904	0.373849	Granuloma13	203	2.36624	3.15866	Low	-0.523639	0.0809191
TCytotoxic2	-0.239863	0.237904	0.373849	Granuloma14	116	1.95056	3.62335	High	-0.523639	0.0809191
TCytotoxic2	-0.239863	0.237904	0.373849	Granuloma15	157	3.56737	3.09026	Low	-0.523639	0.0809191
TCytotoxic2	-0.239863	0.237904	0.373849	Granuloma17	152	3.72915	3.34064	High	-0.523639	0.0809191
TCytotoxic2	-0.239863	0.237904	0.373849	Granuloma18	44	2.93529	3.49845	High	-0.523639	0.0809191
TCytotoxic2	-0.239863	0.237904	0.373849	Granuloma19	96	1.36772	0	Low	-0.523639	0.0809191
TCytotoxic2	-0.239863	0.237904	0.373849	Granuloma2	3	0.14171	3.65906	High	-0.523639	0.0809191
TCytotoxic2	-0.239863	0.237904	0.373849	Granuloma20	45	1.62866	4.29669	High	-0.523639	0.0809191
TCytotoxic2	-0.239863	0.237904	0.373849	Granuloma21	23	2.83951	3.40157	High	-0.523639	0.0809191
TCytotoxic2	-0.239863	0.237904	0.373849	Granuloma22	242	4.5669	2.02531	Low	-0.523639	0.0809191
TCytotoxic2	-0.239863	0.237904	0.373849	Granuloma24	75	2.42718	2.51983	Low	-0.523639	0.0809191
TCytotoxic2	-0.239863	0.237904	0.373849	Granuloma25	90	3.82166	2.35411	Low	-0.523639	0.0809191
TCytotoxic2	-0.239863	0.237904	0.373849	Granuloma26	32	5.98131	2.32428	Low	-0.523639	0.0809191
TCytotoxic2	-0.239863	0.237904	0.373849	Granuloma27	45	2.4644	2.17898	Low	-0.523639	0.0809191
TCytotoxic2	-0.239863	0.237904	0.373849	Granuloma28	32	2.77778	2.78958	Low	-0.523639	0.0809191
TCytotoxic2	-0.239863	0.237904	0.373849	Granuloma3	9	0.417246	1.78533	Low	-0.523639	0.0809191
TCytotoxic2	-0.239863	0.237904	0.373849	Granuloma4	18	0.297915	1.78533	Low	-0.523639	0.0809191
TCytotoxic2	-0.239863	0.237904	0.373849	Granuloma5	9	0.152001	4.56349	High	-0.523639	0.0809191
TCytotoxic2	-0.239863	0.237904	0.373849	Granuloma6	4	0.413223	0	Low	-0.523639	0.0809191
TCytotoxic2	-0.239863	0.237904	0.373849	Granuloma7	2	0.0469043	3.90042	High	-0.523639	0.0809191
TCytotoxic2	-0.239863	0.237904	0.373849	Granuloma8	15	0.867052	0	Low	-0.523639	0.0809191
TCytotoxic2	-0.239863	0.237904	0.373849	Granuloma9	45	0.679964	4.26954	High	-0.523639	0.0809191
RBC	0.169718	0.407177	0.559869	Granuloma1	85	1.06784	4.03346	High	-0.129027	0.678601
RBC	0.169718	0.407177	0.559869	Granuloma10	84	1.29112	4.21751	High	-0.129027	0.678601
RBC	0.169718	0.407177	0.559869	Granuloma11	37	0.70369	3.51865	High	-0.129027	0.678601
RBC	0.169718	0.407177	0.559869	Granuloma12	43	0.601567	3.58444	High	-0.129027	0.678601
RBC	0.169718	0.407177	0.559869	Granuloma13	146	1.70183	3.15866	Low	-0.129027	0.678601
RBC	0.169718	0.407177	0.559869	Granuloma14	70	1.17706	3.62335	High	-0.129027	0.678601
RBC	0.169718	0.407177	0.559869	Granuloma15	86	1.9541	3.09026	Low	-0.129027	0.678601
RBC	0.169718	0.407177	0.559869	Granuloma17	2	0.0490677	3.34064	High	-0.129027	0.678601
RBC	0.169718	0.407177	0.559869	Granuloma18	29	1.93462	3.49845	High	-0.129027	0.678601
RBC	0.169718	0.407177	0.559869	Granuloma19	70	0.997293	0	Low	-0.129027	0.678601
RBC	0.169718	0.407177	0.559869	Granuloma2	11	0.519603	3.65906	High	-0.129027	0.678601
RBC	0.169718	0.407177	0.559869	Granuloma20	285	10.3149	4.29669	High	-0.129027	0.678601
RBC	0.169718	0.407177	0.559869	Granuloma21	9	1.11111	3.40157	High	-0.129027	0.678601
RBC	0.169718	0.407177	0.559869	Granuloma22	130	2.45329	2.02531	Low	-0.129027	0.678601
RBC	0.169718	0.407177	0.559869	Granuloma24	28	0.906149	2.51983	Low	-0.129027	0.678601
RBC	0.169718	0.407177	0.559869	Granuloma25	9	0.382166	2.35411	Low	-0.129027	0.678601
RBC	0.169718	0.407177	0.559869	Granuloma26	3	0.560748	2.32428	Low	-0.129027	0.678601
RBC	0.169718	0.407177	0.559869	Granuloma27	23	1.25958	2.17898	Low	-0.129027	0.678601
RBC	0.169718	0.407177	0.559869	Granuloma28	16	1.38889	2.78958	Low	-0.129027	0.678601
RBC	0.169718	0.407177	0.559869	Granuloma3	4	0.185443	1.78533	Low	-0.129027	0.678601
RBC	0.169718	0.407177	0.559869	Granuloma4	46	0.761337	1.78533	Low	-0.129027	0.678601
RBC	0.169718	0.407177	0.559869	Granuloma5	85	1.43557	4.56349	High	-0.129027	0.678601
RBC	0.169718	0.407177	0.559869	Granuloma6	21	2.16942	0	Low	-0.129027	0.678601
RBC	0.169718	0.407177	0.559869	Granuloma7	62	1.45403	3.90042	High	-0.129027	0.678601
RBC	0.169718	0.407177	0.559869	Granuloma8	13	0.751445	0	Low	-0.129027	0.678601
RBC	0.169718	0.407177	0.559869	Granuloma9	63	0.951949	4.26954	High	-0.129027	0.678601
TCytotoxic5	0.0721985	0.725968	0.826102	Granuloma1	86	1.0804	4.03346	High	-0.0294087	0.897997
TCytotoxic5	0.0721985	0.725968	0.826102	Granuloma10	512	7.86966	4.21751	High	-0.0294087	0.897997
TCytotoxic5	0.0721985	0.725968	0.826102	Granuloma11	688	13.0848	3.51865	High	-0.0294087	0.897997
TCytotoxic5	0.0721985	0.725968	0.826102	Granuloma12	557	7.79239	3.58444	High	-0.0294087	0.897997
TCytotoxic5	0.0721985	0.725968	0.826102	Granuloma13	589	6.8656	3.15866	Low	-0.0294087	0.897997
TCytotoxic5	0.0721985	0.725968	0.826102	Granuloma14	293	4.92685	3.62335	High	-0.0294087	0.897997
TCytotoxic5	0.0721985	0.725968	0.826102	Granuloma15	395	8.97523	3.09026	Low	-0.0294087	0.897997
TCytotoxic5	0.0721985	0.725968	0.826102	Granuloma17	606	14.8675	3.34064	High	-0.0294087	0.897997
TCytotoxic5	0.0721985	0.725968	0.826102	Granuloma18	144	9.6064	3.49845	High	-0.0294087	0.897997
TCytotoxic5	0.0721985	0.725968	0.826102	Granuloma19	437	6.22596	0	Low	-0.0294087	0.897997
TCytotoxic5	0.0721985	0.725968	0.826102	Granuloma2	69	3.25933	3.65906	High	-0.0294087	0.897997
TCytotoxic5	0.0721985	0.725968	0.826102	Granuloma20	164	5.93558	4.29669	High	-0.0294087	0.897997
TCytotoxic5	0.0721985	0.725968	0.826102	Granuloma21	99	12.2222	3.40157	High	-0.0294087	0.897997
TCytotoxic5	0.0721985	0.725968	0.826102	Granuloma22	251	4.73674	2.02531	Low	-0.0294087	0.897997
TCytotoxic5	0.0721985	0.725968	0.826102	Granuloma24	118	3.81877	2.51983	Low	-0.0294087	0.897997
TCytotoxic5	0.0721985	0.725968	0.826102	Granuloma25	54	2.29299	2.35411	Low	-0.0294087	0.897997
TCytotoxic5	0.0721985	0.725968	0.826102	Granuloma26	26	4.85981	2.32428	Low	-0.0294087	0.897997
TCytotoxic5	0.0721985	0.725968	0.826102	Granuloma27	59	3.23111	2.17898	Low	-0.0294087	0.897997
TCytotoxic5	0.0721985	0.725968	0.826102	Granuloma28	35	3.03819	2.78958	Low	-0.0294087	0.897997
TCytotoxic5	0.0721985	0.725968	0.826102	Granuloma3	87	4.03338	1.78533	Low	-0.0294087	0.897997
TCytotoxic5	0.0721985	0.725968	0.826102	Granuloma4	211	3.49222	1.78533	Low	-0.0294087	0.897997
TCytotoxic5	0.0721985	0.725968	0.826102	Granuloma5	164	2.7698	4.56349	High	-0.0294087	0.897997
TCytotoxic5	0.0721985	0.725968	0.826102	Granuloma6	47	4.85537	0	Low	-0.0294087	0.897997
TCytotoxic5	0.0721985	0.725968	0.826102	Granuloma7	69	1.6182	3.90042	High	-0.0294087	0.897997
TCytotoxic5	0.0721985	0.725968	0.826102	Granuloma8	42	2.42775	0	Low	-0.0294087	0.897997
TCytotoxic5	0.0721985	0.725968	0.826102	Granuloma9	285	4.30644	4.26954	High	-0.0294087	0.897997
TTreg	-0.317879	0.113532	0.234159	Granuloma1	87	1.09296	4.03346	High	-0.350749	0.245726
TTreg	-0.317879	0.113532	0.234159	Granuloma10	37	0.568706	4.21751	High	-0.350749	0.245726
TTreg	-0.317879	0.113532	0.234159	Granuloma11	55	1.04603	3.51865	High	-0.350749	0.245726
TTreg	-0.317879	0.113532	0.234159	Granuloma12	86	1.20313	3.58444	High	-0.350749	0.245726
TTreg	-0.317879	0.113532	0.234159	Granuloma13	65	0.757664	3.15866	Low	-0.350749	0.245726
TTreg	-0.317879	0.113532	0.234159	Granuloma14	40	0.672608	3.62335	High	-0.350749	0.245726
TTreg	-0.317879	0.113532	0.234159	Granuloma15	44	0.999773	3.09026	Low	-0.350749	0.245726
TTreg	-0.317879	0.113532	0.234159	Granuloma17	36	0.883219	3.34064	High	-0.350749	0.245726
TTreg	-0.317879	0.113532	0.234159	Granuloma18	14	0.933956	3.49845	High	-0.350749	0.245726
TTreg	-0.317879	0.113532	0.234159	Granuloma19	75	1.06853	0	Low	-0.350749	0.245726
TTreg	-0.317879	0.113532	0.234159	Granuloma2	38	1.79499	3.65906	High	-0.350749	0.245726
TTreg	-0.317879	0.113532	0.234159	Granuloma20	41	1.48389	4.29669	High	-0.350749	0.245726
TTreg	-0.317879	0.113532	0.234159	Granuloma21	8	0.987654	3.40157	High	-0.350749	0.245726
TTreg	-0.317879	0.113532	0.234159	Granuloma22	94	1.77392	2.02531	Low	-0.350749	0.245726
TTreg	-0.317879	0.113532	0.234159	Granuloma24	42	1.35922	2.51983	Low	-0.350749	0.245726
TTreg	-0.317879	0.113532	0.234159	Granuloma25	21	0.89172	2.35411	Low	-0.350749	0.245726
TTreg	-0.317879	0.113532	0.234159	Granuloma26	13	2.42991	2.32428	Low	-0.350749	0.245726
TTreg	-0.317879	0.113532	0.234159	Granuloma27	35	1.91676	2.17898	Low	-0.350749	0.245726
TTreg	-0.317879	0.113532	0.234159	Granuloma28	11	0.954861	2.78958	Low	-0.350749	0.245726
TTreg	-0.317879	0.113532	0.234159	Granuloma3	50	2.31803	1.78533	Low	-0.350749	0.245726
TTreg	-0.317879	0.113532	0.234159	Granuloma4	106	1.75439	1.78533	Low	-0.350749	0.245726
TTreg	-0.317879	0.113532	0.234159	Granuloma5	116	1.95913	4.56349	High	-0.350749	0.245726
TTreg	-0.317879	0.113532	0.234159	Granuloma6	23	2.37603	0	Low	-0.350749	0.245726
TTreg	-0.317879	0.113532	0.234159	Granuloma7	51	1.19606	3.90042	High	-0.350749	0.245726
TTreg	-0.317879	0.113532	0.234159	Granuloma8	32	1.84971	0	Low	-0.350749	0.245726
TTreg	-0.317879	0.113532	0.234159	Granuloma9	74	1.11816	4.26954	High	-0.350749	0.245726
T2P	0.326433	0.103617	0.227957	Granuloma1	614	7.71357	4.03346	High	0.194299	0.491598
T2P	0.326433	0.103617	0.227957	Granuloma10	76	1.16815	4.21751	High	0.194299	0.491598
T2P	0.326433	0.103617	0.227957	Granuloma11	56	1.06504	3.51865	High	0.194299	0.491598
T2P	0.326433	0.103617	0.227957	Granuloma12	31	0.433688	3.58444	High	0.194299	0.491598
T2P	0.326433	0.103617	0.227957	Granuloma13	31	0.361347	3.15866	Low	0.194299	0.491598
T2P	0.326433	0.103617	0.227957	Granuloma14	125	2.1019	3.62335	High	0.194299	0.491598
T2P	0.326433	0.103617	0.227957	Granuloma15	2	0.0454442	3.09026	Low	0.194299	0.491598
T2P	0.326433	0.103617	0.227957	Granuloma17	80	1.96271	3.34064	High	0.194299	0.491598
T2P	0.326433	0.103617	0.227957	Granuloma18	43	2.86858	3.49845	High	0.194299	0.491598
T2P	0.326433	0.103617	0.227957	Granuloma19	59	0.840576	0	Low	0.194299	0.491598
T2P	0.326433	0.103617	0.227957	Granuloma2	115	5.43222	3.65906	High	0.194299	0.491598
T2P	0.326433	0.103617	0.227957	Granuloma20	174	6.2975	4.29669	High	0.194299	0.491598
T2P	0.326433	0.103617	0.227957	Granuloma21	8	0.987654	3.40157	High	0.194299	0.491598
T2P	0.326433	0.103617	0.227957	Granuloma22	107	2.01925	2.02531	Low	0.194299	0.491598
T2P	0.326433	0.103617	0.227957	Granuloma24	36	1.16505	2.51983	Low	0.194299	0.491598
T2P	0.326433	0.103617	0.227957	Granuloma25	72	3.05732	2.35411	Low	0.194299	0.491598
T2P	0.326433	0.103617	0.227957	Granuloma26	2	0.373832	2.32428	Low	0.194299	0.491598
T2P	0.326433	0.103617	0.227957	Granuloma27	85	4.65498	2.17898	Low	0.194299	0.491598
T2P	0.326433	0.103617	0.227957	Granuloma28	212	18.4028	2.78958	Low	0.194299	0.491598
T2P	0.326433	0.103617	0.227957	Granuloma3	115	5.33148	1.78533	Low	0.194299	0.491598
T2P	0.326433	0.103617	0.227957	Granuloma4	285	4.71698	1.78533	Low	0.194299	0.491598
T2P	0.326433	0.103617	0.227957	Granuloma5	238	4.01959	4.56349	High	0.194299	0.491598
T2P	0.326433	0.103617	0.227957	Granuloma6	0	0	0	Low	0.194299	0.491598
T2P	0.326433	0.103617	0.227957	Granuloma7	152	3.56473	3.90042	High	0.194299	0.491598
T2P	0.326433	0.103617	0.227957	Granuloma8	49	2.83237	0	Low	0.194299	0.491598
T2P	0.326433	0.103617	0.227957	Granuloma9	400	6.04412	4.26954	High	0.194299	0.491598
Mac5	0.361582	0.0695225	0.17648	Granuloma1	7	0.0879397	4.03346	High	0.644524	0.0339745
Mac5	0.361582	0.0695225	0.17648	Granuloma10	218	3.35075	4.21751	High	0.644524	0.0339745
Mac5	0.361582	0.0695225	0.17648	Granuloma11	153	2.90985	3.51865	High	0.644524	0.0339745
Mac5	0.361582	0.0695225	0.17648	Granuloma12	214	2.99384	3.58444	High	0.644524	0.0339745
Mac5	0.361582	0.0695225	0.17648	Granuloma13	319	3.71838	3.15866	Low	0.644524	0.0339745
Mac5	0.361582	0.0695225	0.17648	Granuloma14	319	5.36405	3.62335	High	0.644524	0.0339745
Mac5	0.361582	0.0695225	0.17648	Granuloma15	156	3.54465	3.09026	Low	0.644524	0.0339745
Mac5	0.361582	0.0695225	0.17648	Granuloma17	227	5.56919	3.34064	High	0.644524	0.0339745
Mac5	0.361582	0.0695225	0.17648	Granuloma18	27	1.8012	3.49845	High	0.644524	0.0339745
Mac5	0.361582	0.0695225	0.17648	Granuloma19	83	1.1825	0	Low	0.644524	0.0339745
Mac5	0.361582	0.0695225	0.17648	Granuloma2	220	10.3921	3.65906	High	0.644524	0.0339745
Mac5	0.361582	0.0695225	0.17648	Granuloma20	39	1.41151	4.29669	High	0.644524	0.0339745
Mac5	0.361582	0.0695225	0.17648	Granuloma21	12	1.48148	3.40157	High	0.644524	0.0339745
Mac5	0.361582	0.0695225	0.17648	Granuloma22	32	0.603888	2.02531	Low	0.644524	0.0339745
Mac5	0.361582	0.0695225	0.17648	Granuloma24	1	0.0323625	2.51983	Low	0.644524	0.0339745
Mac5	0.361582	0.0695225	0.17648	Granuloma25	7	0.29724	2.35411	Low	0.644524	0.0339745
Mac5	0.361582	0.0695225	0.17648	Granuloma26	0	0	2.32428	Low	0.644524	0.0339745
Mac5	0.361582	0.0695225	0.17648	Granuloma27	0	0	2.17898	Low	0.644524	0.0339745
Mac5	0.361582	0.0695225	0.17648	Granuloma28	0	0	2.78958	Low	0.644524	0.0339745
Mac5	0.361582	0.0695225	0.17648	Granuloma3	16	0.741771	1.78533	Low	0.644524	0.0339745
Mac5	0.361582	0.0695225	0.17648	Granuloma4	240	3.97219	1.78533	Low	0.644524	0.0339745
Mac5	0.361582	0.0695225	0.17648	Granuloma5	138	2.33069	4.56349	High	0.644524	0.0339745
Mac5	0.361582	0.0695225	0.17648	Granuloma6	7	0.72314	0	Low	0.644524	0.0339745
Mac5	0.361582	0.0695225	0.17648	Granuloma7	194	4.54972	3.90042	High	0.644524	0.0339745
Mac5	0.361582	0.0695225	0.17648	Granuloma8	27	1.56069	0	Low	0.644524	0.0339745
Mac5	0.361582	0.0695225	0.17648	Granuloma9	69	1.04261	4.26954	High	0.644524	0.0339745
Mac3	-0.0116339	0.955019	0.984863	Granuloma1	14	0.175879	4.03346	High	-0.314321	0.238418
Mac3	-0.0116339	0.955019	0.984863	Granuloma10	485	7.45466	4.21751	High	-0.314321	0.238418
Mac3	-0.0116339	0.955019	0.984863	Granuloma11	379	7.20806	3.51865	High	-0.314321	0.238418
Mac3	-0.0116339	0.955019	0.984863	Granuloma12	423	5.91774	3.58444	High	-0.314321	0.238418
Mac3	-0.0116339	0.955019	0.984863	Granuloma13	413	4.81408	3.15866	Low	-0.314321	0.238418
Mac3	-0.0116339	0.955019	0.984863	Granuloma14	576	9.68556	3.62335	High	-0.314321	0.238418
Mac3	-0.0116339	0.955019	0.984863	Granuloma15	128	2.90843	3.09026	Low	-0.314321	0.238418
Mac3	-0.0116339	0.955019	0.984863	Granuloma17	305	7.48283	3.34064	High	-0.314321	0.238418
Mac3	-0.0116339	0.955019	0.984863	Granuloma18	2	0.133422	3.49845	High	-0.314321	0.238418
Mac3	-0.0116339	0.955019	0.984863	Granuloma19	224	3.19134	0	Low	-0.314321	0.238418
Mac3	-0.0116339	0.955019	0.984863	Granuloma2	156	7.36892	3.65906	High	-0.314321	0.238418
Mac3	-0.0116339	0.955019	0.984863	Granuloma20	4	0.14477	4.29669	High	-0.314321	0.238418
Mac3	-0.0116339	0.955019	0.984863	Granuloma21	5	0.617284	3.40157	High	-0.314321	0.238418
Mac3	-0.0116339	0.955019	0.984863	Granuloma22	110	2.07586	2.02531	Low	-0.314321	0.238418
Mac3	-0.0116339	0.955019	0.984863	Granuloma24	95	3.07443	2.51983	Low	-0.314321	0.238418
Mac3	-0.0116339	0.955019	0.984863	Granuloma25	38	1.61359	2.35411	Low	-0.314321	0.238418
Mac3	-0.0116339	0.955019	0.984863	Granuloma26	3	0.560748	2.32428	Low	-0.314321	0.238418
Mac3	-0.0116339	0.955019	0.984863	Granuloma27	13	0.711939	2.17898	Low	-0.314321	0.238418
Mac3	-0.0116339	0.955019	0.984863	Granuloma28	22	1.90972	2.78958	Low	-0.314321	0.238418
Mac3	-0.0116339	0.955019	0.984863	Granuloma3	172	7.97404	1.78533	Low	-0.314321	0.238418
Mac3	-0.0116339	0.955019	0.984863	Granuloma4	305	5.048	1.78533	Low	-0.314321	0.238418
Mac3	-0.0116339	0.955019	0.984863	Granuloma5	493	8.3263	4.56349	High	-0.314321	0.238418
Mac3	-0.0116339	0.955019	0.984863	Granuloma6	36	3.71901	0	Low	-0.314321	0.238418
Mac3	-0.0116339	0.955019	0.984863	Granuloma7	203	4.76079	3.90042	High	-0.314321	0.238418
Mac3	-0.0116339	0.955019	0.984863	Granuloma8	132	7.63006	0	Low	-0.314321	0.238418
Mac3	-0.0116339	0.955019	0.984863	Granuloma9	70	1.05772	4.26954	High	-0.314321	0.238418
Mac1	-0.0728828	0.72347	0.826102	Granuloma1	44	0.552764	4.03346	High	-0.179797	0.433542
Mac1	-0.0728828	0.72347	0.826102	Granuloma10	384	5.90224	4.21751	High	-0.179797	0.433542
Mac1	-0.0728828	0.72347	0.826102	Granuloma11	191	3.63256	3.51865	High	-0.179797	0.433542
Mac1	-0.0728828	0.72347	0.826102	Granuloma12	729	10.1987	3.58444	High	-0.179797	0.433542
Mac1	-0.0728828	0.72347	0.826102	Granuloma13	1261	14.6987	3.15866	Low	-0.179797	0.433542
Mac1	-0.0728828	0.72347	0.826102	Granuloma14	904	15.2009	3.62335	High	-0.179797	0.433542
Mac1	-0.0728828	0.72347	0.826102	Granuloma15	255	5.79414	3.09026	Low	-0.179797	0.433542
Mac1	-0.0728828	0.72347	0.826102	Granuloma17	321	7.87537	3.34064	High	-0.179797	0.433542
Mac1	-0.0728828	0.72347	0.826102	Granuloma18	50	3.33556	3.49845	High	-0.179797	0.433542
Mac1	-0.0728828	0.72347	0.826102	Granuloma19	132	1.88061	0	Low	-0.179797	0.433542
Mac1	-0.0728828	0.72347	0.826102	Granuloma2	206	9.73075	3.65906	High	-0.179797	0.433542
Mac1	-0.0728828	0.72347	0.826102	Granuloma20	96	3.47448	4.29669	High	-0.179797	0.433542
Mac1	-0.0728828	0.72347	0.826102	Granuloma21	26	3.20988	3.40157	High	-0.179797	0.433542
Mac1	-0.0728828	0.72347	0.826102	Granuloma22	109	2.05699	2.02531	Low	-0.179797	0.433542
Mac1	-0.0728828	0.72347	0.826102	Granuloma24	128	4.14239	2.51983	Low	-0.179797	0.433542
Mac1	-0.0728828	0.72347	0.826102	Granuloma25	69	2.92994	2.35411	Low	-0.179797	0.433542
Mac1	-0.0728828	0.72347	0.826102	Granuloma26	1	0.186916	2.32428	Low	-0.179797	0.433542
Mac1	-0.0728828	0.72347	0.826102	Granuloma27	67	3.66922	2.17898	Low	-0.179797	0.433542
Mac1	-0.0728828	0.72347	0.826102	Granuloma28	48	4.16667	2.78958	Low	-0.179797	0.433542
Mac1	-0.0728828	0.72347	0.826102	Granuloma3	181	8.39128	1.78533	Low	-0.179797	0.433542
Mac1	-0.0728828	0.72347	0.826102	Granuloma4	1143	18.9176	1.78533	Low	-0.179797	0.433542
Mac1	-0.0728828	0.72347	0.826102	Granuloma5	451	7.61696	4.56349	High	-0.179797	0.433542
Mac1	-0.0728828	0.72347	0.826102	Granuloma6	83	8.57438	0	Low	-0.179797	0.433542
Mac1	-0.0728828	0.72347	0.826102	Granuloma7	537	12.5938	3.90042	High	-0.179797	0.433542
Mac1	-0.0728828	0.72347	0.826102	Granuloma8	290	16.763	0	Low	-0.179797	0.433542
Mac1	-0.0728828	0.72347	0.826102	Granuloma9	102	1.54125	4.26954	High	-0.179797	0.433542
B	0.242943	0.231749	0.373849	Granuloma1	73	0.917085	4.03346	High	-0.0222317	0.92401
B	0.242943	0.231749	0.373849	Granuloma10	953	14.648	4.21751	High	-0.0222317	0.92401
B	0.242943	0.231749	0.373849	Granuloma11	405	7.70255	3.51865	High	-0.0222317	0.92401
B	0.242943	0.231749	0.373849	Granuloma12	623	8.71572	3.58444	High	-0.0222317	0.92401
B	0.242943	0.231749	0.373849	Granuloma13	1548	18.0441	3.15866	Low	-0.0222317	0.92401
B	0.242943	0.231749	0.373849	Granuloma14	679	11.4175	3.62335	High	-0.0222317	0.92401
B	0.242943	0.231749	0.373849	Granuloma15	1005	22.8357	3.09026	Low	-0.0222317	0.92401
B	0.242943	0.231749	0.373849	Granuloma17	282	6.91855	3.34064	High	-0.0222317	0.92401
B	0.242943	0.231749	0.373849	Granuloma18	18	1.2008	3.49845	High	-0.0222317	0.92401
B	0.242943	0.231749	0.373849	Granuloma19	1539	21.9262	0	Low	-0.0222317	0.92401
B	0.242943	0.231749	0.373849	Granuloma2	110	5.19603	3.65906	High	-0.0222317	0.92401
B	0.242943	0.231749	0.373849	Granuloma20	61	2.20775	4.29669	High	-0.0222317	0.92401
B	0.242943	0.231749	0.373849	Granuloma21	31	3.82716	3.40157	High	-0.0222317	0.92401
B	0.242943	0.231749	0.373849	Granuloma22	275	5.18966	2.02531	Low	-0.0222317	0.92401
B	0.242943	0.231749	0.373849	Granuloma24	108	3.49515	2.51983	Low	-0.0222317	0.92401
B	0.242943	0.231749	0.373849	Granuloma25	73	3.09979	2.35411	Low	-0.0222317	0.92401
B	0.242943	0.231749	0.373849	Granuloma26	13	2.42991	2.32428	Low	-0.0222317	0.92401
B	0.242943	0.231749	0.373849	Granuloma27	71	3.88828	2.17898	Low	-0.0222317	0.92401
B	0.242943	0.231749	0.373849	Granuloma28	13	1.12847	2.78958	Low	-0.0222317	0.92401
B	0.242943	0.231749	0.373849	Granuloma3	43	1.99351	1.78533	Low	-0.0222317	0.92401
B	0.242943	0.231749	0.373849	Granuloma4	62	1.02615	1.78533	Low	-0.0222317	0.92401
B	0.242943	0.231749	0.373849	Granuloma5	512	8.64719	4.56349	High	-0.0222317	0.92401
B	0.242943	0.231749	0.373849	Granuloma6	9	0.929752	0	Low	-0.0222317	0.92401
B	0.242943	0.231749	0.373849	Granuloma7	168	3.93996	3.90042	High	-0.0222317	0.92401
B	0.242943	0.231749	0.373849	Granuloma8	74	4.27746	0	Low	-0.0222317	0.92401
B	0.242943	0.231749	0.373849	Granuloma9	665	10.0484	4.26954	High	-0.0222317	0.92401
Endo	0.595381	0.00133308	0.0109979	Granuloma1	368	4.62312	4.03346	High	0.342232	0.278435
Endo	0.595381	0.00133308	0.0109979	Granuloma10	224	3.44298	4.21751	High	0.342232	0.278435
Endo	0.595381	0.00133308	0.0109979	Granuloma11	85	1.61658	3.51865	High	0.342232	0.278435
Endo	0.595381	0.00133308	0.0109979	Granuloma12	19	0.265809	3.58444	High	0.342232	0.278435
Endo	0.595381	0.00133308	0.0109979	Granuloma13	78	0.909197	3.15866	Low	0.342232	0.278435
Endo	0.595381	0.00133308	0.0109979	Granuloma14	74	1.24432	3.62335	High	0.342232	0.278435
Endo	0.595381	0.00133308	0.0109979	Granuloma15	54	1.22699	3.09026	Low	0.342232	0.278435
Endo	0.595381	0.00133308	0.0109979	Granuloma17	27	0.662414	3.34064	High	0.342232	0.278435
Endo	0.595381	0.00133308	0.0109979	Granuloma18	4	0.266845	3.49845	High	0.342232	0.278435
Endo	0.595381	0.00133308	0.0109979	Granuloma19	58	0.826329	0	Low	0.342232	0.278435
Endo	0.595381	0.00133308	0.0109979	Granuloma2	80	3.77893	3.65906	High	0.342232	0.278435
Endo	0.595381	0.00133308	0.0109979	Granuloma20	39	1.41151	4.29669	High	0.342232	0.278435
Endo	0.595381	0.00133308	0.0109979	Granuloma21	13	1.60494	3.40157	High	0.342232	0.278435
Endo	0.595381	0.00133308	0.0109979	Granuloma22	86	1.62295	2.02531	Low	0.342232	0.278435
Endo	0.595381	0.00133308	0.0109979	Granuloma24	3	0.0970874	2.51983	Low	0.342232	0.278435
Endo	0.595381	0.00133308	0.0109979	Granuloma25	8	0.339703	2.35411	Low	0.342232	0.278435
Endo	0.595381	0.00133308	0.0109979	Granuloma26	0	0	2.32428	Low	0.342232	0.278435
Endo	0.595381	0.00133308	0.0109979	Granuloma27	14	0.766703	2.17898	Low	0.342232	0.278435
Endo	0.595381	0.00133308	0.0109979	Granuloma28	16	1.38889	2.78958	Low	0.342232	0.278435
Endo	0.595381	0.00133308	0.0109979	Granuloma3	7	0.324525	1.78533	Low	0.342232	0.278435
Endo	0.595381	0.00133308	0.0109979	Granuloma4	43	0.711685	1.78533	Low	0.342232	0.278435
Endo	0.595381	0.00133308	0.0109979	Granuloma5	107	1.80713	4.56349	High	0.342232	0.278435
Endo	0.595381	0.00133308	0.0109979	Granuloma6	5	0.516529	0	Low	0.342232	0.278435
Endo	0.595381	0.00133308	0.0109979	Granuloma7	40	0.938086	3.90042	High	0.342232	0.278435
Endo	0.595381	0.00133308	0.0109979	Granuloma8	10	0.578035	0	Low	0.342232	0.278435
Endo	0.595381	0.00133308	0.0109979	Granuloma9	246	3.71714	4.26954	High	0.342232	0.278435
TSRRM2	-0.517708	0.00675197	0.0371359	Granuloma1	1	0.0125628	4.03346	High	-0.458469	0.166959
TSRRM2	-0.517708	0.00675197	0.0371359	Granuloma10	28	0.430372	4.21751	High	-0.458469	0.166959
TSRRM2	-0.517708	0.00675197	0.0371359	Granuloma11	110	2.09205	3.51865	High	-0.458469	0.166959
TSRRM2	-0.517708	0.00675197	0.0371359	Granuloma12	40	0.559597	3.58444	High	-0.458469	0.166959
TSRRM2	-0.517708	0.00675197	0.0371359	Granuloma13	56	0.652757	3.15866	Low	-0.458469	0.166959
TSRRM2	-0.517708	0.00675197	0.0371359	Granuloma14	14	0.235413	3.62335	High	-0.458469	0.166959
TSRRM2	-0.517708	0.00675197	0.0371359	Granuloma15	33	0.74983	3.09026	Low	-0.458469	0.166959
TSRRM2	-0.517708	0.00675197	0.0371359	Granuloma17	19	0.466143	3.34064	High	-0.458469	0.166959
TSRRM2	-0.517708	0.00675197	0.0371359	Granuloma18	27	1.8012	3.49845	High	-0.458469	0.166959
TSRRM2	-0.517708	0.00675197	0.0371359	Granuloma19	43	0.612623	0	Low	-0.458469	0.166959
TSRRM2	-0.517708	0.00675197	0.0371359	Granuloma2	2	0.0944733	3.65906	High	-0.458469	0.166959
TSRRM2	-0.517708	0.00675197	0.0371359	Granuloma20	13	0.470503	4.29669	High	-0.458469	0.166959
TSRRM2	-0.517708	0.00675197	0.0371359	Granuloma21	12	1.48148	3.40157	High	-0.458469	0.166959
TSRRM2	-0.517708	0.00675197	0.0371359	Granuloma22	33	0.622759	2.02531	Low	-0.458469	0.166959
TSRRM2	-0.517708	0.00675197	0.0371359	Granuloma24	11	0.355987	2.51983	Low	-0.458469	0.166959
TSRRM2	-0.517708	0.00675197	0.0371359	Granuloma25	49	2.08068	2.35411	Low	-0.458469	0.166959
TSRRM2	-0.517708	0.00675197	0.0371359	Granuloma26	13	2.42991	2.32428	Low	-0.458469	0.166959
TSRRM2	-0.517708	0.00675197	0.0371359	Granuloma27	22	1.20482	2.17898	Low	-0.458469	0.166959
TSRRM2	-0.517708	0.00675197	0.0371359	Granuloma28	1	0.0868056	2.78958	Low	-0.458469	0.166959
TSRRM2	-0.517708	0.00675197	0.0371359	Granuloma3	22	1.01994	1.78533	Low	-0.458469	0.166959
TSRRM2	-0.517708	0.00675197	0.0371359	Granuloma4	23	0.380669	1.78533	Low	-0.458469	0.166959
TSRRM2	-0.517708	0.00675197	0.0371359	Granuloma5	20	0.337781	4.56349	High	-0.458469	0.166959
TSRRM2	-0.517708	0.00675197	0.0371359	Granuloma6	8	0.826446	0	Low	-0.458469	0.166959
TSRRM2	-0.517708	0.00675197	0.0371359	Granuloma7	1	0.0234522	3.90042	High	-0.458469	0.166959
TSRRM2	-0.517708	0.00675197	0.0371359	Granuloma8	27	1.56069	0	Low	-0.458469	0.166959
TSRRM2	-0.517708	0.00675197	0.0371359	Granuloma9	3	0.0453309	4.26954	High	-0.458469	0.166959
Mast	0.548161	0.00374149	0.0246938	Granuloma1	997	12.5251	4.03346	High	0.891079	0.000795024
Mast	0.548161	0.00374149	0.0246938	Granuloma10	747	11.4817	4.21751	High	0.891079	0.000795024
Mast	0.548161	0.00374149	0.0246938	Granuloma11	488	9.2811	3.51865	High	0.891079	0.000795024
Mast	0.548161	0.00374149	0.0246938	Granuloma12	657	9.19138	3.58444	High	0.891079	0.000795024
Mast	0.548161	0.00374149	0.0246938	Granuloma13	540	6.29444	3.15866	Low	0.891079	0.000795024
Mast	0.548161	0.00374149	0.0246938	Granuloma14	599	10.0723	3.62335	High	0.891079	0.000795024
Mast	0.548161	0.00374149	0.0246938	Granuloma15	229	5.20336	3.09026	Low	0.891079	0.000795024
Mast	0.548161	0.00374149	0.0246938	Granuloma17	305	7.48283	3.34064	High	0.891079	0.000795024
Mast	0.548161	0.00374149	0.0246938	Granuloma18	19	1.26751	3.49845	High	0.891079	0.000795024
Mast	0.548161	0.00374149	0.0246938	Granuloma19	106	1.51019	0	Low	0.891079	0.000795024
Mast	0.548161	0.00374149	0.0246938	Granuloma2	194	9.16391	3.65906	High	0.891079	0.000795024
Mast	0.548161	0.00374149	0.0246938	Granuloma20	35	1.26674	4.29669	High	0.891079	0.000795024
Mast	0.548161	0.00374149	0.0246938	Granuloma21	3	0.37037	3.40157	High	0.891079	0.000795024
Mast	0.548161	0.00374149	0.0246938	Granuloma22	28	0.528402	2.02531	Low	0.891079	0.000795024
Mast	0.548161	0.00374149	0.0246938	Granuloma24	0	0	2.51983	Low	0.891079	0.000795024
Mast	0.548161	0.00374149	0.0246938	Granuloma25	3	0.127389	2.35411	Low	0.891079	0.000795024
Mast	0.548161	0.00374149	0.0246938	Granuloma26	2	0.373832	2.32428	Low	0.891079	0.000795024
Mast	0.548161	0.00374149	0.0246938	Granuloma27	2	0.109529	2.17898	Low	0.891079	0.000795024
Mast	0.548161	0.00374149	0.0246938	Granuloma28	4	0.347222	2.78958	Low	0.891079	0.000795024
Mast	0.548161	0.00374149	0.0246938	Granuloma3	183	8.48401	1.78533	Low	0.891079	0.000795024
Mast	0.548161	0.00374149	0.0246938	Granuloma4	410	6.78583	1.78533	Low	0.891079	0.000795024
Mast	0.548161	0.00374149	0.0246938	Granuloma5	589	9.94764	4.56349	High	0.891079	0.000795024
Mast	0.548161	0.00374149	0.0246938	Granuloma6	36	3.71901	0	Low	0.891079	0.000795024
Mast	0.548161	0.00374149	0.0246938	Granuloma7	318	7.45779	3.90042	High	0.891079	0.000795024
Mast	0.548161	0.00374149	0.0246938	Granuloma8	50	2.89017	0	Low	0.891079	0.000795024
Mast	0.548161	0.00374149	0.0246938	Granuloma9	603	9.11151	4.26954	High	0.891079	0.000795024
TCytotoxic6	-0.308693	0.124939	0.242528	Granuloma1	0	0	4.03346	High	-0.25266	0.467173
TCytotoxic6	-0.308693	0.124939	0.242528	Granuloma10	11	0.169075	4.21751	High	-0.25266	0.467173
TCytotoxic6	-0.308693	0.124939	0.242528	Granuloma11	19	0.361354	3.51865	High	-0.25266	0.467173
TCytotoxic6	-0.308693	0.124939	0.242528	Granuloma12	34	0.475658	3.58444	High	-0.25266	0.467173
TCytotoxic6	-0.308693	0.124939	0.242528	Granuloma13	46	0.536193	3.15866	Low	-0.25266	0.467173
TCytotoxic6	-0.308693	0.124939	0.242528	Granuloma14	5	0.084076	3.62335	High	-0.25266	0.467173
TCytotoxic6	-0.308693	0.124939	0.242528	Granuloma15	7	0.159055	3.09026	Low	-0.25266	0.467173
TCytotoxic6	-0.308693	0.124939	0.242528	Granuloma17	19	0.466143	3.34064	High	-0.25266	0.467173
TCytotoxic6	-0.308693	0.124939	0.242528	Granuloma18	10	0.667111	3.49845	High	-0.25266	0.467173
TCytotoxic6	-0.308693	0.124939	0.242528	Granuloma19	18	0.256447	0	Low	-0.25266	0.467173
TCytotoxic6	-0.308693	0.124939	0.242528	Granuloma2	0	0	3.65906	High	-0.25266	0.467173
TCytotoxic6	-0.308693	0.124939	0.242528	Granuloma20	20	0.723851	4.29669	High	-0.25266	0.467173
TCytotoxic6	-0.308693	0.124939	0.242528	Granuloma21	13	1.60494	3.40157	High	-0.25266	0.467173
TCytotoxic6	-0.308693	0.124939	0.242528	Granuloma22	17	0.320815	2.02531	Low	-0.25266	0.467173
TCytotoxic6	-0.308693	0.124939	0.242528	Granuloma24	5	0.161812	2.51983	Low	-0.25266	0.467173
TCytotoxic6	-0.308693	0.124939	0.242528	Granuloma25	10	0.424628	2.35411	Low	-0.25266	0.467173
TCytotoxic6	-0.308693	0.124939	0.242528	Granuloma26	3	0.560748	2.32428	Low	-0.25266	0.467173
TCytotoxic6	-0.308693	0.124939	0.242528	Granuloma27	7	0.383352	2.17898	Low	-0.25266	0.467173
TCytotoxic6	-0.308693	0.124939	0.242528	Granuloma28	6	0.520833	2.78958	Low	-0.25266	0.467173
TCytotoxic6	-0.308693	0.124939	0.242528	Granuloma3	9	0.417246	1.78533	Low	-0.25266	0.467173
TCytotoxic6	-0.308693	0.124939	0.242528	Granuloma4	14	0.231711	1.78533	Low	-0.25266	0.467173
TCytotoxic6	-0.308693	0.124939	0.242528	Granuloma5	3	0.0506671	4.56349	High	-0.25266	0.467173
TCytotoxic6	-0.308693	0.124939	0.242528	Granuloma6	6	0.619835	0	Low	-0.25266	0.467173
TCytotoxic6	-0.308693	0.124939	0.242528	Granuloma7	2	0.0469043	3.90042	High	-0.25266	0.467173
TCytotoxic6	-0.308693	0.124939	0.242528	Granuloma8	3	0.17341	0	Low	-0.25266	0.467173
TCytotoxic6	-0.308693	0.124939	0.242528	Granuloma9	6	0.0906618	4.26954	High	-0.25266	0.467173
TCytotoxic3	0.103354	0.615362	0.781037	Granuloma1	2	0.0251256	4.03346	High	-0.0765743	0.823657
TCytotoxic3	0.103354	0.615362	0.781037	Granuloma10	40	0.614817	4.21751	High	-0.0765743	0.823657
TCytotoxic3	0.103354	0.615362	0.781037	Granuloma11	39	0.741727	3.51865	High	-0.0765743	0.823657
TCytotoxic3	0.103354	0.615362	0.781037	Granuloma12	38	0.531617	3.58444	High	-0.0765743	0.823657
TCytotoxic3	0.103354	0.615362	0.781037	Granuloma13	39	0.454598	3.15866	Low	-0.0765743	0.823657
TCytotoxic3	0.103354	0.615362	0.781037	Granuloma14	32	0.538086	3.62335	High	-0.0765743	0.823657
TCytotoxic3	0.103354	0.615362	0.781037	Granuloma15	26	0.590775	3.09026	Low	-0.0765743	0.823657
TCytotoxic3	0.103354	0.615362	0.781037	Granuloma17	27	0.662414	3.34064	High	-0.0765743	0.823657
TCytotoxic3	0.103354	0.615362	0.781037	Granuloma18	16	1.06738	3.49845	High	-0.0765743	0.823657
TCytotoxic3	0.103354	0.615362	0.781037	Granuloma19	28	0.398917	0	Low	-0.0765743	0.823657
TCytotoxic3	0.103354	0.615362	0.781037	Granuloma2	5	0.236183	3.65906	High	-0.0765743	0.823657
TCytotoxic3	0.103354	0.615362	0.781037	Granuloma20	25	0.904814	4.29669	High	-0.0765743	0.823657
TCytotoxic3	0.103354	0.615362	0.781037	Granuloma21	8	0.987654	3.40157	High	-0.0765743	0.823657
TCytotoxic3	0.103354	0.615362	0.781037	Granuloma22	38	0.717116	2.02531	Low	-0.0765743	0.823657
TCytotoxic3	0.103354	0.615362	0.781037	Granuloma24	7	0.226537	2.51983	Low	-0.0765743	0.823657
TCytotoxic3	0.103354	0.615362	0.781037	Granuloma25	14	0.59448	2.35411	Low	-0.0765743	0.823657
TCytotoxic3	0.103354	0.615362	0.781037	Granuloma26	3	0.560748	2.32428	Low	-0.0765743	0.823657
TCytotoxic3	0.103354	0.615362	0.781037	Granuloma27	5	0.273823	2.17898	Low	-0.0765743	0.823657
TCytotoxic3	0.103354	0.615362	0.781037	Granuloma28	5	0.434028	2.78958	Low	-0.0765743	0.823657
TCytotoxic3	0.103354	0.615362	0.781037	Granuloma3	4	0.185443	1.78533	Low	-0.0765743	0.823657
TCytotoxic3	0.103354	0.615362	0.781037	Granuloma4	5	0.0827541	1.78533	Low	-0.0765743	0.823657
TCytotoxic3	0.103354	0.615362	0.781037	Granuloma5	5	0.0844452	4.56349	High	-0.0765743	0.823657
TCytotoxic3	0.103354	0.615362	0.781037	Granuloma6	0	0	0	Low	-0.0765743	0.823657
TCytotoxic3	0.103354	0.615362	0.781037	Granuloma7	0	0	3.90042	High	-0.0765743	0.823657
TCytotoxic3	0.103354	0.615362	0.781037	Granuloma8	8	0.462428	0	Low	-0.0765743	0.823657
TCytotoxic3	0.103354	0.615362	0.781037	Granuloma9	14	0.211544	4.26954	High	-0.0765743	0.823657
Mac7	-0.113259	0.581712	0.767859	Granuloma1	50	0.628141	4.03346	High	-0.328525	0.316435
Mac7	-0.113259	0.581712	0.767859	Granuloma10	34	0.522595	4.21751	High	-0.328525	0.316435
Mac7	-0.113259	0.581712	0.767859	Granuloma11	29	0.551541	3.51865	High	-0.328525	0.316435
Mac7	-0.113259	0.581712	0.767859	Granuloma12	219	3.06379	3.58444	High	-0.328525	0.316435
Mac7	-0.113259	0.581712	0.767859	Granuloma13	36	0.419629	3.15866	Low	-0.328525	0.316435
Mac7	-0.113259	0.581712	0.767859	Granuloma14	1	0.0168152	3.62335	High	-0.328525	0.316435
Mac7	-0.113259	0.581712	0.767859	Granuloma15	69	1.56783	3.09026	Low	-0.328525	0.316435
Mac7	-0.113259	0.581712	0.767859	Granuloma17	57	1.39843	3.34064	High	-0.328525	0.316435
Mac7	-0.113259	0.581712	0.767859	Granuloma18	8	0.533689	3.49845	High	-0.328525	0.316435
Mac7	-0.113259	0.581712	0.767859	Granuloma19	10	0.14247	0	Low	-0.328525	0.316435
Mac7	-0.113259	0.581712	0.767859	Granuloma2	11	0.519603	3.65906	High	-0.328525	0.316435
Mac7	-0.113259	0.581712	0.767859	Granuloma20	5	0.180963	4.29669	High	-0.328525	0.316435
Mac7	-0.113259	0.581712	0.767859	Granuloma21	6	0.740741	3.40157	High	-0.328525	0.316435
Mac7	-0.113259	0.581712	0.767859	Granuloma22	21	0.396301	2.02531	Low	-0.328525	0.316435
Mac7	-0.113259	0.581712	0.767859	Granuloma24	60	1.94175	2.51983	Low	-0.328525	0.316435
Mac7	-0.113259	0.581712	0.767859	Granuloma25	43	1.8259	2.35411	Low	-0.328525	0.316435
Mac7	-0.113259	0.581712	0.767859	Granuloma26	2	0.373832	2.32428	Low	-0.328525	0.316435
Mac7	-0.113259	0.581712	0.767859	Granuloma27	31	1.6977	2.17898	Low	-0.328525	0.316435
Mac7	-0.113259	0.581712	0.767859	Granuloma28	20	1.73611	2.78958	Low	-0.328525	0.316435
Mac7	-0.113259	0.581712	0.767859	Granuloma3	32	1.48354	1.78533	Low	-0.328525	0.316435
Mac7	-0.113259	0.581712	0.767859	Granuloma4	17	0.281364	1.78533	Low	-0.328525	0.316435
Mac7	-0.113259	0.581712	0.767859	Granuloma5	13	0.219558	4.56349	High	-0.328525	0.316435
Mac7	-0.113259	0.581712	0.767859	Granuloma6	2	0.206612	0	Low	-0.328525	0.316435
Mac7	-0.113259	0.581712	0.767859	Granuloma7	24	0.562852	3.90042	High	-0.328525	0.316435
Mac7	-0.113259	0.581712	0.767859	Granuloma8	21	1.21387	0	Low	-0.328525	0.316435
Mac7	-0.113259	0.581712	0.767859	Granuloma9	31	0.468419	4.26954	High	-0.328525	0.316435
pDC	0.0947819	0.645111	0.788469	Granuloma1	67	0.841709	4.03346	High	-0.191841	0.534769
pDC	0.0947819	0.645111	0.788469	Granuloma10	83	1.27575	4.21751	High	-0.191841	0.534769
pDC	0.0947819	0.645111	0.788469	Granuloma11	41	0.779764	3.51865	High	-0.191841	0.534769
pDC	0.0947819	0.645111	0.788469	Granuloma12	105	1.46894	3.58444	High	-0.191841	0.534769
pDC	0.0947819	0.645111	0.788469	Granuloma13	110	1.2822	3.15866	Low	-0.191841	0.534769
pDC	0.0947819	0.645111	0.788469	Granuloma14	65	1.09299	3.62335	High	-0.191841	0.534769
pDC	0.0947819	0.645111	0.788469	Granuloma15	63	1.43149	3.09026	Low	-0.191841	0.534769
pDC	0.0947819	0.645111	0.788469	Granuloma17	33	0.809617	3.34064	High	-0.191841	0.534769
pDC	0.0947819	0.645111	0.788469	Granuloma18	7	0.466978	3.49845	High	-0.191841	0.534769
pDC	0.0947819	0.645111	0.788469	Granuloma19	65	0.926058	0	Low	-0.191841	0.534769
pDC	0.0947819	0.645111	0.788469	Granuloma2	60	2.8342	3.65906	High	-0.191841	0.534769
pDC	0.0947819	0.645111	0.788469	Granuloma20	9	0.325733	4.29669	High	-0.191841	0.534769
pDC	0.0947819	0.645111	0.788469	Granuloma21	3	0.37037	3.40157	High	-0.191841	0.534769
pDC	0.0947819	0.645111	0.788469	Granuloma22	25	0.471787	2.02531	Low	-0.191841	0.534769
pDC	0.0947819	0.645111	0.788469	Granuloma24	40	1.2945	2.51983	Low	-0.191841	0.534769
pDC	0.0947819	0.645111	0.788469	Granuloma25	46	1.95329	2.35411	Low	-0.191841	0.534769
pDC	0.0947819	0.645111	0.788469	Granuloma26	2	0.373832	2.32428	Low	-0.191841	0.534769
pDC	0.0947819	0.645111	0.788469	Granuloma27	22	1.20482	2.17898	Low	-0.191841	0.534769
pDC	0.0947819	0.645111	0.788469	Granuloma28	8	0.694444	2.78958	Low	-0.191841	0.534769
pDC	0.0947819	0.645111	0.788469	Granuloma3	53	2.45712	1.78533	Low	-0.191841	0.534769
pDC	0.0947819	0.645111	0.788469	Granuloma4	164	2.71433	1.78533	Low	-0.191841	0.534769
pDC	0.0947819	0.645111	0.788469	Granuloma5	102	1.72268	4.56349	High	-0.191841	0.534769
pDC	0.0947819	0.645111	0.788469	Granuloma6	6	0.619835	0	Low	-0.191841	0.534769
pDC	0.0947819	0.645111	0.788469	Granuloma7	96	2.25141	3.90042	High	-0.191841	0.534769
pDC	0.0947819	0.645111	0.788469	Granuloma8	21	1.21387	0	Low	-0.191841	0.534769
pDC	0.0947819	0.645111	0.788469	Granuloma9	170	2.56875	4.26954	High	-0.191841	0.534769
Fibro	0.46783	0.0159486	0.0685051	Granuloma1	2042	25.6533	4.03346	High	0.476646	0.14664
Fibro	0.46783	0.0159486	0.0685051	Granuloma10	34	0.522595	4.21751	High	0.476646	0.14664
Fibro	0.46783	0.0159486	0.0685051	Granuloma11	9	0.171168	3.51865	High	0.476646	0.14664
Fibro	0.46783	0.0159486	0.0685051	Granuloma12	12	0.167879	3.58444	High	0.476646	0.14664
Fibro	0.46783	0.0159486	0.0685051	Granuloma13	3	0.0349691	3.15866	Low	0.476646	0.14664
Fibro	0.46783	0.0159486	0.0685051	Granuloma14	102	1.71515	3.62335	High	0.476646	0.14664
Fibro	0.46783	0.0159486	0.0685051	Granuloma15	4	0.0908884	3.09026	Low	0.476646	0.14664
Fibro	0.46783	0.0159486	0.0685051	Granuloma17	5	0.122669	3.34064	High	0.476646	0.14664
Fibro	0.46783	0.0159486	0.0685051	Granuloma18	3	0.200133	3.49845	High	0.476646	0.14664
Fibro	0.46783	0.0159486	0.0685051	Granuloma19	365	5.20017	0	Low	0.476646	0.14664
Fibro	0.46783	0.0159486	0.0685051	Granuloma2	44	2.07841	3.65906	High	0.476646	0.14664
Fibro	0.46783	0.0159486	0.0685051	Granuloma20	93	3.36591	4.29669	High	0.476646	0.14664
Fibro	0.46783	0.0159486	0.0685051	Granuloma21	2	0.246914	3.40157	High	0.476646	0.14664
Fibro	0.46783	0.0159486	0.0685051	Granuloma22	7	0.1321	2.02531	Low	0.476646	0.14664
Fibro	0.46783	0.0159486	0.0685051	Granuloma24	4	0.12945	2.51983	Low	0.476646	0.14664
Fibro	0.46783	0.0159486	0.0685051	Granuloma25	2	0.0849257	2.35411	Low	0.476646	0.14664
Fibro	0.46783	0.0159486	0.0685051	Granuloma26	0	0	2.32428	Low	0.476646	0.14664
Fibro	0.46783	0.0159486	0.0685051	Granuloma27	0	0	2.17898	Low	0.476646	0.14664
Fibro	0.46783	0.0159486	0.0685051	Granuloma28	24	2.08333	2.78958	Low	0.476646	0.14664
Fibro	0.46783	0.0159486	0.0685051	Granuloma3	24	1.11266	1.78533	Low	0.476646	0.14664
Fibro	0.46783	0.0159486	0.0685051	Granuloma4	60	0.993049	1.78533	Low	0.476646	0.14664
Fibro	0.46783	0.0159486	0.0685051	Granuloma5	166	2.80358	4.56349	High	0.476646	0.14664
Fibro	0.46783	0.0159486	0.0685051	Granuloma6	1	0.103306	0	Low	0.476646	0.14664
Fibro	0.46783	0.0159486	0.0685051	Granuloma7	127	2.97842	3.90042	High	0.476646	0.14664
Fibro	0.46783	0.0159486	0.0685051	Granuloma8	5	0.289017	0	Low	0.476646	0.14664
Fibro	0.46783	0.0159486	0.0685051	Granuloma9	403	6.08945	4.26954	High	0.476646	0.14664
Plasma	0.739094	1.61187e-05	0.000265958	Granuloma1	515	6.46985	4.03346	High	0.975371	0.00106792
Plasma	0.739094	1.61187e-05	0.000265958	Granuloma10	200	3.07409	4.21751	High	0.975371	0.00106792
Plasma	0.739094	1.61187e-05	0.000265958	Granuloma11	36	0.684671	3.51865	High	0.975371	0.00106792
Plasma	0.739094	1.61187e-05	0.000265958	Granuloma12	206	2.88193	3.58444	High	0.975371	0.00106792
Plasma	0.739094	1.61187e-05	0.000265958	Granuloma13	185	2.15643	3.15866	Low	0.975371	0.00106792
Plasma	0.739094	1.61187e-05	0.000265958	Granuloma14	278	4.67463	3.62335	High	0.975371	0.00106792
Plasma	0.739094	1.61187e-05	0.000265958	Granuloma15	21	0.477164	3.09026	Low	0.975371	0.00106792
Plasma	0.739094	1.61187e-05	0.000265958	Granuloma17	168	4.12169	3.34064	High	0.975371	0.00106792
Plasma	0.739094	1.61187e-05	0.000265958	Granuloma18	6	0.400267	3.49845	High	0.975371	0.00106792
Plasma	0.739094	1.61187e-05	0.000265958	Granuloma19	70	0.997293	0	Low	0.975371	0.00106792
Plasma	0.739094	1.61187e-05	0.000265958	Granuloma2	84	3.96788	3.65906	High	0.975371	0.00106792
Plasma	0.739094	1.61187e-05	0.000265958	Granuloma20	305	11.0387	4.29669	High	0.975371	0.00106792
Plasma	0.739094	1.61187e-05	0.000265958	Granuloma21	3	0.37037	3.40157	High	0.975371	0.00106792
Plasma	0.739094	1.61187e-05	0.000265958	Granuloma22	32	0.603888	2.02531	Low	0.975371	0.00106792
Plasma	0.739094	1.61187e-05	0.000265958	Granuloma24	27	0.873786	2.51983	Low	0.975371	0.00106792
Plasma	0.739094	1.61187e-05	0.000265958	Granuloma25	12	0.509554	2.35411	Low	0.975371	0.00106792
Plasma	0.739094	1.61187e-05	0.000265958	Granuloma26	1	0.186916	2.32428	Low	0.975371	0.00106792
Plasma	0.739094	1.61187e-05	0.000265958	Granuloma27	3	0.164294	2.17898	Low	0.975371	0.00106792
Plasma	0.739094	1.61187e-05	0.000265958	Granuloma28	5	0.434028	2.78958	Low	0.975371	0.00106792
Plasma	0.739094	1.61187e-05	0.000265958	Granuloma3	2	0.0927214	1.78533	Low	0.975371	0.00106792
Plasma	0.739094	1.61187e-05	0.000265958	Granuloma4	41	0.678583	1.78533	Low	0.975371	0.00106792
Plasma	0.739094	1.61187e-05	0.000265958	Granuloma5	643	10.8597	4.56349	High	0.975371	0.00106792
Plasma	0.739094	1.61187e-05	0.000265958	Granuloma6	0	0	0	Low	0.975371	0.00106792
Plasma	0.739094	1.61187e-05	0.000265958	Granuloma7	240	5.62852	3.90042	High	0.975371	0.00106792
Plasma	0.739094	1.61187e-05	0.000265958	Granuloma8	24	1.38728	0	Low	0.975371	0.00106792
Plasma	0.739094	1.61187e-05	0.000265958	Granuloma9	915	13.8259	4.26954	High	0.975371	0.00106792
Mac6	-0.019846	0.92334	0.98291	Granuloma1	18	0.226131	4.03346	High	-0.117574	0.718674
Mac6	-0.019846	0.92334	0.98291	Granuloma10	100	1.53704	4.21751	High	-0.117574	0.718674
Mac6	-0.019846	0.92334	0.98291	Granuloma11	149	2.83378	3.51865	High	-0.117574	0.718674
Mac6	-0.019846	0.92334	0.98291	Granuloma12	156	2.18243	3.58444	High	-0.117574	0.718674
Mac6	-0.019846	0.92334	0.98291	Granuloma13	69	0.80429	3.15866	Low	-0.117574	0.718674
Mac6	-0.019846	0.92334	0.98291	Granuloma14	92	1.547	3.62335	High	-0.117574	0.718674
Mac6	-0.019846	0.92334	0.98291	Granuloma15	39	0.886162	3.09026	Low	-0.117574	0.718674
Mac6	-0.019846	0.92334	0.98291	Granuloma17	34	0.834151	3.34064	High	-0.117574	0.718674
Mac6	-0.019846	0.92334	0.98291	Granuloma18	4	0.266845	3.49845	High	-0.117574	0.718674
Mac6	-0.019846	0.92334	0.98291	Granuloma19	52	0.740846	0	Low	-0.117574	0.718674
Mac6	-0.019846	0.92334	0.98291	Granuloma2	17	0.803023	3.65906	High	-0.117574	0.718674
Mac6	-0.019846	0.92334	0.98291	Granuloma20	2	0.0723851	4.29669	High	-0.117574	0.718674
Mac6	-0.019846	0.92334	0.98291	Granuloma21	5	0.617284	3.40157	High	-0.117574	0.718674
Mac6	-0.019846	0.92334	0.98291	Granuloma22	21	0.396301	2.02531	Low	-0.117574	0.718674
Mac6	-0.019846	0.92334	0.98291	Granuloma24	10	0.323625	2.51983	Low	-0.117574	0.718674
Mac6	-0.019846	0.92334	0.98291	Granuloma25	109	4.62845	2.35411	Low	-0.117574	0.718674
Mac6	-0.019846	0.92334	0.98291	Granuloma26	1	0.186916	2.32428	Low	-0.117574	0.718674
Mac6	-0.019846	0.92334	0.98291	Granuloma27	4	0.219058	2.17898	Low	-0.117574	0.718674
Mac6	-0.019846	0.92334	0.98291	Granuloma28	6	0.520833	2.78958	Low	-0.117574	0.718674
Mac6	-0.019846	0.92334	0.98291	Granuloma3	34	1.57626	1.78533	Low	-0.117574	0.718674
Mac6	-0.019846	0.92334	0.98291	Granuloma4	57	0.943396	1.78533	Low	-0.117574	0.718674
Mac6	-0.019846	0.92334	0.98291	Granuloma5	30	0.506671	4.56349	High	-0.117574	0.718674
Mac6	-0.019846	0.92334	0.98291	Granuloma6	2	0.206612	0	Low	-0.117574	0.718674
Mac6	-0.019846	0.92334	0.98291	Granuloma7	8	0.187617	3.90042	High	-0.117574	0.718674
Mac6	-0.019846	0.92334	0.98291	Granuloma8	18	1.04046	0	Low	-0.117574	0.718674
Mac6	-0.019846	0.92334	0.98291	Granuloma9	88	1.32971	4.26954	High	-0.117574	0.718674
TInterferon	-0.00376455	0.985438	0.985438	Granuloma1	2	0.0251256	4.03346	High	-0.353496	0.292727
TInterferon	-0.00376455	0.985438	0.985438	Granuloma10	36	0.553335	4.21751	High	-0.353496	0.292727
TInterferon	-0.00376455	0.985438	0.985438	Granuloma11	52	0.988969	3.51865	High	-0.353496	0.292727
TInterferon	-0.00376455	0.985438	0.985438	Granuloma12	346	4.84051	3.58444	High	-0.353496	0.292727
TInterferon	-0.00376455	0.985438	0.985438	Granuloma13	193	2.24968	3.15866	Low	-0.353496	0.292727
TInterferon	-0.00376455	0.985438	0.985438	Granuloma14	24	0.403565	3.62335	High	-0.353496	0.292727
TInterferon	-0.00376455	0.985438	0.985438	Granuloma15	122	2.7721	3.09026	Low	-0.353496	0.292727
TInterferon	-0.00376455	0.985438	0.985438	Granuloma17	12	0.294406	3.34064	High	-0.353496	0.292727
TInterferon	-0.00376455	0.985438	0.985438	Granuloma18	3	0.200133	3.49845	High	-0.353496	0.292727
TInterferon	-0.00376455	0.985438	0.985438	Granuloma19	0	0	0	Low	-0.353496	0.292727
TInterferon	-0.00376455	0.985438	0.985438	Granuloma2	11	0.519603	3.65906	High	-0.353496	0.292727
TInterferon	-0.00376455	0.985438	0.985438	Granuloma20	1	0.0361925	4.29669	High	-0.353496	0.292727
TInterferon	-0.00376455	0.985438	0.985438	Granuloma21	0	0	3.40157	High	-0.353496	0.292727
TInterferon	-0.00376455	0.985438	0.985438	Granuloma22	10	0.188715	2.02531	Low	-0.353496	0.292727
TInterferon	-0.00376455	0.985438	0.985438	Granuloma24	23	0.744337	2.51983	Low	-0.353496	0.292727
TInterferon	-0.00376455	0.985438	0.985438	Granuloma25	139	5.90234	2.35411	Low	-0.353496	0.292727
TInterferon	-0.00376455	0.985438	0.985438	Granuloma26	2	0.373832	2.32428	Low	-0.353496	0.292727
TInterferon	-0.00376455	0.985438	0.985438	Granuloma27	11	0.60241	2.17898	Low	-0.353496	0.292727
TInterferon	-0.00376455	0.985438	0.985438	Granuloma28	10	0.868056	2.78958	Low	-0.353496	0.292727
TInterferon	-0.00376455	0.985438	0.985438	Granuloma3	2	0.0927214	1.78533	Low	-0.353496	0.292727
TInterferon	-0.00376455	0.985438	0.985438	Granuloma4	25	0.41377	1.78533	Low	-0.353496	0.292727
TInterferon	-0.00376455	0.985438	0.985438	Granuloma5	24	0.405337	4.56349	High	-0.353496	0.292727
TInterferon	-0.00376455	0.985438	0.985438	Granuloma6	1	0.103306	0	Low	-0.353496	0.292727
TInterferon	-0.00376455	0.985438	0.985438	Granuloma7	14	0.32833	3.90042	High	-0.353496	0.292727
TInterferon	-0.00376455	0.985438	0.985438	Granuloma8	24	1.38728	0	Low	-0.353496	0.292727
TInterferon	-0.00376455	0.985438	0.985438	Granuloma9	37	0.559081	4.26954	High	-0.353496	0.292727
cDC	0.277844	0.16935	0.307646	Granuloma1	58	0.728643	4.03346	High	-0.0410352	0.896233
cDC	0.277844	0.16935	0.307646	Granuloma10	95	1.46019	4.21751	High	-0.0410352	0.896233
cDC	0.277844	0.16935	0.307646	Granuloma11	60	1.14112	3.51865	High	-0.0410352	0.896233
cDC	0.277844	0.16935	0.307646	Granuloma12	51	0.713486	3.58444	High	-0.0410352	0.896233
cDC	0.277844	0.16935	0.307646	Granuloma13	156	1.81839	3.15866	Low	-0.0410352	0.896233
cDC	0.277844	0.16935	0.307646	Granuloma14	77	1.29477	3.62335	High	-0.0410352	0.896233
cDC	0.277844	0.16935	0.307646	Granuloma15	47	1.06794	3.09026	Low	-0.0410352	0.896233
cDC	0.277844	0.16935	0.307646	Granuloma17	46	1.12856	3.34064	High	-0.0410352	0.896233
cDC	0.277844	0.16935	0.307646	Granuloma18	5	0.333556	3.49845	High	-0.0410352	0.896233
cDC	0.277844	0.16935	0.307646	Granuloma19	69	0.983046	0	Low	-0.0410352	0.896233
cDC	0.277844	0.16935	0.307646	Granuloma2	30	1.4171	3.65906	High	-0.0410352	0.896233
cDC	0.277844	0.16935	0.307646	Granuloma20	27	0.977199	4.29669	High	-0.0410352	0.896233
cDC	0.277844	0.16935	0.307646	Granuloma21	10	1.23457	3.40157	High	-0.0410352	0.896233
cDC	0.277844	0.16935	0.307646	Granuloma22	55	1.03793	2.02531	Low	-0.0410352	0.896233
cDC	0.277844	0.16935	0.307646	Granuloma24	77	2.49191	2.51983	Low	-0.0410352	0.896233
cDC	0.277844	0.16935	0.307646	Granuloma25	54	2.29299	2.35411	Low	-0.0410352	0.896233
cDC	0.277844	0.16935	0.307646	Granuloma26	0	0	2.32428	Low	-0.0410352	0.896233
cDC	0.277844	0.16935	0.307646	Granuloma27	35	1.91676	2.17898	Low	-0.0410352	0.896233
cDC	0.277844	0.16935	0.307646	Granuloma28	5	0.434028	2.78958	Low	-0.0410352	0.896233
cDC	0.277844	0.16935	0.307646	Granuloma3	18	0.834492	1.78533	Low	-0.0410352	0.896233
cDC	0.277844	0.16935	0.307646	Granuloma4	52	0.860642	1.78533	Low	-0.0410352	0.896233
cDC	0.277844	0.16935	0.307646	Granuloma5	75	1.26668	4.56349	High	-0.0410352	0.896233
cDC	0.277844	0.16935	0.307646	Granuloma6	2	0.206612	0	Low	-0.0410352	0.896233
cDC	0.277844	0.16935	0.307646	Granuloma7	75	1.75891	3.90042	High	-0.0410352	0.896233
cDC	0.277844	0.16935	0.307646	Granuloma8	13	0.751445	0	Low	-0.0410352	0.896233
cDC	0.277844	0.16935	0.307646	Granuloma9	88	1.32971	4.26954	High	-0.0410352	0.896233
Mac4	0.787813	1.77696e-06	5.86398e-05	Granuloma1	2043	25.6658	4.03346	High	0.550816	0.116912
Mac4	0.787813	1.77696e-06	5.86398e-05	Granuloma10	18	0.276668	4.21751	High	0.550816	0.116912
Mac4	0.787813	1.77696e-06	5.86398e-05	Granuloma11	4	0.0760746	3.51865	High	0.550816	0.116912
Mac4	0.787813	1.77696e-06	5.86398e-05	Granuloma12	54	0.755456	3.58444	High	0.550816	0.116912
Mac4	0.787813	1.77696e-06	5.86398e-05	Granuloma13	6	0.0699382	3.15866	Low	0.550816	0.116912
Mac4	0.787813	1.77696e-06	5.86398e-05	Granuloma14	24	0.403565	3.62335	High	0.550816	0.116912
Mac4	0.787813	1.77696e-06	5.86398e-05	Granuloma15	5	0.113611	3.09026	Low	0.550816	0.116912
Mac4	0.787813	1.77696e-06	5.86398e-05	Granuloma17	2	0.0490677	3.34064	High	0.550816	0.116912
Mac4	0.787813	1.77696e-06	5.86398e-05	Granuloma18	0	0	3.49845	High	0.550816	0.116912
Mac4	0.787813	1.77696e-06	5.86398e-05	Granuloma19	5	0.0712352	0	Low	0.550816	0.116912
Mac4	0.787813	1.77696e-06	5.86398e-05	Granuloma2	7	0.330657	3.65906	High	0.550816	0.116912
Mac4	0.787813	1.77696e-06	5.86398e-05	Granuloma20	2	0.0723851	4.29669	High	0.550816	0.116912
Mac4	0.787813	1.77696e-06	5.86398e-05	Granuloma21	2	0.246914	3.40157	High	0.550816	0.116912
Mac4	0.787813	1.77696e-06	5.86398e-05	Granuloma22	0	0	2.02531	Low	0.550816	0.116912
Mac4	0.787813	1.77696e-06	5.86398e-05	Granuloma24	0	0	2.51983	Low	0.550816	0.116912
Mac4	0.787813	1.77696e-06	5.86398e-05	Granuloma25	0	0	2.35411	Low	0.550816	0.116912
Mac4	0.787813	1.77696e-06	5.86398e-05	Granuloma26	0	0	2.32428	Low	0.550816	0.116912
Mac4	0.787813	1.77696e-06	5.86398e-05	Granuloma27	0	0	2.17898	Low	0.550816	0.116912
Mac4	0.787813	1.77696e-06	5.86398e-05	Granuloma28	0	0	2.78958	Low	0.550816	0.116912
Mac4	0.787813	1.77696e-06	5.86398e-05	Granuloma3	0	0	1.78533	Low	0.550816	0.116912
Mac4	0.787813	1.77696e-06	5.86398e-05	Granuloma4	2	0.0331016	1.78533	Low	0.550816	0.116912
Mac4	0.787813	1.77696e-06	5.86398e-05	Granuloma5	59	0.996453	4.56349	High	0.550816	0.116912
Mac4	0.787813	1.77696e-06	5.86398e-05	Granuloma6	0	0	0	Low	0.550816	0.116912
Mac4	0.787813	1.77696e-06	5.86398e-05	Granuloma7	16	0.375235	3.90042	High	0.550816	0.116912
Mac4	0.787813	1.77696e-06	5.86398e-05	Granuloma8	0	0	0	Low	0.550816	0.116912
Mac4	0.787813	1.77696e-06	5.86398e-05	Granuloma9	1265	19.1145	4.26954	High	0.550816	0.116912
Mac8	0.215596	0.290163	0.435245	Granuloma1	83	1.04271	4.03346	High	0.0943976	0.785553
Mac8	0.215596	0.290163	0.435245	Granuloma10	27	0.415002	4.21751	High	0.0943976	0.785553
Mac8	0.215596	0.290163	0.435245	Granuloma11	4	0.0760746	3.51865	High	0.0943976	0.785553
Mac8	0.215596	0.290163	0.435245	Granuloma12	21	0.293788	3.58444	High	0.0943976	0.785553
Mac8	0.215596	0.290163	0.435245	Granuloma13	14	0.163189	3.15866	Low	0.0943976	0.785553
Mac8	0.215596	0.290163	0.435245	Granuloma14	15	0.252228	3.62335	High	0.0943976	0.785553
Mac8	0.215596	0.290163	0.435245	Granuloma15	9	0.204499	3.09026	Low	0.0943976	0.785553
Mac8	0.215596	0.290163	0.435245	Granuloma17	3	0.0736016	3.34064	High	0.0943976	0.785553
Mac8	0.215596	0.290163	0.435245	Granuloma18	0	0	3.49845	High	0.0943976	0.785553
Mac8	0.215596	0.290163	0.435245	Granuloma19	6	0.0854823	0	Low	0.0943976	0.785553
Mac8	0.215596	0.290163	0.435245	Granuloma2	29	1.36986	3.65906	High	0.0943976	0.785553
Mac8	0.215596	0.290163	0.435245	Granuloma20	0	0	4.29669	High	0.0943976	0.785553
Mac8	0.215596	0.290163	0.435245	Granuloma21	9	1.11111	3.40157	High	0.0943976	0.785553
Mac8	0.215596	0.290163	0.435245	Granuloma22	2	0.037743	2.02531	Low	0.0943976	0.785553
Mac8	0.215596	0.290163	0.435245	Granuloma24	12	0.38835	2.51983	Low	0.0943976	0.785553
Mac8	0.215596	0.290163	0.435245	Granuloma25	4	0.169851	2.35411	Low	0.0943976	0.785553
Mac8	0.215596	0.290163	0.435245	Granuloma26	0	0	2.32428	Low	0.0943976	0.785553
Mac8	0.215596	0.290163	0.435245	Granuloma27	0	0	2.17898	Low	0.0943976	0.785553
Mac8	0.215596	0.290163	0.435245	Granuloma28	1	0.0868056	2.78958	Low	0.0943976	0.785553
Mac8	0.215596	0.290163	0.435245	Granuloma3	11	0.509968	1.78533	Low	0.0943976	0.785553
Mac8	0.215596	0.290163	0.435245	Granuloma4	33	0.546177	1.78533	Low	0.0943976	0.785553
Mac8	0.215596	0.290163	0.435245	Granuloma5	76	1.28357	4.56349	High	0.0943976	0.785553
Mac8	0.215596	0.290163	0.435245	Granuloma6	7	0.72314	0	Low	0.0943976	0.785553
Mac8	0.215596	0.290163	0.435245	Granuloma7	121	2.83771	3.90042	High	0.0943976	0.785553
Mac8	0.215596	0.290163	0.435245	Granuloma8	16	0.924855	0	Low	0.0943976	0.785553
Mac8	0.215596	0.290163	0.435245	Granuloma9	34	0.51375	4.26954	High	0.0943976	0.785553
TMetallothionein	-0.426876	0.0296385	0.0944185	Granuloma1	0	0	4.03346	High	-0.633762	0.0709343
TMetallothionein	-0.426876	0.0296385	0.0944185	Granuloma10	1	0.0153704	4.21751	High	-0.633762	0.0709343
TMetallothionein	-0.426876	0.0296385	0.0944185	Granuloma11	1	0.0190186	3.51865	High	-0.633762	0.0709343
TMetallothionein	-0.426876	0.0296385	0.0944185	Granuloma12	7	0.0979295	3.58444	High	-0.633762	0.0709343
TMetallothionein	-0.426876	0.0296385	0.0944185	Granuloma13	0	0	3.15866	Low	-0.633762	0.0709343
TMetallothionein	-0.426876	0.0296385	0.0944185	Granuloma14	1	0.0168152	3.62335	High	-0.633762	0.0709343
TMetallothionein	-0.426876	0.0296385	0.0944185	Granuloma15	2	0.0454442	3.09026	Low	-0.633762	0.0709343
TMetallothionein	-0.426876	0.0296385	0.0944185	Granuloma17	2	0.0490677	3.34064	High	-0.633762	0.0709343
TMetallothionein	-0.426876	0.0296385	0.0944185	Granuloma18	0	0	3.49845	High	-0.633762	0.0709343
TMetallothionein	-0.426876	0.0296385	0.0944185	Granuloma19	0	0	0	Low	-0.633762	0.0709343
TMetallothionein	-0.426876	0.0296385	0.0944185	Granuloma2	0	0	3.65906	High	-0.633762	0.0709343
TMetallothionein	-0.426876	0.0296385	0.0944185	Granuloma20	4	0.14477	4.29669	High	-0.633762	0.0709343
TMetallothionein	-0.426876	0.0296385	0.0944185	Granuloma21	3	0.37037	3.40157	High	-0.633762	0.0709343
TMetallothionein	-0.426876	0.0296385	0.0944185	Granuloma22	140	2.64201	2.02531	Low	-0.633762	0.0709343
TMetallothionein	-0.426876	0.0296385	0.0944185	Granuloma24	21	0.679612	2.51983	Low	-0.633762	0.0709343
TMetallothionein	-0.426876	0.0296385	0.0944185	Granuloma25	44	1.86837	2.35411	Low	-0.633762	0.0709343
TMetallothionein	-0.426876	0.0296385	0.0944185	Granuloma26	6	1.1215	2.32428	Low	-0.633762	0.0709343
TMetallothionein	-0.426876	0.0296385	0.0944185	Granuloma27	32	1.75246	2.17898	Low	-0.633762	0.0709343
TMetallothionein	-0.426876	0.0296385	0.0944185	Granuloma28	29	2.51736	2.78958	Low	-0.633762	0.0709343
TMetallothionein	-0.426876	0.0296385	0.0944185	Granuloma3	3	0.139082	1.78533	Low	-0.633762	0.0709343
TMetallothionein	-0.426876	0.0296385	0.0944185	Granuloma4	0	0	1.78533	Low	-0.633762	0.0709343
TMetallothionein	-0.426876	0.0296385	0.0944185	Granuloma5	0	0	4.56349	High	-0.633762	0.0709343
TMetallothionein	-0.426876	0.0296385	0.0944185	Granuloma6	9	0.929752	0	Low	-0.633762	0.0709343
TMetallothionein	-0.426876	0.0296385	0.0944185	Granuloma7	0	0	3.90042	High	-0.633762	0.0709343
TMetallothionein	-0.426876	0.0296385	0.0944185	Granuloma8	2	0.115607	0	Low	-0.633762	0.0709343
TMetallothionein	-0.426876	0.0296385	0.0944185	Granuloma9	2	0.0302206	4.26954	High	-0.633762	0.0709343
