# Supplementary material for: Multimodal profiling of lung granulomas in macaques reveals cellular correlates of tuberculosis control
Source: Immunity. 2022 May 10;55(5):827–846.e10. doi: 10.1016/j.immuni.2022.04.004 (PMC9122264; doi:10.1016/j.immuni.2022.04.004)
Supplement: Table S4. Subclustering, annotations and enriched genes among T/NK cells and macrophages, related to Figures 3 and 4 [file mmc5.xlsx]

## Sheet: T NK Annotations
Subclusters	CD4/CD8 and TCR	Markers	Inference
Cytotoxic C1	CD8A, TCRA, TCRB, TCRD	GNLY, PRF1, GZMH, GZMA GZMB, KLRD1, KLRC1, KLRC2, NKG7	innate CD8+ T cells (possibly NKT cells), gd T cells, and natural killer cells (NK)tri-cytotoxic potential
Cytotoxic C2	CD8A, TCRA, TCRB, TCRD	PRF1,KLRC1, KLRB1, KLRG1, CD69, NR4A1, EGR1, EGR2 and DUSP2.	Gamma delta T cells, Peripheral tolerance, Activation, Inhibition of NFkB signaling
		NFKBIA (IkB), NFKBIZ and TNFAIP3,
Cytotoxic C3	CD8A, TCRA, TCRB, TCRD	XCL1, EGR1, NR4A1	XCL-1+ NK cells
Cytotoxic C4	CD8A, TCRA, TCRB, CD4 (low)	PRF1, GZMH, GZMB, GZMM, CXCR1, TGFBR3, S100A10, AHNAK, KLF3, and ZEB2.	CD8 T cells, Early differentiation, Regulation, Apoptosis,
		KLRD1, KLRF1, KLRK1 and NKG	Tissue residency
Cytotoxic C5	CD8A, TCRA, TCRB,	GZMK, CRTAM, PIK3R1, GZMM, EOMES, KLRG1	Granzyme K expressing CD8 T cells
Cytotoxic C6	CD8A, TCRA, TCRB,	GZMK, FTH1
Stem-like	CD4, CD8A/B	PLK2, TCF7, CCR7, IL7R, TXNIP, CD69 and ITGB1	Stem-like, early memory, self-renewal
T reg	CD4, CD8A/B	FOXP3, CTLA4, CGA, TIGIT, TNFRSF18, IL1RL1, IKZF4, GARTA3	Regulatory T cells
Interferon	CD4, CD8A/B	MX1, ISG15, IFIT3, IFI6, IFIT1, RSAD2, and MX2	Interferon inducible T cells
Metallothionein	CD4, CD8A/B	MT1 and MT2	Metallothionein+ T cells
SRRM2	CD4, CD8A/B	PNISR and SRRM2	SRRM2+ T cells
Proliferation	CD4, CD8A/B	MKI67, STMN1, and TOP2A	Proliferating T cells
T1T17	CD4, CD8A/B, TCRA,TCRB,	Transcription factors RORA, RORC, RBPJ, BHLEHE40, FURIN, COTL1, CCL20	T1T17 hybrid
		Surface receptors:CCR6, IL23R,CXCR3	tissue-resident effector and effector-memory T cells
		Cytokine: IFNG, TNF

## Sheet: Cytotoxic C1
Gene_ID	p_val	avg_logFC	pct.1	pct.2	p_val_adj	Cluster Annotation
GNLY	0	2.54736	0.877	0.161	0	Cytotoxic 1
TYROBP	0	2.47682	0.781	0.067	0	Cytotoxic 1
LOC102132533	0	2.19267	0.628	0.026	0	Cytotoxic 1
GZMH	0	2.05258	0.9	0.18	0	Cytotoxic 1
LOC102140945	0	1.96661	0.423	0.016	0	Cytotoxic 1
GZMA	0	1.9236	0.618	0.092	0	Cytotoxic 1
CCL5	0	1.75447	0.866	0.255	0	Cytotoxic 1
PRSS57	0	1.48886	0.427	0.041	0	Cytotoxic 1
KLRD1	0	1.47923	0.655	0.134	0	Cytotoxic 1
GZMB	0	1.40633	0.973	0.391	0	Cytotoxic 1
APBB2	0	1.37556	0.363	0.044	0	Cytotoxic 1
LOC102133674	0	1.25969	0.257	0.006	0	Cytotoxic 1
GTF3C1	0	1.23591	0.441	0.098	0	Cytotoxic 1
OPLAH	0	1.22121	0.244	0.01	0	Cytotoxic 1
LOC102132169	0	1.21304	0.259	0.013	0	Cytotoxic 1
LOC102122509	0	1.1412	0.22	0.006	0	Cytotoxic 1
TXK	0	1.14013	0.314	0.056	0	Cytotoxic 1
CMC1	0	1.08304	0.325	0.104	0	Cytotoxic 1
THY1	0	1.061	0.308	0.062	0	Cytotoxic 1
PLAC8	0	1.05107	0.308	0.097	0	Cytotoxic 1
NKG7	0	1.01833	0.644	0.267	0	Cytotoxic 1
CST7	0	1.01586	0.568	0.223	0	Cytotoxic 1
PRF1	0	1.00386	0.522	0.177	0	Cytotoxic 1
AFAP1L2	0	0.982226	0.176	0.006	0	Cytotoxic 1
FGFBP2	0	0.976699	0.233	0.034	0	Cytotoxic 1
FCER1G	0	0.974296	0.136	0.016	0	Cytotoxic 1
CX3CR1	0	0.953154	0.239	0.032	0	Cytotoxic 1
CD7	0	0.905622	0.327	0.099	0	Cytotoxic 1
LOC107130355	0	0.893823	0.229	0.048	0	Cytotoxic 1
LITAF	0	0.893366	0.108	0.014	0	Cytotoxic 1
KLRF1	0	0.877537	0.348	0.111	0	Cytotoxic 1
RGS9	0	0.870388	0.337	0.109	0	Cytotoxic 1
LOC102115168	0	0.860586	0.233	0.038	0	Cytotoxic 1
RHOC	0	0.851714	0.263	0.067	0	Cytotoxic 1
LAT2	0	0.84649	0.198	0.037	0	Cytotoxic 1
NCR1	0	0.822547	0.15	0.005	0	Cytotoxic 1
S1PR5	0	0.789121	0.159	0.015	0	Cytotoxic 1
KLRC1	0	0.788693	0.291	0.087	0	Cytotoxic 1
SYK	0	0.785407	0.153	0.022	0	Cytotoxic 1
LOC102115251	0	0.747269	0.13	0.005	0	Cytotoxic 1
ITGAM	0	0.731492	0.161	0.027	0	Cytotoxic 1
MYO1E	0	0.712389	0.124	0.01	0	Cytotoxic 1
COL11A1	0	0.706941	0.105	0.003	0	Cytotoxic 1
CCND2	2.1116e-231	0.702375	0.423	0.207	5.9452e-227	Cytotoxic 1
ADGRG1	0	0.684099	0.132	0.013	0	Cytotoxic 1
CLNK	0	0.672983	0.106	0.006	0	Cytotoxic 1
HOPX	1.87109e-252	0.671022	0.507	0.266	5.26806e-248	Cytotoxic 1
CMA1	0	0.645162	0.129	0.019	0	Cytotoxic 1
ZEB2	2.6516e-140	0.635593	0.161	0.058	7.46558e-136	Cytotoxic 1
CD247	6.48636e-181	0.635123	0.398	0.215	1.82623e-176	Cytotoxic 1
ITGAD	0	0.633414	0.113	0.012	0	Cytotoxic 1
SEMA3G	0	0.630528	0.117	0.012	0	Cytotoxic 1
CASP10	1.90755e-176	0.624924	0.191	0.067	5.37071e-172	Cytotoxic 1
PDGFRB	0	0.601176	0.101	0.006	0	Cytotoxic 1
CLCN7	1.67629e-214	0.595132	0.124	0.027	4.7196e-210	Cytotoxic 1
C11H12orf75	5.93182e-164	0.579611	0.23	0.093	1.6701e-159	Cytotoxic 1
LOC102136305	1.83971e-129	0.577683	0.217	0.096	5.1797e-125	Cytotoxic 1
UBASH3B	9.76485e-155	0.55851	0.144	0.045	2.74929e-150	Cytotoxic 1
TSPAN2	9.99509e-176	0.558046	0.177	0.058	2.81412e-171	Cytotoxic 1
GPR141	3.25893e-218	0.557326	0.124	0.026	9.17551e-214	Cytotoxic 1
CD63	2.05943e-60	0.555272	0.119	0.055	5.79832e-56	Cytotoxic 1
PTPN4	1.48076e-128	0.540917	0.274	0.136	4.16907e-124	Cytotoxic 1
LPIN2	5.54587e-113	0.536517	0.17	0.07	1.56144e-108	Cytotoxic 1
SLA2	3.95723e-127	0.526733	0.221	0.1	1.11416e-122	Cytotoxic 1
CCR3	3.38194e-213	0.512714	0.103	0.019	9.52185e-209	Cytotoxic 1
VAV3	8.60346e-154	0.507804	0.122	0.034	2.4223e-149	Cytotoxic 1
HCST	1.25447e-133	0.507304	0.485	0.314	3.53197e-129	Cytotoxic 1
NCR3	2.3032e-115	0.50627	0.157	0.062	6.48466e-111	Cytotoxic 1
SYTL3	6.64251e-108	0.503711	0.297	0.162	1.8702e-103	Cytotoxic 1
CD244	5.65494e-154	0.488862	0.117	0.032	1.59215e-149	Cytotoxic 1
TIMP1	6.64525e-64	0.488597	0.121	0.055	1.87097e-59	Cytotoxic 1
PITPNC1	3.47538e-95	0.487033	0.235	0.123	9.78494e-91	Cytotoxic 1
LOC102133296	0.00104156	0.483606	0.143	0.129	1	Cytotoxic 1
ITGB2	1.55066e-75	0.478206	0.31	0.197	4.36588e-71	Cytotoxic 1
NUCB2	1.70516e-98	0.476712	0.258	0.136	4.80088e-94	Cytotoxic 1
IL7	2.87228e-97	0.472226	0.151	0.063	8.0869e-93	Cytotoxic 1
METRNL	8.01701e-124	0.470732	0.123	0.04	2.25719e-119	Cytotoxic 1
TSPAN32	1.84533e-93	0.46424	0.164	0.073	5.19553e-89	Cytotoxic 1
LOC102122037	3.98507e-94	0.463396	0.153	0.065	1.122e-89	Cytotoxic 1
LOC102114865	1.06155e-100	0.459064	0.597	0.49	2.9888e-96	Cytotoxic 1
CLEC12A	6.45753e-88	0.436408	0.159	0.07	1.81812e-83	Cytotoxic 1
SYTL2	9.88409e-84	0.434403	0.324	0.198	2.78286e-79	Cytotoxic 1
KLF3	2.39001e-96	0.431432	0.24	0.122	6.72907e-92	Cytotoxic 1
CD38	6.76475e-73	0.42945	0.204	0.111	1.90462e-68	Cytotoxic 1
IDS	7.3064e-52	0.426943	0.218	0.135	2.05712e-47	Cytotoxic 1
PIK3R1	1.02847e-105	0.422875	0.459	0.296	2.89567e-101	Cytotoxic 1
DHRS7	7.91686e-44	0.421752	0.183	0.112	2.22899e-39	Cytotoxic 1
IFI27L2	3.67396e-71	0.4148	0.431	0.314	1.0344e-66	Cytotoxic 1
LOC102138874	1.10807e-191	0.413123	0.766	0.63	3.11977e-187	Cytotoxic 1
KLRK1	1.48106e-84	0.412647	0.2	0.1	4.16993e-80	Cytotoxic 1
ANXA1	2.35217e-73	0.409146	0.345	0.222	6.62254e-69	Cytotoxic 1
TESC	1.26615e-73	0.408568	0.234	0.133	3.56485e-69	Cytotoxic 1
FBXW7	4.73742e-65	0.408002	0.172	0.09	1.33382e-60	Cytotoxic 1
NOSIP	7.96173e-60	0.406673	0.2	0.115	2.24163e-55	Cytotoxic 1
FLNA	1.3226e-58	0.401495	0.294	0.193	3.72379e-54	Cytotoxic 1
NUDT1	1.70927e-61	0.401249	0.115	0.052	4.81244e-57	Cytotoxic 1
SNX18	7.01002e-93	0.400111	0.116	0.043	1.97367e-88	Cytotoxic 1
PTPN12	2.54276e-81	0.395795	0.101	0.037	7.15913e-77	Cytotoxic 1
RASA3	1.53027e-73	0.395663	0.14	0.064	4.30847e-69	Cytotoxic 1
AHNAK	1.8812e-81	0.395493	0.373	0.24	5.29651e-77	Cytotoxic 1
PDE4D	1.04817e-72	0.394075	0.394	0.267	2.95113e-68	Cytotoxic 1
S100A10	4.43227e-82	0.390469	0.444	0.311	1.24791e-77	Cytotoxic 1
PPP2R5C	1.8903e-61	0.389881	0.285	0.183	5.32214e-57	Cytotoxic 1
RRN3	7.81376e-78	0.388361	0.114	0.046	2.19996e-73	Cytotoxic 1
FUOM	1.30147e-52	0.385626	0.144	0.076	3.66429e-48	Cytotoxic 1
MADD	7.5248e-65	0.384514	0.16	0.081	2.11861e-60	Cytotoxic 1
SAMD3	1.35062e-76	0.383667	0.102	0.039	3.80268e-72	Cytotoxic 1
KLRB1	7.92509e-49	0.373455	0.3	0.202	2.23131e-44	Cytotoxic 1
PIK3AP1	3.39058e-51	0.36923	0.14	0.073	9.54617e-47	Cytotoxic 1
FAM65B	5.09603e-46	0.363778	0.254	0.167	1.43479e-41	Cytotoxic 1
RUNX3	1.26038e-52	0.363367	0.251	0.161	3.5486e-48	Cytotoxic 1
PXN	1.34244e-55	0.361561	0.116	0.055	3.77963e-51	Cytotoxic 1
PTTG1IP	1.07137e-37	0.356715	0.188	0.12	3.01646e-33	Cytotoxic 1
FAR1	7.02456e-45	0.351822	0.211	0.133	1.97777e-40	Cytotoxic 1
SSBP4	1.66918e-50	0.35013	0.114	0.056	4.69958e-46	Cytotoxic 1
FAM105A	1.69418e-49	0.349991	0.213	0.131	4.76996e-45	Cytotoxic 1
SFT2D1	8.46187e-33	0.348238	0.227	0.16	2.38244e-28	Cytotoxic 1
CD48	4.80519e-80	0.342999	0.605	0.48	1.3529e-75	Cytotoxic 1
PTPN22	4.58841e-43	0.341812	0.233	0.152	1.29187e-38	Cytotoxic 1
CAP1	2.89975e-28	0.340705	0.276	0.212	8.16424e-24	Cytotoxic 1
ISCA1	7.38847e-38	0.337435	0.23	0.156	2.08022e-33	Cytotoxic 1
STARD3NL	3.17363e-48	0.336897	0.12	0.061	8.93534e-44	Cytotoxic 1
EFHD2	1.02384e-38	0.33212	0.15	0.089	2.88263e-34	Cytotoxic 1
SPN	7.0877e-34	0.32823	0.175	0.113	1.99554e-29	Cytotoxic 1
LOC102146055	3.31435e-38	0.328022	0.203	0.132	9.33154e-34	Cytotoxic 1
MAN1A1	3.06654e-30	0.326445	0.217	0.152	8.63385e-26	Cytotoxic 1
LOC102122672	6.88195e-35	0.323515	0.145	0.088	1.93761e-30	Cytotoxic 1
CD27	2.5117e-53	0.323379	0.344	0.239	7.07169e-49	Cytotoxic 1
HEG1	1.42475e-41	0.321462	0.159	0.093	4.01137e-37	Cytotoxic 1
LOC102119366	4.51125e-91	0.31807	0.203	0.098	1.27014e-86	Cytotoxic 1
MAPK1	1.03796e-39	0.314799	0.232	0.155	2.92238e-35	Cytotoxic 1
LMO4	1.80811e-33	0.310242	0.117	0.067	5.09074e-29	Cytotoxic 1
INPP4A	1.76317e-37	0.309001	0.162	0.099	4.96421e-33	Cytotoxic 1
SPINK2	1.3724e-19	0.307529	0.163	0.117	3.86399e-15	Cytotoxic 1
ADCY7	1.15538e-32	0.306659	0.151	0.094	3.25298e-28	Cytotoxic 1
SYNE1	4.49751e-34	0.304977	0.258	0.183	1.26628e-29	Cytotoxic 1
JAK1	2.2358e-17	0.303359	0.248	0.201	6.29489e-13	Cytotoxic 1
MCOLN2	3.40296e-39	0.30235	0.159	0.095	9.58104e-35	Cytotoxic 1
NTAN1	1.06189e-28	0.302062	0.131	0.081	2.98975e-24	Cytotoxic 1
PRKACB	1.45821e-26	0.296021	0.2	0.141	4.10558e-22	Cytotoxic 1
RASGRP2	1.1968e-41	0.294914	0.111	0.057	3.3696e-37	Cytotoxic 1
SLAMF6	3.98116e-40	0.293584	0.163	0.096	1.1209e-35	Cytotoxic 1
EOMES	5.20019e-39	0.29286	0.112	0.059	1.46411e-34	Cytotoxic 1
PDAP1	2.63484e-26	0.291972	0.214	0.154	7.41838e-22	Cytotoxic 1
UCHL5	2.6765e-27	0.290134	0.141	0.091	7.5357e-23	Cytotoxic 1
ND3	6.8726e-19	0.289864	0.208	0.157	1.93498e-14	Cytotoxic 1
KLF12	2.57596e-30	0.28893	0.178	0.117	7.25262e-26	Cytotoxic 1
ENPP4	1.47183e-33	0.28745	0.139	0.083	4.14393e-29	Cytotoxic 1
C14H11orf31	4.06675e-18	0.279256	0.18	0.134	1.14499e-13	Cytotoxic 1
LOC102136805	3.7866e-53	0.279112	0.161	0.086	1.06612e-48	Cytotoxic 1
DNAJC1	4.14309e-33	0.278989	0.245	0.171	1.16649e-28	Cytotoxic 1
LYST	4.86995e-30	0.278594	0.204	0.139	1.37114e-25	Cytotoxic 1
RAP1B	7.14881e-23	0.277075	0.302	0.243	2.01275e-18	Cytotoxic 1
IRF9	2.93511e-25	0.275589	0.153	0.101	8.26381e-21	Cytotoxic 1
CBLB	3.09646e-30	0.274949	0.213	0.147	8.71809e-26	Cytotoxic 1
TPST2	5.86849e-23	0.272785	0.151	0.103	1.65227e-18	Cytotoxic 1
MBNL3	2.60025e-24	0.272148	0.196	0.139	7.32101e-20	Cytotoxic 1
TMEM30A	2.27627e-22	0.271635	0.212	0.157	6.40884e-18	Cytotoxic 1
SLC44A2	1.0593e-23	0.271277	0.113	0.071	2.98245e-19	Cytotoxic 1
BCL2	8.37153e-24	0.270842	0.184	0.129	2.357e-19	Cytotoxic 1
FTL	4.71731e-11	0.270279	0.185	0.15	1.32816e-06	Cytotoxic 1
MOB2	2.59552e-25	0.269215	0.137	0.089	7.3077e-21	Cytotoxic 1
IRF2BPL	3.41076e-25	0.267599	0.12	0.075	9.60301e-21	Cytotoxic 1
CDK17	1.09681e-22	0.267548	0.15	0.101	3.08808e-18	Cytotoxic 1
IER2	1.18582e-29	0.266513	0.289	0.216	3.33867e-25	Cytotoxic 1
APMAP	5.93343e-26	0.266189	0.129	0.082	1.67056e-21	Cytotoxic 1
ZBP1	2.39402e-28	0.265285	0.135	0.084	6.74038e-24	Cytotoxic 1
GZMM	2.63498e-38	0.264966	0.201	0.127	7.41878e-34	Cytotoxic 1
LNPEP	1.73742e-23	0.258119	0.232	0.173	4.89171e-19	Cytotoxic 1
TMEM2	1.37337e-25	0.257125	0.191	0.133	3.86671e-21	Cytotoxic 1
PLPP5	1.98122e-14	0.256534	0.146	0.109	5.57813e-10	Cytotoxic 1
PPP3CA	1.31112e-23	0.255922	0.171	0.119	3.69146e-19	Cytotoxic 1
LRMP	3.50183e-28	0.255365	0.18	0.12	9.85939e-24	Cytotoxic 1
CAPN2	1.96478e-19	0.255014	0.163	0.117	5.53182e-15	Cytotoxic 1
ARHGAP9	4.23127e-26	0.254498	0.18	0.123	1.19131e-21	Cytotoxic 1
LOC102144039	7.68357e-07	0.254199	0.131	0.107	0.0216331	Cytotoxic 1
IKZF3	1.09869e-22	0.252086	0.193	0.139	3.09336e-18	Cytotoxic 1
ITGB7	1.97651e-15	0.25087	0.163	0.123	5.56487e-11	Cytotoxic 1
ANP32B	5.54468e-20	-0.250867	0.126	0.185	1.56111e-15	Cytotoxic 1
LOC107130083	1.08074e-18	-0.251319	0.166	0.227	3.04283e-14	Cytotoxic 1
RASGRP1	1.74039e-20	-0.251383	0.128	0.188	4.90008e-16	Cytotoxic 1
DYRK2	7.12589e-21	-0.252148	0.076	0.127	2.0063e-16	Cytotoxic 1
SEC61B	4.48979e-23	-0.25234	0.135	0.201	1.2641e-18	Cytotoxic 1
TRAM1	3.93163e-21	-0.25442	0.119	0.179	1.10695e-16	Cytotoxic 1
PLCG1	2.77216e-23	-0.25511	0.059	0.11	7.80501e-19	Cytotoxic 1
HSPD1	8.70617e-26	-0.255166	0.121	0.191	2.45122e-21	Cytotoxic 1
APOL6	1.12727e-20	-0.256624	0.067	0.115	3.17383e-16	Cytotoxic 1
LOC102127370	2.53583e-20	-0.257013	0.172	0.237	7.13963e-16	Cytotoxic 1
PABPC1	3.47074e-32	-0.257063	0.345	0.441	9.77186e-28	Cytotoxic 1
CHD3	9.47865e-18	-0.257285	0.101	0.151	2.66871e-13	Cytotoxic 1
DYNLT1	6.80971e-24	-0.257421	0.06	0.112	1.91727e-19	Cytotoxic 1
PA2G4	1.7679e-23	-0.258662	0.15	0.219	4.97753e-19	Cytotoxic 1
CLEC2B	2.74723e-17	-0.258847	0.146	0.203	7.73483e-13	Cytotoxic 1
LST1	2.26e-16	-0.25899	0.077	0.121	6.36304e-12	Cytotoxic 1
CSRNP1	2.02693e-19	-0.259675	0.116	0.172	5.70683e-15	Cytotoxic 1
LOC102124742	1.02472e-26	-0.261476	0.239	0.32	2.88509e-22	Cytotoxic 1
GRAP2	1.00552e-28	-0.261646	0.075	0.138	2.83104e-24	Cytotoxic 1
TUBA4A	6.32428e-23	-0.261685	0.173	0.244	1.7806e-18	Cytotoxic 1
LOC102124370	2.60296e-20	-0.262029	0.108	0.164	7.32863e-16	Cytotoxic 1
LOC102118463	5.36984e-24	-0.263154	0.149	0.218	1.51188e-19	Cytotoxic 1
GPR65	2.93646e-17	-0.263816	0.214	0.275	8.26759e-13	Cytotoxic 1
PPP1CB	3.11232e-20	-0.26387	0.097	0.151	8.76274e-16	Cytotoxic 1
ATP5E	7.05649e-45	-0.264004	0.454	0.565	1.98675e-40	Cytotoxic 1
NDFIP1	2.79931e-21	-0.268255	0.147	0.209	7.88145e-17	Cytotoxic 1
GPBP1	1.1833e-20	-0.269322	0.106	0.163	3.33158e-16	Cytotoxic 1
CALM3	1.14133e-24	-0.269357	0.117	0.182	3.21342e-20	Cytotoxic 1
LYAR	9.52031e-20	-0.269742	0.105	0.159	2.68044e-15	Cytotoxic 1
N4BP1	4.13356e-24	-0.270669	0.094	0.154	1.1638e-19	Cytotoxic 1
LOC102143207	4.63413e-29	-0.271642	0.283	0.374	1.30474e-24	Cytotoxic 1
TANK	8.19739e-22	-0.27188	0.101	0.159	2.30798e-17	Cytotoxic 1
LOC102119202	4.52351e-27	-0.272308	0.071	0.13	1.2736e-22	Cytotoxic 1
GPCPD1	1.0753e-14	-0.27309	0.07	0.109	3.0275e-10	Cytotoxic 1
LOC102130971	1.44593e-26	-0.273639	0.1	0.166	4.071e-22	Cytotoxic 1
CKS2	1.33629e-19	-0.274437	0.109	0.162	3.76234e-15	Cytotoxic 1
RARRES3	8.7067e-20	-0.275161	0.113	0.169	2.45137e-15	Cytotoxic 1
TTC39C	6.01179e-24	-0.276196	0.082	0.139	1.69262e-19	Cytotoxic 1
RPL36AL	1.66366e-31	-0.27668	0.253	0.348	4.68404e-27	Cytotoxic 1
LOC102126208	5.49331e-22	-0.277623	0.217	0.285	1.54664e-17	Cytotoxic 1
SLC25A5	1.54045e-28	-0.277737	0.123	0.197	4.33714e-24	Cytotoxic 1
LOC102120885	2.7526e-24	-0.278928	0.108	0.171	7.74996e-20	Cytotoxic 1
RILPL2	2.89269e-20	-0.279483	0.066	0.114	8.14437e-16	Cytotoxic 1
USP36	8.3347e-21	-0.279695	0.059	0.105	2.34664e-16	Cytotoxic 1
SS18L2	5.42124e-26	-0.280712	0.16	0.234	1.52635e-21	Cytotoxic 1
MTDH	2.64924e-22	-0.281923	0.094	0.152	7.45894e-18	Cytotoxic 1
NDUFS5	3.47527e-34	-0.283586	0.16	0.251	9.78461e-30	Cytotoxic 1
RASSF2	2.52191e-23	-0.284012	0.072	0.125	7.10043e-19	Cytotoxic 1
SHFM1	8.76367e-29	-0.286242	0.125	0.198	2.46741e-24	Cytotoxic 1
LOC102135658	3.42495e-15	-0.286292	0.079	0.12	9.64294e-11	Cytotoxic 1
CLDND1	6.56617e-23	-0.288091	0.117	0.178	1.8487e-18	Cytotoxic 1
STAT1	4.71492e-22	-0.288623	0.177	0.246	1.32749e-17	Cytotoxic 1
TMPO	3.0466e-18	-0.289169	0.103	0.153	8.5777e-14	Cytotoxic 1
PGK1	7.03653e-23	-0.29132	0.149	0.214	1.98114e-18	Cytotoxic 1
HNRNPU	1.91731e-23	-0.29158	0.106	0.168	5.39819e-19	Cytotoxic 1
ARPC5	1.3773e-25	-0.291715	0.126	0.196	3.87779e-21	Cytotoxic 1
B4GALT1	1.60761e-24	-0.292127	0.095	0.154	4.52621e-20	Cytotoxic 1
LOC102130495	1.59156e-24	-0.292349	0.139	0.208	4.48103e-20	Cytotoxic 1
LOC102117823	3.45987e-25	-0.293148	0.151	0.219	9.74127e-21	Cytotoxic 1
LOC102139491	1.7249e-28	-0.293727	0.112	0.182	4.85646e-24	Cytotoxic 1
NFATC2	1.99179e-29	-0.293908	0.084	0.15	5.60789e-25	Cytotoxic 1
HN1	1.59885e-33	-0.294563	0.101	0.178	4.50155e-29	Cytotoxic 1
GSPT1	1.91567e-23	-0.295837	0.112	0.173	5.39358e-19	Cytotoxic 1
RPLP1	2.22455e-119	-0.296174	0.754	0.847	6.26323e-115	Cytotoxic 1
EEF1B2	2.85477e-51	-0.300303	0.426	0.543	8.03759e-47	Cytotoxic 1
LOC102146977	8.70147e-28	-0.30289	0.223	0.304	2.4499e-23	Cytotoxic 1
RNF213	1.77293e-18	-0.303174	0.122	0.177	4.99168e-14	Cytotoxic 1
RPLP0	7.38254e-109	-0.30426	0.703	0.794	2.07855e-104	Cytotoxic 1
SLC35E1	6.97164e-32	-0.3055	0.057	0.118	1.96287e-27	Cytotoxic 1
ERN1	1.03254e-27	-0.305982	0.064	0.122	2.90713e-23	Cytotoxic 1
ARID5B	7.96447e-18	-0.306314	0.141	0.195	2.2424e-13	Cytotoxic 1
RPL3	2.42678e-38	-0.306583	0.324	0.428	6.83259e-34	Cytotoxic 1
CYLD	3.50949e-25	-0.306908	0.119	0.184	9.88098e-21	Cytotoxic 1
DUSP1	7.8642e-15	-0.307042	0.067	0.105	2.21416e-10	Cytotoxic 1
ZEB1	6.41063e-34	-0.313621	0.043	0.103	1.80491e-29	Cytotoxic 1
GIMAP7	6.42415e-31	-0.315188	0.233	0.321	1.80872e-26	Cytotoxic 1
HIVEP1	1.23859e-32	-0.315954	0.071	0.138	3.48724e-28	Cytotoxic 1
GMFG	1.3943e-36	-0.316679	0.232	0.332	3.92564e-32	Cytotoxic 1
LPXN	6.78767e-35	-0.317933	0.102	0.179	1.91107e-30	Cytotoxic 1
BCAT1	6.50184e-27	-0.319461	0.065	0.121	1.83059e-22	Cytotoxic 1
LRIG1	7.05595e-32	-0.319934	0.057	0.119	1.9866e-27	Cytotoxic 1
NR4A3	9.30382e-27	-0.324426	0.063	0.12	2.61949e-22	Cytotoxic 1
DDT	1.17633e-38	-0.325923	0.063	0.136	3.31195e-34	Cytotoxic 1
IL6ST	2.60217e-25	-0.328568	0.053	0.104	7.32642e-21	Cytotoxic 1
RAPGEF6	1.7933e-30	-0.3305	0.087	0.154	5.04903e-26	Cytotoxic 1
SH3BGRL3	4.65303e-48	-0.33211	0.404	0.507	1.31006e-43	Cytotoxic 1
2020-09-06	2.59091e-33	-0.332393	0.111	0.187	7.2947e-29	Cytotoxic 1
CYTH1	4.64455e-34	-0.332913	0.091	0.165	1.30767e-29	Cytotoxic 1
CD96	3.13176e-33	-0.33299	0.065	0.131	8.81747e-29	Cytotoxic 1
CD3G	8.27081e-55	-0.333822	0.294	0.429	2.32865e-50	Cytotoxic 1
PAK2	7.8105e-29	-0.335345	0.134	0.208	2.19905e-24	Cytotoxic 1
LOC102137590	1.56192e-29	-0.335491	0.15	0.225	4.39757e-25	Cytotoxic 1
CDKN1B	1.32953e-27	-0.337523	0.132	0.202	3.74329e-23	Cytotoxic 1
ISG15	1.38324e-14	-0.337835	0.108	0.153	3.89452e-10	Cytotoxic 1
SUB1	3.80688e-35	-0.337977	0.152	0.24	1.07183e-30	Cytotoxic 1
NUP50	2.01908e-35	-0.338375	0.091	0.166	5.68473e-31	Cytotoxic 1
HMGB2	3.29812e-10	-0.339764	0.176	0.215	9.28586e-06	Cytotoxic 1
CD44	3.00562e-35	-0.342759	0.216	0.308	8.46232e-31	Cytotoxic 1
CCR5	1.66323e-34	-0.34883	0.082	0.153	4.68282e-30	Cytotoxic 1
BTG2	5.15019e-20	-0.350028	0.178	0.239	1.45004e-15	Cytotoxic 1
CLINT1	3.21433e-29	-0.350245	0.093	0.16	9.04994e-25	Cytotoxic 1
HMGB1	2.32779e-32	-0.35234	0.153	0.235	6.5539e-28	Cytotoxic 1
PPP1CC	3.89601e-34	-0.355508	0.14	0.221	1.09692e-29	Cytotoxic 1
STK17B	2.11943e-55	-0.355662	0.382	0.5	5.96725e-51	Cytotoxic 1
CD226	1.39207e-36	-0.355863	0.07	0.142	3.91937e-32	Cytotoxic 1
MFHAS1	7.4967e-42	-0.356473	0.039	0.107	2.1107e-37	Cytotoxic 1
EEF1G	1.14466e-41	-0.357158	0.172	0.272	3.2228e-37	Cytotoxic 1
HIVEP2	4.02188e-27	-0.359341	0.085	0.146	1.13236e-22	Cytotoxic 1
ARL6IP5	6.71442e-36	-0.36177	0.151	0.24	1.89045e-31	Cytotoxic 1
ARHGAP26	3.57367e-35	-0.365443	0.052	0.115	1.00617e-30	Cytotoxic 1
YWHAQ	4.40126e-36	-0.367494	0.118	0.198	1.23917e-31	Cytotoxic 1
STMN1	2.88151e-20	-0.369919	0.093	0.145	8.11289e-16	Cytotoxic 1
PSMA7	8.79119e-38	-0.372364	0.146	0.237	2.47516e-33	Cytotoxic 1
EVL	2.77433e-38	-0.372717	0.112	0.197	7.81113e-34	Cytotoxic 1
CLEC2D	7.90059e-41	-0.37286	0.19	0.285	2.22441e-36	Cytotoxic 1
FGL2	1.23941e-23	-0.379383	0.073	0.127	3.48955e-19	Cytotoxic 1
PDCD4	1.86261e-35	-0.381418	0.069	0.137	5.24417e-31	Cytotoxic 1
CCNL1	3.79686e-26	-0.383871	0.076	0.135	1.069e-21	Cytotoxic 1
ZFP36L1	3.88513e-31	-0.384446	0.111	0.185	1.09386e-26	Cytotoxic 1
RPL22L1	8.75067e-35	-0.385752	0.111	0.19	2.46375e-30	Cytotoxic 1
TPI1	5.18588e-26	-0.387299	0.161	0.229	1.46008e-21	Cytotoxic 1
ARL3	1.93892e-45	-0.391654	0.036	0.106	5.45904e-41	Cytotoxic 1
MIF	8.07364e-38	-0.403494	0.172	0.264	2.27313e-33	Cytotoxic 1
CNN2	2.14884e-54	-0.405871	0.07	0.163	6.05006e-50	Cytotoxic 1
LOC102133757	2.92954e-39	-0.406584	0.154	0.242	8.24812e-35	Cytotoxic 1
BTG1	3.66596e-55	-0.409138	0.281	0.402	1.03215e-50	Cytotoxic 1
PRDX1	3.19412e-35	-0.410616	0.063	0.132	8.99305e-31	Cytotoxic 1
MTHFD2	2.11848e-42	-0.416756	0.052	0.126	5.96459e-38	Cytotoxic 1
SIT1	8.05211e-60	-0.418071	0.023	0.102	2.26707e-55	Cytotoxic 1
PMEPA1	2.93688e-49	-0.421236	0.039	0.115	8.26877e-45	Cytotoxic 1
CDC14A	5.81389e-44	-0.421846	0.066	0.144	1.6369e-39	Cytotoxic 1
RPS15A	2.09995e-53	-0.422667	0.211	0.327	5.9124e-49	Cytotoxic 1
GALM	4.76434e-58	-0.42358	0.025	0.104	1.3414e-53	Cytotoxic 1
LOC102124072	1.72818e-57	-0.425104	0.043	0.13	4.8657e-53	Cytotoxic 1
G3BP2	1.06229e-40	-0.425437	0.134	0.224	2.99088e-36	Cytotoxic 1
LOC102118347	1.52533e-61	-0.430917	0.057	0.154	4.29456e-57	Cytotoxic 1
LIME1	1.39566e-54	-0.43299	0.061	0.151	3.92949e-50	Cytotoxic 1
EED	2.16491e-55	-0.437709	0.086	0.185	6.0953e-51	Cytotoxic 1
ZFP36L2	1.11425e-70	-0.437756	0.43	0.544	3.13718e-66	Cytotoxic 1
EGLN3	1.05262e-42	-0.440511	0.083	0.164	2.96366e-38	Cytotoxic 1
RGCC	1.11429e-38	-0.440916	0.131	0.217	3.1373e-34	Cytotoxic 1
RUNX2	3.90793e-61	-0.441125	0.024	0.106	1.10028e-56	Cytotoxic 1
NAP1L1	7.14e-55	-0.442148	0.169	0.284	2.01027e-50	Cytotoxic 1
DUSP4	7.58904e-55	-0.447436	0.026	0.102	2.13669e-50	Cytotoxic 1
MPP7	4.47106e-48	-0.452672	0.048	0.125	1.25883e-43	Cytotoxic 1
DGKA	1.738e-53	-0.452971	0.062	0.151	4.89333e-49	Cytotoxic 1
TNFSF10	4.24857e-51	-0.454339	0.029	0.102	1.19618e-46	Cytotoxic 1
TMEM263	5.41644e-52	-0.456534	0.084	0.178	1.525e-47	Cytotoxic 1
SYNE2	6.2147e-40	-0.463796	0.056	0.127	1.74975e-35	Cytotoxic 1
NFKBIA	5.17221e-48	-0.464484	0.285	0.394	1.45624e-43	Cytotoxic 1
DUSP5	3.39302e-39	-0.465352	0.101	0.181	9.55304e-35	Cytotoxic 1
ABRACL	5.78887e-55	-0.466234	0.132	0.24	1.62986e-50	Cytotoxic 1
ENO1	1.01842e-41	-0.466694	0.108	0.195	2.86735e-37	Cytotoxic 1
FAM107B	1.3837e-48	-0.467019	0.093	0.186	3.89581e-44	Cytotoxic 1
PKM	3.12531e-48	-0.468483	0.097	0.19	8.79931e-44	Cytotoxic 1
RAP1A	1.78123e-45	-0.468721	0.096	0.186	5.01505e-41	Cytotoxic 1
ACTG1	2.80212e-64	-0.477859	0.352	0.466	7.88937e-60	Cytotoxic 1
KCNA3	2.19742e-57	-0.480884	0.073	0.169	6.18684e-53	Cytotoxic 1
LOC102134776	1.38917e-65	-0.485232	0.048	0.145	3.91122e-61	Cytotoxic 1
LIMS1	9.04134e-60	-0.490308	0.075	0.175	2.54559e-55	Cytotoxic 1
TCF7	7.28541e-54	-0.493441	0.054	0.139	2.05121e-49	Cytotoxic 1
DENND2D	2.78658e-78	-0.505476	0.09	0.215	7.8456e-74	Cytotoxic 1
GAPDH	6.55752e-63	-0.511044	0.274	0.396	1.84627e-58	Cytotoxic 1
TNFAIP3	1.20427e-76	-0.514542	0.283	0.423	3.39062e-72	Cytotoxic 1
CCDC167	1.70004e-58	-0.520258	0.069	0.165	4.78645e-54	Cytotoxic 1
TNF	3.92906e-33	-0.520958	0.06	0.123	1.10623e-28	Cytotoxic 1
CD82	3.1161e-78	-0.521525	0.036	0.14	8.77338e-74	Cytotoxic 1
BCL11B	2.10755e-66	-0.530288	0.091	0.201	5.93381e-62	Cytotoxic 1
LAPTM5	9.24438e-61	-0.534593	0.083	0.186	2.60276e-56	Cytotoxic 1
HIF1A	2.11536e-48	-0.539256	0.035	0.108	5.95579e-44	Cytotoxic 1
HNRNPLL	3.8957e-80	-0.539977	0.025	0.126	1.09684e-75	Cytotoxic 1
TNFRSF25	2.75255e-82	-0.54163	0.023	0.123	7.7498e-78	Cytotoxic 1
FAM129A	1.49504e-62	-0.541764	0.046	0.139	4.20928e-58	Cytotoxic 1
RGS16	2.29762e-35	-0.546384	0.082	0.152	6.46895e-31	Cytotoxic 1
CD4	1.91934e-79	-0.555405	0.031	0.133	5.40391e-75	Cytotoxic 1
SAMSN1	1.91035e-55	-0.564083	0.125	0.231	5.37858e-51	Cytotoxic 1
FAM102A	1.17986e-87	-0.574025	0.037	0.15	3.3219e-83	Cytotoxic 1
PDE4B	6.73975e-62	-0.574904	0.091	0.198	1.89758e-57	Cytotoxic 1
ZFP36	1.00198e-58	-0.577583	0.201	0.315	2.82108e-54	Cytotoxic 1
RBPJ	2.62211e-69	-0.579112	0.075	0.184	7.38255e-65	Cytotoxic 1
ITGA1	3.90684e-65	-0.58108	0.05	0.146	1.09997e-60	Cytotoxic 1
CAMK4	3.52939e-75	-0.582154	0.083	0.199	9.93701e-71	Cytotoxic 1
TFRC	2.54294e-51	-0.583411	0.052	0.135	7.15964e-47	Cytotoxic 1
GPRIN3	5.34318e-76	-0.592801	0.071	0.186	1.50437e-71	Cytotoxic 1
FOS	1.52814e-39	-0.594789	0.2	0.286	4.30249e-35	Cytotoxic 1
TMEM123	3.83752e-63	-0.599334	0.132	0.244	1.08045e-58	Cytotoxic 1
C7H15orf48	1.09333e-49	-0.603785	0.046	0.125	3.07826e-45	Cytotoxic 1
STK17A	3.1283e-108	-0.604992	0.194	0.369	8.80772e-104	Cytotoxic 1
FYB	4.41489e-92	-0.61393	0.17	0.323	1.24301e-87	Cytotoxic 1
DUSP16	2.59604e-87	-0.618222	0.043	0.159	7.30916e-83	Cytotoxic 1
PECAM1	2.20204e-57	-0.618902	0.028	0.107	6.19985e-53	Cytotoxic 1
LOC102133263	4.23306e-94	-0.619511	0.215	0.365	1.19182e-89	Cytotoxic 1
FURIN	2.0859e-85	-0.625173	0.047	0.164	5.87286e-81	Cytotoxic 1
SATB1	1.05359e-70	-0.629914	0.09	0.204	2.96639e-66	Cytotoxic 1
LAT	2.92513e-102	-0.637172	0.133	0.288	8.2357e-98	Cytotoxic 1
CD8B	2.14251e-72	-0.644712	0.07	0.178	6.03223e-68	Cytotoxic 1
CCR6	1.40046e-84	-0.647833	0.036	0.146	3.943e-80	Cytotoxic 1
ARL5B	1.46378e-58	-0.654353	0.073	0.171	4.12128e-54	Cytotoxic 1
DPP4	2.50149e-100	-0.66152	0.027	0.148	7.04295e-96	Cytotoxic 1
LOC102137336	1.11e-101	-0.66713	0.079	0.222	3.1252e-97	Cytotoxic 1
SLAMF1	6.89746e-97	-0.676892	0.037	0.159	1.94198e-92	Cytotoxic 1
ITGA6	1.0479e-82	-0.688546	0.035	0.142	2.95036e-78	Cytotoxic 1
NABP1	2.5228e-78	-0.689641	0.052	0.163	7.10295e-74	Cytotoxic 1
CD69	8.44656e-71	-0.692235	0.234	0.366	2.37813e-66	Cytotoxic 1
CD3E	2.0106e-135	-0.692586	0.09	0.268	5.66085e-131	Cytotoxic 1
RGS1	1.25541e-78	-0.705766	0.18	0.312	3.53459e-74	Cytotoxic 1
LOC102145385	1.50567e-65	-0.708874	0.063	0.166	4.23922e-61	Cytotoxic 1
BATF	1.82537e-89	-0.710191	0.062	0.187	5.13934e-85	Cytotoxic 1
NFKBIZ	2.04854e-71	-0.710775	0.042	0.141	5.76767e-67	Cytotoxic 1
JUN	2.54001e-66	-0.721905	0.153	0.275	7.15139e-62	Cytotoxic 1
LOC102138723	4.77754e-134	-0.725569	0.079	0.25	1.34512e-129	Cytotoxic 1
CD5	4.06147e-124	-0.726466	0.037	0.184	1.14351e-119	Cytotoxic 1
CD6	6.60597e-129	-0.748435	0.06	0.222	1.85991e-124	Cytotoxic 1
CTLA4	1.70456e-108	-0.7709	0.035	0.166	4.79919e-104	Cytotoxic 1
PTGER4	4.30012e-113	-0.774442	0.09	0.248	1.2107e-108	Cytotoxic 1
RORA	1.63795e-105	-0.77446	0.091	0.24	4.61166e-101	Cytotoxic 1
EZR	2.51336e-130	-0.787664	0.133	0.317	7.07635e-126	Cytotoxic 1
BIRC3	6.5754e-110	-0.792123	0.135	0.297	1.8513e-105	Cytotoxic 1
CD2	3.73144e-172	-0.850283	0.182	0.397	1.05059e-167	Cytotoxic 1
VIM	2.38177e-145	-0.851425	0.143	0.341	6.70588e-141	Cytotoxic 1
SLC2A3	3.63472e-129	-0.922103	0.104	0.277	1.02336e-124	Cytotoxic 1
IL2RA	1.47413e-93	-0.93795	0.023	0.134	4.1504e-89	Cytotoxic 1
ITGB1	1.58386e-132	-0.945859	0.1	0.274	4.45936e-128	Cytotoxic 1
CD3D	0	-0.96625	0.226	0.553	0	Cytotoxic 1
SPOCK2	2.0055e-191	-1.00326	0.057	0.266	5.64647e-187	Cytotoxic 1
PAG1	9.81808e-168	-1.02078	0.053	0.243	2.76428e-163	Cytotoxic 1
CD28	9.79877e-215	-1.0481	0.063	0.291	2.75884e-210	Cytotoxic 1
JUNB	1.60133e-171	-1.07168	0.134	0.34	4.50854e-167	Cytotoxic 1
ICOS	4.74856e-191	-1.08285	0.068	0.279	1.33696e-186	Cytotoxic 1
TOB1	2.85702e-190	-1.11316	0.071	0.284	8.04393e-186	Cytotoxic 1
LTB	7.8957e-229	-1.21201	0.078	0.319	2.22303e-224	Cytotoxic 1
COTL1	8.99026e-196	-1.30421	0.05	0.26	2.53121e-191	Cytotoxic 1
GPR183	3.20342e-288	-1.33498	0.125	0.411	9.01924e-284	Cytotoxic 1
LOC101925857	0	-1.34066	0.084	0.389	0	Cytotoxic 1
IL7R	1.00751e-271	-1.45052	0.067	0.336	2.83664e-267	Cytotoxic 1

## Sheet: Cytotoxic C2
Gene_ID	p_val	avg_logFC	pct.1	pct.2	p_val_adj	Cluster Annotation
EGR1	0	1.59186	0.347	0.058	0	Cytotoxic 2
CD69	0	1.5465	0.736	0.334	0	Cytotoxic 2
LOC107129205	0	1.43014	0.272	0.009	0	Cytotoxic 2
JUN	4.07634e-281	1.32149	0.565	0.248	1.14769e-276	Cytotoxic 2
LOC102115168	0	1.25644	0.288	0.046	0	Cytotoxic 2
CD83	5.31964e-258	1.24947	0.279	0.069	1.49774e-253	Cytotoxic 2
FOSB	5.91095e-235	1.23012	0.367	0.122	1.66423e-230	Cytotoxic 2
BTG2	3.05208e-284	1.1742	0.532	0.219	8.59313e-280	Cytotoxic 2
KLRC1	0	1.13666	0.406	0.092	0	Cytotoxic 2
NR4A1	8.20306e-265	1.13289	0.295	0.075	2.30957e-260	Cytotoxic 2
ARL5B	1.69058e-241	1.1107	0.416	0.149	4.75983e-237	Cytotoxic 2
IER2	6.73144e-219	1.08208	0.485	0.21	1.89524e-214	Cytotoxic 2
LOC102128672	0	1.06943	0.533	0.179	0	Cytotoxic 2
GPR65	3.8382e-261	1.02298	0.569	0.254	1.08064e-256	Cytotoxic 2
TNFAIP3	0	1.01606	0.739	0.393	0	Cytotoxic 2
PPP1R15A	7.32447e-168	1.01071	0.384	0.158	2.0622e-163	Cytotoxic 2
KLRB1	4.6437e-245	0.972266	0.502	0.197	1.30743e-240	Cytotoxic 2
NFKBIZ	1.43899e-189	0.956669	0.344	0.121	4.05148e-185	Cytotoxic 2
DUSP1	7.49211e-112	0.851793	0.247	0.094	2.1094e-107	Cytotoxic 2
KLRG1	1.74258e-255	0.842203	0.264	0.061	4.90625e-251	Cytotoxic 2
NR4A3	1.46491e-160	0.839874	0.299	0.105	4.12445e-156	Cytotoxic 2
GADD45B	1.73428e-110	0.832112	0.358	0.171	4.88287e-106	Cytotoxic 2
KLRF1	4.069e-189	0.788804	0.353	0.123	1.14563e-184	Cytotoxic 2
SQSTM1	4.48465e-91	0.787088	0.218	0.086	1.26265e-86	Cytotoxic 2
EGR2	3.24151e-151	0.780133	0.196	0.053	9.12647e-147	Cytotoxic 2
ZBTB16	0	0.777929	0.153	0.011	0	Cytotoxic 2
DUSP2	2.61623e-97	0.74487	0.197	0.07	7.36598e-93	Cytotoxic 2
ICAM1	6.86774e-107	0.74142	0.17	0.053	1.93361e-102	Cytotoxic 2
RGS2	5.04376e-53	0.734281	0.229	0.118	1.42007e-48	Cytotoxic 2
NFKBIA	6.71123e-207	0.729156	0.683	0.369	1.88955e-202	Cytotoxic 2
RORA	7.26996e-108	0.700754	0.416	0.216	2.04686e-103	Cytotoxic 2
MYC	2.57531e-119	0.688437	0.209	0.069	7.25079e-115	Cytotoxic 2
PMAIP1	8.10537e-90	0.682024	0.265	0.116	2.28207e-85	Cytotoxic 2
IRF8	4.5624e-67	0.676407	0.172	0.069	1.28454e-62	Cytotoxic 2
BCL2A1	5.03504e-62	0.671629	0.257	0.13	1.41762e-57	Cytotoxic 2
ZC3H12A	1.61401e-109	0.653266	0.283	0.117	4.54423e-105	Cytotoxic 2
KLF10	9.51065e-91	0.646906	0.229	0.092	2.67772e-86	Cytotoxic 2
C7H15orf48	3.4882e-53	0.643837	0.224	0.112	9.82102e-49	Cytotoxic 2
ITGA1	3.57698e-81	0.627315	0.276	0.129	1.0071e-76	Cytotoxic 2
FOSL2	3.91846e-78	0.626774	0.286	0.138	1.10324e-73	Cytotoxic 2
KDM6B	7.81228e-112	0.622681	0.205	0.069	2.19955e-107	Cytotoxic 2
NR4A2	4.31835e-78	0.614607	0.405	0.231	1.21583e-73	Cytotoxic 2
PRF1	8.43034e-94	0.611208	0.39	0.202	2.37356e-89	Cytotoxic 2
CSRNP1	8.55711e-99	0.607762	0.338	0.158	2.40925e-94	Cytotoxic 2
BHLHE40	2.20831e-79	0.587392	0.422	0.245	6.21749e-75	Cytotoxic 2
THY1	2.19688e-95	0.583141	0.215	0.08	6.18531e-91	Cytotoxic 2
TGFBR3	1.4248e-84	0.569828	0.311	0.148	4.01151e-80	Cytotoxic 2
LMNA	1.67711e-34	0.563882	0.168	0.088	4.72189e-30	Cytotoxic 2
LOC102136305	7.75682e-47	0.561553	0.205	0.103	2.18393e-42	Cytotoxic 2
GNPNAT1	1.40548e-70	0.545698	0.209	0.09	3.95713e-66	Cytotoxic 2
ATF3	3.69367e-40	0.541825	0.112	0.046	1.03995e-35	Cytotoxic 2
PIK3R1	5.08848e-60	0.537192	0.462	0.304	1.43266e-55	Cytotoxic 2
LOC102116023	4.20889e-109	0.534872	0.153	0.043	1.18501e-104	Cytotoxic 2
GPR183	3.4117e-55	0.5274	0.522	0.376	9.60564e-51	Cytotoxic 2
SKIL	8.71519e-40	0.510995	0.255	0.149	2.45376e-35	Cytotoxic 2
DNAJA1	2.42823e-42	0.493067	0.305	0.189	6.83668e-38	Cytotoxic 2
IL18RAP	2.10383e-68	0.4837	0.138	0.048	5.92333e-64	Cytotoxic 2
JAML	3.89074e-67	0.482627	0.187	0.077	1.09544e-62	Cytotoxic 2
ZFP36	4.01227e-42	0.47773	0.429	0.297	1.12966e-37	Cytotoxic 2
IL7R	3.15201e-67	0.475598	0.48	0.301	8.87449e-63	Cytotoxic 2
ZNF331	1.77127e-41	0.473565	0.227	0.124	4.987e-37	Cytotoxic 2
TNF	7.98094e-50	0.47094	0.22	0.111	2.24703e-45	Cytotoxic 2
FOS	7.92402e-27	0.464502	0.373	0.273	2.23101e-22	Cytotoxic 2
PERP	1.53182e-46	0.464291	0.182	0.087	4.31284e-42	Cytotoxic 2
CDKN1A	5.06509e-39	0.463664	0.138	0.063	1.42608e-34	Cytotoxic 2
CTSW	1.64735e-55	0.45843	0.223	0.108	4.63811e-51	Cytotoxic 2
ID2	1.06253e-57	0.454313	0.576	0.415	2.99156e-53	Cytotoxic 2
REL	1.03696e-37	0.453083	0.237	0.136	2.91957e-33	Cytotoxic 2
RASGEF1B	1.49703e-51	0.447313	0.14	0.056	4.21489e-47	Cytotoxic 2
CD96	1.63539e-51	0.445008	0.234	0.119	4.60445e-47	Cytotoxic 2
LOC102134776	6.5774e-47	0.440666	0.241	0.13	1.85187e-42	Cytotoxic 2
YPEL5	7.9277e-34	0.440655	0.3	0.193	2.23204e-29	Cytotoxic 2
IER5	4.18849e-45	0.428078	0.217	0.113	1.17927e-40	Cytotoxic 2
ADGRE5	2.3658e-22	0.427782	0.225	0.149	6.66091e-18	Cytotoxic 2
DUSP5	8.07882e-28	0.42601	0.259	0.169	2.27459e-23	Cytotoxic 2
CCR6	2.50012e-42	0.424357	0.237	0.13	7.03909e-38	Cytotoxic 2
TRAF1	5.32279e-32	0.423786	0.221	0.131	1.49863e-27	Cytotoxic 2
HSP90AB1	3.64104e-63	0.414105	0.603	0.434	1.02514e-58	Cytotoxic 2
IKZF2	2.45862e-52	0.413017	0.145	0.059	6.92223e-48	Cytotoxic 2
RASSF2	3.89617e-42	0.411431	0.216	0.115	1.09697e-37	Cytotoxic 2
RPL39	3.89836e-42	0.410884	0.44	0.303	1.09758e-37	Cytotoxic 2
MAP3K8	2.73791e-53	0.404613	0.121	0.045	7.70858e-49	Cytotoxic 2
ATF4	1.53924e-35	0.404381	0.395	0.28	4.33372e-31	Cytotoxic 2
LST1	3.26829e-42	0.403769	0.214	0.112	9.20188e-38	Cytotoxic 2
DDX3X	6.5165e-22	0.402471	0.222	0.147	1.83472e-17	Cytotoxic 2
ARF4	2.53773e-38	0.400286	0.227	0.126	7.14499e-34	Cytotoxic 2
CXCR4	1.15866e-69	0.396241	0.736	0.575	3.2622e-65	Cytotoxic 2
EML4	1.52309e-27	0.393825	0.273	0.18	4.28826e-23	Cytotoxic 2
CCNL1	8.50653e-24	0.389643	0.202	0.126	2.39501e-19	Cytotoxic 2
LOC102119366	3.28608e-26	0.381812	0.18	0.104	9.25196e-22	Cytotoxic 2
NABP1	9.84603e-31	0.380709	0.242	0.147	2.77215e-26	Cytotoxic 2
SIK1	1.28683e-27	0.378441	0.22	0.135	3.62308e-23	Cytotoxic 2
IFRD1	1.15673e-29	0.376818	0.178	0.099	3.25676e-25	Cytotoxic 2
DPP4	9.17011e-29	0.370939	0.217	0.132	2.58185e-24	Cytotoxic 2
SATB1	8.78471e-39	0.370218	0.307	0.187	2.47333e-34	Cytotoxic 2
METTL21A	1.06841e-23	0.369818	0.12	0.064	3.0081e-19	Cytotoxic 2
IL2RB	7.29323e-34	0.364176	0.373	0.257	2.05341e-29	Cytotoxic 2
JUNB	1.60582e-28	0.359134	0.427	0.314	4.52118e-24	Cytotoxic 2
SRSF5	5.84543e-25	0.358736	0.34	0.245	1.64578e-20	Cytotoxic 2
ZFAND5	6.93627e-29	0.35778	0.259	0.164	1.95291e-24	Cytotoxic 2
RHOF	2.18575e-30	0.349659	0.343	0.234	6.15398e-26	Cytotoxic 2
PER1	2.43186e-32	0.347494	0.19	0.105	6.8469e-28	Cytotoxic 2
BRD2	1.8839e-21	0.345403	0.3	0.214	5.30412e-17	Cytotoxic 2
HSPA5	3.11793e-33	0.344034	0.464	0.346	8.77854e-29	Cytotoxic 2
ELL2	3.66966e-14	0.34271	0.142	0.093	1.03319e-09	Cytotoxic 2
IL18R1	1.19527e-22	0.341999	0.141	0.08	3.3653e-18	Cytotoxic 2
HMGCS1	1.95661e-22	0.336858	0.119	0.064	5.50883e-18	Cytotoxic 2
PLXNC1	1.08729e-29	0.336027	0.137	0.069	3.06127e-25	Cytotoxic 2
SERTAD1	1.37933e-17	0.336006	0.268	0.196	3.8835e-13	Cytotoxic 2
SYTL3	3.03907e-34	0.334659	0.279	0.17	8.55651e-30	Cytotoxic 2
ERN1	2.58499e-24	0.334392	0.187	0.113	7.27804e-20	Cytotoxic 2
PLAC8	7.16315e-22	0.331356	0.187	0.114	2.01678e-17	Cytotoxic 2
TGFB1	8.91054e-25	0.327814	0.307	0.213	2.50876e-20	Cytotoxic 2
RGS16	7.15229e-14	0.327186	0.203	0.143	2.01373e-09	Cytotoxic 2
EIF1	2.1874e-41	0.323728	0.618	0.491	6.15862e-37	Cytotoxic 2
SYTL2	1.87631e-25	0.32314	0.302	0.205	5.28275e-21	Cytotoxic 2
HEG1	1.79859e-23	0.321473	0.165	0.096	5.06394e-19	Cytotoxic 2
G3BP2	8.85085e-18	0.320922	0.287	0.212	2.49196e-13	Cytotoxic 2
CREM	2.95428e-34	0.319944	0.589	0.469	8.31779e-30	Cytotoxic 2
LOC102136805	1.61348e-24	0.31633	0.16	0.09	4.54274e-20	Cytotoxic 2
PDE4B	3.78124e-16	0.315882	0.255	0.185	1.06461e-11	Cytotoxic 2
H3F3B	2.08292e-20	0.312726	0.357	0.268	5.86445e-16	Cytotoxic 2
TMEM154	3.53252e-22	0.298859	0.2	0.124	9.94581e-18	Cytotoxic 2
TMEM71	1.1885e-21	0.297371	0.178	0.109	3.34623e-17	Cytotoxic 2
NR1D2	2.32756e-26	0.295739	0.238	0.149	6.55324e-22	Cytotoxic 2
LOC102116052	6.81676e-24	0.294338	0.147	0.083	1.91926e-19	Cytotoxic 2
LOC101865130	1.15996e-18	0.292127	0.267	0.189	3.26586e-14	Cytotoxic 2
HIF1A	7.82961e-10	0.291174	0.14	0.099	2.20443e-05	Cytotoxic 2
SH2D2A	2.04705e-22	0.290328	0.298	0.208	5.76347e-18	Cytotoxic 2
TMEM263	3.13078e-23	0.285684	0.251	0.165	8.81471e-19	Cytotoxic 2
ZFP36L2	3.11362e-29	0.284399	0.644	0.528	8.76639e-25	Cytotoxic 2
CLECL1	1.33094e-16	0.281704	0.102	0.057	3.74726e-12	Cytotoxic 2
SRSF2	1.33295e-13	0.278607	0.213	0.153	3.75293e-09	Cytotoxic 2
MACF1	4.59321e-11	0.27786	0.19	0.139	1.29322e-06	Cytotoxic 2
ID3	3.49935e-20	0.274395	0.102	0.053	9.85242e-16	Cytotoxic 2
TUBA4A	4.01658e-11	0.271983	0.29	0.234	1.13087e-06	Cytotoxic 2
TSPAN13	1.06935e-16	0.27178	0.108	0.062	3.01075e-12	Cytotoxic 2
RBMS1	2.30274e-17	0.271439	0.172	0.11	6.48337e-13	Cytotoxic 2
CCDC167	2.06508e-16	0.271234	0.22	0.152	5.81423e-12	Cytotoxic 2
RAB8B	7.11653e-13	0.269491	0.261	0.197	2.00366e-08	Cytotoxic 2
MYADM	9.98496e-14	0.267803	0.197	0.139	2.81127e-09	Cytotoxic 2
PARP8	7.24931e-20	0.26739	0.261	0.179	2.04104e-15	Cytotoxic 2
IRF2BPL	6.3671e-16	0.266318	0.128	0.077	1.79266e-11	Cytotoxic 2
PIM3	6.78637e-19	0.266184	0.102	0.054	1.9107e-14	Cytotoxic 2
STAT4	1.86689e-18	0.26411	0.18	0.115	5.25623e-14	Cytotoxic 2
MYLIP	1.93878e-14	0.262648	0.193	0.133	5.45863e-10	Cytotoxic 2
CLINT1	1.03619e-15	0.26217	0.217	0.15	2.91738e-11	Cytotoxic 2
FAM129A	5.4458e-13	0.260664	0.183	0.127	1.53326e-08	Cytotoxic 2
CCR7	4.49039e-12	0.259931	0.133	0.087	1.26427e-07	Cytotoxic 2
SS18L2	4.44391e-13	0.259609	0.29	0.224	1.25118e-08	Cytotoxic 2
SRSF6	1.86984e-13	0.254832	0.237	0.173	5.26452e-09	Cytotoxic 2
UBE2S	1.21625e-12	0.251628	0.124	0.081	3.42434e-08	Cytotoxic 2
STK17B	3.40055e-22	0.250365	0.583	0.484	9.57426e-18	Cytotoxic 2
IL16	1.33514e-08	-0.25133	0.069	0.109	0.00037591	Cytotoxic 2
CMC1	1.59562e-07	-0.252192	0.087	0.127	0.00449247	Cytotoxic 2
TMPO	3.98427e-06	-0.252512	0.115	0.15	0.112177	Cytotoxic 2
C11H12orf57	3.1396e-07	-0.253184	0.145	0.189	0.00883954	Cytotoxic 2
LOC102133296	9.57751e-05	-0.253678	0.101	0.132	1	Cytotoxic 2
IQGAP1	4.8337e-10	-0.25404	0.233	0.297	1.36093e-05	Cytotoxic 2
LOC102140918	2.91881e-11	-0.254394	0.058	0.105	8.21792e-07	Cytotoxic 2
KIAA1551	1.10085e-06	-0.254448	0.127	0.166	0.0309943	Cytotoxic 2
PTP4A2	1.87764e-09	-0.254709	0.13	0.182	5.2865e-05	Cytotoxic 2
ACTR3	8.00115e-09	-0.254711	0.183	0.237	0.000225272	Cytotoxic 2
SH3BGRL3	1.78343e-17	-0.254868	0.418	0.501	5.02126e-13	Cytotoxic 2
LY6E	6.35457e-10	-0.257575	0.219	0.278	1.78913e-05	Cytotoxic 2
TMEM123	6.54704e-06	-0.257902	0.197	0.235	0.184332	Cytotoxic 2
ARHGDIB	1.90096e-15	-0.258312	0.378	0.452	5.35215e-11	Cytotoxic 2
TMSB4X	1.57668e-84	-0.258501	0.933	0.961	4.43916e-80	Cytotoxic 2
RAC2	6.28475e-11	-0.262355	0.247	0.311	1.76947e-06	Cytotoxic 2
ACTB	4.75371e-13	-0.262654	0.319	0.389	1.33841e-08	Cytotoxic 2
CD28	1.64495e-10	-0.262727	0.21	0.271	4.63136e-06	Cytotoxic 2
NUCKS1	1.46884e-09	-0.263128	0.128	0.182	4.13551e-05	Cytotoxic 2
SLC4A7	8.55201e-11	-0.271697	0.057	0.101	2.40782e-06	Cytotoxic 2
LOC102139510	1.88015e-10	-0.271904	0.153	0.213	5.29357e-06	Cytotoxic 2
ADD3	5.18226e-08	-0.272674	0.101	0.144	0.00145907	Cytotoxic 2
NDUFV2	6.51988e-13	-0.273179	0.073	0.127	1.83567e-08	Cytotoxic 2
LOC101925857	1.75803e-13	-0.275829	0.284	0.363	4.94974e-09	Cytotoxic 2
SAMSN1	2.27184e-07	-0.278065	0.176	0.223	0.00639636	Cytotoxic 2
ELF1	2.01822e-09	-0.281897	0.16	0.215	5.68229e-05	Cytotoxic 2
C14H11orf31	1.65004e-09	-0.283284	0.094	0.141	4.6457e-05	Cytotoxic 2
KIAA0040	2.34433e-09	-0.283285	0.12	0.17	6.60046e-05	Cytotoxic 2
CD38	8.34737e-11	-0.283305	0.074	0.122	2.3502e-06	Cytotoxic 2
YWHAQ	1.11607e-11	-0.28337	0.133	0.193	3.14229e-07	Cytotoxic 2
ARPC2	1.00914e-19	-0.284469	0.4	0.486	2.84122e-15	Cytotoxic 2
GZMA	3.23557e-05	-0.287014	0.113	0.145	0.910975	Cytotoxic 2
TUBB	7.18341e-08	-0.290998	0.092	0.133	0.00202249	Cytotoxic 2
MYH9	4.66384e-11	-0.291585	0.115	0.172	1.31311e-06	Cytotoxic 2
CD7	1.23419e-09	-0.292088	0.079	0.124	3.47487e-05	Cytotoxic 2
LOC102135658	2.26544e-10	-0.294283	0.071	0.119	6.37834e-06	Cytotoxic 2
GTF3C1	2.95757e-09	-0.294662	0.088	0.133	8.32705e-05	Cytotoxic 2
ABRACL	4.27538e-12	-0.296408	0.167	0.232	1.20373e-07	Cytotoxic 2
S1PR1	5.03328e-12	-0.297886	0.089	0.145	1.41712e-07	Cytotoxic 2
FLNA	5.5016e-10	-0.299525	0.151	0.205	1.54897e-05	Cytotoxic 2
PSMA7	5.91829e-12	-0.303959	0.166	0.232	1.66629e-07	Cytotoxic 2
LIME1	7.01239e-17	-0.304056	0.078	0.146	1.97434e-12	Cytotoxic 2
CD226	8.16466e-13	-0.304359	0.082	0.138	2.29876e-08	Cytotoxic 2
PRDX1	5.59339e-10	-0.304733	0.08	0.128	1.57482e-05	Cytotoxic 2
UCP2	7.31535e-13	-0.304991	0.11	0.17	2.05964e-08	Cytotoxic 2
IFI27L2	4.39702e-14	-0.305793	0.253	0.329	1.23798e-09	Cytotoxic 2
IL6ST	1.04971e-11	-0.306583	0.055	0.101	2.95545e-07	Cytotoxic 2
ITK	5.22885e-13	-0.307882	0.144	0.208	1.47218e-08	Cytotoxic 2
CAP1	5.24203e-12	-0.309345	0.158	0.222	1.47589e-07	Cytotoxic 2
CORO1A	2.47643e-15	-0.310127	0.267	0.346	6.97239e-11	Cytotoxic 2
SLAMF6	1.93742e-12	-0.310803	0.056	0.105	5.45482e-08	Cytotoxic 2
RBPJ	5.04342e-12	-0.318298	0.116	0.177	1.41997e-07	Cytotoxic 2
LRRC8C	7.61073e-16	-0.319047	0.096	0.165	2.1428e-11	Cytotoxic 2
ATP5E	2.0034e-30	-0.320519	0.456	0.559	5.64058e-26	Cytotoxic 2
SMC4	3.99247e-10	-0.320722	0.086	0.134	1.12408e-05	Cytotoxic 2
NUCB2	1.5009e-11	-0.322789	0.097	0.151	4.22577e-07	Cytotoxic 2
PSMB9	1.60643e-11	-0.322923	0.126	0.183	4.5229e-07	Cytotoxic 2
ZNF184	4.41165e-15	-0.323868	0.08	0.143	1.2421e-10	Cytotoxic 2
ANXA6	5.04024e-16	-0.324657	0.125	0.199	1.41908e-11	Cytotoxic 2
ANKRD12	3.5337e-10	-0.325832	0.195	0.254	9.94913e-06	Cytotoxic 2
CAPZB	1.22332e-15	-0.326185	0.169	0.246	3.44425e-11	Cytotoxic 2
CD5	1.51656e-17	-0.327328	0.099	0.173	4.26988e-13	Cytotoxic 2
LAT	1.9498e-17	-0.32752	0.191	0.277	5.48966e-13	Cytotoxic 2
PFN1	2.8918e-21	-0.336179	0.366	0.454	8.14186e-17	Cytotoxic 2
ITM2A	6.96525e-14	-0.33784	0.12	0.187	1.96106e-09	Cytotoxic 2
STK17A	3.52515e-19	-0.338777	0.263	0.356	9.92505e-15	Cytotoxic 2
CALM3	1.20612e-16	-0.342071	0.108	0.179	3.39583e-12	Cytotoxic 2
YWHAB	2.43811e-20	-0.343903	0.285	0.379	6.86451e-16	Cytotoxic 2
ARPC1B	8.2294e-18	-0.355556	0.217	0.302	2.31699e-13	Cytotoxic 2
ITGA4	2.29225e-16	-0.355579	0.153	0.233	6.45383e-12	Cytotoxic 2
UBL5	1.78329e-17	-0.356783	0.17	0.255	5.02085e-13	Cytotoxic 2
PSMB8	1.10689e-15	-0.359631	0.106	0.175	3.11645e-11	Cytotoxic 2
GMFG	2.39292e-21	-0.364981	0.226	0.327	6.73726e-17	Cytotoxic 2
S100A10	1.0516e-18	-0.365922	0.236	0.328	2.96078e-14	Cytotoxic 2
C11H12orf75	4.26175e-19	-0.370918	0.045	0.109	1.1999e-14	Cytotoxic 2
HINT1	2.04043e-30	-0.375541	0.379	0.487	5.74484e-26	Cytotoxic 2
ACTG1	2.79387e-23	-0.377745	0.369	0.459	7.86614e-19	Cytotoxic 2
GIMAP6	6.03024e-22	-0.378306	0.159	0.254	1.69782e-17	Cytotoxic 2
ITGB7	5.62573e-25	-0.385717	0.05	0.13	1.58393e-20	Cytotoxic 2
IDH2	3.73867e-21	-0.387993	0.076	0.154	1.05262e-16	Cytotoxic 2
LOC102138395	6.51912e-17	-0.39283	0.099	0.169	1.83546e-12	Cytotoxic 2
ITGB2	7.68252e-18	-0.392845	0.132	0.212	2.16301e-13	Cytotoxic 2
S100A4	2.67813e-18	-0.394805	0.466	0.509	7.54026e-14	Cytotoxic 2
LOC102138750	1.88034e-13	-0.406896	0.073	0.127	5.29409e-09	Cytotoxic 2
CENPF	8.54956e-15	-0.407689	0.095	0.158	2.40713e-10	Cytotoxic 2
BATF	1.92713e-18	-0.408625	0.102	0.178	5.42582e-14	Cytotoxic 2
ANXA2	7.01772e-18	-0.40924	0.09	0.164	1.97584e-13	Cytotoxic 2
GIMAP8	2.33256e-22	-0.411157	0.108	0.194	6.56733e-18	Cytotoxic 2
LIMS1	1.87873e-21	-0.427111	0.089	0.169	5.28957e-17	Cytotoxic 2
LOC102141262	2.68097e-22	-0.429491	0.164	0.263	7.54826e-18	Cytotoxic 2
STMN1	3.94169e-08	-0.450965	0.101	0.142	0.00110978	Cytotoxic 2
TIGIT	2.42585e-18	-0.454013	0.09	0.162	6.82998e-14	Cytotoxic 2
HMGB2	2.63047e-11	-0.455554	0.157	0.214	7.40608e-07	Cytotoxic 2
CTLA4	2.52409e-25	-0.462092	0.07	0.157	7.10657e-21	Cytotoxic 2
TMSB10	2.25509e-86	-0.47085	0.543	0.719	6.3492e-82	Cytotoxic 2
GIMAP7	2.57167e-30	-0.481553	0.201	0.318	7.24052e-26	Cytotoxic 2
CD4	1.78857e-33	-0.499942	0.035	0.128	5.03572e-29	Cytotoxic 2
PECAM1	1.77201e-19	-0.50537	0.04	0.102	4.98909e-15	Cytotoxic 2
ARPC5	1.16929e-25	-0.513612	0.1	0.194	3.29215e-21	Cytotoxic 2
DBI	2.29936e-28	-0.557213	0.082	0.179	6.47385e-24	Cytotoxic 2
LOC102137336	2.43791e-36	-0.571646	0.097	0.214	6.86393e-32	Cytotoxic 2
FYB	1.28485e-38	-0.575975	0.181	0.314	3.6175e-34	Cytotoxic 2
GNLY	3.46029e-06	-0.583281	0.198	0.233	0.0974245	Cytotoxic 2
FGL2	1.91242e-22	-0.585035	0.052	0.126	5.38442e-18	Cytotoxic 2
COTL1	4.80509e-23	-0.587567	0.154	0.244	1.35287e-18	Cytotoxic 2
LOC102145385	3.77795e-24	-0.592891	0.075	0.16	1.06368e-19	Cytotoxic 2
IL2RA	8.15154e-16	-0.614449	0.066	0.125	2.29507e-11	Cytotoxic 2
ARID5B	5.29111e-37	-0.655667	0.082	0.195	1.48971e-32	Cytotoxic 2
CD2	2.77575e-56	-0.665963	0.217	0.383	7.81513e-52	Cytotoxic 2
ITGB1	1.279e-59	-0.87855	0.101	0.264	3.60103e-55	Cytotoxic 2
GZMH	6.4111e-44	-1.00344	0.128	0.257	1.80505e-39	Cytotoxic 2

## Sheet: Cytotoxic C3
Gene_ID	p_val	avg_logFC	pct.1	pct.2	p_val_adj	Cluster Annotation
XCL1	0	3.29349	0.836	0.024	0	Cytotoxic 3
LOC102132814	0	2.56054	0.651	0.01	0	Cytotoxic 3
EGR1	1.77085e-230	2.16695	0.455	0.068	4.98584e-226	Cytotoxic 3
NR4A1	4.32834e-250	1.95996	0.517	0.081	1.21865e-245	Cytotoxic 3
CD69	8.711e-119	1.82623	0.758	0.349	2.45258e-114	Cytotoxic 3
FOSB	3.43686e-189	1.823	0.577	0.128	9.67648e-185	Cytotoxic 3
CRTAM	1.99303e-175	1.80565	0.543	0.12	5.61138e-171	Cytotoxic 3
CD83	1.05311e-173	1.8048	0.427	0.075	2.96504e-169	Cytotoxic 3
VEGFA	0	1.65351	0.367	0.023	0	Cytotoxic 3
RGS16	5.3841e-170	1.62806	0.591	0.141	1.51589e-165	Cytotoxic 3
ARL5B	2.42131e-126	1.6159	0.547	0.157	6.8172e-122	Cytotoxic 3
EGR2	1.1395e-216	1.58195	0.409	0.056	3.20827e-212	Cytotoxic 3
TYROBP	4.63086e-224	1.51649	0.658	0.132	1.30382e-219	Cytotoxic 3
LOC102115805	0	1.48849	0.326	0.012	0	Cytotoxic 3
CSF2	2.74374e-125	1.48499	0.192	0.021	7.72501e-121	Cytotoxic 3
KLRC1	2.9542e-205	1.47952	0.547	0.102	8.31754e-201	Cytotoxic 3
NR4A3	1.39451e-132	1.43357	0.467	0.11	3.92624e-128	Cytotoxic 3
IER2	4.0131e-109	1.42819	0.612	0.219	1.12989e-104	Cytotoxic 3
EGR3	7.36402e-204	1.4194	0.249	0.022	2.07334e-199	Cytotoxic 3
GPR65	2.99243e-149	1.4168	0.739	0.264	8.42518e-145	Cytotoxic 3
KLRB1	3.23018e-99	1.3543	0.58	0.208	9.09456e-95	Cytotoxic 3
LOC102123272	1.60737e-151	1.34953	0.127	0.008	4.52555e-147	Cytotoxic 3
BTG2	2.02075e-84	1.34364	0.577	0.23	5.68941e-80	Cytotoxic 3
LIF	0	1.33821	0.236	0.007	0	Cytotoxic 3
NR4A2	4.5411e-107	1.32385	0.633	0.235	1.27855e-102	Cytotoxic 3
ICAM1	4.699e-115	1.31703	0.307	0.056	1.323e-110	Cytotoxic 3
RGS2	3.80304e-87	1.31637	0.42	0.12	1.07075e-82	Cytotoxic 3
AREG	7.94659e-121	1.28568	0.166	0.017	2.23736e-116	Cytotoxic 3
DUSP2	4.7e-72	1.27577	0.296	0.074	1.32329e-67	Cytotoxic 3
LOC102132533	6.87093e-144	1.24372	0.425	0.082	1.93451e-139	Cytotoxic 3
LAT2	1.638e-190	1.23296	0.367	0.049	4.6118e-186	Cytotoxic 3
ZFP36	7.23752e-49	1.2098	0.575	0.301	2.03772e-44	Cytotoxic 3
GADD45B	8.2979e-78	1.19879	0.499	0.176	2.33627e-73	Cytotoxic 3
NFKBID	6.95085e-243	1.18971	0.282	0.024	1.95701e-238	Cytotoxic 3
MAP3K8	1.32907e-138	1.15363	0.303	0.046	3.74199e-134	Cytotoxic 3
JUN	1.84398e-38	1.11896	0.494	0.26	5.19171e-34	Cytotoxic 3
GNLY	8.0587e-64	1.08615	0.55	0.228	2.26893e-59	Cytotoxic 3
KLF10	8.0426e-76	1.0528	0.356	0.096	2.26439e-71	Cytotoxic 3
LOC102116023	7.93201e-127	1.05154	0.291	0.045	2.23326e-122	Cytotoxic 3
PPP1R15A	1.87544e-45	1.03894	0.406	0.166	5.28029e-41	Cytotoxic 3
RASGEF1B	4.87381e-78	1.00791	0.27	0.058	1.37222e-73	Cytotoxic 3
KLRF1	2.00378e-66	1.00682	0.406	0.131	5.64165e-62	Cytotoxic 3
LOC102138476	0	0.997121	0.115	0.002	0	Cytotoxic 3
TNFRSF18	4.25318e-86	0.976116	0.337	0.08	1.19748e-81	Cytotoxic 3
PRSS57	2.70668e-92	0.969419	0.342	0.076	7.62065e-88	Cytotoxic 3
NFKBIZ	2.65199e-47	0.960179	0.356	0.129	7.46668e-43	Cytotoxic 3
KLRD1	2.1843e-54	0.918876	0.462	0.182	6.14991e-50	Cytotoxic 3
CD7	4.19687e-73	0.917525	0.402	0.119	1.18163e-68	Cytotoxic 3
MS4A1	7.43825e-110	0.913822	0.169	0.018	2.09424e-105	Cytotoxic 3
DLL1	2.25373e-286	0.911494	0.134	0.004	6.34538e-282	Cytotoxic 3
MAFF	3.36284e-109	0.902819	0.196	0.025	9.46807e-105	Cytotoxic 3
GNPNAT1	3.30534e-42	0.891608	0.282	0.094	9.30617e-38	Cytotoxic 3
LOC107130069	0	0.874713	0.143	0.002	0	Cytotoxic 3
SQSTM1	8.9308e-32	0.867741	0.249	0.091	2.51447e-27	Cytotoxic 3
CDKN1A	1.87171e-22	0.865102	0.178	0.065	5.26981e-18	Cytotoxic 3
CCNL1	2.76564e-29	0.849932	0.303	0.128	7.78667e-25	Cytotoxic 3
NFKBIA	3.12498e-59	0.849193	0.709	0.38	8.79838e-55	Cytotoxic 3
LMNA	2.6425e-15	0.833835	0.196	0.091	7.43995e-11	Cytotoxic 3
LOC102132169	5.5139e-83	0.822988	0.21	0.035	1.55244e-78	Cytotoxic 3
RRAD	2.35636e-106	0.821455	0.15	0.015	6.63433e-102	Cytotoxic 3
ELL2	1.5776e-36	0.817524	0.268	0.094	4.44173e-32	Cytotoxic 3
ITM2C	3.3725e-65	0.817291	0.333	0.091	9.49529e-61	Cytotoxic 3
TIPARP	4.21072e-34	0.813045	0.307	0.121	1.18553e-29	Cytotoxic 3
IRF8	1.76377e-26	0.79924	0.203	0.072	4.96588e-22	Cytotoxic 3
FCER1G	4.61064e-48	0.789618	0.143	0.027	1.29813e-43	Cytotoxic 3
SKIL	2.49642e-28	0.781061	0.333	0.152	7.02868e-24	Cytotoxic 3
REL	5.41479e-34	0.777757	0.335	0.139	1.52453e-29	Cytotoxic 3
CMC1	3.9663e-25	0.771613	0.282	0.124	1.11671e-20	Cytotoxic 3
LOC102119366	6.74107e-07	0.751673	0.178	0.107	0.0189795	Cytotoxic 3
TNFAIP3	3.2734e-44	0.750042	0.677	0.407	9.21627e-40	Cytotoxic 3
KDM6B	1.45343e-37	0.738838	0.233	0.073	4.09213e-33	Cytotoxic 3
IRF2BPL	1.30551e-39	0.735091	0.247	0.078	3.67566e-35	Cytotoxic 3
LOC102136805	1.68164e-05	0.735086	0.15	0.093	0.473464	Cytotoxic 3
FOSL2	3.87497e-26	0.733808	0.314	0.143	1.091e-21	Cytotoxic 3
ADGRE5	1.21778e-19	0.730375	0.296	0.151	3.42865e-15	Cytotoxic 3
C7H15orf48	2.06379e-17	0.727581	0.245	0.116	5.81061e-13	Cytotoxic 3
LOC107129085	2.46583e-29	0.723667	0.194	0.063	6.94253e-25	Cytotoxic 3
ABCB1	8.66664e-215	0.719431	0.113	0.004	2.44009e-210	Cytotoxic 3
ZC3H12A	1.08688e-30	0.705132	0.303	0.123	3.0601e-26	Cytotoxic 3
DUSP1	3.15391e-14	0.691612	0.208	0.1	8.87984e-10	Cytotoxic 3
ZNF331	8.2695e-29	0.690464	0.303	0.127	2.32828e-24	Cytotoxic 3
TXNIP	6.35468e-13	0.689526	0.33	0.204	1.78916e-08	Cytotoxic 3
IFRD1	7.53501e-31	0.682076	0.268	0.101	2.12148e-26	Cytotoxic 3
PLAC8	7.93223e-16	0.68059	0.238	0.116	2.23332e-11	Cytotoxic 3
GAPDHS	5.12493e-207	0.679957	0.111	0.004	1.44292e-202	Cytotoxic 3
LOC102136964	4.09358e-33	0.67897	0.24	0.082	1.15255e-28	Cytotoxic 3
CSRNP1	6.87521e-30	0.66872	0.36	0.164	1.93572e-25	Cytotoxic 3
AHR	1.5186e-23	0.668685	0.21	0.08	4.27562e-19	Cytotoxic 3
CTSW	2.00955e-19	0.665602	0.245	0.112	5.65789e-15	Cytotoxic 3
DDIT4	1.89539e-16	0.651966	0.372	0.221	5.33646e-12	Cytotoxic 3
IL2RB	2.38532e-30	0.648792	0.485	0.26	6.71586e-26	Cytotoxic 3
NCR1	7.34752e-72	0.645192	0.139	0.018	2.06869e-67	Cytotoxic 3
TXK	4.48768e-34	0.636912	0.24	0.08	1.26351e-29	Cytotoxic 3
NFKB1	5.70254e-26	0.62412	0.185	0.062	1.60555e-21	Cytotoxic 3
SEMA4C	3.30524e-159	0.621314	0.106	0.005	9.3059e-155	Cytotoxic 3
THY1	5.65518e-27	0.618964	0.229	0.085	1.59222e-22	Cytotoxic 3
NFE2L2	4.26857e-20	0.616335	0.212	0.088	1.20181e-15	Cytotoxic 3
HINT3	3.00162e-32	0.61418	0.15	0.039	8.45107e-28	Cytotoxic 3
BHLHE40	5.07158e-22	0.612821	0.439	0.251	1.4279e-17	Cytotoxic 3
CCND2	1.01034e-17	0.609582	0.386	0.227	2.8446e-13	Cytotoxic 3
PIM3	2.46083e-29	0.604481	0.18	0.055	6.92846e-25	Cytotoxic 3
PLCG2	1.97305e-46	0.604073	0.139	0.026	5.55512e-42	Cytotoxic 3
JUNB	2.05873e-15	0.602764	0.473	0.318	5.79635e-11	Cytotoxic 3
GRASP	1.42696e-56	0.593947	0.115	0.016	4.01761e-52	Cytotoxic 3
BEX1	4.61389e-17	0.593867	0.203	0.088	1.29904e-12	Cytotoxic 3
PTP4A1	1.21293e-17	0.5938	0.321	0.175	3.41502e-13	Cytotoxic 3
LOC102139564	2.80539e-21	0.592057	0.249	0.11	7.89856e-17	Cytotoxic 3
FOS	1.63855e-08	0.590806	0.386	0.277	0.000461333	Cytotoxic 3
SYK	1.27666e-33	0.588233	0.141	0.034	3.59445e-29	Cytotoxic 3
USP1	5.00511e-16	0.586346	0.316	0.175	1.40919e-11	Cytotoxic 3
ATF3	1.08727e-07	0.583923	0.102	0.049	0.00306121	Cytotoxic 3
CASP3	1.4004e-17	0.571715	0.307	0.162	3.94282e-13	Cytotoxic 3
GNA15	1.86077e-45	0.560227	0.127	0.023	5.23899e-41	Cytotoxic 3
ID2	5.50537e-29	0.558583	0.663	0.42	1.55004e-24	Cytotoxic 3
PMAIP1	4.12262e-12	0.558021	0.229	0.122	1.16072e-07	Cytotoxic 3
LOC102133674	1.42475e-46	0.557195	0.15	0.03	4.01138e-42	Cytotoxic 3
CMTM6	6.59916e-15	0.537731	0.309	0.172	1.85799e-10	Cytotoxic 3
LOC102122509	3.07946e-27	0.532372	0.111	0.026	8.67023e-23	Cytotoxic 3
RBBP8	2.49944e-16	0.531359	0.132	0.048	7.03718e-12	Cytotoxic 3
ZFP36L1	1.63906e-06	0.5313	0.254	0.177	0.0461479	Cytotoxic 3
MRPS6	2.54557e-17	0.52867	0.268	0.133	7.16704e-13	Cytotoxic 3
PTPN12	6.63669e-28	0.525605	0.15	0.042	1.86856e-23	Cytotoxic 3
DBF4	1.10184e-17	0.524312	0.224	0.1	3.10224e-13	Cytotoxic 3
FAM43A	1.34358e-41	0.523569	0.113	0.02	3.78285e-37	Cytotoxic 3
PDGFD	1.00534e-25	0.521194	0.104	0.025	2.83054e-21	Cytotoxic 3
IER5	3.6129e-16	0.516967	0.24	0.116	1.01721e-11	Cytotoxic 3
N4BP2L1	2.2938e-13	0.516215	0.192	0.092	6.4582e-09	Cytotoxic 3
STARD3NL	4.58988e-18	0.51133	0.169	0.065	1.29228e-13	Cytotoxic 3
HSP90AB1	8.418e-26	0.495477	0.651	0.44	2.37009e-21	Cytotoxic 3
ZBTB10	2.2774e-27	0.494578	0.118	0.029	6.41203e-23	Cytotoxic 3
BCL2A1	1.89898e-07	0.493329	0.217	0.135	0.00534659	Cytotoxic 3
TCF7	1.87548e-17	0.493187	0.268	0.129	5.28041e-13	Cytotoxic 3
BIRC3	7.46465e-09	0.491645	0.395	0.28	0.000210167	Cytotoxic 3
METRNL	1.06192e-23	0.490086	0.15	0.047	2.98983e-19	Cytotoxic 3
ITGAX	2.26949e-25	0.489721	0.111	0.027	6.38975e-21	Cytotoxic 3
IL12RB2	6.02623e-20	0.489558	0.109	0.031	1.69669e-15	Cytotoxic 3
KLRK1	1.42994e-18	0.484888	0.242	0.108	4.026e-14	Cytotoxic 3
LOC102115168	4.29197e-21	0.482992	0.162	0.056	1.2084e-16	Cytotoxic 3
METTL21A	3.25211e-11	0.476526	0.143	0.066	9.15632e-07	Cytotoxic 3
B3GNT7	4.44124e-26	0.474579	0.115	0.029	1.25043e-21	Cytotoxic 3
ITGAD	1.35022e-36	0.461301	0.111	0.021	3.80154e-32	Cytotoxic 3
GZMM	3.2049e-11	0.455493	0.24	0.133	9.02341e-07	Cytotoxic 3
STARD4	9.93192e-09	0.417411	0.157	0.082	0.000279633	Cytotoxic 3
CTNNB1	1.82452e-12	0.413117	0.169	0.078	5.13693e-08	Cytotoxic 3
TOX2	3.83964e-12	0.412528	0.102	0.038	1.08105e-07	Cytotoxic 3
SIK1	6.21973e-10	0.409991	0.24	0.138	1.75117e-05	Cytotoxic 3
CCL3	7.74784e-05	0.409748	0.122	0.073	1	Cytotoxic 3
OPLAH	1.02761e-20	0.408582	0.113	0.032	2.89322e-16	Cytotoxic 3
ZFP36L2	9.18209e-15	0.408559	0.679	0.532	2.58522e-10	Cytotoxic 3
CD44	5.79313e-10	0.406391	0.427	0.298	1.63106e-05	Cytotoxic 3
TRIM44	1.88505e-10	0.403946	0.122	0.053	5.30735e-06	Cytotoxic 3
VIMP	1.24853e-06	0.398406	0.159	0.093	0.0351524	Cytotoxic 3
YPEL5	8.95199e-05	0.392341	0.263	0.197	1	Cytotoxic 3
TCIRG1	1.16333e-10	0.389926	0.132	0.059	3.27536e-06	Cytotoxic 3
LOC107129198	1.79511e-13	0.384283	0.104	0.037	5.05414e-09	Cytotoxic 3
EIF4G2	3.02807e-08	0.382753	0.397	0.285	0.000852552	Cytotoxic 3
IKZF2	2.47568e-11	0.382299	0.141	0.062	6.97027e-07	Cytotoxic 3
PTGER4	3.41525e-06	0.382108	0.321	0.231	0.0961564	Cytotoxic 3
JMY	3.46208e-06	0.375411	0.176	0.108	0.0974748	Cytotoxic 3
CD164	1.07761e-06	0.372823	0.268	0.184	0.03034	Cytotoxic 3
NUFIP1	4.80735e-08	0.371404	0.139	0.072	0.00135351	Cytotoxic 3
GTF3C1	2.88141e-08	0.36981	0.219	0.13	0.000811261	Cytotoxic 3
DDX3X	1.28932e-05	0.36964	0.222	0.15	0.363008	Cytotoxic 3
H3F3B	2.67921e-06	0.369476	0.353	0.272	0.075433	Cytotoxic 3
SKAP2	1.88634e-11	0.368183	0.106	0.041	5.31099e-07	Cytotoxic 3
BST2	2.73093e-06	0.368068	0.249	0.17	0.0768892	Cytotoxic 3
SRSF5	2.02437e-07	0.366263	0.351	0.248	0.00569962	Cytotoxic 3
JUND	1.5547e-05	0.362015	0.252	0.174	0.437727	Cytotoxic 3
GPR183	5.86117e-05	0.358965	0.457	0.382	1	Cytotoxic 3
ATF4	2.37102e-08	0.358302	0.393	0.284	0.00066756	Cytotoxic 3
GSN	4.44099e-09	0.357869	0.104	0.045	0.000125036	Cytotoxic 3
TRAF1	5.23389e-05	0.35707	0.199	0.134	1	Cytotoxic 3
IL4R	4.53477e-08	0.35691	0.268	0.172	0.00127676	Cytotoxic 3
DNAJA1	8.80963e-06	0.355897	0.273	0.194	0.248035	Cytotoxic 3
JARID2	1.66201e-10	0.355864	0.113	0.047	4.67939e-06	Cytotoxic 3
SERTAD1	4.86117e-06	0.353852	0.279	0.198	0.136866	Cytotoxic 3
NUCB2	8.56817e-10	0.353716	0.254	0.147	2.41237e-05	Cytotoxic 3
ZNF267	0.000282893	0.35291	0.152	0.102	1	Cytotoxic 3
LOC102114865	1.17076e-13	0.351903	0.651	0.499	3.29627e-09	Cytotoxic 3
CD2AP	7.29628e-10	0.34978	0.111	0.047	2.05427e-05	Cytotoxic 3
AKAP5	2.51934e-11	0.347008	0.143	0.064	7.0932e-07	Cytotoxic 3
MYC	1.04499e-07	0.346296	0.143	0.075	0.00294218	Cytotoxic 3
ELMSAN1	2.56349e-11	0.342965	0.118	0.048	7.21752e-07	Cytotoxic 3
SRI	4.7419e-05	0.342555	0.206	0.141	1	Cytotoxic 3
MYLIP	1.0425e-06	0.34167	0.212	0.135	0.0293515	Cytotoxic 3
ZFAND5	1.88551e-06	0.341365	0.252	0.168	0.0530864	Cytotoxic 3
CYSLTR1	1.26337e-07	0.339666	0.162	0.09	0.00355701	Cytotoxic 3
LOC107130355	2.27765e-08	0.338768	0.132	0.065	0.000641272	Cytotoxic 3
OTULIN	5.7758e-05	0.337018	0.171	0.111	1	Cytotoxic 3
UAP1	1.10535e-06	0.336167	0.132	0.072	0.0311212	Cytotoxic 3
LRMP	7.98041e-06	0.333135	0.196	0.125	0.224689	Cytotoxic 3
SRSF2	2.85111e-07	0.332038	0.245	0.155	0.00802731	Cytotoxic 3
VAV3	1.13936e-09	0.331726	0.102	0.042	3.20786e-05	Cytotoxic 3
CD247	1.24906e-07	0.329585	0.337	0.231	0.00351673	Cytotoxic 3
RHOC	4.33835e-08	0.328091	0.159	0.085	0.00122146	Cytotoxic 3
SRSF3	3.62609e-07	0.327727	0.427	0.323	0.0102093	Cytotoxic 3
IL18R1	3.44221e-07	0.326271	0.15	0.082	0.00969154	Cytotoxic 3
CCNG2	9.72773e-08	0.324437	0.139	0.073	0.00273884	Cytotoxic 3
DDX5	1.80279e-11	0.323373	0.637	0.52	5.07577e-07	Cytotoxic 3
LOC102115157	5.22456e-05	0.322334	0.314	0.243	1	Cytotoxic 3
TUBA4A	2.14895e-06	0.322197	0.33	0.236	0.0605037	Cytotoxic 3
EIF1	5.55446e-11	0.322175	0.635	0.496	1.56386e-06	Cytotoxic 3
ARF4	9.81109e-06	0.318519	0.201	0.13	0.276231	Cytotoxic 3
IPCEF1	6.6042e-07	0.316568	0.18	0.106	0.0185941	Cytotoxic 3
HMGCS1	8.15012e-08	0.314025	0.129	0.066	0.00229467	Cytotoxic 3
SRSF6	8.88077e-06	0.313779	0.254	0.175	0.250038	Cytotoxic 3
TSPAN2	2.02718e-08	0.311509	0.139	0.069	0.000570753	Cytotoxic 3
SLA2	2.92607e-07	0.311338	0.189	0.111	0.00823835	Cytotoxic 3
PPP1R10	2.09581e-07	0.31121	0.141	0.075	0.00590076	Cytotoxic 3
IRF1	5.89432e-05	0.309405	0.203	0.137	1	Cytotoxic 3
FAM3C	3.13708e-09	0.308143	0.118	0.053	8.83246e-05	Cytotoxic 3
OSTF1	0.000212242	0.307546	0.24	0.175	1	Cytotoxic 3
PRKAR1A	2.55704e-06	0.306475	0.275	0.189	0.0719936	Cytotoxic 3
2020-09-11	1.14331e-05	0.301353	0.21	0.138	0.321899	Cytotoxic 3
IRAK2	9.3324e-10	0.301002	0.113	0.049	2.62754e-05	Cytotoxic 3
PURB	4.73938e-05	0.296512	0.145	0.09	1	Cytotoxic 3
EVI2A	3.52218e-05	0.295476	0.242	0.169	0.991669	Cytotoxic 3
KMT2E	0.000248964	0.291495	0.212	0.151	1	Cytotoxic 3
LOC102141296	0.000126352	0.291319	0.219	0.156	1	Cytotoxic 3
STX11	0.000903475	0.290698	0.143	0.098	1	Cytotoxic 3
C5H4orf32	3.13471e-07	0.289791	0.111	0.055	0.00882579	Cytotoxic 3
BRD2	5.69305e-05	0.289382	0.293	0.217	1	Cytotoxic 3
RCSD1	0.000108103	0.289013	0.219	0.154	1	Cytotoxic 3
CCL5	1.64742e-05	0.28818	0.409	0.314	0.463831	Cytotoxic 3
PIK3AP1	3.52393e-05	0.286736	0.134	0.079	0.992162	Cytotoxic 3
SRSF7	0.000461516	0.283374	0.242	0.181	1	Cytotoxic 3
PER1	2.81325e-06	0.282657	0.178	0.108	0.0792072	Cytotoxic 3
LOC102132314	7.89687e-06	0.281877	0.152	0.091	0.222336	Cytotoxic 3
GZMB	2.04216e-08	0.281651	0.58	0.447	0.00057497	Cytotoxic 3
VPS37B	0.0030857	0.281532	0.173	0.129	1	Cytotoxic 3
HSPA5	0.000345676	0.280591	0.425	0.35	1	Cytotoxic 3
LNPEP	0.000712456	0.278961	0.238	0.178	1	Cytotoxic 3
CCDC50	2.65916e-05	0.276083	0.125	0.073	0.748687	Cytotoxic 3
CHD4	0.00112503	0.275733	0.185	0.133	1	Cytotoxic 3
JAKMIP1	6.71998e-06	0.275558	0.125	0.07	0.189201	Cytotoxic 3
COMMD7	1.18284e-05	0.27555	0.182	0.115	0.333028	Cytotoxic 3
HCST	2.33712e-05	0.274549	0.411	0.33	0.658017	Cytotoxic 3
PMEPA1	3.44043e-05	0.271584	0.169	0.107	0.968654	Cytotoxic 3
EIF4A1	4.44988e-05	0.271555	0.122	0.072	1	Cytotoxic 3
RALGDS	0.000569281	0.270684	0.143	0.095	1	Cytotoxic 3
ST6GAL1	0.000469189	0.270078	0.176	0.122	1	Cytotoxic 3
USP36	0.000157057	0.266542	0.155	0.1	1	Cytotoxic 3
ITM2B	1.13053e-05	0.264973	0.356	0.266	0.318302	Cytotoxic 3
TMEM71	0.00590585	0.264758	0.15	0.111	1	Cytotoxic 3
SERP1	0.00113507	0.264749	0.171	0.121	1	Cytotoxic 3
GALNT7	2.19887e-05	0.264723	0.111	0.061	0.619091	Cytotoxic 3
USO1	0.00060812	0.264577	0.148	0.099	1	Cytotoxic 3
ND3	0.00151789	0.264412	0.215	0.161	1	Cytotoxic 3
MAPK6	6.39105e-06	0.263729	0.139	0.08	0.17994	Cytotoxic 3
ARID5A	4.11445e-05	0.261478	0.164	0.103	1	Cytotoxic 3
BIRC2	0.000143939	0.259745	0.219	0.154	1	Cytotoxic 3
MIS12	1.51542e-05	0.2595	0.125	0.071	0.426665	Cytotoxic 3
TAGLN2	0.00122993	0.256513	0.286	0.224	1	Cytotoxic 3
EML4	0.000579265	0.254832	0.245	0.184	1	Cytotoxic 3
EZR	0.00105912	0.254336	0.365	0.298	1	Cytotoxic 3
LOC102147033	0.00242112	0.25157	0.21	0.159	1	Cytotoxic 3
KBTBD2	1.09289e-05	0.250839	0.164	0.1	0.307704	Cytotoxic 3
NOP10	0.000535405	-0.251182	0.095	0.157	1	Cytotoxic 3
CDK2AP2	0.000879811	-0.25212	0.095	0.153	1	Cytotoxic 3
TRMT10C	0.00103179	-0.252204	0.09	0.146	1	Cytotoxic 3
ITGB2	0.00392037	-0.253028	0.152	0.209	1	Cytotoxic 3
LOC102124180	0.00359978	-0.253065	0.145	0.202	1	Cytotoxic 3
NOSIP	0.00990413	-0.253168	0.085	0.124	1	Cytotoxic 3
COPS6	0.000627862	-0.253867	0.074	0.13	1	Cytotoxic 3
MAP4	0.00798187	-0.254552	0.072	0.111	1	Cytotoxic 3
LOC102132299	0.00184821	-0.255389	0.102	0.156	1	Cytotoxic 3
PLGRKT	0.00306327	-0.256097	0.106	0.158	1	Cytotoxic 3
LOC102143409	0.00540111	-0.256328	0.176	0.226	1	Cytotoxic 3
MRFAP1	0.0012892	-0.256483	0.106	0.162	1	Cytotoxic 3
LOC102133949	0.000767128	-0.257124	0.076	0.131	1	Cytotoxic 3
BLOC1S2	0.00447802	-0.259215	0.083	0.129	1	Cytotoxic 3
TMED3	0.0017635	-0.259306	0.106	0.161	1	Cytotoxic 3
SAMD9	0.00158629	-0.259702	0.062	0.111	1	Cytotoxic 3
LCP1	0.000240869	-0.26008	0.372	0.439	1	Cytotoxic 3
MRPL11	0.00991374	-0.260601	0.09	0.129	1	Cytotoxic 3
APOL2	0.00600134	-0.260829	0.083	0.127	1	Cytotoxic 3
LOC102132790	0.00102658	-0.261331	0.122	0.186	1	Cytotoxic 3
CASP8AP2	0.00115969	-0.261693	0.065	0.114	1	Cytotoxic 3
TERF2IP	0.0020808	-0.262263	0.111	0.165	1	Cytotoxic 3
S1PR4	0.000620074	-0.262913	0.058	0.109	1	Cytotoxic 3
TMF1	0.00855419	-0.263013	0.09	0.131	1	Cytotoxic 3
ARRDC3	0.00652582	-0.263243	0.085	0.127	1	Cytotoxic 3
RHOA	0.0020696	-0.263484	0.229	0.289	1	Cytotoxic 3
LOC102131131	0.00215461	-0.263861	0.072	0.119	1	Cytotoxic 3
IFITM1	1.14159e-05	-0.264376	0.439	0.518	0.321416	Cytotoxic 3
MAP1LC3B	0.00769111	-0.264629	0.097	0.142	1	Cytotoxic 3
CAPN2	0.000727349	-0.264942	0.069	0.123	1	Cytotoxic 3
NCOR1	0.00650048	-0.265965	0.097	0.141	1	Cytotoxic 3
JTB	0.00165527	-0.266561	0.129	0.185	1	Cytotoxic 3
BCAT1	0.00144744	-0.266694	0.067	0.116	1	Cytotoxic 3
PDE4D	0.000594183	-0.266704	0.208	0.28	1	Cytotoxic 3
PSMB8	0.00154899	-0.26684	0.113	0.172	1	Cytotoxic 3
ILF3	0.00998189	-0.267535	0.118	0.162	1	Cytotoxic 3
GPR171	0.00011938	-0.267716	0.139	0.216	1	Cytotoxic 3
FKBP5	0.000441809	-0.267934	0.145	0.216	1	Cytotoxic 3
HEBP2	0.00288864	-0.268538	0.067	0.111	1	Cytotoxic 3
CAP1	0.00116065	-0.268812	0.155	0.219	1	Cytotoxic 3
TMEM50A	0.00249366	-0.269993	0.159	0.216	1	Cytotoxic 3
ARL6IP5	0.000856023	-0.270462	0.164	0.232	1	Cytotoxic 3
RPS27L	0.000147742	-0.271458	0.079	0.144	1	Cytotoxic 3
AP2M1	0.00167687	-0.27148	0.083	0.135	1	Cytotoxic 3
GPI	0.00268089	-0.271955	0.115	0.167	1	Cytotoxic 3
PPIB	0.00290893	-0.272164	0.152	0.211	1	Cytotoxic 3
RPN2	0.00287105	-0.272324	0.097	0.148	1	Cytotoxic 3
USMG5	0.00392402	-0.272374	0.092	0.141	1	Cytotoxic 3
GPSM3	0.000778715	-0.273186	0.099	0.157	1	Cytotoxic 3
ARPP19	0.00298069	-0.274232	0.099	0.147	1	Cytotoxic 3
TRAPPC10	0.0057966	-0.274599	0.074	0.115	1	Cytotoxic 3
AIM1	0.000936957	-0.274801	0.099	0.157	1	Cytotoxic 3
MFHAS1	5.29524e-05	-0.275185	0.042	0.101	1	Cytotoxic 3
TRAF3IP3	0.000268032	-0.27526	0.106	0.175	1	Cytotoxic 3
DIAPH1	0.000651379	-0.277183	0.122	0.186	1	Cytotoxic 3
CENPF	0.000245148	-0.277949	0.092	0.156	1	Cytotoxic 3
GTF2H5	0.00170659	-0.278008	0.104	0.158	1	Cytotoxic 3
LOC102122467	0.000148081	-0.278046	0.053	0.11	1	Cytotoxic 3
LOC102144707	0.00807295	-0.278104	0.095	0.136	1	Cytotoxic 3
RASGRP1	0.00132411	-0.278797	0.122	0.182	1	Cytotoxic 3
LOC102131242	0.000932068	-0.278985	0.067	0.117	1	Cytotoxic 3
ARHGAP30	0.00120919	-0.279953	0.115	0.175	1	Cytotoxic 3
ROMO1	0.000897144	-0.28231	0.176	0.243	1	Cytotoxic 3
TMEM59	0.00343204	-0.282405	0.111	0.161	1	Cytotoxic 3
TSPYL1	0.00114419	-0.283506	0.104	0.159	1	Cytotoxic 3
OPTN	0.0018986	-0.284922	0.134	0.191	1	Cytotoxic 3
ITK	0.000265461	-0.285378	0.136	0.206	1	Cytotoxic 3
ARL5A	0.000719998	-0.285484	0.074	0.129	1	Cytotoxic 3
EVI2B	0.00164732	-0.285593	0.09	0.143	1	Cytotoxic 3
NDUFB10	0.000681974	-0.286447	0.102	0.162	1	Cytotoxic 3
AP1S2	0.00210074	-0.287205	0.067	0.114	1	Cytotoxic 3
NCBP2	0.000485416	-0.288744	0.092	0.151	1	Cytotoxic 3
GADD45GIP1	0.00155338	-0.289448	0.099	0.153	1	Cytotoxic 3
LOC102123264	0.00935873	-0.289472	0.067	0.104	1	Cytotoxic 3
WHSC1L1	0.000542561	-0.290458	0.102	0.163	1	Cytotoxic 3
UBL5	0.0002245	-0.291098	0.176	0.252	1	Cytotoxic 3
ATP5H	0.00021432	-0.291202	0.125	0.196	1	Cytotoxic 3
LOC102139128	0.000812873	-0.291811	0.095	0.152	1	Cytotoxic 3
ZC3HAV1	0.00365767	-0.292145	0.129	0.18	1	Cytotoxic 3
NDUFS5	0.000198509	-0.292591	0.169	0.243	1	Cytotoxic 3
RTN3	0.00050394	-0.2927	0.072	0.128	1	Cytotoxic 3
SUB1	0.000384151	-0.29272	0.159	0.232	1	Cytotoxic 3
RAC1	0.00123621	-0.293626	0.058	0.105	1	Cytotoxic 3
TMEM160	0.00185991	-0.293682	0.062	0.108	1	Cytotoxic 3
LOC102141433	9.57212e-05	-0.294666	0.127	0.203	1	Cytotoxic 3
TMPO	0.00201029	-0.295042	0.097	0.149	1	Cytotoxic 3
DENND2D	0.000168489	-0.295402	0.132	0.204	1	Cytotoxic 3
GPX4	0.00140704	-0.295446	0.127	0.187	1	Cytotoxic 3
GABARAP	0.000651479	-0.295646	0.072	0.127	1	Cytotoxic 3
LOC102126208	0.00778772	-0.296283	0.233	0.279	1	Cytotoxic 3
NDUFB1	0.00141528	-0.29703	0.111	0.169	1	Cytotoxic 3
GLIPR1	0.000108873	-0.301058	0.104	0.176	1	Cytotoxic 3
BLOC1S1	0.00503926	-0.30116	0.113	0.16	1	Cytotoxic 3
TALDO1	0.000109356	-0.30154	0.046	0.103	1	Cytotoxic 3
CNIH1	5.51262e-05	-0.30164	0.062	0.127	1	Cytotoxic 3
TOMM20	0.000142588	-0.301969	0.141	0.22	1	Cytotoxic 3
EPB41	0.00828984	-0.303001	0.095	0.136	1	Cytotoxic 3
ISG20	0.00150323	-0.303268	0.148	0.209	1	Cytotoxic 3
TC2N	0.000125425	-0.30388	0.088	0.157	1	Cytotoxic 3
CORO1A	0.000276085	-0.305199	0.27	0.343	1	Cytotoxic 3
RAC2	0.000592177	-0.306017	0.24	0.309	1	Cytotoxic 3
LIMS1	0.00048797	-0.306608	0.104	0.166	1	Cytotoxic 3
ARHGDIB	1.00316e-05	-0.306823	0.367	0.45	0.282439	Cytotoxic 3
LOC102143207	0.000886633	-0.30719	0.3	0.366	1	Cytotoxic 3
CALM3	0.000443836	-0.307716	0.113	0.176	1	Cytotoxic 3
CWC15	0.00113766	-0.308426	0.097	0.151	1	Cytotoxic 3
DHX9	0.000488971	-0.30886	0.095	0.155	1	Cytotoxic 3
LOC102138137	0.000653468	-0.310933	0.062	0.114	1	Cytotoxic 3
CCDC107	2.34711e-05	-0.311515	0.048	0.113	0.660828	Cytotoxic 3
TRAM1	0.000790646	-0.313364	0.113	0.174	1	Cytotoxic 3
STK17A	2.39174e-05	-0.314658	0.256	0.353	0.673395	Cytotoxic 3
ADA	8.82843e-05	-0.315017	0.083	0.151	1	Cytotoxic 3
LOC102130971	0.000274439	-0.315915	0.097	0.16	1	Cytotoxic 3
ZNF24	0.00154589	-0.318189	0.079	0.127	1	Cytotoxic 3
RANBP1	0.00012911	-0.318218	0.067	0.127	1	Cytotoxic 3
LOC102144128	0.000753017	-0.319086	0.125	0.185	1	Cytotoxic 3
LRIG1	0.000130628	-0.320641	0.055	0.113	1	Cytotoxic 3
ANP32B	0.00034358	-0.321159	0.113	0.18	1	Cytotoxic 3
PTPRC	1.65445e-11	-0.321593	0.55	0.678	4.65811e-07	Cytotoxic 3
IKZF1	0.000990094	-0.321692	0.145	0.206	1	Cytotoxic 3
NDUFA12	4.98595e-05	-0.321913	0.051	0.113	1	Cytotoxic 3
LUC7L3	0.00809309	-0.322323	0.065	0.101	1	Cytotoxic 3
C5H4orf3	0.000484151	-0.322754	0.104	0.166	1	Cytotoxic 3
ITGA1	0.00143037	-0.322917	0.085	0.137	1	Cytotoxic 3
LOC102145630	0.000520185	-0.323427	0.088	0.148	1	Cytotoxic 3
SKAP1	0.000507121	-0.323944	0.192	0.257	1	Cytotoxic 3
HECA	0.000169	-0.32415	0.125	0.195	1	Cytotoxic 3
MZT2B	4.53405e-05	-0.326156	0.06	0.124	1	Cytotoxic 3
DGKA	0.000135548	-0.326663	0.079	0.143	1	Cytotoxic 3
ATF7IP	0.00147411	-0.326921	0.088	0.14	1	Cytotoxic 3
LOC107126693	0.000213071	-0.329721	0.145	0.217	1	Cytotoxic 3
VDAC3	2.16567e-05	-0.330273	0.088	0.164	0.609744	Cytotoxic 3
TBC1D10C	0.000145588	-0.330657	0.139	0.211	1	Cytotoxic 3
KIF5B	0.00143281	-0.330971	0.081	0.132	1	Cytotoxic 3
CYFIP2	0.000416881	-0.331209	0.127	0.191	1	Cytotoxic 3
DSTN	0.00165109	-0.331462	0.065	0.111	1	Cytotoxic 3
ANKRD11	0.000778854	-0.331531	0.058	0.107	1	Cytotoxic 3
FAM65B	0.000228585	-0.334692	0.109	0.176	1	Cytotoxic 3
CD84	0.00234251	-0.334929	0.111	0.162	1	Cytotoxic 3
PPP1CB	0.000294681	-0.335918	0.085	0.147	1	Cytotoxic 3
SHFM1	0.000565656	-0.336513	0.129	0.191	1	Cytotoxic 3
ARPC3	0.000177456	-0.336917	0.166	0.242	1	Cytotoxic 3
S100A11	0.000232465	-0.338658	0.139	0.209	1	Cytotoxic 3
LOC102133757	1.06e-05	-0.338874	0.143	0.234	0.298442	Cytotoxic 3
CPD	0.000477682	-0.339453	0.109	0.169	1	Cytotoxic 3
HNRNPLL	6.57215e-05	-0.34056	0.055	0.117	1	Cytotoxic 3
AIM2	0.00145048	-0.341499	0.115	0.173	1	Cytotoxic 3
GTF2A1	0.00010672	-0.344658	0.058	0.117	1	Cytotoxic 3
SERBP1	9.36602e-05	-0.346264	0.164	0.243	1	Cytotoxic 3
C11H12orf75	2.61838e-05	-0.34672	0.044	0.107	0.737205	Cytotoxic 3
ARPC1B	2.70508e-05	-0.34735	0.21	0.299	0.761617	Cytotoxic 3
ARL6IP1	0.0011354	-0.350396	0.132	0.19	1	Cytotoxic 3
VOPP1	1.50528e-05	-0.352286	0.046	0.112	0.423811	Cytotoxic 3
ETS2	0.000787738	-0.352387	0.076	0.129	1	Cytotoxic 3
CLIP1	0.000193715	-0.352776	0.058	0.113	1	Cytotoxic 3
TCEB2	5.92218e-05	-0.353157	0.129	0.208	1	Cytotoxic 3
GNG2	1.52342e-05	-0.354022	0.148	0.236	0.428919	Cytotoxic 3
BATF	0.000285413	-0.35404	0.111	0.175	1	Cytotoxic 3
ENO1	0.00283962	-0.355143	0.134	0.187	1	Cytotoxic 3
TMEM263	0.000137123	-0.355706	0.102	0.169	1	Cytotoxic 3
SMC3	1.9183e-05	-0.358305	0.076	0.15	0.540098	Cytotoxic 3
TNFRSF1B	6.77814e-05	-0.358913	0.15	0.23	1	Cytotoxic 3
PA2G4	0.000156142	-0.360503	0.143	0.213	1	Cytotoxic 3
RABGAP1L	0.000508183	-0.361664	0.111	0.171	1	Cytotoxic 3
BCL2L11	0.000199799	-0.361919	0.09	0.153	1	Cytotoxic 3
LOC102139491	0.00016368	-0.36425	0.111	0.176	1	Cytotoxic 3
PSIP1	4.62555e-06	-0.365584	0.109	0.197	0.130232	Cytotoxic 3
TUBB	0.00296646	-0.367727	0.085	0.131	1	Cytotoxic 3
OST4	1.30531e-06	-0.368318	0.145	0.246	0.036751	Cytotoxic 3
KIAA1109	6.21352e-05	-0.368809	0.065	0.129	1	Cytotoxic 3
DUSP16	5.6447e-06	-0.370153	0.072	0.149	0.158927	Cytotoxic 3
FOXO1	3.92999e-06	-0.372258	0.037	0.105	0.110649	Cytotoxic 3
CAST	0.000443938	-0.377872	0.083	0.14	1	Cytotoxic 3
APOBEC3H	5.79649e-05	-0.37867	0.092	0.162	1	Cytotoxic 3
CAMK4	1.29542e-05	-0.379327	0.109	0.188	0.364725	Cytotoxic 3
LOC102117303	9.49568e-06	-0.380147	0.097	0.178	0.267351	Cytotoxic 3
AHNAK	5.50414e-05	-0.381664	0.173	0.254	1	Cytotoxic 3
S1PR1	2.11933e-05	-0.383467	0.072	0.143	0.596697	Cytotoxic 3
UCP2	2.92423e-05	-0.38657	0.095	0.168	0.823316	Cytotoxic 3
EID1	0.000207181	-0.388043	0.097	0.161	1	Cytotoxic 3
YWHAB	4.59489e-07	-0.388264	0.266	0.375	0.0129369	Cytotoxic 3
GNAI2	1.46501e-05	-0.388383	0.065	0.137	0.412473	Cytotoxic 3
ADD3	0.000390077	-0.389773	0.085	0.142	1	Cytotoxic 3
KIAA0040	0.000254593	-0.390971	0.106	0.168	1	Cytotoxic 3
LOC102141262	7.55427e-06	-0.394138	0.166	0.259	0.212691	Cytotoxic 3
CDC14A	3.4103e-06	-0.395113	0.06	0.137	0.096017	Cytotoxic 3
PTP4A2	1.82965e-05	-0.3971	0.104	0.181	0.515138	Cytotoxic 3
RNF149	0.000284628	-0.406076	0.055	0.11	1	Cytotoxic 3
DPP4	9.01798e-07	-0.408712	0.055	0.137	0.0253901	Cytotoxic 3
ANKFY1	1.69119e-06	-0.409837	0.042	0.116	0.0476155	Cytotoxic 3
HINT1	1.36089e-09	-0.414156	0.356	0.483	3.83159e-05	Cytotoxic 3
GIMAP6	7.1756e-07	-0.414802	0.148	0.25	0.0202029	Cytotoxic 3
LTB	0.000169238	-0.417402	0.222	0.296	1	Cytotoxic 3
LOC102140918	2.14313e-05	-0.422026	0.042	0.103	0.603398	Cytotoxic 3
CDKN1B	3.58466e-07	-0.422803	0.097	0.196	0.0100926	Cytotoxic 3
GPRIN3	4.64794e-06	-0.423213	0.092	0.175	0.130863	Cytotoxic 3
ATP5L	8.44081e-06	-0.423892	0.178	0.266	0.237651	Cytotoxic 3
MYEOV2	4.67961e-06	-0.431372	0.122	0.211	0.131754	Cytotoxic 3
CYTH1	1.65308e-06	-0.445915	0.076	0.159	0.0465425	Cytotoxic 3
TMEM154	2.36656e-06	-0.453153	0.053	0.129	0.0666306	Cytotoxic 3
REST	3.03589e-06	-0.454735	0.076	0.157	0.0854755	Cytotoxic 3
CD226	4.73025e-07	-0.458271	0.053	0.136	0.013318	Cytotoxic 3
GIMAP8	5.24487e-08	-0.461271	0.088	0.191	0.00147669	Cytotoxic 3
CCR6	3.16607e-06	-0.462218	0.06	0.136	0.0891406	Cytotoxic 3
SPOCK2	8.75229e-09	-0.463781	0.127	0.247	0.000246421	Cytotoxic 3
DAPK2	2.21677e-08	-0.465308	0.021	0.102	0.000624131	Cytotoxic 3
HN1	3.21212e-07	-0.468819	0.081	0.171	0.00904373	Cytotoxic 3
ANXA6	6.97377e-07	-0.473385	0.104	0.196	0.0196346	Cytotoxic 3
TPM3	4.40177e-08	-0.473845	0.242	0.357	0.00123932	Cytotoxic 3
CAPZB	7.98818e-09	-0.474505	0.122	0.244	0.000224907	Cytotoxic 3
SYTL2	2.34237e-06	-0.475872	0.12	0.211	0.0659495	Cytotoxic 3
PPP1CC	6.52447e-07	-0.476501	0.12	0.214	0.0183696	Cytotoxic 3
SMCHD1	1.95348e-05	-0.477478	0.076	0.149	0.550003	Cytotoxic 3
TIGIT	3.3405e-06	-0.478745	0.079	0.159	0.0940518	Cytotoxic 3
TPI1	8.48774e-05	-0.482341	0.152	0.223	1	Cytotoxic 3
LOC102115962	1.29319e-06	-0.48461	0.104	0.193	0.0364098	Cytotoxic 3
LOC102139510	2.36911e-08	-0.484732	0.099	0.211	0.000667024	Cytotoxic 3
CD48	5.56992e-12	-0.485871	0.339	0.494	1.56821e-07	Cytotoxic 3
KIAA1551	1.00615e-05	-0.486659	0.088	0.165	0.283281	Cytotoxic 3
ABLIM1	7.04481e-08	-0.488871	0.122	0.228	0.00198347	Cytotoxic 3
WNK1	1.52806e-06	-0.488889	0.088	0.175	0.0430226	Cytotoxic 3
LOC102138750	2.51017e-06	-0.493158	0.051	0.125	0.070674	Cytotoxic 3
ATP5E	8.32633e-16	-0.495423	0.383	0.556	2.34428e-11	Cytotoxic 3
CLIC5	1.52109e-08	-0.498478	0.032	0.122	0.000428262	Cytotoxic 3
ARPC5	3.25513e-07	-0.499188	0.095	0.191	0.00916483	Cytotoxic 3
KLF3	6.4729e-06	-0.500197	0.062	0.135	0.182244	Cytotoxic 3
IFI27L2	4.03511e-08	-0.514252	0.21	0.327	0.00113608	Cytotoxic 3
ANKRD12	6.37595e-07	-0.51433	0.152	0.252	0.0179515	Cytotoxic 3
IL2RA	0.00167806	-0.51642	0.076	0.123	1	Cytotoxic 3
PSMA7	1.79546e-06	-0.517908	0.139	0.229	0.0505512	Cytotoxic 3
LOC102115550	5.25878e-07	-0.521365	0.092	0.185	0.0148061	Cytotoxic 3
YWHAQ	1.32368e-07	-0.523027	0.095	0.191	0.00372682	Cytotoxic 3
CCR5	6.00562e-09	-0.523179	0.048	0.147	0.000169088	Cytotoxic 3
SH3KBP1	7.0729e-08	-0.526306	0.092	0.192	0.00199138	Cytotoxic 3
PRDM1	1.14585e-07	-0.527826	0.055	0.144	0.00322613	Cytotoxic 3
ITGA4	1.48211e-07	-0.529881	0.127	0.23	0.00417287	Cytotoxic 3
HMGB2	0.000454681	-0.533067	0.15	0.212	1	Cytotoxic 3
RORA	6.44186e-07	-0.533832	0.129	0.226	0.0181371	Cytotoxic 3
MYH9	2.59294e-07	-0.541206	0.079	0.171	0.00730043	Cytotoxic 3
SMC4	1.37412e-06	-0.543917	0.055	0.132	0.0386883	Cytotoxic 3
CD8A	1.69995e-08	-0.54469	0.164	0.278	0.000478622	Cytotoxic 3
LOC102137336	9.10971e-08	-0.545689	0.109	0.209	0.00256484	Cytotoxic 3
LOC102138395	1.87494e-08	-0.554792	0.067	0.167	0.00052789	Cytotoxic 3
ZBTB38	2.45619e-08	-0.554853	0.09	0.193	0.000691539	Cytotoxic 3
LOC102138723	1.78988e-10	-0.563079	0.106	0.235	5.03941e-06	Cytotoxic 3
GRAP2	9.97515e-11	-0.564152	0.028	0.133	2.8085e-06	Cytotoxic 3
THEMIS	3.27287e-09	-0.565303	0.025	0.115	9.21475e-05	Cytotoxic 3
CCDC167	1.78745e-10	-0.567879	0.044	0.157	5.03258e-06	Cytotoxic 3
LOC101867429	1.99073e-09	-0.569459	0.113	0.236	5.60491e-05	Cytotoxic 3
TMSB10	2.66151e-27	-0.570645	0.49	0.713	7.49347e-23	Cytotoxic 3
LAT	2.90984e-10	-0.573996	0.143	0.274	8.19267e-06	Cytotoxic 3
CLEC2D	1.01045e-10	-0.577788	0.139	0.277	2.84492e-06	Cytotoxic 3
EED	7.27466e-10	-0.578091	0.065	0.176	2.04818e-05	Cytotoxic 3
LOC102135658	2.16723e-06	-0.586637	0.044	0.117	0.0610185	Cytotoxic 3
GMFG	4.2219e-12	-0.59779	0.173	0.324	1.18868e-07	Cytotoxic 3
LIME1	7.37095e-12	-0.598788	0.028	0.144	2.07529e-07	Cytotoxic 3
S100A4	2.50015e-12	-0.606497	0.4	0.508	7.03918e-08	Cytotoxic 3
SLAMF1	1.59502e-10	-0.61791	0.039	0.148	4.49077e-06	Cytotoxic 3
PAG1	3.46006e-09	-0.619413	0.111	0.226	9.74181e-05	Cytotoxic 3
SORL1	3.03011e-10	-0.627197	0.088	0.21	8.53128e-06	Cytotoxic 3
GAPDH	2.06391e-10	-0.631637	0.266	0.386	5.81093e-06	Cytotoxic 3
SH3BGRL3	2.35573e-18	-0.634541	0.314	0.499	6.63255e-14	Cytotoxic 3
LAPTM5	1.10354e-10	-0.63961	0.058	0.178	3.10702e-06	Cytotoxic 3
ATP2B4	5.45738e-13	-0.655341	0.09	0.235	1.53653e-08	Cytotoxic 3
KCNA3	2.24234e-11	-0.65635	0.044	0.161	6.31331e-07	Cytotoxic 3
STMN1	7.44628e-07	-0.671993	0.06	0.141	0.020965	Cytotoxic 3
CD4	3.67313e-13	-0.692411	0.009	0.125	1.03417e-08	Cytotoxic 3
ITGB1	2.06286e-09	-0.694384	0.139	0.258	5.80798e-05	Cytotoxic 3
ABRACL	2.81026e-11	-0.702309	0.099	0.231	7.91229e-07	Cytotoxic 3
FLNA	9.36724e-13	-0.704542	0.065	0.204	2.63735e-08	Cytotoxic 3
IL7R	3.43399e-11	-0.717834	0.171	0.311	9.6684e-07	Cytotoxic 3
DBI	4.54067e-09	-0.725872	0.072	0.176	0.000127843	Cytotoxic 3
FYB	7.94842e-14	-0.734576	0.148	0.31	2.23788e-09	Cytotoxic 3
SYNE2	5.02211e-10	-0.767925	0.023	0.121	1.41397e-05	Cytotoxic 3
S100A10	6.65124e-15	-0.780107	0.155	0.325	1.87266e-10	Cytotoxic 3
ANXA2	2.87716e-11	-0.795344	0.044	0.161	8.10065e-07	Cytotoxic 3
CD5	1.92308e-17	-0.840701	0.018	0.172	5.41443e-13	Cytotoxic 3
CTLA4	1.57474e-15	-0.851879	0.016	0.155	4.43367e-11	Cytotoxic 3
CD6	2.65161e-17	-0.858382	0.044	0.208	7.46561e-13	Cytotoxic 3
GIMAP7	1.05869e-18	-0.859018	0.12	0.314	2.98074e-14	Cytotoxic 3
CD8B	3.26311e-15	-0.882693	0.028	0.169	9.18729e-11	Cytotoxic 3
CD2	3.05624e-23	-0.911621	0.148	0.378	8.60483e-19	Cytotoxic 3
CD3E	2.87289e-23	-0.923068	0.044	0.253	8.08863e-19	Cytotoxic 3
BCL11B	3.80427e-19	-0.924236	0.023	0.192	1.07109e-14	Cytotoxic 3
ARID5B	7.2407e-15	-0.937944	0.046	0.191	2.03862e-10	Cytotoxic 3
LOC102133263	1.3064e-24	-1.00593	0.118	0.352	3.67816e-20	Cytotoxic 3
LOC101925857	1.72965e-25	-1.04774	0.122	0.362	4.86983e-21	Cytotoxic 3
ICOS	1.68683e-22	-1.04967	0.053	0.26	4.74926e-18	Cytotoxic 3
CD28	1.35923e-26	-1.09717	0.042	0.271	3.82691e-22	Cytotoxic 3
LOC102145385	3.91136e-14	-1.11505	0.025	0.157	1.10124e-09	Cytotoxic 3
COTL1	3.21154e-17	-1.12746	0.072	0.241	9.04209e-13	Cytotoxic 3
CD52	9.48166e-53	-1.19819	0.231	0.591	2.66956e-48	Cytotoxic 3
TOB1	1.07526e-23	-1.25784	0.055	0.266	3.02739e-19	Cytotoxic 3
CD3D	1.00101e-57	-1.42003	0.113	0.525	2.81836e-53	Cytotoxic 3
CD3G	6.06776e-45	-1.47524	0.076	0.419	1.70838e-40	Cytotoxic 3

## Sheet: Cytotoxic C4
Gene_ID	p_val	avg_logFC	pct.1	pct.2	p_val_adj	Cluster Annotation
GZMH	0	1.12354	0.727	0.207	0	Cytotoxic 4
S100A10	0	1.0947	0.633	0.295	0	Cytotoxic 4
TGFBR3	0	1.05755	0.407	0.132	0	Cytotoxic 4
AHNAK	0	1.02882	0.515	0.228	0	Cytotoxic 4
KLF3	0	1.02833	0.373	0.112	0	Cytotoxic 4
CX3CR1	0	1.02681	0.229	0.036	0	Cytotoxic 4
CLEC12A	0	0.975967	0.257	0.062	0	Cytotoxic 4
FGFBP2	0	0.939376	0.21	0.039	0	Cytotoxic 4
KLRD1	0	0.913959	0.447	0.16	0	Cytotoxic 4
ZEB2	0	0.894975	0.223	0.053	0	Cytotoxic 4
TSPAN2	0	0.88232	0.224	0.056	0	Cytotoxic 4
C11H12orf75	1.53629e-242	0.852503	0.263	0.092	4.32542e-238	Cytotoxic 4
CST7	0	0.80044	0.51	0.233	0	Cytotoxic 4
FLNA	2.44417e-232	0.800183	0.397	0.184	6.88156e-228	Cytotoxic 4
RGS9	1.46455e-199	0.74899	0.287	0.116	4.12344e-195	Cytotoxic 4
NKG7	0	0.741581	0.574	0.279	0	Cytotoxic 4
FAM65B	6.52207e-180	0.730305	0.341	0.16	1.83629e-175	Cytotoxic 4
GZMB	0	0.718788	0.911	0.405	0	Cytotoxic 4
AP1S2	7.25751e-130	0.717292	0.231	0.103	2.04335e-125	Cytotoxic 4
LGALS1	1.95805e-179	0.714446	0.39	0.199	5.51288e-175	Cytotoxic 4
CLIC5	1.66649e-153	0.701616	0.252	0.109	4.69199e-149	Cytotoxic 4
ITGA4	4.7715e-116	0.646693	0.365	0.217	1.34341e-111	Cytotoxic 4
FAR1	7.47362e-123	0.645137	0.264	0.129	2.1042e-118	Cytotoxic 4
DHRS7	9.2438e-96	0.641955	0.222	0.109	2.60259e-91	Cytotoxic 4
ANXA1	6.82985e-83	0.609253	0.345	0.224	1.92294e-78	Cytotoxic 4
GPR141	1.68061e-165	0.608398	0.118	0.028	4.73175e-161	Cytotoxic 4
TTC3	4.54248e-92	0.608256	0.173	0.077	1.27893e-87	Cytotoxic 4
IL18	6.99081e-108	0.605654	0.157	0.061	1.96826e-103	Cytotoxic 4
KLRF1	2.46592e-136	0.604169	0.266	0.122	6.94281e-132	Cytotoxic 4
KLRK1	2.22481e-90	0.581766	0.205	0.101	6.26395e-86	Cytotoxic 4
CCL5	0	0.57162	0.638	0.285	0	Cytotoxic 4
LOC102122037	7.80554e-92	0.557896	0.156	0.066	2.19765e-87	Cytotoxic 4
PTTG1IP	1.9879e-82	0.551136	0.226	0.118	5.59694e-78	Cytotoxic 4
GZMM	5.88766e-104	0.546723	0.248	0.124	1.65767e-99	Cytotoxic 4
GTF3C1	1.38992e-92	0.541932	0.237	0.121	3.91331e-88	Cytotoxic 4
PTPN4	7.69471e-77	0.534012	0.248	0.141	2.16645e-72	Cytotoxic 4
S100A4	3.64698e-241	0.523394	0.738	0.486	1.02681e-236	Cytotoxic 4
IL7	5.18928e-77	0.522059	0.146	0.065	1.46104e-72	Cytotoxic 4
ETS2	6.30044e-78	0.520998	0.225	0.119	1.77389e-73	Cytotoxic 4
SERPINA1	6.4292e-85	0.512793	0.111	0.04	1.81014e-80	Cytotoxic 4
TMEM2	1.3781e-66	0.510541	0.227	0.131	3.88004e-62	Cytotoxic 4
CD84	1.13209e-58	0.508232	0.252	0.153	3.18739e-54	Cytotoxic 4
RAP1B	8.59633e-50	0.494063	0.327	0.241	2.4203e-45	Cytotoxic 4
ATP2B1	3.14348e-70	0.489904	0.179	0.089	8.85046e-66	Cytotoxic 4
ITGB2	5.74831e-70	0.485237	0.314	0.198	1.61844e-65	Cytotoxic 4
PRF1	5.6592e-110	0.481502	0.354	0.198	1.59335e-105	Cytotoxic 4
ISCA1	4.52161e-58	0.480602	0.249	0.155	1.27306e-53	Cytotoxic 4
LOC101867429	1.67015e-73	0.4795	0.348	0.224	4.70229e-69	Cytotoxic 4
GPX4	1.12321e-35	0.476195	0.251	0.18	3.16241e-31	Cytotoxic 4
RAPGEF2	1.64372e-65	0.47587	0.124	0.054	4.62791e-61	Cytotoxic 4
HCST	3.08716e-94	0.474673	0.463	0.318	8.6919e-90	Cytotoxic 4
GDE1	1.79867e-44	0.468519	0.141	0.078	5.06417e-40	Cytotoxic 4
TSPAN32	1.72771e-50	0.462929	0.144	0.076	4.86437e-46	Cytotoxic 4
BIN2	1.9296e-57	0.462705	0.272	0.172	5.4328e-53	Cytotoxic 4
RAP2B	4.68736e-46	0.455976	0.141	0.076	1.31973e-41	Cytotoxic 4
CD48	1.94174e-112	0.454591	0.603	0.482	5.46698e-108	Cytotoxic 4
CYFIP2	8.98083e-45	0.452956	0.265	0.183	2.52855e-40	Cytotoxic 4
PPP3CA	1.97932e-43	0.445554	0.192	0.117	5.57277e-39	Cytotoxic 4
TMEM50A	5.71953e-55	0.44003	0.308	0.207	1.61033e-50	Cytotoxic 4
CD226	4.37414e-32	0.437134	0.193	0.13	1.23154e-27	Cytotoxic 4
PPP1R12A	1.9844e-25	0.42842	0.242	0.184	5.58708e-21	Cytotoxic 4
STK38	3.95086e-42	0.426348	0.249	0.169	1.11236e-37	Cytotoxic 4
FKBP5	1.76948e-53	0.426254	0.307	0.206	4.98198e-49	Cytotoxic 4
ENPP4	6.92237e-39	0.422791	0.145	0.084	1.94899e-34	Cytotoxic 4
ATP2B4	5.69103e-49	0.422137	0.318	0.226	1.60231e-44	Cytotoxic 4
SYTL3	5.83952e-48	0.422064	0.256	0.167	1.64412e-43	Cytotoxic 4
KLRG1	6.49267e-61	0.421478	0.137	0.064	1.82801e-56	Cytotoxic 4
DNAJB1	0.000186136	0.421394	0.142	0.125	1	Cytotoxic 4
SYNE1	9.31337e-45	0.417115	0.272	0.183	2.62218e-40	Cytotoxic 4
DNAJC1	9.70855e-39	0.415161	0.248	0.171	2.73344e-34	Cytotoxic 4
GLIPR2	6.91418e-36	0.408887	0.235	0.16	1.94669e-31	Cytotoxic 4
SLAMF6	4.3692e-52	0.405622	0.174	0.096	1.23015e-47	Cytotoxic 4
ELOVL5	9.99116e-45	0.403153	0.222	0.141	2.81301e-40	Cytotoxic 4
KIAA0040	4.14287e-31	0.400018	0.227	0.162	1.16643e-26	Cytotoxic 4
DOCK11	3.33995e-34	0.399394	0.191	0.124	9.40362e-30	Cytotoxic 4
TMEM154	5.39208e-32	0.398956	0.186	0.122	1.51814e-27	Cytotoxic 4
NR3C1	3.1359e-38	0.398792	0.254	0.174	8.82912e-34	Cytotoxic 4
FBXW7	4.66551e-32	0.395926	0.151	0.093	1.31357e-27	Cytotoxic 4
CPD	9.66241e-32	0.386632	0.23	0.163	2.72045e-27	Cytotoxic 4
LMO4	1.1829e-32	0.384945	0.119	0.067	3.33047e-28	Cytotoxic 4
EMP3	1.82869e-31	0.384376	0.223	0.158	5.14868e-27	Cytotoxic 4
LOC102140002	7.3482e-23	0.375512	0.271	0.215	2.06889e-18	Cytotoxic 4
CD8A	2.17135e-68	0.374196	0.396	0.265	6.11343e-64	Cytotoxic 4
LOC102126953	3.34012e-35	0.37155	0.118	0.065	9.4041e-31	Cytotoxic 4
COX2	5.50132e-42	0.371183	0.395	0.306	1.5489e-37	Cytotoxic 4
ADIPOR2	4.61825e-28	0.370224	0.13	0.08	1.30027e-23	Cytotoxic 4
RNF149	2.95326e-22	0.366649	0.155	0.105	8.31491e-18	Cytotoxic 4
CD3G	9.68539e-45	0.363247	0.477	0.41	2.72692e-40	Cytotoxic 4
SYTL2	1.05038e-47	0.362287	0.302	0.201	2.95734e-43	Cytotoxic 4
PXN	2.65512e-35	0.361879	0.107	0.057	7.4755e-31	Cytotoxic 4
RASA3	3.49226e-31	0.359647	0.118	0.067	9.83247e-27	Cytotoxic 4
DIAPH1	8.08701e-28	0.355888	0.246	0.18	2.2769e-23	Cytotoxic 4
TMEM181	2.97397e-21	0.355632	0.174	0.126	8.37322e-17	Cytotoxic 4
IDS	1.56553e-38	0.355364	0.213	0.137	4.40775e-34	Cytotoxic 4
CAPN2	1.6714e-22	0.350619	0.167	0.118	4.70582e-18	Cytotoxic 4
PITPNC1	3.78574e-24	0.349733	0.183	0.129	1.06588e-19	Cytotoxic 4
LOC102142222	1.80175e-31	0.349474	0.254	0.183	5.07284e-27	Cytotoxic 4
CAST	2.34861e-26	0.346345	0.196	0.135	6.61251e-22	Cytotoxic 4
ITGAL	1.04175e-30	0.343952	0.259	0.19	2.93303e-26	Cytotoxic 4
SPATA13	5.12605e-25	0.342837	0.209	0.151	1.44324e-20	Cytotoxic 4
EML4	1.3923e-14	0.340675	0.223	0.181	3.92003e-10	Cytotoxic 4
SLA2	2.88156e-20	0.340642	0.153	0.108	8.11303e-16	Cytotoxic 4
SPN	1.20233e-15	0.338332	0.154	0.116	3.38515e-11	Cytotoxic 4
LOC102128245	6.59209e-28	0.337597	0.264	0.196	1.856e-23	Cytotoxic 4
CASP10	3.44211e-26	0.337482	0.123	0.075	9.69125e-22	Cytotoxic 4
FXYD5	6.41282e-41	0.336628	0.336	0.246	1.80553e-36	Cytotoxic 4
ST3GAL1	3.06812e-28	0.332694	0.241	0.173	8.63829e-24	Cytotoxic 4
MICAL2	5.8526e-23	0.328846	0.135	0.089	1.6478e-18	Cytotoxic 4
SNRK	6.39328e-22	0.325655	0.246	0.191	1.80003e-17	Cytotoxic 4
COX3	8.65596e-19	0.319782	0.227	0.173	2.43708e-14	Cytotoxic 4
KAT6B	3.73736e-16	0.318218	0.127	0.089	1.05225e-11	Cytotoxic 4
EFHD2	2.21463e-15	0.31408	0.129	0.092	6.2353e-11	Cytotoxic 4
SLC25A4	1.4253e-15	0.313624	0.171	0.131	4.01294e-11	Cytotoxic 4
LYST	3.81537e-21	0.312762	0.196	0.141	1.07422e-16	Cytotoxic 4
ZBTB38	5.02787e-19	0.312132	0.238	0.188	1.4156e-14	Cytotoxic 4
TUBA1A	1.10844e-20	0.31143	0.134	0.09	3.12082e-16	Cytotoxic 4
VPS13C	5.74637e-18	0.309564	0.123	0.082	1.61789e-13	Cytotoxic 4
GADD45A	4.64813e-15	0.304877	0.17	0.129	1.30868e-10	Cytotoxic 4
LOC102141262	7.54567e-19	0.296318	0.306	0.254	2.12448e-14	Cytotoxic 4
IQGAP2	4.70451e-17	0.295288	0.187	0.141	1.32455e-12	Cytotoxic 4
REEP5	3.64608e-21	0.295124	0.197	0.141	1.02655e-16	Cytotoxic 4
PREX1	5.11445e-18	0.294512	0.21	0.163	1.43997e-13	Cytotoxic 4
FAM105A	6.80159e-13	0.293922	0.173	0.136	1.91499e-08	Cytotoxic 4
SLAMF7	5.29077e-20	0.29298	0.143	0.097	1.48962e-15	Cytotoxic 4
LOC102133813	1.05367e-15	0.292418	0.112	0.077	2.96662e-11	Cytotoxic 4
MADD	8.00175e-15	0.291654	0.122	0.086	2.25289e-10	Cytotoxic 4
rna76576	6.09868e-51	0.284594	0.593	0.492	1.71708e-46	Cytotoxic 4
FOSL2	1.85434e-19	0.284264	0.193	0.14	5.22088e-15	Cytotoxic 4
OSBPL8	3.94521e-16	0.282174	0.197	0.149	1.11077e-11	Cytotoxic 4
RAB27A	4.97116e-16	0.28214	0.244	0.2	1.39963e-11	Cytotoxic 4
MCOLN2	1.41027e-10	0.281782	0.128	0.098	3.97062e-06	Cytotoxic 4
ND1	3.29535e-10	0.281709	0.119	0.088	9.27805e-06	Cytotoxic 4
ATP6	1.60757e-15	0.280117	0.243	0.193	4.52612e-11	Cytotoxic 4
OXSR1	8.56572e-13	0.278733	0.136	0.102	2.41168e-08	Cytotoxic 4
HEG1	9.62305e-11	0.278319	0.127	0.097	2.70937e-06	Cytotoxic 4
ANXA2	8.48631e-06	0.273456	0.178	0.158	0.238932	Cytotoxic 4
UBL3	1.44784e-14	0.273389	0.155	0.115	4.07639e-10	Cytotoxic 4
RNF11	2.46669e-10	0.273244	0.146	0.115	6.94497e-06	Cytotoxic 4
MYADM	9.43091e-18	0.270768	0.187	0.137	2.65527e-13	Cytotoxic 4
PTBP3	3.20234e-10	0.269566	0.208	0.174	9.0162e-06	Cytotoxic 4
ARHGEF3	1.76056e-09	0.269354	0.172	0.143	4.95687e-05	Cytotoxic 4
ID2	7.70245e-24	0.269006	0.47	0.418	2.16863e-19	Cytotoxic 4
LOC102136305	4.72158e-10	0.268654	0.135	0.105	1.32936e-05	Cytotoxic 4
LOC102116649	7.61113e-09	0.264998	0.112	0.084	0.000214291	Cytotoxic 4
CDC42SE1	1.4325e-12	0.263876	0.203	0.164	4.03319e-08	Cytotoxic 4
LOC101866362	3.95435e-07	0.262591	0.154	0.132	0.0111335	Cytotoxic 4
2020-09-11	2.10934e-10	0.261618	0.169	0.136	5.93886e-06	Cytotoxic 4
TGFB1	2.89729e-17	0.260036	0.263	0.213	8.15732e-13	Cytotoxic 4
FAM53B	3.89744e-09	0.259806	0.108	0.083	0.000109732	Cytotoxic 4
LOC102128672	6.05932e-14	0.258946	0.24	0.191	1.706e-09	Cytotoxic 4
NUCB2	1.11336e-12	0.258548	0.184	0.145	3.13467e-08	Cytotoxic 4
PDE4D	3.54972e-15	0.258516	0.325	0.275	9.99422e-11	Cytotoxic 4
LOC102133263	2.1284e-23	0.258407	0.409	0.344	5.99252e-19	Cytotoxic 4
GLIPR1	5.88495e-09	0.25696	0.202	0.173	0.000165691	Cytotoxic 4
INPP4A	2.35877e-12	0.256251	0.136	0.102	6.64111e-08	Cytotoxic 4
NAAA	1.55675e-12	0.254419	0.103	0.072	4.38303e-08	Cytotoxic 4
ARRDC3	2.10175e-10	0.253903	0.157	0.124	5.91748e-06	Cytotoxic 4
DOCK2	6.88987e-10	0.252767	0.174	0.141	1.93984e-05	Cytotoxic 4
PARP8	3.48404e-16	0.251862	0.229	0.179	9.80931e-12	Cytotoxic 4
GNA13	2.18388e-16	0.251563	0.174	0.129	6.14871e-12	Cytotoxic 4
RPL22	8.61563e-41	-0.253869	0.365	0.514	2.42573e-36	Cytotoxic 4
SSR4	4.80533e-18	-0.255142	0.114	0.173	1.35294e-13	Cytotoxic 4
LOC102138723	1.60896e-31	-0.255581	0.146	0.242	4.53002e-27	Cytotoxic 4
C11H12orf57	3.04857e-17	-0.255637	0.133	0.192	8.58326e-13	Cytotoxic 4
GNB2L1	9.06961e-45	-0.256775	0.497	0.627	2.55355e-40	Cytotoxic 4
RPS15A	3.40522e-24	-0.257547	0.237	0.322	9.5874e-20	Cytotoxic 4
FCMR	8.71384e-19	-0.258191	0.081	0.134	2.45338e-14	Cytotoxic 4
CLDND1	2.2811e-22	-0.258721	0.109	0.178	6.42243e-18	Cytotoxic 4
ST6GAL1	2.85905e-30	-0.258738	0.06	0.129	8.04967e-26	Cytotoxic 4
VIM	1.46372e-19	-0.259394	0.251	0.328	4.12109e-15	Cytotoxic 4
RPL10A	8.68572e-61	-0.263658	0.617	0.734	2.44546e-56	Cytotoxic 4
SLA	5.08408e-21	-0.264111	0.132	0.201	1.43142e-16	Cytotoxic 4
MTDH	4.72218e-20	-0.26828	0.092	0.152	1.32953e-15	Cytotoxic 4
HSP90B1	1.45933e-27	-0.271176	0.148	0.237	4.10874e-23	Cytotoxic 4
G3BP2	1.82316e-19	-0.273525	0.153	0.221	5.1331e-15	Cytotoxic 4
BTG1	1.01717e-35	-0.277388	0.277	0.4	2.86383e-31	Cytotoxic 4
LOC102119202	5.63291e-32	-0.280448	0.059	0.13	1.58594e-27	Cytotoxic 4
CENPF	1.11975e-16	-0.28097	0.106	0.16	3.15264e-12	Cytotoxic 4
SLC25A5	4.88353e-27	-0.280973	0.118	0.196	1.37496e-22	Cytotoxic 4
GATA3	9.73751e-25	-0.28212	0.051	0.107	2.74159e-20	Cytotoxic 4
MPP7	1.63113e-26	-0.286676	0.061	0.123	4.59244e-22	Cytotoxic 4
TMPO	5.64741e-25	-0.28754	0.087	0.154	1.59003e-20	Cytotoxic 4
DUSP5	4.02122e-19	-0.287705	0.118	0.178	1.13217e-14	Cytotoxic 4
MTHFD2	2.48958e-21	-0.289278	0.068	0.123	7.00943e-17	Cytotoxic 4
UBE2D3	4.37196e-37	-0.289572	0.157	0.267	1.23093e-32	Cytotoxic 4
EZR	4.03627e-36	-0.289928	0.193	0.309	1.13641e-31	Cytotoxic 4
ZFP36L2	1.28536e-31	-0.292142	0.442	0.542	3.61892e-27	Cytotoxic 4
VPS37B	4.26963e-39	-0.293764	0.056	0.136	1.20212e-34	Cytotoxic 4
SLC35E1	4.66659e-38	-0.294251	0.045	0.119	1.31388e-33	Cytotoxic 4
ARL3	2.79865e-34	-0.294844	0.039	0.105	7.87961e-30	Cytotoxic 4
ZEB1	2.69417e-36	-0.297886	0.036	0.103	7.58545e-32	Cytotoxic 4
LOC102147203	6.12658e-17	-0.298338	0.091	0.144	1.72494e-12	Cytotoxic 4
STMN1	4.14268e-09	-0.301104	0.108	0.143	0.000116637	Cytotoxic 4
LOC102118468	1.08024e-41	-0.302161	0.351	0.477	3.04141e-37	Cytotoxic 4
FOSB	3.70173e-12	-0.302941	0.095	0.137	1.04222e-07	Cytotoxic 4
PFN1	8.29935e-41	-0.305288	0.332	0.46	2.33668e-36	Cytotoxic 4
EVL	7.15221e-25	-0.308505	0.122	0.195	2.01371e-20	Cytotoxic 4
GAPDH	6.24067e-27	-0.309915	0.292	0.393	1.75706e-22	Cytotoxic 4
TMEM261	9.77325e-36	-0.310783	0.037	0.103	2.75166e-31	Cytotoxic 4
LOC102133939	9.46059e-31	-0.313088	0.277	0.377	2.66363e-26	Cytotoxic 4
CCNL1	1.03789e-21	-0.313457	0.076	0.135	2.92219e-17	Cytotoxic 4
RPS8	5.94313e-106	-0.317069	0.681	0.794	1.67329e-101	Cytotoxic 4
LOC102123687	6.21635e-33	-0.320901	0.092	0.174	1.75021e-28	Cytotoxic 4
RAB11FIP1	1.90453e-29	-0.325228	0.056	0.121	5.3622e-25	Cytotoxic 4
RPS9	3.75067e-127	-0.327789	0.699	0.826	1.056e-122	Cytotoxic 4
DDT	1.27152e-41	-0.328379	0.053	0.136	3.57995e-37	Cytotoxic 4
EEF1B2	1.03337e-61	-0.329501	0.381	0.546	2.90945e-57	Cytotoxic 4
APOL2	8.00638e-27	-0.330727	0.068	0.132	2.2542e-22	Cytotoxic 4
LCP1	1.20002e-50	-0.331369	0.303	0.451	3.37866e-46	Cytotoxic 4
IL6ST	5.22993e-29	-0.332086	0.044	0.104	1.47249e-24	Cytotoxic 4
CD82	2.84598e-45	-0.332612	0.051	0.137	8.01287e-41	Cytotoxic 4
PGK1	5.33004e-35	-0.3332	0.123	0.216	1.50067e-30	Cytotoxic 4
HNRNPLL	7.64734e-42	-0.333699	0.044	0.123	2.15311e-37	Cytotoxic 4
LOC102134129	1.54287e-13	-0.335534	0.112	0.159	4.34394e-09	Cytotoxic 4
LOC102134776	5.01685e-43	-0.3382	0.057	0.143	1.4125e-38	Cytotoxic 4
NFKBIA	6.94831e-31	-0.340322	0.287	0.392	1.9563e-26	Cytotoxic 4
CD2	1.69012e-36	-0.342996	0.277	0.385	4.75853e-32	Cytotoxic 4
PDCD4	3.39169e-37	-0.343114	0.059	0.137	9.54931e-33	Cytotoxic 4
ABRACL	1.66404e-32	-0.344993	0.146	0.237	4.68509e-28	Cytotoxic 4
LYAR	1.02232e-37	-0.350471	0.077	0.161	2.87833e-33	Cytotoxic 4
LOC102118347	4.79513e-49	-0.350896	0.058	0.153	1.35007e-44	Cytotoxic 4
PDE4B	4.3011e-33	-0.351367	0.108	0.195	1.21097e-28	Cytotoxic 4
TNFAIP3	1.4117e-43	-0.351505	0.29	0.42	3.97463e-39	Cytotoxic 4
NACA	3.39828e-54	-0.354933	0.228	0.379	9.56787e-50	Cytotoxic 4
ITGB1	5.3891e-35	-0.362913	0.163	0.265	1.5173e-30	Cytotoxic 4
SKIL	2.29197e-28	-0.36598	0.089	0.16	6.45305e-24	Cytotoxic 4
RAPGEF6	3.09507e-42	-0.367195	0.068	0.155	8.71417e-38	Cytotoxic 4
FAM129A	1.86877e-35	-0.369818	0.061	0.136	5.26151e-31	Cytotoxic 4
PLAC8	5.05262e-22	-0.371585	0.066	0.122	1.42256e-17	Cytotoxic 4
NUP50	7.30955e-47	-0.37265	0.071	0.167	2.058e-42	Cytotoxic 4
GIMAP7	2.96027e-44	-0.382941	0.205	0.322	8.33465e-40	Cytotoxic 4
PKM	1.9037e-34	-0.383615	0.103	0.188	5.35986e-30	Cytotoxic 4
PPP1CC	1.64215e-37	-0.384089	0.127	0.221	4.62349e-33	Cytotoxic 4
DGKA	5.04602e-46	-0.38608	0.06	0.15	1.42071e-41	Cytotoxic 4
RPS19	2.35432e-268	-0.386493	0.867	0.941	6.62858e-264	Cytotoxic 4
NAP1L1	3.69902e-54	-0.397492	0.152	0.284	1.04146e-49	Cytotoxic 4
RPLP0	3.13902e-151	-0.400995	0.657	0.797	8.8379e-147	Cytotoxic 4
PABPC1	9.52014e-69	-0.401668	0.276	0.446	2.6804e-64	Cytotoxic 4
STAT1	8.49406e-46	-0.403381	0.135	0.249	2.3915e-41	Cytotoxic 4
LOC102124072	1.18312e-54	-0.405942	0.038	0.129	3.33107e-50	Cytotoxic 4
LOC102137336	1.15171e-45	-0.407984	0.112	0.217	3.24263e-41	Cytotoxic 4
GALM	9.40005e-52	-0.408107	0.024	0.103	2.64658e-47	Cytotoxic 4
PRDX1	6.16355e-37	-0.409324	0.056	0.132	1.73535e-32	Cytotoxic 4
CNN2	2.74848e-60	-0.40963	0.056	0.163	7.73834e-56	Cytotoxic 4
SLAMF1	3.92567e-49	-0.409819	0.06	0.155	1.10527e-44	Cytotoxic 4
TIGIT	5.34722e-31	-0.413256	0.09	0.165	1.50551e-26	Cytotoxic 4
PSMA7	4.65143e-48	-0.419631	0.124	0.238	1.30961e-43	Cytotoxic 4
FAM107B	2.37388e-40	-0.431887	0.093	0.185	6.68366e-36	Cytotoxic 4
DPP4	2.70587e-58	-0.435508	0.045	0.145	7.61836e-54	Cytotoxic 4
GMFG	1.5289e-63	-0.43603	0.185	0.335	4.30461e-59	Cytotoxic 4
IFI27	3.83748e-22	-0.442657	0.191	0.261	1.08044e-17	Cytotoxic 4
RPL22L1	2.37668e-37	-0.443289	0.103	0.19	6.69154e-33	Cytotoxic 4
ARL6IP5	4.26944e-53	-0.447987	0.123	0.241	1.20206e-48	Cytotoxic 4
TNFSF10	9.11459e-50	-0.44879	0.024	0.101	2.56621e-45	Cytotoxic 4
ACTG1	8.06178e-59	-0.449503	0.325	0.466	2.26979e-54	Cytotoxic 4
GPR65	4.40813e-46	-0.454147	0.162	0.279	1.24111e-41	Cytotoxic 4
RPLP1	1.16795e-222	-0.45832	0.706	0.85	3.28837e-218	Cytotoxic 4
GPRIN3	7.10694e-57	-0.467987	0.075	0.184	2.00096e-52	Cytotoxic 4
TNF	3.91042e-25	-0.474482	0.063	0.121	1.10098e-20	Cytotoxic 4
PAG1	8.43489e-48	-0.476018	0.126	0.233	2.37484e-43	Cytotoxic 4
PTGER4	4.21418e-44	-0.477719	0.139	0.241	1.1865e-39	Cytotoxic 4
ENO1	3.2832e-41	-0.482534	0.102	0.194	9.24385e-37	Cytotoxic 4
CD38	2.78556e-61	-0.483469	0.032	0.128	7.84274e-57	Cytotoxic 4
RAP1A	5.19238e-52	-0.490241	0.081	0.186	1.46192e-47	Cytotoxic 4
SYNE2	2.30981e-35	-0.490425	0.054	0.126	6.50327e-31	Cytotoxic 4
RARRES3	3.88392e-43	-0.493649	0.081	0.171	1.09352e-38	Cytotoxic 4
RBPJ	6.41953e-50	-0.493738	0.082	0.182	1.80742e-45	Cytotoxic 4
LST1	3.13143e-42	-0.496915	0.046	0.123	8.81654e-38	Cytotoxic 4
DUSP4	7.99994e-61	-0.507617	0.016	0.102	2.25238e-56	Cytotoxic 4
ARL5B	8.81909e-40	-0.507947	0.081	0.169	2.48302e-35	Cytotoxic 4
RUNX2	8.30127e-70	-0.508547	0.013	0.106	2.33722e-65	Cytotoxic 4
TPI1	2.36808e-40	-0.509096	0.135	0.23	6.66732e-36	Cytotoxic 4
STK17B	2.27235e-104	-0.50982	0.299	0.506	6.39781e-100	Cytotoxic 4
FOS	8.72981e-35	-0.513333	0.192	0.286	2.45788e-30	Cytotoxic 4
ZFP36	2.2517e-49	-0.516057	0.194	0.314	6.33965e-45	Cytotoxic 4
TNFRSF25	6.46446e-73	-0.518324	0.02	0.122	1.82007e-68	Cytotoxic 4
NABP1	2.61696e-42	-0.523526	0.074	0.159	7.36804e-38	Cytotoxic 4
MIF	1.50293e-55	-0.537328	0.144	0.265	4.2315e-51	Cytotoxic 4
IL2RB	1.6609e-88	-0.539399	0.115	0.277	4.67626e-84	Cytotoxic 4
JUN	1.36297e-43	-0.549066	0.163	0.272	3.83745e-39	Cytotoxic 4
TFRC	1.98466e-44	-0.557175	0.051	0.133	5.58781e-40	Cytotoxic 4
LOC102133296	0.000202423	-0.563008	0.11	0.132	1	Cytotoxic 4
RNF213	2.6311e-54	-0.566931	0.075	0.181	7.40787e-50	Cytotoxic 4
PECAM1	3.63978e-42	-0.572535	0.034	0.105	1.02478e-37	Cytotoxic 4
LOC101925857	1.6759e-93	-0.583219	0.198	0.374	4.71851e-89	Cytotoxic 4
PMEPA1	5.24084e-74	-0.583773	0.016	0.116	1.47556e-69	Cytotoxic 4
FAM102A	4.06934e-89	-0.584421	0.026	0.15	1.14572e-84	Cytotoxic 4
KLRC1	3.18127e-53	-0.590444	0.03	0.114	8.95685e-49	Cytotoxic 4
BATF	2.77191e-65	-0.590671	0.069	0.185	7.80432e-61	Cytotoxic 4
RGS2	4.4792e-39	-0.598729	0.053	0.13	1.26112e-34	Cytotoxic 4
TMEM123	4.17941e-63	-0.600081	0.12	0.244	1.17671e-58	Cytotoxic 4
HIF1A	3.14548e-51	-0.605152	0.027	0.108	8.8561e-47	Cytotoxic 4
CD7	4.465e-72	-0.611949	0.026	0.131	1.25712e-67	Cytotoxic 4
BIRC3	6.5291e-84	-0.624388	0.135	0.295	1.83827e-79	Cytotoxic 4
TCF7	7.88026e-79	-0.625161	0.028	0.14	2.21869e-74	Cytotoxic 4
TYROBP	9.93023e-35	-0.62955	0.07	0.144	2.79586e-30	Cytotoxic 4
EGLN3	6.36885e-81	-0.631153	0.043	0.167	1.79315e-76	Cytotoxic 4
NFKBIZ	1.10487e-54	-0.646904	0.046	0.14	3.11076e-50	Cytotoxic 4
CMC1	7.25252e-72	-0.671388	0.029	0.134	2.04195e-67	Cytotoxic 4
RGS16	1.1662e-47	-0.672217	0.063	0.153	3.28343e-43	Cytotoxic 4
ITGA6	2.09795e-79	-0.683695	0.028	0.141	5.90679e-75	Cytotoxic 4
CD69	1.27863e-63	-0.684961	0.223	0.365	3.59998e-59	Cytotoxic 4
DUSP16	3.21263e-104	-0.698505	0.022	0.159	9.04516e-100	Cytotoxic 4
ITGA1	3.00773e-86	-0.700681	0.027	0.147	8.46825e-82	Cytotoxic 4
ISG15	7.40882e-45	-0.713498	0.068	0.156	2.08595e-40	Cytotoxic 4
FURIN	2.51149e-99	-0.720775	0.029	0.164	7.07111e-95	Cytotoxic 4
SAMSN1	5.33977e-85	-0.72467	0.088	0.233	1.50341e-80	Cytotoxic 4
CCR6	1.52281e-93	-0.735451	0.021	0.146	4.28748e-89	Cytotoxic 4
GZMK	6.60074e-57	-0.737366	0.141	0.255	1.85844e-52	Cytotoxic 4
C7H15orf48	4.82751e-52	-0.746855	0.039	0.125	1.35918e-47	Cytotoxic 4
SATB1	4.5439e-91	-0.750837	0.063	0.205	1.27933e-86	Cytotoxic 4
DENND2D	5.0981e-128	-0.754701	0.044	0.218	1.43537e-123	Cytotoxic 4
IFI6	1.20456e-52	-0.765287	0.09	0.195	3.39145e-48	Cytotoxic 4
SLC2A3	1.62166e-92	-0.770907	0.115	0.273	4.56577e-88	Cytotoxic 4
JUNB	7.07443e-102	-0.784724	0.158	0.335	1.9918e-97	Cytotoxic 4
CTLA4	1.63763e-104	-0.796093	0.027	0.165	4.61074e-100	Cytotoxic 4
GZMA	3.30127e-47	-0.797118	0.063	0.151	9.29472e-43	Cytotoxic 4
KLRB1	1.48103e-85	-0.882627	0.084	0.224	4.16984e-81	Cytotoxic 4
GPR183	3.06316e-177	-0.930168	0.155	0.404	8.62431e-173	Cytotoxic 4
IL7R	1.11968e-148	-0.93115	0.112	0.328	3.15247e-144	Cytotoxic 4
IL2RA	1.90555e-90	-0.981001	0.016	0.133	5.36508e-86	Cytotoxic 4
CD28	2.66443e-206	-1.0803	0.046	0.289	7.50171e-202	Cytotoxic 4
SPOCK2	2.04626e-200	-1.11668	0.033	0.266	5.76123e-196	Cytotoxic 4
ICOS	2.16681e-180	-1.12595	0.055	0.277	6.10064e-176	Cytotoxic 4
LTB	3.73434e-225	-1.29601	0.058	0.317	1.0514e-220	Cytotoxic 4
COTL1	1.11765e-182	-1.36501	0.04	0.258	3.14674e-178	Cytotoxic 4

## Sheet: Cytotoxic C5
Gene_ID	p_val	avg_logFC	pct.1	pct.2	p_val_adj	Cluster Annotation
GZMK	0	1.74495	0.711	0.164	0	Cytotoxic 5
CRTAM	0	0.753754	0.269	0.1	0	Cytotoxic 5
PIK3R1	3.24013e-273	0.702629	0.477	0.283	9.12258e-269	Cytotoxic 5
CD74	4.04941e-221	0.67075	0.394	0.218	1.14011e-216	Cytotoxic 5
GZMM	9.31908e-189	0.642373	0.247	0.115	2.62379e-184	Cytotoxic 5
EOMES	4.50275e-186	0.62001	0.147	0.05	1.26775e-181	Cytotoxic 5
ETS2	2.85469e-161	0.619911	0.231	0.111	8.03739e-157	Cytotoxic 5
KLRG1	1.22551e-175	0.617535	0.154	0.056	3.45042e-171	Cytotoxic 5
LOC102136468	3.22508e-84	0.617111	0.148	0.076	9.0802e-80	Cytotoxic 5
SLAMF6	4.46246e-182	0.609405	0.202	0.085	1.25641e-177	Cytotoxic 5
BEX1	1.04014e-149	0.608286	0.174	0.074	2.9285e-145	Cytotoxic 5
CST7	8.46246e-229	0.594511	0.413	0.229	2.3826e-224	Cytotoxic 5
CCL5	0	0.591056	0.551	0.274	0	Cytotoxic 5
RRN3	2.65691e-127	0.586124	0.114	0.042	7.48052e-123	Cytotoxic 5
CD8B	2.3096e-181	0.571671	0.289	0.147	6.50267e-177	Cytotoxic 5
GPR183	1.50932e-217	0.565452	0.531	0.358	4.24949e-213	Cytotoxic 5
LOC102114865	1.44334e-258	0.560256	0.637	0.477	4.06374e-254	Cytotoxic 5
CXCR4	0	0.532129	0.724	0.558	0	Cytotoxic 5
CMC1	8.81199e-82	0.526301	0.195	0.113	2.48102e-77	Cytotoxic 5
CD8A	4.75245e-178	0.523013	0.417	0.252	1.33805e-173	Cytotoxic 5
LYST	1.21302e-95	0.514824	0.226	0.132	3.41525e-91	Cytotoxic 5
SMARCE1	5.29457e-60	0.488252	0.238	0.166	1.49069e-55	Cytotoxic 5
CD84	1.32136e-57	0.481592	0.224	0.151	3.72028e-53	Cytotoxic 5
LYAR	9.83907e-66	0.467104	0.218	0.143	2.77019e-61	Cytotoxic 5
RGS1	2.32203e-89	0.445349	0.391	0.283	6.53768e-85	Cytotoxic 5
CTSW	1.73663e-77	0.432103	0.18	0.102	4.88948e-73	Cytotoxic 5
FAM46C	5.56825e-116	0.421911	0.513	0.408	1.56774e-111	Cytotoxic 5
LOC102144039	1.78694e-33	0.420318	0.151	0.102	5.03112e-29	Cytotoxic 5
SH2D1A	6.10047e-72	0.419461	0.342	0.251	1.71759e-67	Cytotoxic 5
RSRC1	6.46588e-59	0.410372	0.207	0.134	1.82047e-54	Cytotoxic 5
E2F3	3.70849e-68	0.408179	0.104	0.049	1.04413e-63	Cytotoxic 5
CCR5	8.03845e-54	0.401295	0.204	0.136	2.26323e-49	Cytotoxic 5
HIVEP2	1.82727e-55	0.394278	0.199	0.129	5.14467e-51	Cytotoxic 5
CD96	1.6266e-54	0.393978	0.181	0.115	4.57969e-50	Cytotoxic 5
RBM38	1.52749e-49	0.392901	0.147	0.09	4.30065e-45	Cytotoxic 5
LOC102133757	5.38012e-65	0.390323	0.307	0.22	1.51477e-60	Cytotoxic 5
ITM2C	8.90175e-62	0.385864	0.149	0.084	2.50629e-57	Cytotoxic 5
SLAMF7	2.28454e-60	0.381426	0.157	0.091	6.43211e-56	Cytotoxic 5
BCAT1	2.38832e-34	0.380694	0.157	0.108	6.72432e-30	Cytotoxic 5
ST3GAL5	4.07316e-49	0.379383	0.109	0.06	1.1468e-44	Cytotoxic 5
MYADM	8.16163e-36	0.377557	0.187	0.134	2.29791e-31	Cytotoxic 5
WNK1	9.82964e-32	0.369698	0.218	0.166	2.76754e-27	Cytotoxic 5
LOC102146055	1.27871e-51	0.365276	0.196	0.129	3.60022e-47	Cytotoxic 5
LOC102137968	1.12479e-50	0.364884	0.17	0.107	3.16685e-46	Cytotoxic 5
LOC102133296	2.05272e-14	0.363668	0.157	0.126	5.77943e-10	Cytotoxic 5
TOX	1.58104e-55	0.359304	0.125	0.069	4.45142e-51	Cytotoxic 5
ATXN7	6.04339e-47	0.353772	0.195	0.13	1.70152e-42	Cytotoxic 5
ARAP2	9.02616e-36	0.352706	0.198	0.142	2.54131e-31	Cytotoxic 5
CD27	7.77416e-55	0.349971	0.316	0.238	2.18881e-50	Cytotoxic 5
DNAJC1	9.49279e-46	0.34979	0.234	0.168	2.6727e-41	Cytotoxic 5
RPL39	5.1412e-63	0.34874	0.388	0.295	1.44751e-58	Cytotoxic 5
LOC102123548	1.81029e-32	0.348455	0.219	0.168	5.09688e-28	Cytotoxic 5
APOBEC3C	4.05879e-30	0.342736	0.231	0.181	1.14275e-25	Cytotoxic 5
TUBA4A	2.11932e-31	0.341688	0.281	0.229	5.96696e-27	Cytotoxic 5
CCDC167	1.88482e-34	0.340811	0.202	0.148	5.30671e-30	Cytotoxic 5
LOC102117143	1.93935e-38	0.335456	0.307	0.247	5.46023e-34	Cytotoxic 5
ST3GAL1	9.701e-34	0.329203	0.226	0.171	2.73132e-29	Cytotoxic 5
SMAD7	5.77876e-31	0.326674	0.185	0.135	1.62701e-26	Cytotoxic 5
CLIC5	4.88183e-36	0.325918	0.165	0.113	1.37448e-31	Cytotoxic 5
LOC102124611	2.97918e-75	0.325117	0.537	0.469	8.38789e-71	Cytotoxic 5
CLDND1	8.37936e-24	0.321959	0.208	0.166	2.35921e-19	Cytotoxic 5
LOC102143904	9.823e-15	0.319904	0.27	0.246	2.76566e-10	Cytotoxic 5
TAGAP	1.35125e-22	0.317456	0.186	0.144	3.80444e-18	Cytotoxic 5
ITCH	1.55578e-27	0.316071	0.167	0.121	4.3803e-23	Cytotoxic 5
LOC102132289	1.58735e-27	0.314626	0.224	0.176	4.4692e-23	Cytotoxic 5
IVNS1ABP	3.37235e-18	0.314227	0.188	0.152	9.49485e-14	Cytotoxic 5
Mafa-B	6.79943e-28	0.309476	0.161	0.116	1.91438e-23	Cytotoxic 5
LOC102145933	1.08042e-40	0.308689	0.404	0.351	3.04193e-36	Cytotoxic 5
LOC102142617	6.843e-23	0.307709	0.206	0.164	1.92665e-18	Cytotoxic 5
MAPK1	1.38522e-22	0.302899	0.197	0.156	3.90008e-18	Cytotoxic 5
APOBEC3F	7.14385e-28	0.298653	0.125	0.085	2.01135e-23	Cytotoxic 5
TIGIT	1.61844e-54	0.29798	0.222	0.147	4.55671e-50	Cytotoxic 5
APOBEC3H	4.91356e-21	0.296338	0.195	0.156	1.38341e-16	Cytotoxic 5
FAM105A	4.38459e-26	0.294906	0.177	0.133	1.23448e-21	Cytotoxic 5
CDC14A	5.92899e-29	0.293006	0.177	0.129	1.66931e-24	Cytotoxic 5
FCMR	4.8102e-29	0.290987	0.171	0.123	1.35431e-24	Cytotoxic 5
LRMP	5.67015e-20	0.289109	0.158	0.121	1.59643e-15	Cytotoxic 5
SYTL2	1.78107e-38	0.288354	0.269	0.2	5.01461e-34	Cytotoxic 5
TSC22D3	9.15178e-20	0.288321	0.299	0.262	2.57668e-15	Cytotoxic 5
ARHGAP9	7.32959e-30	0.287826	0.17	0.122	2.06365e-25	Cytotoxic 5
CD44	4.8017e-20	0.284665	0.326	0.295	1.35192e-15	Cytotoxic 5
YPEL5	4.99897e-16	0.284583	0.227	0.193	1.40746e-11	Cytotoxic 5
ATF4	8.71846e-15	0.283578	0.303	0.282	2.45468e-10	Cytotoxic 5
PMAIP1	1.27648e-19	0.280246	0.155	0.117	3.59394e-15	Cytotoxic 5
LOC102132408	1.99218e-19	0.273329	0.221	0.184	5.60899e-15	Cytotoxic 5
ETS1	1.3303e-51	0.27212	0.55	0.509	3.74545e-47	Cytotoxic 5
HEXIM1	1.40782e-16	0.271432	0.168	0.133	3.96371e-12	Cytotoxic 5
HCST	1.87241e-37	0.269485	0.384	0.321	5.27176e-33	Cytotoxic 5
KLF6	5.20795e-19	0.263482	0.345	0.312	1.4663e-14	Cytotoxic 5
LOC102130218	9.85734e-15	0.263008	0.24	0.211	2.77533e-10	Cytotoxic 5
IPCEF1	5.35301e-24	0.262269	0.142	0.101	1.50714e-19	Cytotoxic 5
ERN1	1.60386e-18	0.261948	0.145	0.111	4.51566e-14	Cytotoxic 5
TGFBR3	5.26167e-28	0.261692	0.2	0.148	1.48142e-23	Cytotoxic 5
GABARAPL1	7.27346e-22	0.259456	0.158	0.118	2.04784e-17	Cytotoxic 5
LOC102120132	9.30329e-19	0.25594	0.158	0.122	2.61934e-14	Cytotoxic 5
ELL2	1.61458e-31	-0.251198	0.054	0.103	4.54585e-27	Cytotoxic 5
IL4R	4.36506e-51	-0.257487	0.101	0.185	1.22898e-46	Cytotoxic 5
IER2	9.86139e-27	-0.258712	0.167	0.233	2.77648e-22	Cytotoxic 5
DBI	3.82052e-35	-0.258817	0.115	0.185	1.07567e-30	Cytotoxic 5
C7H15orf48	1.08225e-30	-0.258908	0.072	0.125	3.04707e-26	Cytotoxic 5
PTBP3	2.31158e-37	-0.260431	0.116	0.187	6.50825e-33	Cytotoxic 5
PRF1	3.72369e-15	-0.260687	0.176	0.217	1.04841e-10	Cytotoxic 5
LOC102140918	3.58429e-35	-0.260704	0.057	0.11	1.00916e-30	Cytotoxic 5
HMGB1	3.28143e-36	-0.262948	0.161	0.238	9.23887e-32	Cytotoxic 5
PLPP5	3.38363e-43	-0.264233	0.06	0.122	9.52662e-39	Cytotoxic 5
KLRF1	1.44133e-29	-0.268089	0.088	0.142	4.05807e-25	Cytotoxic 5
IL6ST	2.23291e-33	-0.269572	0.056	0.107	6.28675e-29	Cytotoxic 5
TRAF1	8.47637e-44	-0.269839	0.077	0.145	2.38652e-39	Cytotoxic 5
ARID5B	5.13336e-30	-0.271359	0.136	0.199	1.4453e-25	Cytotoxic 5
SH3BGRL3	8.87682e-60	-0.273037	0.388	0.516	2.49927e-55	Cytotoxic 5
UCP2	7.04791e-44	-0.280897	0.103	0.178	1.98434e-39	Cytotoxic 5
PFN1	5.79011e-58	-0.283568	0.347	0.467	1.63021e-53	Cytotoxic 5
LOC102147203	2.0154e-23	-0.286267	0.097	0.147	5.67436e-19	Cytotoxic 5
ARL3	4.1713e-59	-0.288961	0.041	0.109	1.17443e-54	Cytotoxic 5
SLA	1.82433e-40	-0.291923	0.131	0.206	5.13639e-36	Cytotoxic 5
LOC102115962	5.99462e-50	-0.292478	0.12	0.204	1.68779e-45	Cytotoxic 5
LOC102137590	7.06508e-53	-0.292561	0.139	0.232	1.98917e-48	Cytotoxic 5
SPINK2	3.67294e-48	-0.293875	0.064	0.131	1.03412e-43	Cytotoxic 5
LOC102138668	3.79762e-44	-0.294898	0.159	0.243	1.06922e-39	Cytotoxic 5
GNLY	1.14604e-11	-0.295297	0.277	0.223	3.22667e-07	Cytotoxic 5
CMTM6	4.15837e-46	-0.296527	0.106	0.186	1.17079e-41	Cytotoxic 5
ABRACL	4.32323e-46	-0.300211	0.155	0.242	1.21721e-41	Cytotoxic 5
CIB1	1.71925e-52	-0.302749	0.119	0.207	4.84055e-48	Cytotoxic 5
PABPC1	8.80532e-73	-0.303283	0.312	0.452	2.47914e-68	Cytotoxic 5
CFL1	3.37897e-71	-0.305474	0.312	0.449	9.51348e-67	Cytotoxic 5
DHRS7	1.98702e-41	-0.308502	0.066	0.128	5.59447e-37	Cytotoxic 5
HMGB2	1.36294e-12	-0.311516	0.178	0.217	3.83737e-08	Cytotoxic 5
DNAJB1	1.0234e-07	-0.312258	0.106	0.13	0.00288138	Cytotoxic 5
ACTG1	1.47661e-59	-0.31516	0.358	0.471	4.15741e-55	Cytotoxic 5
MIF	6.49279e-49	-0.319307	0.173	0.269	1.82805e-44	Cytotoxic 5
JUN	3.99207e-28	-0.321816	0.201	0.273	1.12397e-23	Cytotoxic 5
KLRC1	2.65013e-37	-0.326917	0.06	0.115	7.46144e-33	Cytotoxic 5
LOC102130971	5.23672e-60	-0.327937	0.086	0.172	1.4744e-55	Cytotoxic 5
DAPK2	3.32608e-64	-0.334171	0.04	0.112	9.36458e-60	Cytotoxic 5
FGL2	3.17131e-35	-0.334195	0.073	0.131	8.92883e-31	Cytotoxic 5
LTB	8.3549e-40	-0.334904	0.226	0.307	2.35232e-35	Cytotoxic 5
TUBB	1.70814e-38	-0.334969	0.078	0.14	4.80928e-34	Cytotoxic 5
EED	8.94372e-65	-0.335093	0.096	0.189	2.51811e-60	Cytotoxic 5
LOC102143044	1.7684e-63	-0.335439	0.212	0.326	4.97893e-59	Cytotoxic 5
ARPC1B	3.10448e-76	-0.341993	0.187	0.317	8.74067e-72	Cytotoxic 5
IL7R	2.17875e-53	-0.342641	0.223	0.324	6.13428e-49	Cytotoxic 5
YWHAQ	5.08822e-54	-0.343024	0.117	0.203	1.43259e-49	Cytotoxic 5
GAPDH	6.21397e-54	-0.343113	0.289	0.401	1.74954e-49	Cytotoxic 5
ARL5B	2.46919e-37	-0.343659	0.104	0.171	6.952e-33	Cytotoxic 5
CD38	1.32235e-62	-0.345055	0.054	0.131	3.72309e-58	Cytotoxic 5
RBPJ	1.42789e-53	-0.346057	0.103	0.186	4.02023e-49	Cytotoxic 5
RAB11FIP1	6.80072e-57	-0.348235	0.054	0.126	1.91474e-52	Cytotoxic 5
CD164	2.60247e-58	-0.351134	0.107	0.198	7.32724e-54	Cytotoxic 5
PKM	2.50415e-47	-0.352506	0.114	0.193	7.05042e-43	Cytotoxic 5
TFRC	4.42259e-35	-0.355806	0.078	0.135	1.24518e-30	Cytotoxic 5
MACF1	1.14252e-49	-0.35836	0.078	0.152	3.21677e-45	Cytotoxic 5
TMEM123	5.40645e-49	-0.362638	0.16	0.246	1.52219e-44	Cytotoxic 5
DPP4	3.04441e-73	-0.362729	0.061	0.149	8.57153e-69	Cytotoxic 5
EMB	1.04636e-53	-0.364251	0.091	0.171	2.94602e-49	Cytotoxic 5
PERP	1.32147e-72	-0.381502	0.03	0.103	3.7206e-68	Cytotoxic 5
SATB1	2.92863e-59	-0.391041	0.116	0.206	8.24557e-55	Cytotoxic 5
LCP1	3.7098e-104	-0.396055	0.303	0.462	1.04449e-99	Cytotoxic 5
SLAMF1	1.62311e-83	-0.400969	0.063	0.161	4.56986e-79	Cytotoxic 5
PPP1R15A	6.6643e-53	-0.409364	0.099	0.181	1.87633e-48	Cytotoxic 5
BCL2A1	5.87765e-48	-0.413646	0.076	0.147	1.65485e-43	Cytotoxic 5
TNFRSF25	5.55104e-95	-0.418317	0.035	0.127	1.5629e-90	Cytotoxic 5
TNF	6.71133e-37	-0.437159	0.068	0.125	1.88958e-32	Cytotoxic 5
LOC102123687	2.16099e-85	-0.437671	0.078	0.182	6.08427e-81	Cytotoxic 5
CD4	1.01372e-93	-0.439673	0.042	0.137	2.85412e-89	Cytotoxic 5
LST1	3.04452e-60	-0.446928	0.054	0.128	8.57185e-56	Cytotoxic 5
HIF1A	5.75287e-60	-0.453848	0.042	0.111	1.61972e-55	Cytotoxic 5
CD7	4.85973e-72	-0.469362	0.052	0.134	1.36826e-67	Cytotoxic 5
MTHFD2	3.31833e-77	-0.470108	0.046	0.131	9.34275e-73	Cytotoxic 5
JUNB	4.20354e-82	-0.47497	0.211	0.339	1.18351e-77	Cytotoxic 5
CAPG	5.09752e-71	-0.476319	0.034	0.108	1.43521e-66	Cytotoxic 5
BIRC3	5.17382e-92	-0.47783	0.168	0.301	1.45669e-87	Cytotoxic 5
SLC2A3	2.91332e-79	-0.479278	0.16	0.277	8.20246e-75	Cytotoxic 5
IFNG	2.84866e-22	-0.481051	0.073	0.115	8.0204e-18	Cytotoxic 5
DUSP16	1.70227e-109	-0.490947	0.053	0.164	4.79274e-105	Cytotoxic 5
STMN1	2.2799e-40	-0.499138	0.087	0.149	6.41905e-36	Cytotoxic 5
CTLA4	5.18129e-101	-0.507193	0.06	0.169	1.45879e-96	Cytotoxic 5
CD226	8.30002e-120	-0.53862	0.04	0.152	2.33687e-115	Cytotoxic 5
RORA	7.16442e-99	-0.540168	0.12	0.243	2.01714e-94	Cytotoxic 5
ENO1	2.21009e-96	-0.544228	0.089	0.203	6.22251e-92	Cytotoxic 5
CD69	9.8771e-43	-0.544336	0.279	0.366	2.7809e-38	Cytotoxic 5
ITGB1	9.3306e-108	-0.546225	0.138	0.277	2.62703e-103	Cytotoxic 5
BATF	1.77634e-99	-0.550077	0.079	0.191	5.0013e-95	Cytotoxic 5
COTL1	4.28331e-81	-0.550518	0.143	0.256	1.20597e-76	Cytotoxic 5
FURIN	1.09432e-130	-0.578717	0.047	0.171	3.08106e-126	Cytotoxic 5
RGS2	1.07947e-78	-0.606307	0.049	0.136	3.03926e-74	Cytotoxic 5
TPI1	1.26597e-93	-0.606685	0.124	0.239	3.56435e-89	Cytotoxic 5
NFKBIZ	3.94248e-81	-0.613895	0.056	0.145	1.11001e-76	Cytotoxic 5
HOPX	9.24058e-142	-0.617497	0.154	0.313	2.60169e-137	Cytotoxic 5
SPOCK2	1.88452e-177	-0.669277	0.099	0.271	5.30587e-173	Cytotoxic 5
CCR6	1.83727e-152	-0.67966	0.028	0.154	5.17282e-148	Cytotoxic 5
S100A4	2.80211e-264	-0.706777	0.305	0.542	7.88933e-260	Cytotoxic 5
SAMSN1	3.90196e-149	-0.730419	0.092	0.243	1.0986e-144	Cytotoxic 5
RGS16	1.25539e-106	-0.748853	0.054	0.161	3.53456e-102	Cytotoxic 5
TYROBP	1.23932e-70	-0.794833	0.067	0.149	3.4893e-66	Cytotoxic 5
NFKBIA	4.82716e-209	-0.817906	0.211	0.413	1.35909e-204	Cytotoxic 5
BHLHE40	1.1785e-217	-0.88859	0.089	0.282	3.31807e-213	Cytotoxic 5
IL2RA	3.02867e-149	-0.960047	0.022	0.14	8.52721e-145	Cytotoxic 5

## Sheet: Cytotoxic C6
Gene_ID	p_val	avg_logFC	pct.1	pct.2	p_val_adj	Cluster Annotation
LOC107130350	0	2.55213	0.962	0.016	0	Cytotoxic 6
LOC102118892	0	2.44543	0.922	0.015	0	Cytotoxic 6
GZMK	1.53006e-07	0.600512	0.355	0.244	0.00430788	Cytotoxic 6
LOC107127503	1.2717e-05	0.384239	0.113	0.055	0.358048	Cytotoxic 6
LOC101925857	1.14878e-05	0.381534	0.447	0.359	0.32344	Cytotoxic 6
FTH1	0.000895966	0.361027	0.102	0.058	1	Cytotoxic 6
CD6	0.00195562	0.358102	0.266	0.205	1	Cytotoxic 6
LOC102123083	0.00596545	0.341156	0.239	0.188	1	Cytotoxic 6
LOC102118463	0.00489311	0.325932	0.263	0.211	1	Cytotoxic 6
LOC102130153	0.00411659	0.325004	0.15	0.103	1	Cytotoxic 6
FCMR	0.00704557	0.3075	0.177	0.13	1	Cytotoxic 6
LOC102143098	0.0083096	0.300588	0.181	0.134	1	Cytotoxic 6
RPS6	7.35927e-05	0.295079	0.618	0.568	1	Cytotoxic 6
LOC102127224	0.000689484	0.291873	0.154	0.097	1	Cytotoxic 6
LOC102143171	0.00433588	0.288018	0.242	0.187	1	Cytotoxic 6
RPL3	0.00200675	0.284369	0.468	0.417	1	Cytotoxic 6
RPS27A	1.61364e-05	0.274179	0.587	0.539	0.454321	Cytotoxic 6
LOC102130642	0.00236875	0.272792	0.201	0.143	1	Cytotoxic 6
GPR183	0.00053379	0.27172	0.471	0.383	1	Cytotoxic 6
LOC102131982	0.00278194	0.257238	0.444	0.394	1	Cytotoxic 6
APEX1	0.00249861	-0.253726	0.061	0.121	1	Cytotoxic 6
ELK3	0.00348448	-0.25388	0.051	0.104	1	Cytotoxic 6
ROCK1	0.0044435	-0.25397	0.106	0.172	1	Cytotoxic 6
OSBPL8	0.00636366	-0.255581	0.096	0.154	1	Cytotoxic 6
LY6E	0.00297512	-0.256886	0.195	0.275	1	Cytotoxic 6
POLE4	0.00254769	-0.257427	0.085	0.151	1	Cytotoxic 6
S100A4	2.93441e-06	-0.260397	0.352	0.508	0.0826184	Cytotoxic 6
DNAJC1	0.00186544	-0.260978	0.106	0.178	1	Cytotoxic 6
TMEM230	0.00292213	-0.262533	0.065	0.124	1	Cytotoxic 6
TMPO	0.00324143	-0.263205	0.085	0.149	1	Cytotoxic 6
RASSF5	0.00173171	-0.265051	0.13	0.208	1	Cytotoxic 6
FURIN	0.00115431	-0.268866	0.082	0.153	1	Cytotoxic 6
MIER1	0.00463509	-0.270749	0.126	0.194	1	Cytotoxic 6
RHOA	0.000879864	-0.271505	0.188	0.289	1	Cytotoxic 6
ADGRE5	0.0037373	-0.273373	0.089	0.153	1	Cytotoxic 6
TBC1D10C	0.000739396	-0.273987	0.126	0.21	1	Cytotoxic 6
ANP32B	0.00269189	-0.276271	0.109	0.18	1	Cytotoxic 6
ANP32E	7.59763e-05	-0.277759	0.055	0.135	1	Cytotoxic 6
POLR2D	0.000894125	-0.277944	0.072	0.142	1	Cytotoxic 6
PRKAR1A	0.00736264	-0.280835	0.13	0.19	1	Cytotoxic 6
JAK1	0.00267792	-0.281488	0.13	0.206	1	Cytotoxic 6
P4HB	0.00118558	-0.281592	0.099	0.174	1	Cytotoxic 6
HTATSF1	0.00126221	-0.283421	0.068	0.133	1	Cytotoxic 6
KMT2E	0.00235287	-0.28408	0.085	0.153	1	Cytotoxic 6
EPSTI1	0.0065854	-0.284302	0.061	0.112	1	Cytotoxic 6
APOL2	0.00985928	-0.28466	0.075	0.127	1	Cytotoxic 6
SERPINB9	0.00173056	-0.286494	0.106	0.179	1	Cytotoxic 6
RORA	0.00642364	-0.286645	0.157	0.225	1	Cytotoxic 6
KIF5B	0.00159942	-0.288323	0.068	0.132	1	Cytotoxic 6
MYEOV2	0.000807679	-0.288552	0.126	0.211	1	Cytotoxic 6
DRAP1	0.00245218	-0.288907	0.085	0.15	1	Cytotoxic 6
HIGD2A	0.000322168	-0.292214	0.038	0.103	1	Cytotoxic 6
CHCHD1	0.00224918	-0.292408	0.048	0.102	1	Cytotoxic 6
ADA	0.00220903	-0.294224	0.085	0.151	1	Cytotoxic 6
PDE4D	0.00150082	-0.294963	0.195	0.28	1	Cytotoxic 6
CCNL1	0.00697055	-0.29654	0.075	0.13	1	Cytotoxic 6
NKG7	0.00216157	-0.296892	0.225	0.305	1	Cytotoxic 6
IDH2	0.00123476	-0.299179	0.082	0.151	1	Cytotoxic 6
STX16	0.000223753	-0.303434	0.038	0.105	1	Cytotoxic 6
LOC102128139	0.000896443	-0.305959	0.191	0.284	1	Cytotoxic 6
MAGT1	0.00259494	-0.310318	0.055	0.11	1	Cytotoxic 6
GAPDH	0.000563373	-0.310619	0.28	0.385	1	Cytotoxic 6
CFL1	0.000102454	-0.315488	0.311	0.43	1	Cytotoxic 6
PFN1	0.000146917	-0.316355	0.341	0.45	1	Cytotoxic 6
EIF4G2	0.000247177	-0.319409	0.181	0.287	1	Cytotoxic 6
EIF5A	0.000796192	-0.322454	0.106	0.186	1	Cytotoxic 6
CORO1A	8.54023e-05	-0.322459	0.225	0.343	1	Cytotoxic 6
HNRNPA2B1	6.50979e-05	-0.323746	0.304	0.425	1	Cytotoxic 6
LOC102139510	0.000964629	-0.326699	0.13	0.211	1	Cytotoxic 6
ID2	0.000233202	-0.327146	0.314	0.424	1	Cytotoxic 6
SF3B6	0.00204473	-0.327298	0.106	0.177	1	Cytotoxic 6
TMEM263	0.00655166	-0.328611	0.109	0.169	1	Cytotoxic 6
NUCB1	0.00051028	-0.328757	0.041	0.103	1	Cytotoxic 6
GLIPR2	0.000510919	-0.341249	0.089	0.167	1	Cytotoxic 6
PLAC8	0.00549792	-0.348216	0.065	0.118	1	Cytotoxic 6
RGS9	0.00239047	-0.35214	0.072	0.131	1	Cytotoxic 6
NFKBIA	0.0010884	-0.355998	0.29	0.384	1	Cytotoxic 6
SLU7	0.000458562	-0.358563	0.089	0.165	1	Cytotoxic 6
HSP90AB1	9.24691e-07	-0.358694	0.283	0.443	0.0260347	Cytotoxic 6
IER2	0.00190426	-0.367558	0.147	0.224	1	Cytotoxic 6
TPI1	0.007422	-0.367909	0.16	0.222	1	Cytotoxic 6
ACTG1	6.51084e-05	-0.384207	0.348	0.455	1	Cytotoxic 6
PTBP3	0.000235889	-0.386021	0.092	0.177	1	Cytotoxic 6
DUSP5	0.00209082	-0.387765	0.106	0.174	1	Cytotoxic 6
ATP6	0.00516447	-0.391612	0.133	0.198	1	Cytotoxic 6
GADD45B	0.00196624	-0.393652	0.109	0.18	1	Cytotoxic 6
HIF1A	0.000761086	-0.417434	0.041	0.101	1	Cytotoxic 6
BCL2A1	0.00212271	-0.425649	0.075	0.137	1	Cytotoxic 6
RGS2	0.00456552	-0.438445	0.068	0.124	1	Cytotoxic 6
TUBA1B	0.000193343	-0.44756	0.058	0.134	1	Cytotoxic 6
SRRM2	0.000407695	-0.449929	0.041	0.106	1	Cytotoxic 6
CCL5	0.00375102	-0.488136	0.246	0.316	1	Cytotoxic 6
HOPX	5.60236e-07	-0.499065	0.157	0.291	0.0157734	Cytotoxic 6
NFKBIZ	0.000359107	-0.511386	0.061	0.132	1	Cytotoxic 6
BHLHE40	5.80935e-07	-0.52058	0.123	0.254	0.0163562	Cytotoxic 6
ARL5B	0.000252153	-0.522924	0.082	0.162	1	Cytotoxic 6
PPP1R15A	3.09678e-05	-0.534193	0.075	0.17	0.871899	Cytotoxic 6
KLRD1	1.39968e-05	-0.542549	0.085	0.185	0.39408	Cytotoxic 6
GZMB	2.24759e-06	-0.543344	0.328	0.449	0.0632808	Cytotoxic 6
RGS16	5.14534e-05	-0.572227	0.061	0.146	1	Cytotoxic 6
KLRF1	1.12086e-06	-0.598726	0.038	0.135	0.0315578	Cytotoxic 6
PRF1	1.04059e-06	-0.60546	0.096	0.212	0.0292977	Cytotoxic 6
IL2RA	8.16281e-05	-0.609093	0.048	0.123	1	Cytotoxic 6
GZMH	0.000374762	-0.658742	0.171	0.251	1	Cytotoxic 6
STMN1	7.43411e-05	-0.66247	0.061	0.141	1	Cytotoxic 6
KLRC1	5.84437e-07	-0.674738	0.017	0.108	0.0164548	Cytotoxic 6
GZMA	0.000292975	-0.678093	0.072	0.144	1	Cytotoxic 6
COTL1	2.82843e-07	-0.742468	0.116	0.24	0.00796345	Cytotoxic 6
TYROBP	2.68126e-06	-0.982002	0.044	0.138	0.0754908	Cytotoxic 6
GNLY	9.60828e-06	-1.06253	0.13	0.232	0.270521	Cytotoxic 6

## Sheet: Stem-like
Gene_ID	p_val	avg_logFC	pct.1	pct.2	p_val_adj	Cluster Annotation
PLK2	0	1.13513	0.196	0.033	0	Stem-Like
TCF7	0	0.812616	0.283	0.082	0	Stem-Like
PECAM1	5.74389e-293	0.784969	0.192	0.07	1.61719e-288	Stem-Like
FOS	0	0.763064	0.424	0.231	0	Stem-Like
TMEM123	0	0.749066	0.356	0.194	0	Stem-Like
JUNB	0	0.744166	0.477	0.269	0	Stem-Like
CCR7	0	0.715625	0.198	0.055	0	Stem-Like
TXNIP	1.45164e-279	0.702062	0.324	0.167	4.0871e-275	Stem-Like
S1PR1	0	0.695282	0.269	0.101	0	Stem-Like
IL7R	0	0.683052	0.455	0.262	0	Stem-Like
ITGB1	6.07483e-209	0.675972	0.356	0.225	1.71037e-204	Stem-Like
LEF1	0	0.656428	0.151	0.032	0	Stem-Like
SELL	1.31876e-227	0.648222	0.147	0.051	3.71296e-223	Stem-Like
IL6R	0	0.628819	0.124	0.024	0	Stem-Like
FGL2	2.04962e-147	0.621423	0.192	0.1	5.77072e-143	Stem-Like
ZFP36L2	0	0.609242	0.694	0.481	0	Stem-Like
ZFP36	9.71521e-303	0.595357	0.439	0.26	2.73532e-298	Stem-Like
CR1	0	0.595171	0.127	0.027	0	Stem-Like
CYSLTR1	1.16394e-292	0.5798	0.181	0.061	3.27707e-288	Stem-Like
ITGA6	7.34674e-170	0.56313	0.209	0.106	2.06847e-165	Stem-Like
LOC102118468	1.01604e-230	0.483927	0.569	0.433	2.86065e-226	Stem-Like
RPL32	6.06459e-152	0.463142	0.435	0.327	1.70748e-147	Stem-Like
CAMK4	5.28199e-171	0.453418	0.279	0.158	1.48714e-166	Stem-Like
LOC102132295	5.07815e-95	0.451883	0.21	0.131	1.42975e-90	Stem-Like
SAMSN1	2.89252e-82	0.443715	0.282	0.201	8.1439e-78	Stem-Like
GPR183	8.85899e-249	0.43712	0.521	0.339	2.49425e-244	Stem-Like
NABP1	2.02256e-97	0.428329	0.214	0.132	5.69451e-93	Stem-Like
IL6ST	1.8105e-70	0.424052	0.143	0.085	5.09747e-66	Stem-Like
TMEM263	1.19159e-106	0.416925	0.237	0.147	3.35493e-102	Stem-Like
RPL22	2.73373e-235	0.409051	0.604	0.468	7.69681e-231	Stem-Like
LOC107130528	2.10585e-50	0.405514	0.23	0.175	5.92902e-46	Stem-Like
RPL10A	0	0.400975	0.812	0.696	0	Stem-Like
MPP7	1.02606e-130	0.400963	0.185	0.096	2.88888e-126	Stem-Like
ADSL	1.17166e-116	0.385933	0.13	0.061	3.2988e-112	Stem-Like
NACA	2.17507e-131	0.385645	0.449	0.34	6.12391e-127	Stem-Like
RAPGEF6	7.97302e-100	0.38534	0.211	0.127	2.24481e-95	Stem-Like
ARID5B	7.95232e-76	0.383449	0.248	0.171	2.23898e-71	Stem-Like
PELI1	1.03311e-84	0.381639	0.14	0.077	2.90873e-80	Stem-Like
ST6GAL1	1.70601e-102	0.378411	0.182	0.104	4.80327e-98	Stem-Like
RPL18	1.49071e-297	0.376589	0.728	0.607	4.19709e-293	Stem-Like
LOC102122028	1.48005e-61	0.374868	0.228	0.163	4.16708e-57	Stem-Like
FCMR	8.14093e-70	0.374411	0.179	0.114	2.29208e-65	Stem-Like
GPCPD1	9.20316e-55	0.372091	0.145	0.092	2.59115e-50	Stem-Like
DPEP2	3.6075e-108	0.371515	0.125	0.059	1.01569e-103	Stem-Like
RCAN3	1.86898e-97	0.370293	0.126	0.063	5.26213e-93	Stem-Like
RPLP2	0	0.369996	0.84	0.75	0	Stem-Like
LOC102126785	2.53196e-66	0.368616	0.199	0.134	7.12873e-62	Stem-Like
SPTBN1	6.69787e-68	0.367882	0.107	0.058	1.88578e-63	Stem-Like
PTGER4	2.42685e-66	0.365931	0.287	0.215	6.83279e-62	Stem-Like
ANKRD12	4.97229e-91	0.361769	0.322	0.228	1.39995e-86	Stem-Like
RGS1	1.15104e-75	0.361277	0.366	0.278	3.24076e-71	Stem-Like
LOC107129080	3.04528e-61	0.361154	0.261	0.193	8.57397e-57	Stem-Like
LOC102122872	1.08663e-70	0.359542	0.38	0.305	3.05941e-66	Stem-Like
RPS27A	1.03785e-174	0.357257	0.623	0.513	2.92206e-170	Stem-Like
RPL38	0	0.355391	0.918	0.838	0	Stem-Like
RPL7	1.17742e-119	0.354817	0.487	0.385	3.31501e-115	Stem-Like
CD28	1.17202e-92	0.353403	0.338	0.246	3.29981e-88	Stem-Like
AP3M2	8.68302e-113	0.352629	0.111	0.049	2.4447e-108	Stem-Like
RPS3A	1.36962e-98	0.352547	0.496	0.413	3.85617e-94	Stem-Like
RPL14	3.45463e-223	0.352327	0.7	0.581	9.7265e-219	Stem-Like
CD7	1.1828e-98	0.350176	0.181	0.103	3.33016e-94	Stem-Like
LOC102124742	3.93296e-72	0.349617	0.366	0.294	1.10732e-67	Stem-Like
RPL30	0	0.349458	0.88	0.809	0	Stem-Like
NDUFV2	5.89113e-76	0.34854	0.175	0.109	1.65865e-71	Stem-Like
ICAM2	7.84739e-103	0.347039	0.177	0.098	2.20943e-98	Stem-Like
IFITM1	6.06538e-173	0.344067	0.607	0.488	1.70771e-168	Stem-Like
RPS15A	7.35148e-67	0.342447	0.368	0.298	2.06981e-62	Stem-Like
LOC102134187	5.00793e-50	0.339499	0.356	0.295	1.40998e-45	Stem-Like
RPL31	0	0.339303	0.87	0.796	0	Stem-Like
ADD3	9.61472e-41	0.337127	0.178	0.13	2.70702e-36	Stem-Like
RPS8	0	0.337121	0.855	0.762	0	Stem-Like
RPS16	0	0.336684	0.952	0.9	0	Stem-Like
TNFSF10	1.20861e-59	0.335088	0.134	0.082	3.40285e-55	Stem-Like
PDCD4	1.03866e-62	0.334715	0.177	0.115	2.92435e-58	Stem-Like
FOXP1	1.38135e-57	0.334155	0.162	0.105	3.88918e-53	Stem-Like
RPL9	0	0.330491	0.839	0.753	0	Stem-Like
RPS28	6.48018e-267	0.330259	0.777	0.674	1.8245e-262	Stem-Like
LOC102137590	8.65095e-39	0.328299	0.255	0.206	2.43567e-34	Stem-Like
COX2	6.01733e-66	0.327179	0.373	0.295	1.69418e-61	Stem-Like
FKBP5	6.52579e-48	0.325776	0.26	0.201	1.83734e-43	Stem-Like
RPLP1	0	0.32545	0.9	0.818	0	Stem-Like
NAP1L1	8.69624e-63	0.323663	0.326	0.255	2.44843e-58	Stem-Like
LOC102131982	6.85475e-72	0.32187	0.451	0.376	1.92996e-67	Stem-Like
TRIB2	3.75252e-71	0.320843	0.129	0.073	1.05652e-66	Stem-Like
EGLN3	1.02062e-49	0.318519	0.2	0.142	2.87354e-45	Stem-Like
GNB2L1	1.71361e-185	0.318444	0.685	0.594	4.82468e-181	Stem-Like
RPS14	0	0.317036	0.978	0.946	0	Stem-Like
SEC62	4.09609e-37	0.316826	0.205	0.156	1.15325e-32	Stem-Like
IL10RA	5.11972e-59	0.315951	0.206	0.142	1.44146e-54	Stem-Like
LOC102139771	2.12127e-50	0.313566	0.312	0.247	5.97245e-46	Stem-Like
RPS12	1.81679e-137	0.312769	0.627	0.529	5.11516e-133	Stem-Like
PABPC1	4.86426e-103	0.312349	0.5	0.409	1.36953e-98	Stem-Like
RPL13	0	0.311648	0.95	0.893	0	Stem-Like
LOC102144646	5.62956e-60	0.311375	0.327	0.252	1.585e-55	Stem-Like
MBNL1	5.92828e-63	0.311133	0.375	0.304	1.66911e-58	Stem-Like
ANKFY1	4.55892e-61	0.311015	0.16	0.101	1.28356e-56	Stem-Like
RPS25	8.31925e-137	0.310683	0.656	0.563	2.34229e-132	Stem-Like
DGKA	8.66744e-64	0.310205	0.19	0.126	2.44032e-59	Stem-Like
CTSL	1.12273e-51	0.309022	0.113	0.067	3.16105e-47	Stem-Like
RPS19	0	0.307903	0.965	0.925	0	Stem-Like
RPS10	0	0.305156	0.855	0.775	0	Stem-Like
SARAF	3.18683e-60	0.304359	0.28	0.206	8.97252e-56	Stem-Like
RPS13	2.46623e-33	0.302454	0.294	0.25	6.94367e-29	Stem-Like
RPLP0	1.39268e-298	0.302143	0.849	0.764	3.9211e-294	Stem-Like
ABLIM1	9.48487e-46	0.30168	0.271	0.212	2.67047e-41	Stem-Like
RPL5	8.14034e-93	0.300163	0.49	0.402	2.29191e-88	Stem-Like
LOC102146977	3.4643e-38	0.299646	0.334	0.284	9.75372e-34	Stem-Like
RPL10	3.13581e-219	0.299118	0.779	0.684	8.82886e-215	Stem-Like
EEF1G	6.60436e-40	0.298687	0.299	0.25	1.85946e-35	Stem-Like
PAOX	2.45413e-72	0.29856	0.103	0.052	6.90959e-68	Stem-Like
RPS3	2.30256e-296	0.297538	0.832	0.762	6.48285e-292	Stem-Like
SPOCK2	4.13096e-63	0.295859	0.301	0.228	1.16307e-58	Stem-Like
RPL4	4.85028e-178	0.292295	0.719	0.648	1.3656e-173	Stem-Like
TSC22D3	8.01335e-70	0.291728	0.333	0.247	2.25616e-65	Stem-Like
EEF1B2	1.26554e-120	0.291057	0.603	0.509	3.56313e-116	Stem-Like
PPP1CC	8.15867e-22	0.290518	0.238	0.206	2.29707e-17	Stem-Like
RPS20	2.68063e-207	0.289114	0.801	0.702	7.54731e-203	Stem-Like
RPS7	0	0.28549	0.91	0.845	0	Stem-Like
TLK1	4.14742e-54	0.28499	0.182	0.123	1.1677e-49	Stem-Like
LOC102137703	2.90115e-46	0.284957	0.275	0.213	8.1682e-42	Stem-Like
FUOM	3.08851e-61	0.284377	0.122	0.07	8.69571e-57	Stem-Like
RPL27A	6.51192e-45	0.283671	0.389	0.334	1.83343e-40	Stem-Like
LOC102120517	1.19933e-51	0.283168	0.286	0.22	3.37671e-47	Stem-Like
MRPS6	4.26402e-49	0.282503	0.176	0.121	1.20053e-44	Stem-Like
RPS21	0	0.281574	0.931	0.883	0	Stem-Like
LOC102116574	8.18016e-62	0.279706	0.175	0.113	2.30312e-57	Stem-Like
LOC102133939	1.75017e-34	0.279291	0.402	0.358	4.92761e-30	Stem-Like
RPL11	0	0.279011	0.876	0.815	0	Stem-Like
SLC2A3	1.62928e-61	0.277044	0.317	0.241	4.58723e-57	Stem-Like
RPS5	7.71181e-231	0.276798	0.817	0.739	2.17126e-226	Stem-Like
USP36	7.17667e-27	0.274576	0.127	0.092	2.02059e-22	Stem-Like
RPL6	2.95162e-51	0.273795	0.29	0.223	8.31029e-47	Stem-Like
RPS23	1.10504e-191	0.271252	0.801	0.742	3.11124e-187	Stem-Like
RPL13A	0	0.270395	0.945	0.911	0	Stem-Like
CDKN1B	1.0423e-25	0.269815	0.225	0.186	2.9346e-21	Stem-Like
CD4	2.47661e-41	0.269593	0.159	0.112	6.97289e-37	Stem-Like
RPS27	3.1852e-42	0.269304	0.251	0.194	8.96793e-38	Stem-Like
RPL22L1	1.96418e-31	0.268954	0.217	0.171	5.53016e-27	Stem-Like
RPL27	3.80692e-275	0.268415	0.858	0.797	1.07184e-270	Stem-Like
LOC102120885	1.97139e-23	0.268112	0.193	0.156	5.55045e-19	Stem-Like
BCL11B	4.01024e-43	0.267634	0.233	0.177	1.12908e-38	Stem-Like
AHR	1.00735e-32	0.267419	0.109	0.073	2.83621e-28	Stem-Like
LOC101864869	4.70431e-21	0.267273	0.313	0.28	1.3245e-16	Stem-Like
LOC102125362	8.03807e-71	0.263672	0.542	0.474	2.26312e-66	Stem-Like
LOC102134702	5.66893e-26	0.263312	0.318	0.282	1.59609e-21	Stem-Like
LOC102127589	1.28323e-43	0.261664	0.211	0.156	3.61293e-39	Stem-Like
CYTH1	6.32154e-30	0.259169	0.19	0.148	1.77983e-25	Stem-Like
RPL3	5.60336e-44	0.258957	0.452	0.406	1.57763e-39	Stem-Like
LOC102126208	3.61927e-29	0.254606	0.314	0.267	1.01901e-24	Stem-Like
LOC102135736	1.65081e-39	0.254531	0.202	0.148	4.64785e-35	Stem-Like
EEF2	2.6164e-62	0.25264	0.451	0.378	7.36647e-58	Stem-Like
LOC102123083	1.53729e-33	0.251099	0.226	0.176	4.32824e-29	Stem-Like
SYTL3	4.4361e-39	-0.250111	0.132	0.189	1.24898e-34	Stem-Like
GIMAP4	4.51936e-47	-0.250148	0.074	0.126	1.27242e-42	Stem-Like
CBX3	8.40478e-49	-0.250616	0.17	0.24	2.36636e-44	Stem-Like
HNRNPR	3.18386e-58	-0.251395	0.133	0.208	8.96416e-54	Stem-Like
PTBP3	3.90929e-45	-0.251708	0.128	0.192	1.10066e-40	Stem-Like
SPCS1	5.32538e-53	-0.25181	0.125	0.193	1.49936e-48	Stem-Like
RNF213	1.03697e-29	-0.252785	0.134	0.184	2.9196e-25	Stem-Like
TAX1BP1	2.91817e-42	-0.254104	0.117	0.176	8.21612e-38	Stem-Like
HSP90B1	2.31001e-45	-0.25439	0.176	0.246	6.50383e-41	Stem-Like
STK17B	3.00502e-62	-0.255982	0.426	0.508	8.46063e-58	Stem-Like
LOC102130218	4.28332e-48	-0.256473	0.163	0.232	1.20597e-43	Stem-Like
ARAP2	8.68105e-37	-0.256757	0.111	0.163	2.44415e-32	Stem-Like
LOC101867330	4.29326e-39	-0.256971	0.122	0.177	1.20877e-34	Stem-Like
LOC102130971	2.85325e-51	-0.257657	0.111	0.175	8.03333e-47	Stem-Like
ARPC5L	3.64251e-51	-0.257761	0.101	0.163	1.02555e-46	Stem-Like
TANK	1.53711e-46	-0.25835	0.108	0.168	4.32773e-42	Stem-Like
CANX	4.46141e-38	-0.258448	0.112	0.167	1.25611e-33	Stem-Like
KAT2B	4.04578e-53	-0.258458	0.075	0.132	1.13909e-48	Stem-Like
CD3G	5.6918e-64	-0.258675	0.347	0.438	1.60253e-59	Stem-Like
NR4A3	2.81337e-41	-0.259151	0.077	0.126	7.92103e-37	Stem-Like
GADD45B	9.53633e-20	-0.259225	0.151	0.189	2.68495e-15	Stem-Like
SH2D2A	5.69607e-57	-0.259279	0.155	0.231	1.60373e-52	Stem-Like
CMTM6	2.46906e-54	-0.260271	0.121	0.191	6.95165e-50	Stem-Like
TGFB1	1.95988e-56	-0.260286	0.159	0.236	5.51804e-52	Stem-Like
ZC3H12A	1.41213e-44	-0.261098	0.085	0.138	3.97584e-40	Stem-Like
HSP90AB1	3.56271e-48	-0.261219	0.387	0.459	1.00308e-43	Stem-Like
MOB1A	2.31619e-46	-0.261295	0.078	0.132	6.52124e-42	Stem-Like
DR1	6.2764e-63	-0.261422	0.129	0.207	1.76712e-58	Stem-Like
ARPC4	2.41294e-48	-0.261479	0.097	0.156	6.79363e-44	Stem-Like
PDIA6	1.34368e-57	-0.262071	0.113	0.183	3.78313e-53	Stem-Like
PPP1R12A	1.31661e-37	-0.262679	0.145	0.203	3.70691e-33	Stem-Like
WNK1	7.42849e-42	-0.263037	0.128	0.188	2.09149e-37	Stem-Like
APOBEC3H	1.16001e-52	-0.263426	0.112	0.177	3.26601e-48	Stem-Like
LOC102117823	7.89919e-58	-0.264533	0.154	0.231	2.22402e-53	Stem-Like
IRF1	9.15885e-33	-0.264904	0.102	0.15	2.57867e-28	Stem-Like
NEDD8	2.88921e-66	-0.265493	0.103	0.178	8.13457e-62	Stem-Like
NEK7	1.43981e-57	-0.265645	0.117	0.187	4.05378e-53	Stem-Like
ATP5L	5.34585e-67	-0.265738	0.195	0.288	1.50512e-62	Stem-Like
REEP5	3.83924e-54	-0.266742	0.097	0.161	1.08094e-49	Stem-Like
NDUFB2	6.43377e-50	-0.267172	0.108	0.172	1.81143e-45	Stem-Like
CD44	2.04744e-50	-0.267223	0.24	0.318	5.76456e-46	Stem-Like
PPP1CA	3.6601e-68	-0.267778	0.128	0.209	1.0305e-63	Stem-Like
PSME2	1.50985e-48	-0.269861	0.075	0.129	4.25098e-44	Stem-Like
HNRNPF	9.56048e-58	-0.270331	0.138	0.213	2.69175e-53	Stem-Like
RAC2	4.41207e-66	-0.270579	0.238	0.331	1.24222e-61	Stem-Like
B4GALT1	1.07969e-60	-0.270631	0.097	0.165	3.03988e-56	Stem-Like
LOC102117303	4.43607e-60	-0.271578	0.121	0.195	1.24898e-55	Stem-Like
IDS	3.29057e-46	-0.272949	0.099	0.157	9.26459e-42	Stem-Like
LASP1	1.05048e-60	-0.2735	0.09	0.156	2.95762e-56	Stem-Like
ACTN4	4.16019e-61	-0.273638	0.084	0.149	1.1713e-56	Stem-Like
PSMA4	3.39994e-43	-0.273988	0.091	0.144	9.57252e-39	Stem-Like
VCP	5.7751e-65	-0.274482	0.088	0.158	1.62598e-60	Stem-Like
CALM3	2.17782e-62	-0.277028	0.12	0.194	6.13164e-58	Stem-Like
SMAD7	1.50873e-45	-0.277355	0.1	0.156	4.24784e-41	Stem-Like
TCEB2	4.72603e-62	-0.277382	0.147	0.227	1.33061e-57	Stem-Like
MAPK1	4.12263e-58	-0.277891	0.111	0.179	1.16073e-53	Stem-Like
LOC102136305	1.62197e-33	-0.278768	0.076	0.118	4.56667e-29	Stem-Like
CD96	3.10774e-57	-0.278994	0.079	0.139	8.74984e-53	Stem-Like
PSMA7	5.45163e-53	-0.279667	0.171	0.247	1.53491e-48	Stem-Like
PSMB10	2.37748e-63	-0.279959	0.087	0.155	6.6938e-59	Stem-Like
APOBEC3C	1.56012e-64	-0.2804	0.13	0.207	4.39251e-60	Stem-Like
OTULIN	2.1872e-56	-0.281067	0.068	0.125	6.15807e-52	Stem-Like
SEC11C	4.90456e-59	-0.281909	0.086	0.151	1.38088e-54	Stem-Like
LOC101926125	1.41594e-63	-0.28216	0.18	0.266	3.98658e-59	Stem-Like
LOC102116527	2.39976e-62	-0.282299	0.116	0.189	6.75651e-58	Stem-Like
PREX1	1.44287e-53	-0.283182	0.117	0.183	4.0624e-49	Stem-Like
LOC102120132	3.58734e-58	-0.28386	0.081	0.143	1.01002e-53	Stem-Like
LMNB1	1.41544e-63	-0.283945	0.054	0.112	3.98516e-59	Stem-Like
ENPP4	2.70939e-53	-0.284328	0.051	0.101	7.62828e-49	Stem-Like
PTPN4	1.11146e-43	-0.284529	0.108	0.163	3.12931e-39	Stem-Like
MIF	4.09143e-39	-0.284747	0.206	0.27	1.15194e-34	Stem-Like
CORO1A	1.09685e-70	-0.284833	0.268	0.366	3.08819e-66	Stem-Like
CTSA	4.05385e-51	-0.286621	0.052	0.101	1.14136e-46	Stem-Like
OPTN	1.87956e-59	-0.287509	0.136	0.208	5.29189e-55	Stem-Like
CFL1	1.28484e-75	-0.288033	0.358	0.452	3.61747e-71	Stem-Like
SRI	4.17684e-48	-0.288198	0.097	0.155	1.17599e-43	Stem-Like
DAPK2	3.28112e-74	-0.288941	0.053	0.117	9.23798e-70	Stem-Like
ERH	2.18552e-71	-0.28969	0.102	0.179	6.15333e-67	Stem-Like
LOC102146055	2.36286e-52	-0.290478	0.093	0.153	6.65262e-48	Stem-Like
TIGIT	1.27875e-40	-0.290743	0.117	0.172	3.60032e-36	Stem-Like
LOC102123548	2.9144e-58	-0.290831	0.122	0.193	8.20548e-54	Stem-Like
LOC102138874	5.15415e-147	-0.29133	0.55	0.674	1.45115e-142	Stem-Like
RAB27A	3.03168e-63	-0.293005	0.145	0.223	8.5357e-59	Stem-Like
ACTR2	3.51656e-65	-0.294041	0.243	0.332	9.90089e-61	Stem-Like
FAR1	1.39717e-50	-0.294302	0.095	0.155	3.93374e-46	Stem-Like
IRF4	7.3394e-60	-0.29492	0.051	0.105	2.06641e-55	Stem-Like
TMEM59	8.58259e-59	-0.29521	0.108	0.178	2.41643e-54	Stem-Like
BST2	9.81094e-64	-0.29536	0.116	0.189	2.76227e-59	Stem-Like
TMEM261	1.18463e-74	-0.29603	0.05	0.113	3.33533e-70	Stem-Like
HNRNPA2B1	1.3764e-81	-0.296116	0.347	0.45	3.87524e-77	Stem-Like
XBP1	7.51574e-58	-0.296902	0.101	0.167	2.11606e-53	Stem-Like
PPP3CA	3.49939e-62	-0.296919	0.076	0.139	9.85253e-58	Stem-Like
SERBP1	1.36153e-59	-0.297383	0.181	0.261	3.83339e-55	Stem-Like
F2R	2.00788e-74	-0.298517	0.049	0.111	5.65319e-70	Stem-Like
ETF1	1.87206e-67	-0.298808	0.107	0.183	5.27079e-63	Stem-Like
DYNLL1	2.61301e-51	-0.301129	0.104	0.167	7.35692e-47	Stem-Like
CLEC2B	2.05138e-63	-0.301429	0.138	0.216	5.77567e-59	Stem-Like
LOC102145967	1.92465e-61	-0.30161	0.059	0.118	5.41884e-57	Stem-Like
2020-09-07	1.02399e-82	-0.302209	0.175	0.275	2.88303e-78	Stem-Like
LOC102117143	4.86044e-67	-0.302444	0.191	0.277	1.36846e-62	Stem-Like
ACTR3	2.11376e-53	-0.303614	0.179	0.253	5.9513e-49	Stem-Like
RAP1B	6.01679e-54	-0.303808	0.191	0.267	1.69403e-49	Stem-Like
LOC102138750	1.87646e-27	-0.304855	0.094	0.134	5.28318e-23	Stem-Like
ARPC5	4.42032e-55	-0.306697	0.136	0.207	1.24454e-50	Stem-Like
FAM129A	1.64503e-54	-0.306892	0.085	0.144	4.63159e-50	Stem-Like
CKS2	6.40372e-60	-0.306897	0.105	0.174	1.80297e-55	Stem-Like
TPM3	1.31946e-78	-0.307219	0.281	0.38	3.71493e-74	Stem-Like
MICAL2	8.98254e-65	-0.307765	0.05	0.106	2.52904e-60	Stem-Like
PRDX1	5.23764e-50	-0.308899	0.082	0.139	1.47466e-45	Stem-Like
FAM49B	6.63143e-66	-0.309566	0.093	0.164	1.86708e-61	Stem-Like
RASSF5	8.20967e-67	-0.310239	0.145	0.227	2.31143e-62	Stem-Like
SLA	1.04662e-53	-0.310493	0.142	0.212	2.94676e-49	Stem-Like
LOC102139510	1.26298e-61	-0.310636	0.151	0.229	3.55591e-57	Stem-Like
CBLB	5.74777e-70	-0.311039	0.098	0.172	1.61828e-65	Stem-Like
SLA2	5.29262e-68	-0.311421	0.064	0.127	1.49014e-63	Stem-Like
LOC102124180	4.42679e-66	-0.31161	0.14	0.221	1.24636e-61	Stem-Like
TUBB	1.09391e-32	-0.313247	0.097	0.142	3.0799e-28	Stem-Like
SMC4	1.73194e-51	-0.314239	0.087	0.146	4.87628e-47	Stem-Like
SMARCE1	9.59575e-79	-0.31616	0.113	0.197	2.70168e-74	Stem-Like
VOPP1	8.43281e-74	-0.316367	0.062	0.127	2.37426e-69	Stem-Like
FOSB	1.45018e-23	-0.317153	0.104	0.142	4.08299e-19	Stem-Like
CALR	7.08862e-59	-0.317625	0.188	0.267	1.9958e-54	Stem-Like
ARRB2	1.86298e-80	-0.317752	0.112	0.195	5.24521e-76	Stem-Like
IGF2R	1.17571e-62	-0.318079	0.065	0.125	3.31021e-58	Stem-Like
CHD4	5.31136e-67	-0.319963	0.082	0.15	1.49541e-62	Stem-Like
TNFAIP3	4.91435e-91	-0.320506	0.322	0.437	1.38364e-86	Stem-Like
ARL6IP1	1.00438e-66	-0.321641	0.13	0.209	2.82782e-62	Stem-Like
CD69	2.93643e-18	-0.321859	0.321	0.363	8.26753e-14	Stem-Like
REL	1.68591e-64	-0.321942	0.089	0.158	4.74668e-60	Stem-Like
RAN	5.43788e-72	-0.322178	0.123	0.205	1.53103e-67	Stem-Like
PTTG1IP	8.36219e-63	-0.32245	0.078	0.143	2.35438e-58	Stem-Like
PARP8	7.6432e-69	-0.323587	0.124	0.202	2.15194e-64	Stem-Like
IER2	1.10913e-41	-0.323703	0.175	0.238	3.12276e-37	Stem-Like
TUBA1B	1.67279e-39	-0.324712	0.095	0.146	4.70973e-35	Stem-Like
EMB	1.70695e-65	-0.325241	0.104	0.177	4.80591e-61	Stem-Like
ANXA6	1.56165e-88	-0.3281	0.125	0.218	4.39683e-84	Stem-Like
PSMA5	1.01851e-81	-0.329691	0.102	0.185	2.86762e-77	Stem-Like
BCL2L11	7.8327e-58	-0.33068	0.103	0.169	2.2053e-53	Stem-Like
GNAI2	7.80113e-81	-0.333069	0.078	0.155	2.19641e-76	Stem-Like
LSP1	2.53405e-81	-0.335781	0.154	0.243	7.13461e-77	Stem-Like
RARRES3	1.53762e-56	-0.335972	0.112	0.18	4.32917e-52	Stem-Like
UBB	2.28207e-160	-0.336163	0.461	0.606	6.42518e-156	Stem-Like
SEMA4D	4.86484e-92	-0.338124	0.165	0.269	1.3697e-87	Stem-Like
SERPINB9	5.43588e-85	-0.338327	0.112	0.199	1.53047e-80	Stem-Like
PDIA3	2.26525e-103	-0.339065	0.303	0.422	6.37782e-99	Stem-Like
TMEM181	1.10176e-79	-0.339142	0.075	0.148	3.10201e-75	Stem-Like
CCDC69	3.47584e-91	-0.340133	0.14	0.237	9.78621e-87	Stem-Like
2020-09-11	3.24005e-83	-0.344403	0.08	0.158	9.12237e-79	Stem-Like
HSPA8	3.0185e-151	-0.344875	0.477	0.6	8.49857e-147	Stem-Like
LOC102143756	5.77431e-71	-0.34491	0.079	0.149	1.62576e-66	Stem-Like
STAT1	1.60413e-71	-0.34681	0.172	0.261	4.51642e-67	Stem-Like
ACTB	2.47811e-86	-0.347599	0.31	0.41	6.97712e-82	Stem-Like
DUSP5	7.41056e-65	-0.349049	0.117	0.191	2.08644e-60	Stem-Like
LOC102145933	6.14876e-97	-0.349659	0.276	0.386	1.73118e-92	Stem-Like
LRMP	5.23758e-80	-0.350278	0.071	0.144	1.47464e-75	Stem-Like
LOC102139491	9.46968e-86	-0.35189	0.11	0.196	2.66619e-81	Stem-Like
PSMB8	1.36069e-89	-0.352682	0.104	0.193	3.83102e-85	Stem-Like
IFI27	2.8284e-92	-0.35281	0.175	0.281	7.96337e-88	Stem-Like
CAPZB	1.9514e-98	-0.356411	0.162	0.269	5.49416e-94	Stem-Like
ACTG1	2.39277e-95	-0.357591	0.377	0.479	6.73683e-91	Stem-Like
LOC102142222	1.87201e-92	-0.358063	0.119	0.212	5.27065e-88	Stem-Like
LST1	7.61105e-68	-0.358513	0.068	0.133	2.14289e-63	Stem-Like
ITGAL	7.46904e-88	-0.359075	0.127	0.218	2.10291e-83	Stem-Like
IL2RG	1.75859e-105	-0.3591	0.179	0.293	4.9513e-101	Stem-Like
TAP1	2.73483e-85	-0.359655	0.093	0.176	7.69992e-81	Stem-Like
ARF6	2.69927e-85	-0.360107	0.115	0.204	7.59979e-81	Stem-Like
CD2	5.62883e-99	-0.36071	0.296	0.401	1.5848e-94	Stem-Like
LOC102125623	6.11097e-147	-0.361747	0.501	0.615	1.72054e-142	Stem-Like
EFHD2	1.41514e-88	-0.362174	0.044	0.111	3.98434e-84	Stem-Like
ADA	9.00595e-92	-0.362566	0.087	0.171	2.53563e-87	Stem-Like
BCL2A1	3.45628e-49	-0.370631	0.092	0.15	9.73116e-45	Stem-Like
GZMM	1.06382e-66	-0.37183	0.085	0.151	2.99519e-62	Stem-Like
NFKBIZ	1.61806e-57	-0.372045	0.085	0.147	4.55565e-53	Stem-Like
HSP90AA1	8.17835e-70	-0.37209	0.375	0.463	2.30261e-65	Stem-Like
SQSTM1	2.48021e-55	-0.374326	0.053	0.105	6.98302e-51	Stem-Like
HSPH1	6.81917e-29	-0.375005	0.105	0.146	1.91994e-24	Stem-Like
MXD1	1.12595e-71	-0.375063	0.05	0.11	3.17011e-67	Stem-Like
NFKBIA	1.41221e-71	-0.375479	0.315	0.406	3.97607e-67	Stem-Like
LOC102123264	7.15641e-50	-0.376088	0.065	0.116	2.01489e-45	Stem-Like
MAFA-F	3.19179e-93	-0.376608	0.149	0.248	8.98648e-89	Stem-Like
RHOC	3.00905e-91	-0.377372	0.037	0.102	8.47197e-87	Stem-Like
HEG1	3.04147e-87	-0.378256	0.048	0.116	8.56325e-83	Stem-Like
SPINK2	1.21572e-87	-0.378866	0.065	0.14	3.42286e-83	Stem-Like
CAPZA1	1.59055e-91	-0.379783	0.123	0.216	4.4782e-87	Stem-Like
CLIC5	1.54524e-83	-0.379979	0.067	0.139	4.35061e-79	Stem-Like
CENPF	5.28387e-44	-0.382514	0.113	0.169	1.48767e-39	Stem-Like
ARPC3	6.00056e-104	-0.384136	0.159	0.268	1.68946e-99	Stem-Like
S100A10	1.64676e-90	-0.38639	0.245	0.349	4.63646e-86	Stem-Like
FRMD4B	7.18543e-83	-0.394866	0.098	0.178	2.02306e-78	Stem-Like
ETS2	3.29478e-63	-0.39572	0.081	0.144	9.27645e-59	Stem-Like
CD38	1.34892e-89	-0.398973	0.063	0.138	3.79789e-85	Stem-Like
LOC102140918	3.10548e-102	-0.400457	0.045	0.121	8.74349e-98	Stem-Like
HMGB1	2.13559e-99	-0.404146	0.149	0.252	6.01275e-95	Stem-Like
RUNX3	3.06624e-104	-0.404931	0.1	0.193	8.63301e-100	Stem-Like
IDH2	4.0795e-110	-0.405864	0.081	0.173	1.14858e-105	Stem-Like
PERP	1.1353e-120	-0.40703	0.033	0.111	3.19644e-116	Stem-Like
SH2D1A	2.58819e-111	-0.407564	0.18	0.291	7.28705e-107	Stem-Like
MSN	5.53625e-102	-0.412775	0.157	0.262	1.55873e-97	Stem-Like
PTPN22	3.53041e-102	-0.413205	0.091	0.182	9.93987e-98	Stem-Like
TMEM50A	7.40784e-117	-0.420612	0.133	0.242	2.08568e-112	Stem-Like
LOC102140002	5.11438e-91	-0.422455	0.149	0.242	1.43995e-86	Stem-Like
MCOLN2	1.22957e-114	-0.422854	0.041	0.12	3.46186e-110	Stem-Like
APOBEC3G	3.27155e-125	-0.424451	0.073	0.17	9.21106e-121	Stem-Like
MTHFD2	1.09317e-100	-0.425709	0.058	0.138	3.07782e-96	Stem-Like
APOL2	1.5967e-89	-0.426504	0.068	0.145	4.4955e-85	Stem-Like
STX11	3.06688e-106	-0.426998	0.042	0.116	8.6348e-102	Stem-Like
LGALS1	2.5402e-112	-0.428339	0.134	0.241	7.15194e-108	Stem-Like
DNAJC1	2.38274e-110	-0.428626	0.105	0.202	6.70859e-106	Stem-Like
YWHAQ	1.7257e-102	-0.429591	0.118	0.213	4.85871e-98	Stem-Like
CLIC1	9.19381e-121	-0.434836	0.117	0.225	2.58852e-116	Stem-Like
BCAT1	2.27429e-120	-0.436651	0.05	0.136	6.40327e-116	Stem-Like
CLEC2D	1.64415e-146	-0.439862	0.174	0.309	4.62911e-142	Stem-Like
LCP1	3.82163e-158	-0.446421	0.34	0.47	1.07598e-153	Stem-Like
PRKCH	4.63455e-144	-0.447023	0.142	0.269	1.30486e-139	Stem-Like
IFI27L2	3.63773e-141	-0.448075	0.223	0.358	1.0242e-136	Stem-Like
LYST	2.9602e-96	-0.449514	0.082	0.166	8.33444e-92	Stem-Like
CAP1	5.06773e-112	-0.451759	0.138	0.245	1.42682e-107	Stem-Like
ID2	3.07744e-175	-0.454065	0.303	0.461	8.66453e-171	Stem-Like
C7H15orf48	7.10033e-68	-0.454834	0.069	0.133	1.9991e-63	Stem-Like
STMN1	8.82124e-27	-0.456715	0.111	0.149	2.48362e-22	Stem-Like
DBI	6.73322e-78	-0.457236	0.115	0.194	1.89574e-73	Stem-Like
SH3BGRL3	1.35479e-210	-0.458567	0.379	0.535	3.8144e-206	Stem-Like
C11H12orf75	9.90108e-120	-0.461287	0.044	0.126	2.78765e-115	Stem-Like
EED	1.19824e-140	-0.464636	0.091	0.202	3.37364e-136	Stem-Like
LOC102114865	3.80107e-167	-0.467766	0.396	0.534	1.07019e-162	Stem-Like
LY6E	2.79282e-181	-0.468641	0.161	0.312	7.86317e-177	Stem-Like
KLRK1	5.22009e-123	-0.473352	0.046	0.13	1.46972e-118	Stem-Like
CD8B	3.60521e-118	-0.489098	0.094	0.191	1.01505e-113	Stem-Like
FLNA	4.93518e-138	-0.48985	0.115	0.231	1.3895e-133	Stem-Like
LOC102123687	4.39929e-143	-0.492506	0.084	0.193	1.23862e-138	Stem-Like
TGFBR3	2.66365e-105	-0.496463	0.088	0.177	7.49951e-101	Stem-Like
GTF3C1	4.79517e-104	-0.499058	0.069	0.151	1.35008e-99	Stem-Like
CPD	3.68879e-142	-0.499293	0.087	0.195	1.03858e-137	Stem-Like
PKM	2.20579e-116	-0.501524	0.106	0.205	6.21039e-112	Stem-Like
PSMB9	1.69736e-130	-0.51351	0.099	0.207	4.77893e-126	Stem-Like
PPP1R15A	2.0699e-87	-0.514994	0.105	0.189	5.82779e-83	Stem-Like
ENO1	2.75605e-126	-0.518832	0.106	0.212	7.75965e-122	Stem-Like
PFN1	4.79689e-216	-0.522043	0.331	0.488	1.35056e-211	Stem-Like
TFRC	8.81577e-106	-0.522318	0.063	0.147	2.48208e-101	Stem-Like
SLAMF7	9.1942e-148	-0.523763	0.034	0.123	2.58863e-143	Stem-Like
HCST	3.60321e-221	-0.524143	0.198	0.373	1.01449e-216	Stem-Like
CD52	0	-0.529082	0.438	0.635	0	Stem-Like
DNAJB1	1.14199e-44	-0.534724	0.087	0.14	3.21526e-40	Stem-Like
CMC1	3.05364e-98	-0.541888	0.066	0.144	8.59751e-94	Stem-Like
CCR5	5.23899e-187	-0.54317	0.056	0.175	1.47504e-182	Stem-Like
IFI6	1.30578e-96	-0.548465	0.116	0.208	3.67643e-92	Stem-Like
ITM2C	1.19744e-128	-0.54998	0.033	0.113	3.37138e-124	Stem-Like
TNFRSF1B	5.78225e-153	-0.557949	0.133	0.26	1.62799e-148	Stem-Like
FURIN	1.7505e-173	-0.568508	0.065	0.181	4.92853e-169	Stem-Like
LOC102147203	9.30674e-98	-0.581459	0.077	0.16	2.62031e-93	Stem-Like
TNF	2.6319e-85	-0.581688	0.063	0.134	7.41011e-81	Stem-Like
RGS9	6.96199e-175	-0.590546	0.049	0.157	1.96015e-170	Stem-Like
ITGB2	2.13852e-185	-0.591725	0.106	0.241	6.02101e-181	Stem-Like
ADGRE5	8.78325e-142	-0.610697	0.074	0.178	2.47293e-137	Stem-Like
HMGB2	2.87991e-92	-0.616373	0.145	0.232	8.10839e-88	Stem-Like
LOC102138395	1.01708e-202	-0.623913	0.068	0.197	2.86358e-198	Stem-Like
LOC102128672	7.76404e-177	-0.65369	0.098	0.227	2.18596e-172	Stem-Like
GAPDH	4.69093e-233	-0.661378	0.261	0.424	1.32073e-228	Stem-Like
ISG15	5.1176e-124	-0.662992	0.076	0.172	1.44086e-119	Stem-Like
S100A4	0	-0.683739	0.327	0.565	0	Stem-Like
COTL1	4.42124e-150	-0.722079	0.151	0.268	1.2448e-145	Stem-Like
LOC102136805	5.80568e-139	-0.730058	0.031	0.114	1.63459e-134	Stem-Like
CRTAM	1.72376e-165	-0.752009	0.047	0.15	4.85323e-161	Stem-Like
BHLHE40	3.21003e-257	-0.754577	0.125	0.295	9.03784e-253	Stem-Like
RGS16	2.95211e-162	-0.757576	0.063	0.172	8.31166e-158	Stem-Like
CD8A	0	-0.758227	0.127	0.324	0	Stem-Like
IL2RA	2.42055e-144	-0.763856	0.051	0.146	6.81507e-140	Stem-Like
KLRC1	5.07097e-226	-0.792991	0.021	0.135	1.42773e-221	Stem-Like
KLRB1	2.38748e-250	-0.811406	0.092	0.25	6.72195e-246	Stem-Like
TPI1	1.36181e-268	-0.823021	0.098	0.262	3.83417e-264	Stem-Like
LOC102119366	2.99539e-182	-0.862142	0.031	0.133	8.43353e-178	Stem-Like
KLRF1	3.89688e-306	-0.864169	0.024	0.17	1.09717e-301	Stem-Like
LOC102132533	6.83426e-193	-0.864177	0.014	0.108	1.92419e-188	Stem-Like
PIK3R1	0	-0.867726	0.156	0.361	0	Stem-Like
IFNG	9.98132e-195	-0.92096	0.028	0.134	2.81024e-190	Stem-Like
KLRD1	2.70628e-306	-0.991933	0.061	0.224	7.61953e-302	Stem-Like
HOPX	0	-1.04264	0.1	0.351	0	Stem-Like
CST7	0	-1.11635	0.085	0.312	0	Stem-Like
PRF1	0	-1.13839	0.05	0.263	0	Stem-Like
GZMK	0	-1.22111	0.078	0.299	0	Stem-Like
TYROBP	1.21522e-252	-1.31319	0.038	0.169	3.42146e-248	Stem-Like
NKG7	0	-1.34069	0.083	0.375	0	Stem-Like
GZMA	0	-1.49847	0.023	0.183	0	Stem-Like
CCL5	0	-1.73027	0.085	0.389	0	Stem-Like
GNLY	0	-1.81399	0.066	0.284	0	Stem-Like
GZMH	0	-1.9255	0.043	0.318	0	Stem-Like
GZMB	0	-2.06174	0.107	0.558	0	Stem-Like

## Sheet: Treg
Gene_ID	p_val	avg_logFC	pct.1	pct.2	p_val_adj	Cluster Annotation
CGA	0	3.26925	0.644	0.032	0	Treg
TIGIT	0	1.82388	0.774	0.139	0	Treg
TNFRSF18	0	1.7399	0.532	0.068	0	Treg
IL1R1	0	1.69971	0.404	0.016	0	Treg
IL1RL1	0	1.64909	0.337	0.004	0	Treg
BATF	0	1.45504	0.622	0.16	0	Treg
TNFRSF4	0	1.4155	0.338	0.037	0	Treg
IKZF2	0	1.39663	0.447	0.051	0	Treg
GATA3	0	1.34296	0.438	0.092	0	Treg
CTLA4	0	1.31914	0.53	0.141	0	Treg
DUSP4	0	1.28503	0.446	0.083	0	Treg
FOXP3	0	1.21367	0.307	0.008	0	Treg
IL2RA	0	1.16548	0.481	0.111	0	Treg
ID3	1.58082e-227	1.12654	0.255	0.049	4.45081e-223	Treg
CD9	0	1.11736	0.277	0.028	0	Treg
GIPC2	0	1.0887	0.253	0.027	0	Treg
IL18R1	2.45503e-261	1.05944	0.339	0.075	6.91213e-257	Treg
DBI	1.8684e-138	1.04356	0.414	0.167	5.26048e-134	Treg
BIRC3	2.30508e-189	1.03458	0.603	0.271	6.48994e-185	Treg
LGALS3	7.64494e-145	1.03392	0.258	0.07	2.15243e-140	Treg
TNFRSF9	0	1.03221	0.231	0.022	0	Treg
ZNF184	1.72586e-197	1.01089	0.415	0.131	4.85917e-193	Treg
HRH2	0	1.00993	0.221	0.005	0	Treg
NDFIP2	4.05774e-293	1.00179	0.269	0.044	1.14246e-288	Treg
DUSP16	6.96463e-214	0.973603	0.442	0.138	1.96089e-209	Treg
ICOS	2.52586e-182	0.970079	0.575	0.248	7.11155e-178	Treg
TNFRSF1B	3.83877e-141	0.960826	0.491	0.22	1.08081e-136	Treg
SYNGR2	8.35804e-118	0.929996	0.23	0.067	2.35321e-113	Treg
RAP1A	1.52199e-111	0.888242	0.396	0.17	4.28515e-107	Treg
SDF4	2.4466e-110	0.864341	0.44	0.204	6.88839e-106	Treg
IRF6	0	0.864011	0.178	0.009	0	Treg
GPC1	0	0.840575	0.175	0.008	0	Treg
CCND2	7.20017e-111	0.840221	0.466	0.221	2.02721e-106	Treg
IFI27	4.21999e-90	0.83462	0.476	0.248	1.18814e-85	Treg
HDAC9	0	0.831602	0.146	0.006	0	Treg
ACP5	7.97844e-161	0.808434	0.159	0.027	2.24633e-156	Treg
ARID5B	9.23076e-105	0.808413	0.411	0.183	2.59892e-100	Treg
LOC107126820	0	0.806556	0.162	0.01	0	Treg
DNAJB4	1.06668e-169	0.792796	0.211	0.043	3.00323e-165	Treg
CLDND1	1.5971e-103	0.77282	0.388	0.165	4.49663e-99	Treg
PRSS57	5.02456e-72	0.760033	0.21	0.075	1.41467e-67	Treg
RAB9A	7.41082e-129	0.758605	0.222	0.058	2.08652e-124	Treg
PTTG1	3.05351e-149	0.748677	0.266	0.071	8.59715e-145	Treg
IKZF4	3.86412e-277	0.737882	0.156	0.016	1.08794e-272	Treg
CD7	8.80169e-117	0.732224	0.328	0.115	2.47812e-112	Treg
TRAF3	3.08707e-132	0.711237	0.242	0.066	8.69164e-128	Treg
LOC102138395	2.31146e-70	0.705653	0.337	0.16	6.50792e-66	Treg
IFI6	2.32141e-51	0.692309	0.339	0.181	6.53592e-47	Treg
ENTPD1	1.14247e-114	0.66902	0.213	0.058	3.21661e-110	Treg
C11H12orf57	2.83234e-62	0.665118	0.354	0.182	7.97447e-58	Treg
SRGN	4.03619e-170	0.658701	0.879	0.668	1.13639e-165	Treg
ICA1	9.85777e-261	0.652134	0.121	0.01	2.77546e-256	Treg
MTHFD2	1.43364e-58	0.644582	0.257	0.114	4.03641e-54	Treg
PHACTR2	9.58282e-96	0.640941	0.172	0.045	2.69804e-91	Treg
IL6ST	1.55963e-69	0.639992	0.241	0.095	4.39113e-65	Treg
LOC102133296	2.7952e-21	0.638575	0.219	0.127	7.86988e-17	Treg
CDKN1B	6.62811e-58	0.637731	0.358	0.19	1.86614e-53	Treg
TIAM1	7.85568e-99	0.634357	0.192	0.053	2.21177e-94	Treg
TPH1	0	0.633251	0.117	0.003	0	Treg
IL1R2	0	0.631667	0.104	0.006	0	Treg
CD3D	1.67152e-115	0.631639	0.758	0.513	4.70617e-111	Treg
TNIP2	4.32654e-73	0.630577	0.301	0.13	1.21814e-68	Treg
PELI1	1.08392e-61	0.625988	0.222	0.088	3.05176e-57	Treg
PMEPA1	6.93886e-53	0.586226	0.235	0.103	1.95364e-48	Treg
AHI1	3.65024e-68	0.572701	0.195	0.068	1.02772e-63	Treg
TNIP1	8.91762e-44	0.57181	0.276	0.143	2.51076e-39	Treg
SPOCK2	4.9324e-78	0.567317	0.465	0.239	1.38872e-73	Treg
HIVEP1	2.61098e-52	0.564911	0.269	0.127	7.35121e-48	Treg
PHTF2	1.05756e-59	0.562669	0.21	0.082	2.97755e-55	Treg
SPATS2L	1.91063e-72	0.55512	0.143	0.04	5.37937e-68	Treg
IL2RB	2.28971e-57	0.553349	0.441	0.257	6.44667e-53	Treg
LDLRAD4	5.8533e-63	0.545632	0.202	0.075	1.648e-58	Treg
TRAF1	4.81752e-56	0.541331	0.28	0.13	1.35637e-51	Treg
ZNF281	7.404e-54	0.540983	0.207	0.085	2.0846e-49	Treg
NAA15	9.99797e-28	0.53905	0.189	0.099	2.81493e-23	Treg
IRAK3	1.81997e-90	0.538621	0.111	0.022	5.12413e-86	Treg
RGS1	2.23182e-75	0.526809	0.534	0.292	6.28368e-71	Treg
CD27	3.5809e-52	0.520937	0.426	0.244	1.0082e-47	Treg
EPHB6	6.20712e-86	0.518315	0.113	0.024	1.74761e-81	Treg
PDK1	9.49118e-62	0.515325	0.145	0.045	2.67224e-57	Treg
CHD2	7.26077e-25	0.512571	0.241	0.145	2.04427e-20	Treg
ISG20	4.16906e-33	0.509526	0.332	0.205	1.1738e-28	Treg
ADRBK2	1.59936e-143	0.503696	0.102	0.013	4.50301e-139	Treg
TMEM261	1.08173e-43	0.502234	0.209	0.094	3.04562e-39	Treg
SNX9	2.21193e-104	0.499821	0.117	0.022	6.2277e-100	Treg
MALT1	1.43527e-35	0.495786	0.199	0.095	4.04101e-31	Treg
TOX	5.35981e-65	0.488884	0.203	0.073	1.50905e-60	Treg
TFRC	1.59112e-19	0.488795	0.206	0.124	4.47979e-15	Treg
ISCU	9.35184e-51	0.486872	0.264	0.123	2.63301e-46	Treg
VAMP3	3.51081e-56	0.485734	0.177	0.065	9.88469e-52	Treg
OTUD5	1.61822e-30	0.484931	0.151	0.068	4.55611e-26	Treg
CDC37L1	7.24378e-45	0.48419	0.228	0.105	2.03949e-40	Treg
MTSS1	1.37975e-73	0.479751	0.131	0.034	3.88468e-69	Treg
TIFA	1.343e-38	0.475651	0.113	0.04	3.78121e-34	Treg
DIEXF	2.74076e-73	0.47152	0.116	0.028	7.7166e-69	Treg
CD4	7.83841e-42	0.471348	0.244	0.119	2.20691e-37	Treg
CD28	1.31407e-48	0.469865	0.44	0.263	3.69978e-44	Treg
GEM	4.199e-55	0.469429	0.101	0.027	1.18223e-50	Treg
IRS2	4.57143e-62	0.468702	0.104	0.026	1.28709e-57	Treg
COPRS	2.23558e-63	0.468045	0.135	0.039	6.29429e-59	Treg
IL18RAP	9.09236e-49	0.467126	0.141	0.05	2.55995e-44	Treg
LOC102134129	1.99282e-33	0.463662	0.277	0.151	5.61079e-29	Treg
SPAG9	2.27292e-38	0.459409	0.172	0.074	6.3994e-34	Treg
CTSB	5.31368e-18	0.458251	0.122	0.063	1.49607e-13	Treg
VAMP8	3.38787e-21	0.457902	0.22	0.133	9.53854e-17	Treg
INPP5F	9.62858e-52	0.457413	0.109	0.032	2.71093e-47	Treg
ZC3H12D	3.91581e-61	0.454135	0.156	0.051	1.1025e-56	Treg
RTKN2	2.83603e-47	0.451997	0.107	0.033	7.98483e-43	Treg
ZNF331	2.91828e-24	0.451091	0.219	0.126	8.21643e-20	Treg
RHBDD2	1.53865e-72	0.448172	0.129	0.034	4.33208e-68	Treg
RUNX3	1.87047e-36	0.445641	0.297	0.166	5.26631e-32	Treg
TSPAN5	3.28008e-60	0.443458	0.135	0.041	9.23506e-56	Treg
SLAMF1	1.68405e-35	0.440992	0.267	0.143	4.74145e-31	Treg
CORO1B	8.02625e-36	0.429359	0.177	0.08	2.25979e-31	Treg
IGFLR1	4.80362e-26	0.427536	0.208	0.114	1.35246e-21	Treg
UBC	1.55419e-80	0.42502	0.828	0.68	4.37581e-76	Treg
CREM	4.52604e-53	0.424984	0.662	0.468	1.27431e-48	Treg
STX11	1.12531e-25	0.420905	0.182	0.095	3.16832e-21	Treg
AHR	6.21343e-21	0.419938	0.151	0.079	1.74939e-16	Treg
RHOH	1.65587e-36	0.418966	0.216	0.105	4.66209e-32	Treg
IL12RB2	1.26397e-79	0.418819	0.124	0.029	3.55871e-75	Treg
NFE2L2	3.20715e-21	0.418488	0.162	0.087	9.02973e-17	Treg
IPCEF1	2.95069e-31	0.415382	0.206	0.104	8.30767e-27	Treg
MSI2	2.68724e-31	0.412357	0.185	0.09	7.56592e-27	Treg
SLC9A9	5.98577e-34	0.406207	0.174	0.08	1.68529e-29	Treg
AK3	6.19048e-43	0.405651	0.139	0.051	1.74293e-38	Treg
PARK7	1.16423e-31	0.404714	0.226	0.119	3.27789e-27	Treg
RBM17	8.62893e-16	0.401121	0.228	0.151	2.42948e-11	Treg
IL7	2.20632e-32	0.400095	0.155	0.069	6.21188e-28	Treg
LOC102138723	5.46601e-36	0.398898	0.379	0.229	1.53896e-31	Treg
C9H10orf54	7.73927e-28	0.397096	0.185	0.093	2.17899e-23	Treg
CD82	7.45984e-37	0.394039	0.247	0.126	2.10032e-32	Treg
JUNB	9.26323e-28	0.392289	0.458	0.315	2.60806e-23	Treg
SAT1	4.1087e-12	0.390044	0.123	0.072	1.1568e-07	Treg
LOC102137723	1.4804e-12	0.387427	0.365	0.284	4.16806e-08	Treg
MLEC	2.17601e-15	0.384871	0.147	0.086	6.12657e-11	Treg
LY96	1.93785e-19	0.383988	0.132	0.068	5.45601e-15	Treg
SEC62	3.58939e-15	0.379887	0.243	0.165	1.01059e-10	Treg
PSIP1	1.66109e-20	0.379663	0.293	0.193	4.67679e-16	Treg
PRDX1	5.92431e-16	0.378669	0.197	0.123	1.66799e-11	Treg
ADTRP	2.35759e-38	0.378132	0.12	0.044	6.6378e-34	Treg
SMS	3.35625e-29	0.377893	0.126	0.054	9.44952e-25	Treg
SMAP2	1.82993e-16	0.375921	0.19	0.116	5.15216e-12	Treg
REL	1.3076e-14	0.371746	0.212	0.139	3.68153e-10	Treg
AKAP5	3.754e-30	0.371638	0.141	0.062	1.05694e-25	Treg
TRPS1	8.08917e-29	0.371131	0.179	0.088	2.27751e-24	Treg
CTSL	1.844e-13	0.36524	0.132	0.077	5.19179e-09	Treg
PHF21A	4.33162e-36	0.365005	0.163	0.07	1.21957e-31	Treg
RILPL2	4.9812e-18	0.364668	0.182	0.107	1.40246e-13	Treg
ITGB1	1.29385e-24	0.363275	0.379	0.253	3.64283e-20	Treg
CD3G	7.00198e-31	0.35717	0.567	0.411	1.97141e-26	Treg
IL2RG	1.82007e-19	0.356187	0.369	0.262	5.1244e-15	Treg
CSGALNACT2	1.03882e-23	0.354484	0.27	0.165	2.9248e-19	Treg
DDIT4	1.02029e-17	0.35274	0.318	0.219	2.87262e-13	Treg
PDCD4	3.9543e-23	0.351484	0.222	0.127	1.11333e-18	Treg
ORMDL3	6.5807e-28	0.349632	0.138	0.062	1.8528e-23	Treg
MYCBP2	8.21086e-14	0.34924	0.205	0.135	2.31177e-09	Treg
FAM213A	9.60787e-27	0.346118	0.124	0.054	2.70509e-22	Treg
USP12	4.43444e-25	0.342884	0.168	0.085	1.24852e-20	Treg
TCEA1	1.74487e-11	0.339342	0.245	0.178	4.91269e-07	Treg
SDC4	7.47469e-35	0.33922	0.102	0.036	2.1045e-30	Treg
UNC119	5.6088e-34	0.331695	0.11	0.04	1.57916e-29	Treg
CD2	6.50863e-27	0.331127	0.515	0.371	1.8325e-22	Treg
FOXO1	1.34146e-23	0.328988	0.189	0.102	3.77688e-19	Treg
LOC102128453	1.52885e-29	0.327193	0.108	0.042	4.30447e-25	Treg
RPL22L1	2.1037e-12	0.326587	0.253	0.18	5.92298e-08	Treg
HINT1	4.58805e-25	0.32384	0.599	0.478	1.29176e-20	Treg
ARL5B	3.56331e-16	0.323595	0.243	0.158	1.00325e-11	Treg
NFKBIZ	7.02089e-14	0.323369	0.2	0.129	1.97673e-09	Treg
TMEM263	2.3106e-22	0.321748	0.27	0.165	6.50549e-18	Treg
CACYBP	2.79196e-14	0.315554	0.314	0.229	7.86077e-10	Treg
RHEB	3.72239e-14	0.311907	0.201	0.129	1.04804e-09	Treg
IL27RA	7.47187e-25	0.310416	0.144	0.069	2.1037e-20	Treg
RNF19B	2.60406e-20	0.310014	0.137	0.07	7.33173e-16	Treg
LOC102119252	1.35819e-13	0.309817	0.145	0.086	3.82399e-09	Treg
SREBF2	5.00492e-23	0.306821	0.139	0.068	1.40914e-18	Treg
GNG2	1.05379e-17	0.306266	0.335	0.232	2.96694e-13	Treg
AKIRIN2	1.34884e-19	0.303561	0.187	0.107	3.79766e-15	Treg
RPS27L	9.3744e-17	0.303507	0.223	0.14	2.63936e-12	Treg
NFKBIA	1.55934e-31	0.302368	0.543	0.378	4.39032e-27	Treg
FAS	1.37234e-15	0.301947	0.23	0.149	3.86383e-11	Treg
PTPN7	8.37776e-20	0.299544	0.159	0.086	2.35876e-15	Treg
CFLAR	2.86413e-08	0.296146	0.206	0.153	0.000806397	Treg
LOC102115550	2.46202e-13	0.295245	0.26	0.181	6.93182e-09	Treg
NCOA3	7.3943e-11	0.291638	0.153	0.098	2.08187e-06	Treg
CD3E	4.35611e-19	0.289548	0.356	0.247	1.22646e-14	Treg
GABPB1	1.51086e-19	0.288891	0.146	0.077	4.25381e-15	Treg
LOC102132993	1.7314e-17	0.287801	0.149	0.082	4.87475e-13	Treg
AGGF1	9.59108e-14	0.287632	0.151	0.091	2.70037e-09	Treg
ARPC1B	3.60589e-15	0.287274	0.393	0.295	1.01524e-10	Treg
STARD4	4.32546e-20	0.284733	0.153	0.081	1.21783e-15	Treg
TXNDC11	8.8153e-17	0.283691	0.12	0.062	2.48195e-12	Treg
SUCLG2	5.12057e-16	0.280833	0.185	0.113	1.4417e-11	Treg
TNFRSF25	9.83117e-18	0.277252	0.189	0.111	2.76797e-13	Treg
SRPK2	2.86396e-20	0.276947	0.197	0.112	8.06348e-16	Treg
GALNT11	4.26132e-24	0.274517	0.109	0.047	1.19978e-19	Treg
KAT2B	5.65763e-18	0.274318	0.196	0.116	1.59291e-13	Treg
GABARAPL2	4.82778e-09	0.272945	0.202	0.144	0.000135926	Treg
DYNLT1	3.6826e-15	0.271526	0.174	0.104	1.03684e-10	Treg
GLCCI1	3.4176e-14	0.269494	0.138	0.079	9.62225e-10	Treg
STX7	2.77442e-13	0.269334	0.141	0.083	7.81137e-09	Treg
RPA3	1.42646e-07	0.268418	0.263	0.209	0.0040162	Treg
FAM53B	2.28141e-19	0.26812	0.155	0.083	6.4233e-15	Treg
SPOPL	4.39138e-21	0.265048	0.113	0.052	1.23639e-16	Treg
ITGAE	8.05353e-15	0.264436	0.155	0.091	2.26747e-10	Treg
LBH	1.41924e-13	0.26385	0.348	0.255	3.99587e-09	Treg
NPTN	1.16895e-12	0.263278	0.187	0.12	3.29119e-08	Treg
CUTA	1.96939e-14	0.262916	0.218	0.142	5.54482e-10	Treg
RABGAP1L	4.17124e-10	0.26099	0.233	0.168	1.17441e-05	Treg
EID1	2.60619e-09	0.260212	0.218	0.158	7.33773e-05	Treg
ARL6IP5	7.95641e-11	0.259798	0.304	0.229	2.24013e-06	Treg
SQSTM1	5.98548e-08	0.259669	0.134	0.091	0.00168521	Treg
MRPL32	4.04153e-11	0.259109	0.165	0.107	1.13789e-06	Treg
CMTM6	2.49454e-08	0.257566	0.23	0.172	0.000702337	Treg
EIF4G2	1.19454e-10	0.257371	0.362	0.284	3.36323e-06	Treg
LPXN	1.14494e-13	0.256935	0.249	0.169	3.22358e-09	Treg
PIM3	5.64519e-13	0.256654	0.102	0.055	1.5894e-08	Treg
LAT2	1.6246e-17	0.255325	0.106	0.051	4.57406e-13	Treg
SNX14	4.75669e-14	0.254734	0.186	0.117	1.33924e-09	Treg
RNF213	5.90542e-13	0.253303	0.248	0.169	1.66267e-08	Treg
GABARAPL1	1.40406e-07	0.252078	0.172	0.122	0.00395312	Treg
RAB11FIP1	2.06144e-10	0.252023	0.171	0.114	5.80398e-06	Treg
RAB5A	9.3505e-14	0.251845	0.202	0.129	2.63263e-09	Treg
RALA	4.83038e-11	0.251328	0.137	0.085	1.35999e-06	Treg
LOC102128495	6.11888e-22	0.25028	0.154	0.078	1.72277e-17	Treg
RAB27A	3.04458e-06	-0.250967	0.156	0.205	0.0857202	Treg
TRA2A	1.87366e-05	-0.251625	0.076	0.113	0.527528	Treg
LOC102138668	2.18628e-06	-0.25195	0.181	0.233	0.0615546	Treg
LOC102140128	1.28707e-06	-0.252214	0.15	0.201	0.0362376	Treg
KLF12	0.000547399	-0.252823	0.095	0.124	1	Treg
TAGAP	1.02512e-05	-0.252914	0.109	0.152	0.288624	Treg
HMHA1	1.25254e-05	-0.253763	0.135	0.178	0.352653	Treg
HERC1	6.70315e-07	-0.253931	0.105	0.154	0.0188727	Treg
DOCK11	3.48412e-06	-0.253987	0.088	0.131	0.0980954	Treg
GOLGA4	8.21753e-05	-0.254199	0.085	0.121	1	Treg
LOC102134569	1.33697e-06	-0.254542	0.172	0.226	0.0376425	Treg
HSPA8	4.31781e-13	-0.254768	0.505	0.572	1.21568e-08	Treg
YBX1	3.4195e-06	-0.257621	0.104	0.149	0.0962759	Treg
STK26	5.47674e-07	-0.257733	0.075	0.12	0.0154198	Treg
WIPF1	4.45067e-06	-0.258265	0.151	0.2	0.125308	Treg
IKZF1	2.22727e-08	-0.263341	0.144	0.207	0.000627087	Treg
KMT2C	4.98505e-05	-0.264419	0.071	0.105	1	Treg
LOC102135658	0.00197023	-0.266713	0.091	0.117	1	Treg
TOMM7	1.11096e-12	-0.267024	0.435	0.506	3.1279e-08	Treg
MPP7	2.11852e-05	-0.26749	0.082	0.118	0.59647	Treg
BIN2	1.62771e-06	-0.269158	0.131	0.182	0.0458283	Treg
CKS2	3.22514e-08	-0.269351	0.101	0.159	0.000908038	Treg
IQGAP2	1.10557e-07	-0.270911	0.095	0.146	0.00311272	Treg
LIME1	4.56338e-08	-0.271118	0.091	0.144	0.00128482	Treg
KLF6	1.13855e-07	-0.271795	0.258	0.318	0.0032056	Treg
LOC101865759	4.97595e-06	-0.273041	0.09	0.131	0.140098	Treg
TMSB10	4.33148e-22	-0.274219	0.612	0.713	1.21953e-17	Treg
GLIPR2	4.65477e-07	-0.274765	0.116	0.168	0.0131055	Treg
LYAR	2.64436e-06	-0.275619	0.111	0.155	0.0744519	Treg
BCL2A1	9.43774e-06	-0.275635	0.095	0.138	0.26572	Treg
LOC102135442	6.75456e-08	-0.277109	0.147	0.205	0.00190175	Treg
FAM105A	1.45118e-05	-0.277411	0.101	0.14	0.40858	Treg
RASSF1	5.91067e-09	-0.280951	0.09	0.146	0.000166415	Treg
BCAT1	1.65769e-06	-0.281416	0.075	0.117	0.0466721	Treg
COX2	2.39698e-06	-0.282858	0.269	0.315	0.0674869	Treg
YWHAQ	5.18804e-08	-0.283377	0.134	0.192	0.00146069	Treg
TESC	6.91711e-08	-0.289206	0.094	0.145	0.00194751	Treg
LOC102129682	9.07877e-09	-0.289702	0.314	0.376	0.000255613	Treg
MAPK1	1.66598e-06	-0.289948	0.118	0.164	0.0469057	Treg
UBA52	2.6999e-09	-0.290819	0.294	0.363	7.60156e-05	Treg
HIF1A	8.49959e-05	-0.292929	0.07	0.102	1	Treg
FOSL2	1.79581e-06	-0.293683	0.1	0.146	0.0505611	Treg
IRF1	1.24325e-05	-0.295142	0.099	0.139	0.350036	Treg
TMSB4X	5.88463e-69	-0.295519	0.899	0.961	1.65682e-64	Treg
ETV3	3.28772e-07	-0.296108	0.072	0.116	0.00925659	Treg
LOC102134776	6.22103e-09	-0.296558	0.082	0.137	0.000175153	Treg
ARL3	3.52932e-10	-0.2969	0.048	0.101	9.9368e-06	Treg
NFATC3	3.37532e-08	-0.297885	0.067	0.116	0.00095032	Treg
CAPZB	1.71746e-09	-0.298591	0.175	0.245	4.83551e-05	Treg
GLIPR1	4.86485e-07	-0.298812	0.128	0.177	0.013697	Treg
SKIL	6.67136e-06	-0.299022	0.112	0.156	0.187832	Treg
EVL	5.3699e-06	-0.299202	0.144	0.19	0.15119	Treg
LOC102140918	1.29613e-08	-0.300131	0.056	0.104	0.000364926	Treg
TUBA4A	1.37522e-08	-0.300934	0.176	0.239	0.000387192	Treg
PRRC2B	9.37978e-09	-0.301473	0.08	0.133	0.000264088	Treg
BRD2	1.61068e-06	-0.301816	0.168	0.219	0.0453487	Treg
HEG1	1.79846e-09	-0.302954	0.051	0.101	5.06357e-05	Treg
HMGB2	0.00300162	-0.303317	0.183	0.212	1	Treg
CCDC82	5.75298e-09	-0.30349	0.114	0.175	0.000161975	Treg
OPTN	2.17526e-10	-0.304735	0.125	0.193	6.12445e-06	Treg
PPP1R12A	1.27213e-06	-0.304759	0.14	0.191	0.0358168	Treg
TCF7	3.71962e-09	-0.305668	0.077	0.132	0.000104726	Treg
TGFBR2	2.54819e-08	-0.309935	0.065	0.113	0.000717442	Treg
IDS	2.07854e-08	-0.317072	0.09	0.145	0.000585212	Treg
USP1	3.04624e-08	-0.31836	0.121	0.178	0.000857669	Treg
FURIN	6.45374e-08	-0.319934	0.101	0.154	0.00181705	Treg
SEMA4D	3.22869e-11	-0.327755	0.169	0.246	9.09037e-07	Treg
FAM46C	4.66812e-12	-0.329422	0.355	0.426	1.31431e-07	Treg
CD44	5.78039e-11	-0.329941	0.225	0.302	1.62747e-06	Treg
MAPRE2	3.70724e-10	-0.330597	0.08	0.14	1.04377e-05	Treg
CD6	2.07072e-12	-0.332014	0.13	0.208	5.8301e-08	Treg
TOB2	5.57933e-10	-0.335871	0.105	0.168	1.57086e-05	Treg
ITK	7.54514e-11	-0.337347	0.138	0.207	2.12433e-06	Treg
MCOLN2	5.30394e-12	-0.340569	0.045	0.103	1.49332e-07	Treg
ATXN7	2.07846e-09	-0.341397	0.084	0.141	5.8519e-05	Treg
BTG2	1.25689e-05	-0.342938	0.192	0.235	0.353876	Treg
GIMAP8	5.92048e-09	-0.343568	0.133	0.192	0.000166691	Treg
NR1D2	1.00239e-09	-0.344571	0.096	0.155	2.82223e-05	Treg
PPP3CA	4.84986e-10	-0.344667	0.069	0.126	1.36548e-05	Treg
ARL6IP1	6.84724e-09	-0.345012	0.131	0.191	0.000192784	Treg
LRRC8C	9.85223e-11	-0.345913	0.098	0.163	2.7739e-06	Treg
MSN	1.7752e-09	-0.346861	0.17	0.238	4.99808e-05	Treg
PTPN22	2.53458e-09	-0.349419	0.103	0.162	7.13611e-05	Treg
NEK7	8.01855e-11	-0.350033	0.106	0.172	2.25762e-06	Treg
RNF149	4.00081e-09	-0.352308	0.06	0.111	0.000112643	Treg
SLAMF6	7.13019e-10	-0.352554	0.053	0.104	2.0075e-05	Treg
NFATC2	9.6211e-13	-0.35566	0.076	0.146	2.70882e-08	Treg
GRAP2	1.2309e-12	-0.356768	0.068	0.134	3.46559e-08	Treg
EGLN3	1.03841e-10	-0.363876	0.094	0.158	2.92363e-06	Treg
ATP2B4	2.3252e-13	-0.364895	0.155	0.236	6.54659e-09	Treg
DHRS7	1.69306e-08	-0.365533	0.07	0.12	0.00047668	Treg
ADGRE5	2.61599e-09	-0.366387	0.095	0.155	7.36531e-05	Treg
CST7	1.70658e-08	-0.368467	0.199	0.258	0.000480489	Treg
EML4	3.63589e-08	-0.369781	0.13	0.186	0.00102369	Treg
LOC102127641	1.78645e-10	-0.371239	0.138	0.206	5.02975e-06	Treg
THEMIS	4.25531e-14	-0.37389	0.049	0.116	1.19808e-09	Treg
RORA	4.13987e-12	-0.375134	0.147	0.228	1.16558e-07	Treg
CCDC167	1.21995e-10	-0.379407	0.094	0.158	3.43477e-06	Treg
PIP4K2A	1.33926e-12	-0.382988	0.117	0.193	3.77069e-08	Treg
VIM	3.15689e-14	-0.383185	0.23	0.325	8.88822e-10	Treg
SRSF7	1.04154e-11	-0.38775	0.112	0.184	2.93246e-07	Treg
CMC1	1.416e-06	-0.388378	0.084	0.127	0.0398675	Treg
SNRK	1.42137e-13	-0.393424	0.118	0.198	4.00188e-09	Treg
GPRIN3	2.45063e-12	-0.395903	0.104	0.177	6.89975e-08	Treg
PRKX	4.87478e-13	-0.396085	0.083	0.155	1.3725e-08	Treg
LOC102122467	1.32571e-12	-0.399153	0.05	0.112	3.73253e-08	Treg
SOS1	8.03521e-11	-0.401413	0.083	0.144	2.26231e-06	Treg
CCR5	9.50101e-15	-0.403996	0.073	0.148	2.67501e-10	Treg
OSTF1	6.22633e-14	-0.404525	0.101	0.179	1.75302e-09	Treg
TMEM71	3.55831e-15	-0.414869	0.045	0.114	1.00184e-10	Treg
INPP4A	4.00107e-14	-0.418494	0.043	0.107	1.1265e-09	Treg
TUBA1B	1.56679e-08	-0.418719	0.083	0.135	0.000441129	Treg
LST1	1.33502e-12	-0.421647	0.055	0.119	3.75874e-08	Treg
SMAD7	3.6575e-16	-0.425762	0.065	0.145	1.02977e-11	Treg
EVI2B	3.0612e-17	-0.431505	0.062	0.146	8.6188e-13	Treg
ANKRD44	3.49009e-13	-0.432043	0.094	0.167	9.82634e-09	Treg
LRMP	1.00848e-15	-0.436359	0.054	0.129	2.83937e-11	Treg
FAR1	6.95129e-13	-0.436546	0.075	0.143	1.95714e-08	Treg
RGS2	5.97563e-09	-0.440162	0.071	0.125	0.000168244	Treg
DYRK2	5.79984e-16	-0.441798	0.051	0.125	1.63294e-11	Treg
GPX4	3.99314e-13	-0.442599	0.111	0.189	1.12427e-08	Treg
NUCB2	9.67652e-18	-0.447204	0.065	0.151	2.72442e-13	Treg
S100A10	3.92209e-13	-0.447784	0.247	0.326	1.10426e-08	Treg
HMGB1	4.50798e-14	-0.457537	0.147	0.23	1.26922e-09	Treg
PTPN4	6.5101e-16	-0.458175	0.073	0.152	1.83292e-11	Treg
FYB	1.11388e-18	-0.459218	0.203	0.311	3.13613e-14	Treg
HCST	1.72937e-19	-0.463801	0.226	0.334	4.86904e-15	Treg
EMB	1.04259e-18	-0.465798	0.07	0.162	2.93542e-14	Treg
CXCR4	2.84842e-33	-0.467698	0.469	0.586	8.01974e-29	Treg
EMP3	1.2405e-19	-0.468125	0.073	0.166	3.49263e-15	Treg
FOSB	4.23843e-08	-0.468715	0.084	0.135	0.00119333	Treg
CAMK4	2.4423e-18	-0.46994	0.096	0.191	6.87629e-14	Treg
SLAMF7	2.04416e-17	-0.470343	0.032	0.103	5.75533e-13	Treg
EVI2A	3.50874e-18	-0.471653	0.081	0.173	9.87886e-14	Treg
LYST	1.99137e-14	-0.479519	0.073	0.148	5.60671e-10	Treg
GTF3C1	3.88724e-13	-0.47959	0.067	0.133	1.09445e-08	Treg
RBPJ	1.59462e-17	-0.480352	0.087	0.177	4.48965e-13	Treg
LOC102141262	1.51023e-13	-0.482224	0.178	0.261	4.25205e-09	Treg
DAPK2	4.05204e-22	-0.482914	0.022	0.104	1.14085e-17	Treg
CENPF	1.178e-14	-0.483842	0.079	0.158	3.31667e-10	Treg
LOC102137336	1.34217e-19	-0.484856	0.11	0.212	3.77888e-15	Treg
FAM65B	1.72264e-13	-0.488152	0.102	0.178	4.8501e-09	Treg
ID2	1.46783e-29	-0.490923	0.284	0.427	4.13266e-25	Treg
LOC102136305	8.11853e-13	-0.491325	0.049	0.109	2.28577e-08	Treg
CD38	8.63638e-19	-0.491642	0.043	0.122	2.43157e-14	Treg
FLNA	1.09067e-18	-0.496698	0.107	0.206	3.07078e-14	Treg
MYADM	1.82735e-18	-0.499691	0.059	0.144	5.14491e-14	Treg
S1PR1	6.38389e-20	-0.499923	0.056	0.145	1.79738e-15	Treg
KCNA3	1.78352e-19	-0.502482	0.071	0.163	5.02151e-15	Treg
LOC102145385	9.61171e-12	-0.507573	0.09	0.158	2.70618e-07	Treg
TNFAIP3	2.48033e-19	-0.510517	0.318	0.412	6.98337e-15	Treg
PTGER4	6.90865e-22	-0.519398	0.121	0.236	1.94513e-17	Treg
FOS	1.04014e-10	-0.5243	0.212	0.28	2.92851e-06	Treg
CTSW	8.92959e-19	-0.525575	0.039	0.116	2.51413e-14	Treg
CD226	1.17268e-21	-0.531523	0.047	0.138	3.30167e-17	Treg
SYNE1	5.96832e-23	-0.545339	0.086	0.194	1.68038e-18	Treg
ERN1	7.31479e-24	-0.548022	0.029	0.119	2.05948e-19	Treg
TGFB1	6.26212e-23	-0.559483	0.112	0.221	1.7631e-18	Treg
RARRES3	6.23469e-17	-0.561375	0.081	0.166	1.75538e-12	Treg
ETS2	7.00252e-20	-0.562751	0.046	0.131	1.97156e-15	Treg
TNF	6.6875e-13	-0.568132	0.055	0.118	1.88287e-08	Treg
KLRK1	5.32868e-25	-0.569964	0.022	0.112	1.50029e-20	Treg
CD96	4.50008e-25	-0.570565	0.032	0.128	1.267e-20	Treg
CLIC5	1.55733e-24	-0.58691	0.031	0.124	4.38466e-20	Treg
KLF3	3.54695e-20	-0.587046	0.05	0.137	9.98642e-16	Treg
AHNAK	7.83191e-17	-0.59026	0.164	0.256	2.20508e-12	Treg
LCP1	3.15574e-36	-0.591842	0.296	0.443	8.88498e-32	Treg
IER2	9.37153e-19	-0.592733	0.127	0.226	2.63856e-14	Treg
CD8B	1.79666e-22	-0.59455	0.07	0.171	5.0585e-18	Treg
SYTL2	4.9875e-23	-0.599229	0.104	0.213	1.40423e-18	Treg
RGS16	2.8358e-15	-0.600905	0.071	0.148	7.9842e-11	Treg
GZMA	1.7645e-16	-0.603559	0.066	0.146	4.96796e-12	Treg
DPP4	4.70246e-30	-0.623022	0.029	0.14	1.32398e-25	Treg
PECAM1	1.24431e-20	-0.629243	0.023	0.102	3.50336e-16	Treg
COTL1	2.24078e-17	-0.630934	0.15	0.242	6.3089e-13	Treg
PLAC8	1.17845e-16	-0.640344	0.045	0.12	3.31794e-12	Treg
SPINK2	2.4622e-26	-0.655165	0.027	0.124	6.93232e-22	Treg
PIK3R1	2.52857e-23	-0.656483	0.202	0.315	7.11919e-19	Treg
CD48	6.75787e-58	-0.672748	0.286	0.499	1.90268e-53	Treg
GZMM	1.27468e-28	-0.688807	0.032	0.138	3.58885e-24	Treg
CRTAM	7.45179e-21	-0.694275	0.041	0.127	2.09805e-16	Treg
ITGA1	8.91216e-28	-0.700155	0.035	0.14	2.50922e-23	Treg
KLRF1	2.41687e-29	-0.708726	0.03	0.137	6.80471e-25	Treg
LOC102133757	4.43882e-38	-0.708784	0.085	0.238	1.24975e-33	Treg
KLRC1	4.6739e-24	-0.709194	0.022	0.11	1.31594e-19	Treg
LOC101867429	4.06217e-36	-0.717452	0.09	0.239	1.1437e-31	Treg
LGALS1	8.20307e-30	-0.73532	0.092	0.219	2.30957e-25	Treg
LOC102119366	1.91385e-20	-0.743739	0.03	0.11	5.38845e-16	Treg
PRF1	1.8146e-34	-0.773643	0.078	0.215	5.109e-30	Treg
JUN	5.98507e-23	-0.795916	0.154	0.266	1.6851e-18	Treg
LOC102116906	1.32721e-42	-0.801826	0.066	0.223	3.73676e-38	Treg
TGFBR3	2.9548e-33	-0.805012	0.037	0.159	8.31924e-29	Treg
PARP8	2.64278e-41	-0.831825	0.041	0.188	7.44074e-37	Treg
TYROBP	3.08892e-13	-0.847457	0.073	0.139	8.69685e-09	Treg
IFNG	6.44335e-24	-0.858613	0.023	0.111	1.81413e-19	Treg
SCML4	1.83003e-47	-0.8617	0.075	0.246	5.15246e-43	Treg
CD8A	2.03599e-52	-0.898003	0.095	0.282	5.73234e-48	Treg
IL7R	5.57301e-42	-0.912034	0.148	0.315	1.56908e-37	Treg
KLRD1	7.97819e-36	-0.925305	0.055	0.189	2.24626e-31	Treg
GZMK	1.04642e-33	-0.936941	0.108	0.249	2.9462e-29	Treg
GPR65	6.27413e-44	-0.957253	0.105	0.274	1.76648e-39	Treg
PAG1	3.03258e-52	-0.99116	0.052	0.23	8.53822e-48	Treg
LOC102128672	2.21253e-38	-1.01426	0.057	0.2	6.22938e-34	Treg
HOPX	2.1981e-61	-1.01712	0.087	0.296	6.18876e-57	Treg
BHLHE40	7.2096e-51	-1.03495	0.078	0.259	2.02986e-46	Treg
ANXA1	1.57853e-50	-1.13084	0.063	0.24	4.44436e-46	Treg
KLRB1	8.25911e-47	-1.15112	0.053	0.217	2.32535e-42	Treg
NKG7	1.77692e-68	-1.16064	0.09	0.311	5.00292e-64	Treg
CD69	4.90984e-62	-1.22017	0.146	0.36	1.38237e-57	Treg
GZMH	1.22897e-51	-1.33328	0.076	0.257	3.46017e-47	Treg
GZMB	1.20877e-105	-1.55234	0.169	0.457	3.4033e-101	Treg
CCL5	1.8264e-77	-1.63467	0.085	0.323	5.14223e-73	Treg

## Sheet: IFNresponsive
Gene_ID	p_val	avg_logFC	pct.1	pct.2	p_val_adj	Cluster Annotation
MX1	0	2.38621	0.589	0.043	0	IFN-Responsive
ISG15	0	2.19843	0.706	0.133	0	IFN-Responsive
IFIT3	0	2.06855	0.496	0.044	0	IFN-Responsive
IFI6	0	2.06358	0.765	0.169	0	IFN-Responsive
IFIT1	0	1.89146	0.432	0.031	0	IFN-Responsive
IFIT2	0	1.84227	0.334	0.035	0	IFN-Responsive
RSAD2	0	1.82947	0.475	0.016	0	IFN-Responsive
MX2	0	1.59541	0.454	0.064	0	IFN-Responsive
HERC6	0	1.52199	0.48	0.075	0	IFN-Responsive
IFI27	0	1.45875	0.719	0.242	0	IFN-Responsive
HERC5	0	1.45415	0.323	0.023	0	IFN-Responsive
LOC102134129	4.28714e-301	1.42109	0.524	0.144	1.20704e-296	IFN-Responsive
RNF213	2.16967e-269	1.41284	0.525	0.162	6.10871e-265	IFN-Responsive
OAS2	0	1.35429	0.435	0.088	0	IFN-Responsive
IFI44	0	1.25326	0.323	0.038	0	IFN-Responsive
DDX58	0	1.2466	0.352	0.049	0	IFN-Responsive
EPSTI1	3.47689e-192	1.22647	0.37	0.104	9.78917e-188	IFN-Responsive
IFI44L	0	1.19877	0.246	0.019	0	IFN-Responsive
IFIH1	1.2676e-258	1.18074	0.346	0.072	3.56892e-254	IFN-Responsive
DDX60	2.03334e-271	1.17882	0.36	0.074	5.72486e-267	IFN-Responsive
LOC102147203	4.42538e-148	1.1495	0.391	0.133	1.24597e-143	IFN-Responsive
CXCL10	4.73167e-54	1.10456	0.133	0.04	1.3322e-49	IFN-Responsive
SP100	4.57565e-136	1.06556	0.421	0.164	1.28828e-131	IFN-Responsive
NT5C3A	5.15642e-164	1.0616	0.333	0.094	1.45179e-159	IFN-Responsive
OASL	2.08123e-240	1.06086	0.269	0.048	5.85971e-236	IFN-Responsive
EIF2AK2	1.34019e-167	1.00172	0.305	0.079	3.7733e-163	IFN-Responsive
STAT1	5.92255e-132	0.968221	0.512	0.231	1.66749e-127	IFN-Responsive
ISG20	2.55201e-124	0.963012	0.461	0.201	7.18517e-120	IFN-Responsive
IFIT5	1.93198e-204	0.953374	0.229	0.04	5.43949e-200	IFN-Responsive
CMPK2	0	0.934133	0.189	0.011	0	IFN-Responsive
APOL2	6.58624e-67	0.886321	0.283	0.122	1.85436e-62	IFN-Responsive
OAS1	3.76492e-279	0.879506	0.184	0.019	1.06001e-274	IFN-Responsive
CD164	7.07752e-85	0.846027	0.389	0.179	1.99268e-80	IFN-Responsive
SAMD9L	3.06016e-68	0.824165	0.232	0.086	8.61588e-64	IFN-Responsive
HELZ2	1.69442e-127	0.823949	0.228	0.056	4.77064e-123	IFN-Responsive
XAF1	2.13734e-170	0.820629	0.193	0.034	6.01769e-166	IFN-Responsive
USP18	1.23021e-139	0.815745	0.213	0.047	3.46365e-135	IFN-Responsive
IFI16	4.15212e-74	0.812924	0.432	0.229	1.16903e-69	IFN-Responsive
SAMD9	7.02394e-84	0.793078	0.283	0.105	1.97759e-79	IFN-Responsive
SP140L	3.14242e-99	0.78986	0.294	0.102	8.84747e-95	IFN-Responsive
SAT1	9.92778e-39	0.773193	0.172	0.071	2.79517e-34	IFN-Responsive
APOL6	9.34359e-69	0.766965	0.266	0.106	2.63069e-64	IFN-Responsive
LOC102142127	1.88967e-98	0.76452	0.177	0.044	5.32037e-94	IFN-Responsive
DDX60L	2.61157e-67	0.759818	0.226	0.083	7.35288e-63	IFN-Responsive
DHX58	6.47072e-129	0.750767	0.18	0.037	1.82183e-124	IFN-Responsive
ERAP2	4.05269e-78	0.7412	0.383	0.177	1.14103e-73	IFN-Responsive
PARP14	8.36935e-38	0.73674	0.191	0.087	2.35639e-33	IFN-Responsive
DTX3L	4.62018e-78	0.721533	0.246	0.087	1.30081e-73	IFN-Responsive
ADAR	7.54711e-38	0.684884	0.286	0.159	2.12489e-33	IFN-Responsive
TNFSF13B	7.30833e-59	0.680273	0.133	0.037	2.05766e-54	IFN-Responsive
TMEM123	1.42928e-57	0.66065	0.415	0.228	4.02413e-53	IFN-Responsive
TRIM25	4.85058e-74	0.660469	0.173	0.051	1.36568e-69	IFN-Responsive
IRF7	6.04948e-86	0.656291	0.198	0.057	1.70323e-81	IFN-Responsive
BST2	1.05227e-48	0.651389	0.322	0.167	2.96265e-44	IFN-Responsive
ZNFX1	9.75837e-45	0.641401	0.215	0.094	2.74747e-40	IFN-Responsive
IFITM1	7.13503e-113	0.639066	0.752	0.511	2.00887e-108	IFN-Responsive
PHF11	1.55829e-50	0.629376	0.273	0.128	4.38736e-46	IFN-Responsive
SLFN5	3.32549e-49	0.626477	0.303	0.151	9.36291e-45	IFN-Responsive
LOC102145938	8.73862e-53	0.620642	0.274	0.126	2.46036e-48	IFN-Responsive
C19H19orf66	2.76788e-59	0.597331	0.196	0.07	7.79297e-55	IFN-Responsive
NMI	2.50143e-39	0.594324	0.222	0.103	7.04277e-35	IFN-Responsive
LAP3	2.97361e-24	0.591144	0.148	0.071	8.37219e-20	IFN-Responsive
TRANK1	1.54259e-35	0.588411	0.215	0.104	4.34317e-31	IFN-Responsive
UBE2L6	8.84962e-31	0.579394	0.295	0.176	2.49161e-26	IFN-Responsive
LOC102131073	6.91537e-32	0.568527	0.117	0.044	1.94702e-27	IFN-Responsive
CMTR1	3.30321e-42	0.565238	0.145	0.053	9.30018e-38	IFN-Responsive
PARP9	5.34649e-44	0.564359	0.176	0.069	1.50531e-39	IFN-Responsive
SMCHD1	3.42623e-23	0.555657	0.245	0.145	9.64656e-19	IFN-Responsive
IFI35	4.49215e-48	0.55376	0.182	0.07	1.26476e-43	IFN-Responsive
LOC102127131	7.77976e-26	0.549972	0.238	0.138	2.19039e-21	IFN-Responsive
OAS3	9.61931e-77	0.547504	0.133	0.031	2.70832e-72	IFN-Responsive
TXNIP	2.94252e-22	0.544566	0.309	0.203	8.28465e-18	IFN-Responsive
SPATS2L	3.06397e-35	0.533358	0.116	0.041	8.6266e-31	IFN-Responsive
PI4K2B	2.8778e-34	0.53285	0.155	0.064	8.10244e-30	IFN-Responsive
EHD4	7.26558e-33	0.530093	0.154	0.065	2.04562e-28	IFN-Responsive
LOC101926539	6.89279e-32	0.523749	0.193	0.092	1.94066e-27	IFN-Responsive
TRIM38	1.83871e-29	0.519879	0.184	0.089	5.17688e-25	IFN-Responsive
SP110	3.58314e-26	0.517152	0.211	0.113	1.00883e-21	IFN-Responsive
SYNE2	4.49269e-15	0.509826	0.19	0.118	1.26492e-10	IFN-Responsive
CTSS	6.72785e-18	0.509757	0.172	0.097	1.89423e-13	IFN-Responsive
RGS1	3.65977e-30	0.509567	0.434	0.295	1.03041e-25	IFN-Responsive
XRN1	9.16712e-18	0.505567	0.213	0.132	2.581e-13	IFN-Responsive
STAT2	1.05848e-40	0.504906	0.13	0.045	2.98015e-36	IFN-Responsive
TRIM22	1.5766e-24	0.475104	0.227	0.128	4.43891e-20	IFN-Responsive
LOC102115836	7.71086e-28	0.469367	0.113	0.044	2.17099e-23	IFN-Responsive
MB21D1	1.43124e-29	0.465226	0.141	0.06	4.02965e-25	IFN-Responsive
TAP1	2.0521e-21	0.455433	0.251	0.153	5.77768e-17	IFN-Responsive
NUB1	7.31431e-21	0.433783	0.184	0.1	2.05934e-16	IFN-Responsive
GBP2	1.63876e-27	0.433263	0.112	0.044	4.61392e-23	IFN-Responsive
LOC102116906	1.04957e-15	0.428417	0.303	0.216	2.95508e-11	IFN-Responsive
SAMHD1	9.08539e-23	0.42707	0.238	0.138	2.55799e-18	IFN-Responsive
IL7R	8.11961e-26	0.419856	0.448	0.305	2.28608e-21	IFN-Responsive
LY6E	3.46354e-21	0.419334	0.383	0.272	9.75159e-17	IFN-Responsive
IPCEF1	3.72721e-16	0.417953	0.178	0.105	1.0494e-11	IFN-Responsive
PML	1.1624e-33	0.413387	0.104	0.035	3.27273e-29	IFN-Responsive
CHMP5	5.56502e-15	0.413024	0.163	0.096	1.56683e-10	IFN-Responsive
TNFSF10	9.93581e-13	0.402462	0.153	0.093	2.79743e-08	IFN-Responsive
GIMAP7	1.05297e-21	0.401563	0.423	0.309	2.96463e-17	IFN-Responsive
PLAC8	5.21031e-11	0.397033	0.178	0.116	1.46696e-06	IFN-Responsive
TRIM5	7.93214e-26	0.39251	0.115	0.047	2.23329e-21	IFN-Responsive
LOC102128579	5.30812e-19	0.391175	0.183	0.103	1.4945e-14	IFN-Responsive
TRIM14	2.5433e-22	0.390459	0.124	0.056	7.16067e-18	IFN-Responsive
DR1	4.22089e-20	0.390217	0.288	0.185	1.18839e-15	IFN-Responsive
NABP1	2.76266e-18	0.388929	0.242	0.149	7.77827e-14	IFN-Responsive
DAPP1	1.11962e-15	0.387849	0.118	0.061	3.15229e-11	IFN-Responsive
N4BP1	7.61537e-16	0.382388	0.229	0.146	2.14411e-11	IFN-Responsive
ZCCHC2	7.67893e-16	0.375652	0.124	0.065	2.162e-11	IFN-Responsive
CASP1	4.60171e-24	0.367286	0.108	0.044	1.29561e-19	IFN-Responsive
EFR3A	1.45423e-13	0.364566	0.227	0.151	4.0944e-09	IFN-Responsive
ZFP36	6.77323e-17	0.363276	0.411	0.3	1.907e-12	IFN-Responsive
LNPEP	1.05445e-12	0.359952	0.254	0.176	2.96881e-08	IFN-Responsive
TRAFD1	2.06523e-14	0.359032	0.119	0.064	5.81466e-10	IFN-Responsive
RPL39	1.36749e-18	0.357977	0.417	0.306	3.85018e-14	IFN-Responsive
GPR183	2.45385e-24	0.356756	0.521	0.379	6.90882e-20	IFN-Responsive
ZC3HAV1	2.93939e-15	0.353253	0.264	0.177	8.27585e-11	IFN-Responsive
DDX3X	5.12678e-10	0.352225	0.212	0.149	1.44345e-05	IFN-Responsive
MPZL1	1.9913e-10	0.351377	0.198	0.136	5.6065e-06	IFN-Responsive
PARP12	7.66532e-19	0.350681	0.108	0.05	2.15817e-14	IFN-Responsive
LGALS3BP	1.82727e-17	0.349247	0.134	0.07	5.14468e-13	IFN-Responsive
IRF2	1.46674e-13	0.348589	0.19	0.119	4.12961e-09	IFN-Responsive
LOC102115795	9.11477e-13	0.348185	0.26	0.181	2.56626e-08	IFN-Responsive
SLC38A5	2.03679e-11	0.346001	0.101	0.056	5.73457e-07	IFN-Responsive
PNPT1	1.08848e-14	0.344083	0.101	0.05	3.06462e-10	IFN-Responsive
PSMB9	9.04536e-07	0.342002	0.227	0.179	0.0254672	IFN-Responsive
LOC102143453	2.24732e-17	0.339086	0.116	0.056	6.32734e-13	IFN-Responsive
CARD19	7.21344e-12	0.338838	0.144	0.088	2.03094e-07	IFN-Responsive
PSMB10	1.47523e-14	0.335102	0.214	0.136	4.1535e-10	IFN-Responsive
SLFN12L	1.9292e-12	0.334163	0.139	0.081	5.43166e-08	IFN-Responsive
GIMAP6	2.4432e-15	0.333143	0.343	0.246	6.87882e-11	IFN-Responsive
FOS	1.10455e-16	0.332825	0.383	0.275	3.10986e-12	IFN-Responsive
PTGER4	5.76436e-09	0.331888	0.294	0.231	0.000162296	IFN-Responsive
ELF1	4.32567e-07	0.33045	0.261	0.211	0.0121789	IFN-Responsive
NBN	3.42183e-13	0.327244	0.127	0.071	9.63416e-09	IFN-Responsive
LGALS8	4.14718e-13	0.322768	0.109	0.058	1.16764e-08	IFN-Responsive
APOBEC3H	4.61621e-12	0.320938	0.232	0.16	1.29969e-07	IFN-Responsive
LOC102135658	1.60518e-08	0.319429	0.168	0.115	0.000451938	IFN-Responsive
PMAIP1	1.45423e-06	0.301708	0.166	0.122	0.0409439	IFN-Responsive
ZNF267	2.18868e-08	0.301108	0.15	0.101	0.000616222	IFN-Responsive
TANK	9.82023e-06	0.300172	0.195	0.152	0.276489	IFN-Responsive
KPNB1	6.07891e-10	0.298826	0.21	0.147	1.71152e-05	IFN-Responsive
CNP	8.40185e-13	0.292325	0.146	0.086	2.36554e-08	IFN-Responsive
AFF1	6.69539e-06	0.292211	0.147	0.108	0.188509	IFN-Responsive
IRF1	0.000646656	0.291258	0.168	0.137	1	IFN-Responsive
JUNB	3.22718e-15	0.290352	0.422	0.317	9.08612e-11	IFN-Responsive
SHISA5	2.30011e-11	0.289393	0.292	0.215	6.47595e-07	IFN-Responsive
STX17	1.33876e-08	0.289108	0.132	0.085	0.000376929	IFN-Responsive
RABGAP1L	5.81194e-12	0.287355	0.246	0.168	1.63635e-07	IFN-Responsive
ZBP1	5.49012e-08	0.28546	0.133	0.088	0.00154574	IFN-Responsive
JAK2	5.65558e-07	0.285176	0.128	0.087	0.0159233	IFN-Responsive
CYSLTR1	7.71769e-10	0.284228	0.141	0.089	2.17292e-05	IFN-Responsive
CTSL	4.93025e-06	0.283196	0.113	0.078	0.138811	IFN-Responsive
SAMSN1	0.000108594	0.28248	0.259	0.22	1	IFN-Responsive
RARRES3	0.000608458	0.280568	0.196	0.163	1	IFN-Responsive
C3H21orf91	1.77399e-07	0.278795	0.206	0.152	0.00499466	IFN-Responsive
DGKA	7.14714e-10	0.27491	0.204	0.14	2.01228e-05	IFN-Responsive
LOC102127641	1.48982e-09	0.273843	0.27	0.202	4.19458e-05	IFN-Responsive
PSMB8	8.78262e-05	0.271626	0.207	0.17	1	IFN-Responsive
FGL2	9.62638e-05	0.271199	0.157	0.121	1	IFN-Responsive
JUN	3.44054e-06	0.27077	0.313	0.261	0.0968683	IFN-Responsive
NUCKS1	9.43801e-07	0.270551	0.231	0.178	0.0265727	IFN-Responsive
ZNF451	3.19154e-08	0.269575	0.159	0.109	0.000898579	IFN-Responsive
GPBP1	0.000961168	0.269292	0.187	0.157	1	IFN-Responsive
NR3C1	8.36983e-11	0.26885	0.255	0.178	2.35652e-06	IFN-Responsive
IRF9	3.38836e-08	0.267067	0.155	0.105	0.000953993	IFN-Responsive
CARD16	1.08013e-11	0.266496	0.124	0.071	3.0411e-07	IFN-Responsive
ZCCHC6	2.07385e-06	0.265615	0.125	0.086	0.0583892	IFN-Responsive
NDFIP1	3.7808e-09	0.264266	0.27	0.201	0.000106449	IFN-Responsive
ICOS	3.24856e-10	0.263345	0.338	0.256	9.14632e-06	IFN-Responsive
ITM2B	1.8899e-06	0.261111	0.314	0.265	0.0532102	IFN-Responsive
CD47	1.53786e-07	0.260515	0.196	0.143	0.00432984	IFN-Responsive
ARAP2	4.96772e-06	0.258352	0.195	0.149	0.139866	IFN-Responsive
CD69	2.67739e-05	0.255914	0.398	0.352	0.75382	IFN-Responsive
SS18L2	9.68268e-05	0.252766	0.265	0.226	1	IFN-Responsive
ITGA6	2.22115e-10	0.252045	0.194	0.129	6.25365e-06	IFN-Responsive
LOC102133757	1.7649e-08	0.251384	0.301	0.231	0.000496908	IFN-Responsive
CLDND1	1.00999e-07	0.251187	0.226	0.17	0.00284363	IFN-Responsive
TIGIT	4.26757e-09	0.251181	0.221	0.157	0.000120153	IFN-Responsive
CRIP1	7.67415e-10	-0.250902	0.441	0.518	2.16066e-05	IFN-Responsive
RPL26	1.08974e-09	-0.251538	0.135	0.215	3.06815e-05	IFN-Responsive
COX2	6.40675e-09	-0.252431	0.227	0.316	0.000180382	IFN-Responsive
SASH3	1.67674e-06	-0.253476	0.065	0.11	0.0472088	IFN-Responsive
SPN	3.66147e-09	-0.255584	0.062	0.121	0.000103089	IFN-Responsive
HNRNPU	2.53036e-07	-0.256361	0.105	0.163	0.00712421	IFN-Responsive
LOC102139510	2.52741e-06	-0.257318	0.154	0.212	0.0711592	IFN-Responsive
C11H12orf75	2.023e-06	-0.25999	0.063	0.107	0.0569575	IFN-Responsive
PSMA7	1.10148e-07	-0.262976	0.161	0.23	0.00310123	IFN-Responsive
NDUFB1	7.85517e-07	-0.263142	0.112	0.17	0.0221162	IFN-Responsive
ATP5J2	1.98484e-09	-0.264901	0.121	0.194	5.58831e-05	IFN-Responsive
SUMO3	2.33576e-08	-0.266524	0.089	0.149	0.000657633	IFN-Responsive
PTMA	8.30631e-09	-0.267869	0.254	0.333	0.000233864	IFN-Responsive
CD8A	1.33576e-09	-0.269969	0.196	0.279	3.76083e-05	IFN-Responsive
TAGLN2	8.10064e-08	-0.270243	0.157	0.227	0.00228074	IFN-Responsive
LOC102123687	4.6689e-06	-0.272106	0.118	0.168	0.131453	IFN-Responsive
TUBB	3.64326e-05	-0.272208	0.091	0.132	1	IFN-Responsive
YWHAQ	1.36351e-07	-0.274088	0.13	0.192	0.00383896	IFN-Responsive
PFN1	3.30411e-11	-0.276455	0.355	0.452	9.30273e-07	IFN-Responsive
ADGRE5	2.79179e-07	-0.278457	0.098	0.154	0.0078603	IFN-Responsive
LGALS1	5.32919e-09	-0.288608	0.141	0.217	0.000150043	IFN-Responsive
2020-09-11	8.51803e-09	-0.2892	0.08	0.14	0.000239825	IFN-Responsive
GZMM	6.27742e-07	-0.289477	0.085	0.136	0.0176741	IFN-Responsive
LCP1	3.33948e-12	-0.289531	0.349	0.441	9.40229e-08	IFN-Responsive
PRKCH	4.09648e-09	-0.28973	0.165	0.24	0.000115336	IFN-Responsive
CMC1	2.60793e-06	-0.291407	0.079	0.127	0.0734262	IFN-Responsive
HMGB1	4.45106e-06	-0.292807	0.174	0.228	0.12532	IFN-Responsive
DBI	1.3868e-06	-0.292978	0.12	0.176	0.0390454	IFN-Responsive
CAPZB	5.95196e-10	-0.293509	0.163	0.245	1.67577e-05	IFN-Responsive
EIF5A	4.03291e-08	-0.29417	0.121	0.187	0.00113547	IFN-Responsive
PKM	7.51621e-07	-0.294766	0.126	0.183	0.0211619	IFN-Responsive
PIK3R1	1.04315e-07	-0.295218	0.243	0.313	0.00293698	IFN-Responsive
CRTAM	1.14398e-05	-0.300185	0.082	0.126	0.322088	IFN-Responsive
MTHFD2	3.7461e-08	-0.300688	0.066	0.12	0.00105472	IFN-Responsive
RHOA	7.87487e-10	-0.301149	0.206	0.291	2.21717e-05	IFN-Responsive
LOC102120885	8.47712e-08	-0.30352	0.108	0.167	0.00238673	IFN-Responsive
LOC102137590	3.86182e-06	-0.303852	0.165	0.219	0.10873	IFN-Responsive
LOC102119366	2.07775e-05	-0.305418	0.069	0.109	0.58499	IFN-Responsive
CPD	7.33101e-08	-0.308292	0.111	0.17	0.00206405	IFN-Responsive
SH3BGRL3	1.16058e-15	-0.310573	0.383	0.5	3.26761e-11	IFN-Responsive
SMC4	3.56664e-05	-0.312852	0.093	0.133	1	IFN-Responsive
LOC102133263	9.67945e-11	-0.313818	0.263	0.352	2.72525e-06	IFN-Responsive
SPINK2	2.23223e-08	-0.315357	0.068	0.123	0.000628485	IFN-Responsive
GPX4	4.61722e-09	-0.318026	0.117	0.188	0.000129998	IFN-Responsive
TUBA1B	2.51531e-09	-0.320558	0.072	0.135	7.08186e-05	IFN-Responsive
CALR	2.35434e-10	-0.324368	0.165	0.25	6.62864e-06	IFN-Responsive
ACTG1	5.71555e-11	-0.326891	0.374	0.457	1.60921e-06	IFN-Responsive
TMPO	5.37326e-08	-0.330385	0.093	0.15	0.00151284	IFN-Responsive
AHNAK	1.64246e-07	-0.330733	0.19	0.255	0.00462435	IFN-Responsive
ANP32B	2.1604e-11	-0.331526	0.102	0.181	6.08262e-07	IFN-Responsive
HSP90B1	4.06343e-10	-0.336105	0.15	0.231	1.14406e-05	IFN-Responsive
IFNG	0.000279451	-0.33894	0.075	0.109	1	IFN-Responsive
LOC102138750	1.5033e-07	-0.342527	0.074	0.126	0.00423253	IFN-Responsive
ITGB2	4.00715e-12	-0.344755	0.125	0.21	1.12821e-07	IFN-Responsive
RGS9	6.37182e-12	-0.357738	0.062	0.133	1.79398e-07	IFN-Responsive
KLRF1	5.23071e-13	-0.358773	0.06	0.136	1.47271e-08	IFN-Responsive
KLRB1	2.46519e-08	-0.371814	0.147	0.214	0.000694074	IFN-Responsive
HCST	3.27304e-14	-0.371981	0.232	0.333	9.21523e-10	IFN-Responsive
LOC102138395	4.94412e-12	-0.377535	0.091	0.168	1.39202e-07	IFN-Responsive
CENPF	1.76449e-08	-0.387131	0.096	0.157	0.000496792	IFN-Responsive
MIF	3.94044e-11	-0.387508	0.17	0.257	1.10943e-06	IFN-Responsive
ACTB	1.24134e-16	-0.397755	0.274	0.389	3.49499e-12	IFN-Responsive
KLRC1	8.26745e-10	-0.404872	0.052	0.109	2.3277e-05	IFN-Responsive
BHLHE40	7.5005e-14	-0.418956	0.157	0.256	2.11176e-09	IFN-Responsive
TPI1	9.68537e-12	-0.441358	0.142	0.224	2.72692e-07	IFN-Responsive
GTF3C1	9.33412e-13	-0.445379	0.061	0.133	2.62802e-08	IFN-Responsive
CD52	9.11412e-32	-0.447422	0.432	0.591	2.56608e-27	IFN-Responsive
TGFBR3	2.75056e-12	-0.452215	0.083	0.157	7.74421e-08	IFN-Responsive
IL2RA	4.24106e-06	-0.45302	0.08	0.124	0.119407	IFN-Responsive
COTL1	1.60954e-11	-0.460499	0.157	0.242	4.53165e-07	IFN-Responsive
GAPDH	5.90563e-20	-0.466064	0.259	0.388	1.66273e-15	IFN-Responsive
CST7	4.98959e-18	-0.467491	0.143	0.26	1.40482e-13	IFN-Responsive
PRF1	2.37657e-16	-0.490487	0.115	0.214	6.69124e-12	IFN-Responsive
ATP6	1.38378e-12	-0.504241	0.115	0.2	3.89602e-08	IFN-Responsive
HOPX	1.26764e-22	-0.561881	0.165	0.293	3.56904e-18	IFN-Responsive
CCL5	3.44512e-15	-0.562238	0.215	0.318	9.69972e-11	IFN-Responsive
STMN1	3.51374e-11	-0.575192	0.075	0.142	9.89293e-07	IFN-Responsive
S100A4	2.54343e-34	-0.577481	0.351	0.511	7.16102e-30	IFN-Responsive
HMGB2	2.44634e-14	-0.582927	0.123	0.213	6.88766e-10	IFN-Responsive
NKG7	7.68976e-30	-0.692822	0.157	0.308	2.16505e-25	IFN-Responsive
KLRD1	4.82162e-24	-0.745695	0.072	0.188	1.35753e-19	IFN-Responsive
GZMA	4.46372e-14	-0.779091	0.067	0.146	1.25676e-09	IFN-Responsive
TYROBP	1.75169e-14	-0.789976	0.061	0.139	4.93188e-10	IFN-Responsive
GNLY	4.91071e-15	-0.861661	0.14	0.234	1.38261e-10	IFN-Responsive
GZMB	1.05762e-52	-0.931097	0.239	0.454	2.97772e-48	IFN-Responsive
GZMH	1.96692e-38	-1.10385	0.088	0.255	5.53786e-34	IFN-Responsive

[truncated: 17 more sheets: Metallothionine, SRRM2+, Proliferating, T1T17, T1T17 Subpop 1, T1T17 Subpop 2, T1T17 Subpop 3, T1T17 Subpop 4, Mac subcluster 1, Mac subcluster 2, Mac subcluster 3, Mac subcluster 4, Mac subcluster 5, Mac subcluster 6, Mac subcluster 7, Mac subcluster 8, Mac subcluster 9]
