# Supplementary material for: Multimodal profiling of lung granulomas in macaques reveals cellular correlates of tuberculosis control
Source: Immunity. 2022 May 10;55(5):827–846.e10. doi: 10.1016/j.immuni.2022.04.004 (PMC9122264; doi:10.1016/j.immuni.2022.04.004)
Supplement: Table S5. Correlations and grouping of cell type compositions, related to Figure 6 [file mmc6.xlsx]

## Sheet: Composition_Correlation
	B	cDC	Endo	Fibro	Mac0	Mac1	Mac2	Mac3	Mac4	Mac5	Mac6	Mac7	Mac8	Mast	Neutrophil	pDC	Plasma	RBC	T_Effector_CD8	T_Gamma-Delta	T_GZMK+ CD8	T_Interferon	T_Metallothionein	T_Naive	T_NK	T_Proliferating	T_SRRM2	T_T1T17	T_Treg	T_Unknown	T_XCL1_NK	T1P	T2P
B	1	0.213671	0.107518	-0.105549	0.0598237	0.0471103	0.249631	-0.0810171	0.262172	0.12564	-0.0824423	-0.181896	-0.16897	0.232527	-0.378782	0.0525835	0.059285	-0.081982	-0.306947	0.0855658	0.298176	0.201406	-0.341336	0.0118894	-0.0524811	-0.397234	-0.174801	-0.483346	-0.456374	-0.232937	0.106655	0.468467	-0.403437
cDC	0.213671	1	0.0608926	-0.12465	0.0616577	0.304971	0.101958	-0.0692202	0.14985	0.31312	0.202112	0.167964	0.108983	-0.000820781	-0.134554	0.378276	0.115514	-0.089758	-0.180972	-0.0513825	-0.125337	0.293385	0.0172228	-0.0712342	-0.0734669	0.233452	-0.173237	-0.205276	-0.344394	-0.22052	-0.124438	0.145732	-0.157558
Endo	0.107518	0.0608926	1	0.640964	-0.222742	-0.12236	-0.0116138	0.693783	0.256429	-0.0725423	-0.330958	0.274959	0.241875	0.569011	-0.233583	0.201345	0.537056	0.029103	-0.420685	-0.364099	-0.139004	-0.258896	-0.206964	-0.360126	-0.340642	-0.378297	-0.479818	-0.526851	-0.240409	-0.33387	-0.187287	0.660929	0.300983
Fibro	-0.105549	-0.12465	0.640964	1	-0.27327	-0.142556	-0.263507	0.871616	-0.162191	-0.190087	-0.185812	0.24247	-0.05387	0.393944	-0.158557	-0.00900194	0.404971	0.0354923	-0.4301	-0.402529	-0.340565	-0.219714	-0.196189	-0.19606	-0.580791	-0.216218	-0.376668	-0.36671	-0.122811	-0.309494	-0.359577	0.441442	0.33471
Mac0	0.0598237	0.0616577	-0.222742	-0.27327	1	0.389807	0.662596	-0.315664	0.53615	0.0406937	-0.0419126	0.32815	0.00286694	0.335982	0.378568	0.438493	-0.0558284	-0.147611	-0.340657	-0.440595	-0.142205	0.0936313	-0.373008	-0.462568	0.120854	0.056305	-0.24892	-0.283941	0.0443888	-0.229584	-0.298638	-0.314258	-0.11367
Mac1	0.0471103	0.304971	-0.12236	-0.142556	0.389807	1	0.292521	-0.293473	0.389896	-0.0375849	-0.0592216	0.778634	0.244034	0.109087	0.15186	0.4716	-0.0400115	-0.16831	-0.368198	-0.391184	-0.219567	-0.0368554	-0.195789	-0.126591	-0.380503	0.0813445	-0.213265	-0.266662	0.0501954	-0.187609	-0.386754	-0.0473667	-0.0818209
Mac2	0.249631	0.101958	-0.0116138	-0.263507	0.662596	0.292521	1	-0.314809	0.599873	0.274637	-0.0214185	0.221374	0.18052	0.616964	0.123205	0.382701	0.0335272	-0.34089	-0.390203	-0.295496	0.0983867	0.0150077	-0.423511	-0.512115	0.217481	-0.0991524	-0.204691	-0.377757	-0.000191708	-0.403454	-0.222642	-0.126113	-0.197678
Mac3	-0.0810171	-0.0692202	0.693783	0.871616	-0.315664	-0.293473	-0.314809	1	-0.205433	-0.0792256	-0.120607	0.160924	-0.241449	0.424538	-0.177964	0.120809	0.528751	-0.0712242	-0.3832	-0.330867	-0.265182	-0.133591	-0.182294	-0.294305	-0.442855	-0.223435	-0.330508	-0.325297	-0.140324	-0.294892	-0.335733	0.49519	0.277086
Mac4	0.262172	0.14985	0.256429	-0.162191	0.53615	0.389896	0.599873	-0.205433	1	0.0528744	-0.178539	0.333685	0.416977	0.518172	-0.0287021	0.431569	0.148419	-0.128355	-0.412824	-0.235001	0.21319	-0.0129731	-0.494098	-0.394443	-0.048623	-0.281364	-0.336857	-0.533701	-0.2057	-0.281591	-0.0336825	0.0542745	-0.151012
Mac5	0.12564	0.31312	-0.0725423	-0.190087	0.0406937	-0.0375849	0.274637	-0.0792256	0.0528744	1	0.341305	-0.201195	-0.156205	0.175599	-0.251878	0.299746	-0.127795	-0.314391	-0.0527588	0.197087	0.115174	0.730867	0.0369684	-0.0707869	0.0882227	0.0110809	0.356216	-0.133512	-0.31814	-0.0630504	0.168953	-0.109761	-0.142071
Mac6	-0.0824423	0.202112	-0.330958	-0.185812	-0.0419126	-0.0592216	-0.0214185	-0.120607	-0.178539	0.341305	1	-0.172962	-0.313328	-0.154999	-0.153622	0.109666	-0.305815	-0.28264	0.0758032	0.189344	0.0402906	0.64064	0.255783	-0.0114863	0.139696	0.527296	0.0843461	0.204089	-0.0827063	0.0598573	0.0305692	-0.33295	0.105243
Mac7	-0.181896	0.167964	0.274959	0.24247	0.32815	0.778634	0.221374	0.160924	0.333685	-0.201195	-0.172962	1	0.306862	0.348921	0.164605	0.442732	0.287665	-0.147406	-0.527036	-0.61772	-0.364578	-0.183321	-0.316756	-0.343767	-0.457879	0.0693283	-0.347552	-0.350787	0.122066	-0.225807	-0.515894	0.0581167	0.049002
Mac8	-0.16897	0.108983	0.241875	-0.05387	0.00286694	0.244034	0.18052	-0.241449	0.416977	-0.156205	-0.313328	0.306862	1	0.0147311	0.0959041	-0.00767822	-0.00957591	-0.0136268	-0.0682451	-0.163614	0.130627	-0.367	-0.0285008	0.192583	-0.144309	-0.114936	-0.116306	-0.178873	-0.055877	0.170639	0.119827	-0.0398492	0.181456
Mast	0.232527	-0.000820781	0.569011	0.393944	0.335982	0.109087	0.616964	0.424538	0.518172	0.175599	-0.154999	0.348921	0.0147311	1	0.0347222	0.452791	0.455949	-0.243883	-0.65969	-0.490254	0.0254264	-0.0505927	-0.629715	-0.708411	-0.189188	-0.440411	-0.453657	-0.6869	-0.191392	-0.515363	-0.373851	0.276633	-0.0331213
Neutrophil	-0.378782	-0.134554	-0.233583	-0.158557	0.378568	0.15186	0.123205	-0.177964	-0.0287021	-0.251878	-0.153622	0.164605	0.0959041	0.0347222	1	0.22601	0.00726333	0.128654	0.0540215	-0.447418	-0.221926	-0.28393	-0.10774	-0.222573	0.213829	0.172438	-0.00165375	0.0823821	0.466997	-0.0792314	-0.340237	-0.365876	0.0871699
pDC	0.0525835	0.378276	0.201345	-0.00900194	0.438493	0.4716	0.382701	0.120809	0.431569	0.299746	0.109666	0.442732	-0.00767822	0.452791	0.22601	1	0.236952	-0.354299	-0.598742	-0.55858	-0.417996	0.205779	-0.286782	-0.497727	-0.344369	0.151098	-0.346069	-0.34985	0.119969	-0.530612	-0.592302	0.103115	0.111834
Plasma	0.059285	0.115514	0.537056	0.404971	-0.0558284	-0.0400115	0.0335272	0.528751	0.148419	-0.127795	-0.305815	0.287665	-0.00957591	0.455949	0.00726333	0.236952	1	0.393868	-0.534827	-0.439684	-0.18269	-0.174832	-0.377421	-0.292821	-0.383768	-0.3841	-0.51708	-0.556538	-0.109404	-0.3088	-0.193918	0.507381	0.216509
RBC	-0.081982	-0.089758	0.029103	0.0354923	-0.147611	-0.16831	-0.34089	-0.0712242	-0.128355	-0.314391	-0.28264	-0.147406	-0.0136268	-0.243883	0.128654	-0.354299	0.393868	1	0.109932	-0.0423382	-0.00966281	-0.179947	0.00053539	0.252343	0.0143625	-0.24919	-0.139393	-0.0493828	0.0294271	0.22483	0.314661	0.177777	0.130722
T_Effector_CD8	-0.306947	-0.180972	-0.420685	-0.4301	-0.340657	-0.368198	-0.390203	-0.3832	-0.412824	-0.0527588	0.0758032	-0.527036	-0.0682451	-0.65969	0.0540215	-0.598742	-0.534827	0.109932	1	0.740224	0.214661	0.011963	0.737847	0.272508	0.627413	0.248309	0.577558	0.772754	0.250444	0.442248	0.430852	-0.279946	-0.0869893
T_Gamma-Delta	0.0855658	-0.0513825	-0.364099	-0.402529	-0.440595	-0.391184	-0.295496	-0.330867	-0.235001	0.197087	0.189344	-0.61772	-0.163614	-0.490254	-0.447418	-0.55858	-0.439684	-0.0423382	0.740224	1	0.485032	0.248266	0.476339	0.336625	0.416128	0.0514173	0.612598	0.532262	-0.158585	0.369581	0.671211	-0.123497	-0.243832
T_GZMK+ CD8	0.298176	-0.125337	-0.139004	-0.340565	-0.142205	-0.219567	0.0983867	-0.265182	0.21319	0.115174	0.0402906	-0.364578	0.130627	0.0254264	-0.221926	-0.417996	-0.18269	-0.00966281	0.214661	0.485032	1	-0.0203263	-0.275935	0.315466	0.387905	-0.510469	0.294147	-0.157833	-0.405111	0.508328	0.678526	-0.144894	-0.413346
T_Interferon	0.201406	0.293385	-0.258896	-0.219714	0.0936313	-0.0368554	0.0150077	-0.133591	-0.0129731	0.730867	0.64064	-0.183321	-0.367	-0.0505927	-0.28393	0.205779	-0.174832	-0.179947	0.011963	0.248266	-0.0203263	1	0.15516	-0.0698337	0.0622432	0.284249	0.253361	0.0077786	-0.269756	-0.0205695	0.128531	-0.141531	-0.165651
T_Metallothionein	-0.341336	0.0172228	-0.206964	-0.196189	-0.373008	-0.195789	-0.423511	-0.182294	-0.494098	0.0369684	0.255783	-0.316756	-0.0285008	-0.629715	-0.10774	-0.286782	-0.377421	0.00053539	0.737847	0.476339	-0.275935	0.15516	1	0.177431	0.223769	0.441924	0.190471	0.673618	0.205479	0.179816	0.0798626	-0.0240281	0.355031
T_Naive	0.0118894	-0.0712342	-0.360126	-0.19606	-0.462568	-0.126591	-0.512115	-0.294305	-0.394443	-0.0707869	-0.0114863	-0.343767	0.192583	-0.708411	-0.222573	-0.497727	-0.292821	0.252343	0.272508	0.336625	0.315466	-0.0698337	0.177431	1	-0.111838	-0.0581338	0.379106	0.2622	-0.105851	0.704956	0.547632	-0.189623	-0.104144
T_NK	-0.0524811	-0.0734669	-0.340642	-0.580791	0.120854	-0.380503	0.217481	-0.442855	-0.048623	0.0882227	0.139696	-0.457879	-0.144309	-0.189188	0.213829	-0.344369	-0.383768	0.0143625	0.627413	0.416128	0.387905	0.0622432	0.223769	-0.111838	1	0.183738	0.383907	0.415079	0.145777	0.206842	0.288764	-0.39855	-0.276303
T_Proliferating	-0.397234	0.233452	-0.378297	-0.216218	0.056305	0.0813445	-0.0991524	-0.223435	-0.281364	0.0110809	0.527296	0.0693283	-0.114936	-0.440411	0.172438	0.151098	-0.3841	-0.24919	0.248309	0.0514173	-0.510469	0.284249	0.441924	-0.0581338	0.183738	1	0.203347	0.627671	0.431118	-0.167911	-0.311613	-0.402732	0.086261
T_SRRM2	-0.174801	-0.173237	-0.479818	-0.376668	-0.24892	-0.213265	-0.204691	-0.330508	-0.336857	0.356216	0.0843461	-0.347552	-0.116306	-0.453657	-0.00165375	-0.346069	-0.51708	-0.139393	0.577558	0.612598	0.294147	0.253361	0.190471	0.379106	0.383907	0.203347	1	0.527562	0.195569	0.45509	0.49664	-0.511551	-0.369222
T_T1T17	-0.483346	-0.205276	-0.526851	-0.36671	-0.283941	-0.266662	-0.377757	-0.325297	-0.533701	-0.133512	0.204089	-0.350787	-0.178873	-0.6869	0.0823821	-0.34985	-0.556538	-0.0493828	0.772754	0.532262	-0.157833	0.0077786	0.673618	0.2622	0.415079	0.627671	0.527562	1	0.522797	0.265882	0.138813	-0.394809	-0.0551868
T_Treg	-0.456374	-0.344394	-0.240409	-0.122811	0.0443888	0.0501954	-0.000191708	-0.140324	-0.2057	-0.31814	-0.0827063	0.122066	-0.055877	-0.191392	0.466997	0.119969	-0.109404	0.0294271	0.250444	-0.158585	-0.405111	-0.269756	0.205479	-0.105851	0.145777	0.431118	0.195569	0.522797	1	-0.026018	-0.410182	-0.278334	-0.022231
T_Unknown	-0.232937	-0.22052	-0.33387	-0.309494	-0.229584	-0.187609	-0.403454	-0.294892	-0.281591	-0.0630504	0.0598573	-0.225807	0.170639	-0.515363	-0.0792314	-0.530612	-0.3088	0.22483	0.442248	0.369581	0.508328	-0.0205695	0.179816	0.704956	0.206842	-0.167911	0.45509	0.265882	-0.026018	1	0.597753	-0.47317	-0.101845
T_XCL1_NK	0.106655	-0.124438	-0.187287	-0.359577	-0.298638	-0.386754	-0.222642	-0.335733	-0.0336825	0.168953	0.0305692	-0.515894	0.119827	-0.373851	-0.340237	-0.592302	-0.193918	0.314661	0.430852	0.671211	0.678526	0.128531	0.0798626	0.547632	0.288764	-0.311613	0.49664	0.138813	-0.410182	0.597753	1	-0.0960287	-0.202454
T1P	0.468467	0.145732	0.660929	0.441442	-0.314258	-0.0473667	-0.126113	0.49519	0.0542745	-0.109761	-0.33295	0.0581167	-0.0398492	0.276633	-0.365876	0.103115	0.507381	0.177777	-0.279946	-0.123497	-0.144894	-0.141531	-0.0240281	-0.189623	-0.39855	-0.402732	-0.511551	-0.394809	-0.278334	-0.47317	-0.0960287	1	0.0867367
T2P	-0.403437	-0.157558	0.300983	0.33471	-0.11367	-0.0818209	-0.197678	0.277086	-0.151012	-0.142071	0.105243	0.049002	0.181456	-0.0331213	0.0871699	0.111834	0.216509	0.130722	-0.0869893	-0.243832	-0.413346	-0.165651	0.355031	-0.104144	-0.276303	0.086261	-0.369222	-0.0551868	-0.022231	-0.101845	-0.202454	0.0867367	1

## Sheet: SpearmanPermutations
Cell Type 1	Cell Type 2	Spearman	Permutation P-value
B	B	1	0
cDC	B	0.452991	0.126
Endo	B	0.26359	0.243
Fibro	B	-0.0379552	0.476
Mac0	B	0.143248	0.348
Mac1	B	0.14735	0.379
Mac2	B	0.429744	0.164
Mac3	B	0.451905	0.143
Mac4	B	0.500513	0.093
Mac5	B	0.441368	0.14
Mac6	B	-0.117949	0.384
Mac7	B	-0.0304795	0.482
Mac8	B	-0.0447863	0.447
Mast	B	0.342222	0.217
Neutrophil	B	-0.258803	0.262
pDC	B	0.261538	0.257
Plasma	B	0.385983	0.192
RBC	B	0.0188034	0.456
T_Effector_CD8	B	-0.27453	0.25
T_Gamma-Delta	B	0.131624	0.375
T_GZMK+ CD8	B	0.405812	0.16
T_Interferon	B	0.345016	0.219
T_Metallothionein	B	-0.310473	0.216
T_Naive	B	-0.245812	0.266
T_NK	B	0.0646154	0.434
T_Proliferating	B	-0.384615	0.161
T_SRRM2	B	-0.0687179	0.433
T_T1T17	B	-0.510427	0.093
T_Treg	B	-0.375726	0.175
T_Unknown	B	-0.322106	0.186
T_XCL1_NK	B	0.214054	0.302
T1P	B	0.497946	0.115
T2P	B	-0.418803	0.14
B	cDC	0.452991	0.126
cDC	cDC	1	0
Endo	cDC	0.257436	0.257
Fibro	cDC	-0.095059	0.389
Mac0	cDC	0.0940171	0.427
Mac1	cDC	0.30188	0.224
Mac2	cDC	0.182222	0.295
Mac3	cDC	0.21645	0.287
Mac4	cDC	0.220664	0.26
Mac5	cDC	0.20547	0.315
Mac6	cDC	0.152137	0.37
Mac7	cDC	0.161987	0.327
Mac8	cDC	0.148718	0.355
Mast	cDC	-0.0174359	0.481
Neutrophil	cDC	-0.0345299	0.434
pDC	cDC	0.45094	0.134
Plasma	cDC	0.30735	0.193
RBC	cDC	-0.0488889	0.413
T_Effector_CD8	cDC	-0.161709	0.325
T_Gamma-Delta	cDC	-0.00444444	0.529
T_GZMK+ CD8	cDC	-0.123419	0.352
T_Interferon	cDC	0.3351	0.205
T_Metallothionein	cDC	-0.108926	0.392
T_Naive	cDC	-0.180171	0.291
T_NK	cDC	-0.0317949	0.468
T_Proliferating	cDC	-0.0290598	0.478
T_SRRM2	cDC	-0.204786	0.306
T_T1T17	cDC	-0.289573	0.213
T_Treg	cDC	-0.312821	0.189
T_Unknown	cDC	-0.394939	0.156
T_XCL1_NK	cDC	-0.0400068	0.455
T1P	cDC	0.284932	0.244
T2P	cDC	0.0406838	0.467
B	Endo	0.26359	0.243
cDC	Endo	0.257436	0.257
Endo	Endo	1	0
Fibro	Endo	0.564541	0.07
Mac0	Endo	-0.160342	0.309
Mac1	Endo	-0.085812	0.383
Mac2	Endo	0.0270085	0.46
Mac3	Endo	0.640903	0.026
Mac4	Endo	0.209032	0.328
Mac5	Endo	0.0140171	0.487
Mac6	Endo	-0.305983	0.217
Mac7	Endo	0.314726	0.207
Mac8	Endo	0.360684	0.186
Mast	Endo	0.468718	0.119
Neutrophil	Endo	-0.0584615	0.441
pDC	Endo	0.0420513	0.457
Plasma	Endo	0.528889	0.069
RBC	Endo	0.29094	0.229
T_Effector_CD8	Endo	-0.357265	0.179
T_Gamma-Delta	Endo	-0.298462	0.246
T_GZMK+ CD8	Endo	-0.0864957	0.413
T_Interferon	Endo	-0.159343	0.343
T_Metallothionein	Endo	-0.316024	0.208
T_Naive	Endo	-0.476239	0.091
T_NK	Endo	-0.304615	0.195
T_Proliferating	Endo	-0.438632	0.126
T_SRRM2	Endo	-0.516581	0.096
T_T1T17	Endo	-0.58906	0.059
T_Treg	Endo	-0.203419	0.305
T_Unknown	Endo	-0.472559	0.101
T_XCL1_NK	Endo	-0.0198325	0.488
T1P	Endo	0.715412	0.028
T2P	Endo	0.390085	0.18
B	Fibro	-0.0379552	0.476
cDC	Fibro	-0.095059	0.389
Endo	Fibro	0.564541	0.07
Fibro	Fibro	1	0
Mac0	Fibro	-0.039323	0.439
Mac1	Fibro	0.0492392	0.433
Mac2	Fibro	0.0769362	0.433
Mac3	Fibro	0.567442	0.054
Mac4	Fibro	0.13858	0.338
Mac5	Fibro	-0.03351	0.473
Mac6	Fibro	-0.324158	0.198
Mac7	Fibro	0.438089	0.148
Mac8	Fibro	0.273893	0.228
Mast	Fibro	0.448966	0.137
Neutrophil	Fibro	0.0885621	0.422
pDC	Fibro	0.172679	0.331
Plasma	Fibro	0.609335	0.033
RBC	Fibro	0.0759104	0.411
T_Effector_CD8	Fibro	-0.720123	0.009
T_Gamma-Delta	Fibro	-0.68251	0.023
T_GZMK+ CD8	Fibro	-0.301248	0.222
T_Interferon	Fibro	-0.416895	0.14
T_Metallothionein	Fibro	-0.47776	0.091
T_Naive	Fibro	-0.353907	0.182
T_NK	Fibro	-0.701658	0.014
T_Proliferating	Fibro	-0.361429	0.184
T_SRRM2	Fibro	-0.677381	0.019
T_T1T17	Fibro	-0.638058	0.037
T_Treg	Fibro	-0.0242777	0.474
T_Unknown	Fibro	-0.45041	0.103
T_XCL1_NK	Fibro	-0.319425	0.201
T1P	Fibro	0.50334	0.096
T2P	Fibro	0.628484	0.036
B	Mac0	0.143248	0.348
cDC	Mac0	0.0940171	0.427
Endo	Mac0	-0.160342	0.309
Fibro	Mac0	-0.039323	0.439
Mac0	Mac0	1	0
Mac1	Mac0	0.489231	0.1
Mac2	Mac0	0.737436	0.013
Mac3	Mac0	0.0587759	0.41
Mac4	Mac0	0.648991	0.025
Mac5	Mac0	0.288889	0.217
Mac6	Mac0	-0.00034188	0.517
Mac7	Mac0	0.40411	0.161
Mac8	Mac0	0.0434188	0.437
Mast	Mac0	0.325812	0.198
Neutrophil	Mac0	0.504957	0.095
pDC	Mac0	0.452308	0.13
Plasma	Mac0	0.117949	0.368
RBC	Mac0	-0.042735	0.452
T_Effector_CD8	Mac0	-0.251282	0.246
T_Gamma-Delta	Mac0	-0.400342	0.136
T_GZMK+ CD8	Mac0	-0.0769231	0.434
T_Interferon	Mac0	0.307745	0.215
T_Metallothionein	Mac0	-0.294169	0.24
T_Naive	Mac0	-0.459829	0.1
T_NK	Mac0	0.21094	0.257
T_Proliferating	Mac0	0.161709	0.337
T_SRRM2	Mac0	-0.195214	0.325
T_T1T17	Mac0	-0.113846	0.373
T_Treg	Mac0	0.0126496	0.499
T_Unknown	Mac0	-0.176782	0.333
T_XCL1_NK	Mac0	-0.304326	0.224
T1P	Mac0	-0.219863	0.289
T2P	Mac0	-0.0652991	0.438
B	Mac1	0.14735	0.379
cDC	Mac1	0.30188	0.224
Endo	Mac1	-0.085812	0.383
Fibro	Mac1	0.0492392	0.433
Mac0	Mac1	0.489231	0.1
Mac1	Mac1	1	0
Mac2	Mac1	0.497436	0.101
Mac3	Mac1	-0.00492732	0.503
Mac4	Mac1	0.377352	0.164
Mac5	Mac1	0.193162	0.289
Mac6	Mac1	0.0201709	0.506
Mac7	Mac1	0.553425	0.068
Mac8	Mac1	0.228718	0.285
Mast	Mac1	0.0194872	0.489
Neutrophil	Mac1	0.145299	0.369
pDC	Mac1	0.515897	0.084
Plasma	Mac1	-0.117265	0.371
RBC	Mac1	-0.204103	0.319
T_Effector_CD8	Mac1	-0.309402	0.201
T_Gamma-Delta	Mac1	-0.380513	0.173
T_GZMK+ CD8	Mac1	-0.18359	0.305
T_Interferon	Mac1	-0.0136776	0.501
T_Metallothionein	Mac1	-0.245604	0.24
T_Naive	Mac1	-0.111111	0.406
T_NK	Mac1	-0.193846	0.326
T_Proliferating	Mac1	0.215043	0.289
T_SRRM2	Mac1	0.00786325	0.51
T_T1T17	Mac1	-0.139145	0.346
T_Treg	Mac1	0.154872	0.319
T_Unknown	Mac1	-0.209608	0.292
T_XCL1_NK	Mac1	-0.342623	0.179
T1P	Mac1	-0.136302	0.395
T2P	Mac1	-0.126838	0.366
B	Mac2	0.429744	0.164
cDC	Mac2	0.182222	0.295
Endo	Mac2	0.0270085	0.46
Fibro	Mac2	0.0769362	0.433
Mac0	Mac2	0.737436	0.013
Mac1	Mac2	0.497436	0.101
Mac2	Mac2	1	0
Mac3	Mac2	0.194981	0.31
Mac4	Mac2	0.590147	0.048
Mac5	Mac2	0.556239	0.067
Mac6	Mac2	-0.0851282	0.422
Mac7	Mac2	0.391096	0.181
Mac8	Mac2	0.137094	0.377
Mast	Mac2	0.574017	0.059
Neutrophil	Mac2	0.287521	0.243
pDC	Mac2	0.478291	0.115
Plasma	Mac2	0.236923	0.275
RBC	Mac2	-0.325128	0.196
T_Effector_CD8	Mac2	-0.345641	0.177
T_Gamma-Delta	Mac2	-0.298462	0.219
T_GZMK+ CD8	Mac2	0.0133333	0.493
T_Interferon	Mac2	0.219183	0.259
T_Metallothionein	Mac2	-0.302842	0.212
T_Naive	Mac2	-0.516581	0.091
T_NK	Mac2	0.18906	0.3
T_Proliferating	Mac2	-0.00854701	0.495
T_SRRM2	Mac2	-0.171282	0.318
T_T1T17	Mac2	-0.287521	0.253
T_Treg	Mac2	0.00034188	0.511
T_Unknown	Mac2	-0.395281	0.15
T_XCL1_NK	Mac2	-0.233202	0.271
T1P	Mac2	0.0109589	0.47
T2P	Mac2	-0.122735	0.398
B	Mac3	0.451905	0.143
cDC	Mac3	0.21645	0.287
Endo	Mac3	0.640903	0.026
Fibro	Mac3	0.567442	0.054
Mac0	Mac3	0.0587759	0.41
Mac1	Mac3	-0.00492732	0.503
Mac2	Mac3	0.194981	0.31
Mac3	Mac3	1	0
Mac4	Mac3	0.497295	0.118
Mac5	Mac3	0.175624	0.301
Mac6	Mac3	-0.208707	0.295
Mac7	Mac3	0.485291	0.118
Mac8	Mac3	0.0823566	0.454
Mast	Mac3	0.747544	0.01
Neutrophil	Mac3	-0.102066	0.378
pDC	Mac3	0.296343	0.223
Plasma	Mac3	0.750008	0.007
RBC	Mac3	0.0351951	0.474
T_Effector_CD8	Mac3	-0.745433	0.008
T_Gamma-Delta	Mac3	-0.46528	0.119
T_GZMK+ CD8	Mac3	0.0524407	0.436
T_Interferon	Mac3	-0.0538577	0.455
T_Metallothionein	Mac3	-0.609419	0.053
T_Naive	Mac3	-0.595502	0.039
T_NK	Mac3	-0.520184	0.077
T_Proliferating	Mac3	-0.478654	0.086
T_SRRM2	Mac3	-0.591278	0.054
T_T1T17	Mac3	-0.848203	0.003
T_Treg	Mac3	-0.250589	0.244
T_Unknown	Mac3	-0.531185	0.081
T_XCL1_NK	Mac3	-0.161045	0.368
T1P	Mac3	0.545931	0.083
T2P	Mac3	0.128814	0.37
B	Mac4	0.500513	0.093
cDC	Mac4	0.220664	0.26
Endo	Mac4	0.209032	0.328
Fibro	Mac4	0.13858	0.338
Mac0	Mac4	0.648991	0.025
Mac1	Mac4	0.377352	0.164
Mac2	Mac4	0.590147	0.048
Mac3	Mac4	0.497295	0.118
Mac4	Mac4	1	0
Mac5	Mac4	0.360931	0.182
Mac6	Mac4	-0.226822	0.275
Mac7	Mac4	0.300891	0.231
Mac8	Mac4	0.258981	0.259
Mast	Mac4	0.590147	0.034
Neutrophil	Mac4	0.231611	0.248
pDC	Mac4	0.356141	0.204
Plasma	Mac4	0.453986	0.123
RBC	Mac4	-0.0496066	0.44
T_Effector_CD8	Mac4	-0.410195	0.123
T_Gamma-Delta	Mac4	-0.239822	0.27
T_GZMK+ CD8	Mac4	0.346562	0.192
T_Interferon	Mac4	0.105047	0.354
T_Metallothionein	Mac4	-0.667194	0.018
T_Naive	Mac4	-0.495724	0.075
T_NK	Mac4	-0.0201847	0.434
T_Proliferating	Mac4	-0.408142	0.126
T_SRRM2	Mac4	-0.241875	0.275
T_T1T17	Mac4	-0.546357	0.053
T_Treg	Mac4	-0.360246	0.168
T_Unknown	Mac4	-0.286056	0.256
T_XCL1_NK	Mac4	0.0889649	0.393
T1P	Mac4	0.207334	0.298
T2P	Mac4	-0.143346	0.339
B	Mac5	0.441368	0.14
cDC	Mac5	0.20547	0.315
Endo	Mac5	0.0140171	0.487
Fibro	Mac5	-0.03351	0.473
Mac0	Mac5	0.288889	0.217
Mac1	Mac5	0.193162	0.289
Mac2	Mac5	0.556239	0.067
Mac3	Mac5	0.175624	0.301
Mac4	Mac5	0.360931	0.182
Mac5	Mac5	1	0
Mac6	Mac5	0.255385	0.256
Mac7	Mac5	0.126028	0.346
Mac8	Mac5	-0.138462	0.359
Mast	Mac5	0.398291	0.161
Neutrophil	Mac5	-0.0844444	0.375
pDC	Mac5	0.476239	0.114
Plasma	Mac5	0.0721368	0.387
RBC	Mac5	-0.530256	0.078
T_Effector_CD8	Mac5	-0.233504	0.272
T_Gamma-Delta	Mac5	0.111795	0.396
T_GZMK+ CD8	Mac5	0.206154	0.295
T_Interferon	Mac5	0.506753	0.108
T_Metallothionein	Mac5	-0.100947	0.407
T_Naive	Mac5	-0.206838	0.275
T_NK	Mac5	0.0728205	0.419
T_Proliferating	Mac5	-0.118632	0.401
T_SRRM2	Mac5	0.117949	0.349
T_T1T17	Mac5	-0.217094	0.27
T_Treg	Mac5	-0.394188	0.149
T_Unknown	Mac5	-0.165156	0.311
T_XCL1_NK	Mac5	0.168918	0.319
T1P	Mac5	0.019863	0.484
T2P	Mac5	-0.088547	0.401
B	Mac6	-0.117949	0.384
cDC	Mac6	0.152137	0.37
Endo	Mac6	-0.305983	0.217
Fibro	Mac6	-0.324158	0.198
Mac0	Mac6	-0.00034188	0.517
Mac1	Mac6	0.0201709	0.506
Mac2	Mac6	-0.0851282	0.422
Mac3	Mac6	-0.208707	0.295
Mac4	Mac6	-0.226822	0.275
Mac5	Mac6	0.255385	0.256
Mac6	Mac6	1	0
Mac7	Mac6	0.0130137	0.448
Mac8	Mac6	-0.212991	0.32
Mast	Mac6	-0.262906	0.252
Neutrophil	Mac6	-0.140513	0.338
pDC	Mac6	0.206838	0.288
Plasma	Mac6	-0.267009	0.231
RBC	Mac6	-0.36547	0.175
T_Effector_CD8	Mac6	0.102906	0.383
T_Gamma-Delta	Mac6	0.284786	0.245
T_GZMK+ CD8	Mac6	-0.12	0.357
T_Interferon	Mac6	0.496495	0.118
T_Metallothionein	Mac6	0.372568	0.169
T_Naive	Mac6	0.112479	0.383
T_NK	Mac6	0.157607	0.334
T_Proliferating	Mac6	0.461197	0.12
T_SRRM2	Mac6	0.12547	0.385
T_T1T17	Mac6	0.269744	0.247
T_Treg	Mac6	-0.12547	0.395
T_Unknown	Mac6	0.0512908	0.467
T_XCL1_NK	Mac6	0.0642845	0.436
T1P	Mac6	-0.298288	0.245
T2P	Mac6	0.0509402	0.456
B	Mac7	-0.0304795	0.482
cDC	Mac7	0.161987	0.327
Endo	Mac7	0.314726	0.207
Fibro	Mac7	0.438089	0.148
Mac0	Mac7	0.40411	0.161
Mac1	Mac7	0.553425	0.068
Mac2	Mac7	0.391096	0.181
Mac3	Mac7	0.485291	0.118
Mac4	Mac7	0.300891	0.231
Mac5	Mac7	0.126028	0.346
Mac6	Mac7	0.0130137	0.448
Mac7	Mac7	1	0
Mac8	Mac7	0.0982878	0.384
Mast	Mac7	0.438357	0.136
Neutrophil	Mac7	0.145891	0.342
pDC	Mac7	0.550686	0.078
Plasma	Mac7	0.290754	0.231
RBC	Mac7	-0.118493	0.393
T_Effector_CD8	Mac7	-0.68322	0.013
T_Gamma-Delta	Mac7	-0.741439	0.013
T_GZMK+ CD8	Mac7	-0.441439	0.11
T_Interferon	Mac7	-0.048296	0.425
T_Metallothionein	Mac7	-0.381373	0.163
T_Naive	Mac7	-0.615754	0.044
T_NK	Mac7	-0.40959	0.125
T_Proliferating	Mac7	0.171233	0.309
T_SRRM2	Mac7	-0.468494	0.086
T_T1T17	Mac7	-0.397261	0.119
T_Treg	Mac7	0.173288	0.319
T_Unknown	Mac7	-0.547355	0.085
T_XCL1_NK	Mac7	-0.607639	0.053
T1P	Mac7	0.0656947	0.455
T2P	Mac7	0.167466	0.332
B	Mac8	-0.0447863	0.447
cDC	Mac8	0.148718	0.355
Endo	Mac8	0.360684	0.186
Fibro	Mac8	0.273893	0.228
Mac0	Mac8	0.0434188	0.437
Mac1	Mac8	0.228718	0.285
Mac2	Mac8	0.137094	0.377
Mac3	Mac8	0.0823566	0.454
Mac4	Mac8	0.258981	0.259
Mac5	Mac8	-0.138462	0.359
Mac6	Mac8	-0.212991	0.32
Mac7	Mac8	0.0982878	0.384
Mac8	Mac8	1	0
Mast	Mac8	0.0242735	0.471
Neutrophil	Mac8	0.102222	0.406
pDC	Mac8	-0.196581	0.319
Plasma	Mac8	0.0304274	0.489
RBC	Mac8	0.152137	0.36
T_Effector_CD8	Mac8	0.0762393	0.377
T_Gamma-Delta	Mac8	-0.0181197	0.49
T_GZMK+ CD8	Mac8	0.0878632	0.414
T_Interferon	Mac8	-0.333048	0.212
T_Metallothionein	Mac8	-0.230687	0.287
T_Naive	Mac8	0.0796581	0.428
T_NK	Mac8	-0.146667	0.358
T_Proliferating	Mac8	-0.126838	0.355
T_SRRM2	Mac8	-0.174017	0.326
T_T1T17	Mac8	-0.0659829	0.415
T_Treg	Mac8	-0.182906	0.319
T_Unknown	Mac8	-0.0820653	0.419
T_XCL1_NK	Mac8	0.172337	0.331
T1P	Mac8	0.111986	0.377
T2P	Mac8	0.18359	0.307
B	Mast	0.342222	0.217
cDC	Mast	-0.0174359	0.481
Endo	Mast	0.468718	0.119
Fibro	Mast	0.448966	0.137
Mac0	Mast	0.325812	0.198
Mac1	Mast	0.0194872	0.489
Mac2	Mast	0.574017	0.059
Mac3	Mast	0.747544	0.01
Mac4	Mast	0.590147	0.034
Mac5	Mast	0.398291	0.161
Mac6	Mast	-0.262906	0.252
Mac7	Mast	0.438357	0.136
Mac8	Mast	0.0242735	0.471
Mast	Mast	1	0
Neutrophil	Mast	0.21094	0.287
pDC	Mast	0.358632	0.208
Plasma	Mast	0.57812	0.053
RBC	Mast	-0.142564	0.382
T_Effector_CD8	Mast	-0.647179	0.043
T_Gamma-Delta	Mast	-0.497436	0.066
T_GZMK+ CD8	Mast	0.0830769	0.397
T_Interferon	Mast	-0.0328261	0.458
T_Metallothionein	Mast	-0.664656	0.029
T_Naive	Mast	-0.768205	0.007
T_NK	Mast	-0.173333	0.337
T_Proliferating	Mast	-0.420855	0.103
T_SRRM2	Mast	-0.433162	0.125
T_T1T17	Mast	-0.688889	0.012
T_Treg	Mast	-0.154872	0.343
T_Unknown	Mast	-0.530347	0.07
T_XCL1_NK	Mast	-0.23286	0.265
T1P	Mast	0.369179	0.158
T2P	Mast	0.0994872	0.394
B	Neutrophil	-0.258803	0.262
cDC	Neutrophil	-0.0345299	0.434
Endo	Neutrophil	-0.0584615	0.441
Fibro	Neutrophil	0.0885621	0.422
Mac0	Neutrophil	0.504957	0.095
Mac1	Neutrophil	0.145299	0.369
Mac2	Neutrophil	0.287521	0.243
Mac3	Neutrophil	-0.102066	0.378
Mac4	Neutrophil	0.231611	0.248
Mac5	Neutrophil	-0.0844444	0.375
Mac6	Neutrophil	-0.140513	0.338
Mac7	Neutrophil	0.145891	0.342
Mac8	Neutrophil	0.102222	0.406
Mast	Neutrophil	0.21094	0.287
Neutrophil	Neutrophil	1	0
pDC	Neutrophil	0.215043	0.251
Plasma	Neutrophil	-0.0167521	0.469
RBC	Neutrophil	0.18906	0.297
T_Effector_CD8	Neutrophil	-0.00991453	0.49
T_Gamma-Delta	Neutrophil	-0.407179	0.145
T_GZMK+ CD8	Neutrophil	-0.163761	0.315
T_Interferon	Neutrophil	-0.0102582	0.506
T_Metallothionein	Neutrophil	-0.219933	0.272
T_Naive	Neutrophil	-0.308034	0.205
T_NK	Neutrophil	0.245128	0.256
T_Proliferating	Neutrophil	0.0953846	0.381
T_SRRM2	Neutrophil	-0.0529915	0.412
T_T1T17	Neutrophil	0.042735	0.472
T_Treg	Neutrophil	0.27453	0.241
T_Unknown	Neutrophil	-0.0964267	0.397
T_XCL1_NK	Neutrophil	-0.304667	0.227
T1P	Neutrophil	-0.252398	0.262
T2P	Neutrophil	0.316239	0.216
B	pDC	0.261538	0.257
cDC	pDC	0.45094	0.134
Endo	pDC	0.0420513	0.457
Fibro	pDC	0.172679	0.331
Mac0	pDC	0.452308	0.13
Mac1	pDC	0.515897	0.084
Mac2	pDC	0.478291	0.115
Mac3	pDC	0.296343	0.223
Mac4	pDC	0.356141	0.204
Mac5	pDC	0.476239	0.114
Mac6	pDC	0.206838	0.288
Mac7	pDC	0.550686	0.078
Mac8	pDC	-0.196581	0.319
Mast	pDC	0.358632	0.208
Neutrophil	pDC	0.215043	0.251
pDC	pDC	1	0
Plasma	pDC	0.276581	0.235
RBC	pDC	-0.375043	0.144
T_Effector_CD8	pDC	-0.647863	0.034
T_Gamma-Delta	pDC	-0.498803	0.079
T_GZMK+ CD8	pDC	-0.422906	0.123
T_Interferon	pDC	0.446572	0.146
T_Metallothionein	pDC	-0.380547	0.17
T_Naive	pDC	-0.575385	0.063
T_NK	pDC	-0.35453	0.179
T_Proliferating	pDC	0.247863	0.251
T_SRRM2	pDC	-0.378462	0.177
T_T1T17	pDC	-0.353846	0.175
T_Treg	pDC	0.0960684	0.393
T_Unknown	pDC	-0.627458	0.032
T_XCL1_NK	pDC	-0.574115	0.074
T1P	pDC	0.181165	0.315
T2P	pDC	0.243761	0.263
B	Plasma	0.385983	0.192
cDC	Plasma	0.30735	0.193
Endo	Plasma	0.528889	0.069
Fibro	Plasma	0.609335	0.033
Mac0	Plasma	0.117949	0.368
Mac1	Plasma	-0.117265	0.371
Mac2	Plasma	0.236923	0.275
Mac3	Plasma	0.750008	0.007
Mac4	Plasma	0.453986	0.123
Mac5	Plasma	0.0721368	0.387
Mac6	Plasma	-0.267009	0.231
Mac7	Plasma	0.290754	0.231
Mac8	Plasma	0.0304274	0.489
Mast	Plasma	0.57812	0.053
Neutrophil	Plasma	-0.0167521	0.469
pDC	Plasma	0.276581	0.235
Plasma	Plasma	1	0
RBC	Plasma	0.022906	0.471
T_Effector_CD8	Plasma	-0.671795	0.027
T_Gamma-Delta	Plasma	-0.454359	0.113
T_GZMK+ CD8	Plasma	-0.132308	0.36
T_Interferon	Plasma	0.00820653	0.487
T_Metallothionein	Plasma	-0.532835	0.063
T_Naive	Plasma	-0.578803	0.054
T_NK	Plasma	-0.394872	0.163
T_Proliferating	Plasma	-0.443419	0.104
T_SRRM2	Plasma	-0.687521	0.02
T_T1T17	Plasma	-0.788034	0.004
T_Treg	Plasma	-0.236923	0.267
T_Unknown	Plasma	-0.543341	0.068
T_XCL1_NK	Plasma	-0.126517	0.371
T1P	Plasma	0.661302	0.03
T2P	Plasma	0.33812	0.208
B	RBC	0.0188034	0.456
cDC	RBC	-0.0488889	0.413
Endo	RBC	0.29094	0.229
Fibro	RBC	0.0759104	0.411
Mac0	RBC	-0.042735	0.452
Mac1	RBC	-0.204103	0.319
Mac2	RBC	-0.325128	0.196
Mac3	RBC	0.0351951	0.474
Mac4	RBC	-0.0496066	0.44
Mac5	RBC	-0.530256	0.078
Mac6	RBC	-0.36547	0.175
Mac7	RBC	-0.118493	0.393
Mac8	RBC	0.152137	0.36
Mast	RBC	-0.142564	0.382
Neutrophil	RBC	0.18906	0.297
pDC	RBC	-0.375043	0.144
Plasma	RBC	0.022906	0.471
RBC	RBC	1	0
T_Effector_CD8	RBC	0.188376	0.311
T_Gamma-Delta	RBC	-0.0475214	0.457
T_GZMK+ CD8	RBC	0.0659829	0.399
T_Interferon	RBC	-0.19935	0.305
T_Metallothionein	RBC	-0.0232421	0.463
T_Naive	RBC	0.0755556	0.432
T_NK	RBC	0.0912821	0.365
T_Proliferating	RBC	-0.208205	0.29
T_SRRM2	RBC	-0.131624	0.355
T_T1T17	RBC	0.0352137	0.474
T_Treg	RBC	-0.0735043	0.437
T_Unknown	RBC	0.112156	0.377
T_XCL1_NK	RBC	0.0680458	0.437
T1P	RBC	0.328768	0.179
T2P	RBC	-0.0735043	0.399
B	T_Effector_CD8	-0.27453	0.25
cDC	T_Effector_CD8	-0.161709	0.325
Endo	T_Effector_CD8	-0.357265	0.179
Fibro	T_Effector_CD8	-0.720123	0.009
Mac0	T_Effector_CD8	-0.251282	0.246
Mac1	T_Effector_CD8	-0.309402	0.201
Mac2	T_Effector_CD8	-0.345641	0.177
Mac3	T_Effector_CD8	-0.745433	0.008
Mac4	T_Effector_CD8	-0.410195	0.123
Mac5	T_Effector_CD8	-0.233504	0.272
Mac6	T_Effector_CD8	0.102906	0.383
Mac7	T_Effector_CD8	-0.68322	0.013
Mac8	T_Effector_CD8	0.0762393	0.377
Mast	T_Effector_CD8	-0.647179	0.043
Neutrophil	T_Effector_CD8	-0.00991453	0.49
pDC	T_Effector_CD8	-0.647863	0.034
Plasma	T_Effector_CD8	-0.671795	0.027
RBC	T_Effector_CD8	0.188376	0.311
T_Effector_CD8	T_Effector_CD8	1	0
T_Gamma-Delta	T_Effector_CD8	0.779145	0.003
T_GZMK+ CD8	T_Effector_CD8	0.310085	0.195
T_Interferon	T_Effector_CD8	0.0642845	0.425
T_Metallothionein	T_Effector_CD8	0.685123	0.026
T_Naive	T_Effector_CD8	0.638974	0.029
T_NK	T_Effector_CD8	0.69094	0.011
T_Proliferating	T_Effector_CD8	0.207521	0.274
T_SRRM2	T_Effector_CD8	0.672479	0.019
T_T1T17	T_Effector_CD8	0.791453	0
T_Treg	T_Effector_CD8	0.0434188	0.456
T_Unknown	T_Effector_CD8	0.67909	0.013
T_XCL1_NK	T_Effector_CD8	0.530347	0.069
T1P	T_Effector_CD8	-0.443494	0.115
T2P	T_Effector_CD8	-0.327863	0.199
B	T_Gamma-Delta	0.131624	0.375
cDC	T_Gamma-Delta	-0.00444444	0.529
Endo	T_Gamma-Delta	-0.298462	0.246
Fibro	T_Gamma-Delta	-0.68251	0.023
Mac0	T_Gamma-Delta	-0.400342	0.136
Mac1	T_Gamma-Delta	-0.380513	0.173
Mac2	T_Gamma-Delta	-0.298462	0.219
Mac3	T_Gamma-Delta	-0.46528	0.119
Mac4	T_Gamma-Delta	-0.239822	0.27
Mac5	T_Gamma-Delta	0.111795	0.396
Mac6	T_Gamma-Delta	0.284786	0.245
Mac7	T_Gamma-Delta	-0.741439	0.013
Mac8	T_Gamma-Delta	-0.0181197	0.49
Mast	T_Gamma-Delta	-0.497436	0.066
Neutrophil	T_Gamma-Delta	-0.407179	0.145
pDC	T_Gamma-Delta	-0.498803	0.079
Plasma	T_Gamma-Delta	-0.454359	0.113
RBC	T_Gamma-Delta	-0.0475214	0.457
T_Effector_CD8	T_Gamma-Delta	0.779145	0.003
T_Gamma-Delta	T_Gamma-Delta	1	0
T_GZMK+ CD8	T_Gamma-Delta	0.524103	0.083
T_Interferon	T_Gamma-Delta	0.263977	0.241
T_Metallothionein	T_Gamma-Delta	0.556771	0.06
T_Naive	T_Gamma-Delta	0.597265	0.044
T_NK	T_Gamma-Delta	0.52	0.088
T_Proliferating	T_Gamma-Delta	0.0017094	0.452
T_SRRM2	T_Gamma-Delta	0.625299	0.039
T_T1T17	T_Gamma-Delta	0.52547	0.083
T_Treg	T_Gamma-Delta	-0.304615	0.226
T_Unknown	T_Gamma-Delta	0.526244	0.088
T_XCL1_NK	T_Gamma-Delta	0.771756	0.007
T1P	T_Gamma-Delta	-0.196233	0.319
T2P	T_Gamma-Delta	-0.435897	0.134
B	T_GZMK+ CD8	0.405812	0.16
cDC	T_GZMK+ CD8	-0.123419	0.352
Endo	T_GZMK+ CD8	-0.0864957	0.413
Fibro	T_GZMK+ CD8	-0.301248	0.222
Mac0	T_GZMK+ CD8	-0.0769231	0.434
Mac1	T_GZMK+ CD8	-0.18359	0.305
Mac2	T_GZMK+ CD8	0.0133333	0.493
Mac3	T_GZMK+ CD8	0.0524407	0.436
Mac4	T_GZMK+ CD8	0.346562	0.192
Mac5	T_GZMK+ CD8	0.206154	0.295
Mac6	T_GZMK+ CD8	-0.12	0.357
Mac7	T_GZMK+ CD8	-0.441439	0.11
Mac8	T_GZMK+ CD8	0.0878632	0.414
Mast	T_GZMK+ CD8	0.0830769	0.397
Neutrophil	T_GZMK+ CD8	-0.163761	0.315
pDC	T_GZMK+ CD8	-0.422906	0.123
Plasma	T_GZMK+ CD8	-0.132308	0.36
RBC	T_GZMK+ CD8	0.0659829	0.399
T_Effector_CD8	T_GZMK+ CD8	0.310085	0.195
T_Gamma-Delta	T_GZMK+ CD8	0.524103	0.083
T_GZMK+ CD8	T_GZMK+ CD8	1	0
T_Interferon	T_GZMK+ CD8	-0.0933493	0.379
T_Metallothionein	T_GZMK+ CD8	-0.0555036	0.438
T_Naive	T_GZMK+ CD8	0.37094	0.157
T_NK	T_GZMK+ CD8	0.403761	0.152
T_Proliferating	T_GZMK+ CD8	-0.589744	0.053
T_SRRM2	T_GZMK+ CD8	0.377778	0.18
T_T1T17	T_GZMK+ CD8	0.0017094	0.505
T_Treg	T_GZMK+ CD8	-0.424274	0.14
T_Unknown	T_GZMK+ CD8	0.480082	0.117
T_XCL1_NK	T_GZMK+ CD8	0.678065	0.022
T1P	T_GZMK+ CD8	-0.0702056	0.417
T2P	T_GZMK+ CD8	-0.601368	0.046
B	T_Interferon	0.345016	0.219
cDC	T_Interferon	0.3351	0.205
Endo	T_Interferon	-0.159343	0.343
Fibro	T_Interferon	-0.416895	0.14
Mac0	T_Interferon	0.307745	0.215
Mac1	T_Interferon	-0.0136776	0.501
Mac2	T_Interferon	0.219183	0.259
Mac3	T_Interferon	-0.0538577	0.455
Mac4	T_Interferon	0.105047	0.354
Mac5	T_Interferon	0.506753	0.108
Mac6	T_Interferon	0.496495	0.118
Mac7	T_Interferon	-0.048296	0.425
Mac8	T_Interferon	-0.333048	0.212
Mast	T_Interferon	-0.0328261	0.458
Neutrophil	T_Interferon	-0.0102582	0.506
pDC	T_Interferon	0.446572	0.146
Plasma	T_Interferon	0.00820653	0.487
RBC	T_Interferon	-0.19935	0.305
T_Effector_CD8	T_Interferon	0.0642845	0.425
T_Gamma-Delta	T_Interferon	0.263977	0.241
T_GZMK+ CD8	T_Interferon	-0.0933493	0.379
T_Interferon	T_Interferon	1	0
T_Metallothionein	T_Interferon	0.119874	0.354
T_Naive	T_Interferon	-0.211318	0.298
T_NK	T_Interferon	0.30159	0.2
T_Proliferating	T_Interferon	0.422978	0.148
T_SRRM2	T_Interferon	0.111472	0.397
T_T1T17	T_Interferon	0.113182	0.36
T_Treg	T_Interferon	-0.190802	0.298
T_Unknown	T_Interferon	-0.139193	0.374
T_XCL1_NK	T_Interferon	0.0427497	0.448
T1P	T_Interferon	-0.0238055	0.473
T2P	T_Interferon	-0.138143	0.362
B	T_Metallothionein	-0.310473	0.216
cDC	T_Metallothionein	-0.108926	0.392
Endo	T_Metallothionein	-0.316024	0.208
Fibro	T_Metallothionein	-0.47776	0.091
Mac0	T_Metallothionein	-0.294169	0.24
Mac1	T_Metallothionein	-0.245604	0.24
Mac2	T_Metallothionein	-0.302842	0.212
Mac3	T_Metallothionein	-0.609419	0.053
Mac4	T_Metallothionein	-0.667194	0.018
Mac5	T_Metallothionein	-0.100947	0.407
Mac6	T_Metallothionein	0.372568	0.169
Mac7	T_Metallothionein	-0.381373	0.163
Mac8	T_Metallothionein	-0.230687	0.287
Mast	T_Metallothionein	-0.664656	0.029
Neutrophil	T_Metallothionein	-0.219933	0.272
pDC	T_Metallothionein	-0.380547	0.17
Plasma	T_Metallothionein	-0.532835	0.063
RBC	T_Metallothionein	-0.0232421	0.463
T_Effector_CD8	T_Metallothionein	0.685123	0.026
T_Gamma-Delta	T_Metallothionein	0.556771	0.06
T_GZMK+ CD8	T_Metallothionein	-0.0555036	0.438
T_Interferon	T_Metallothionein	0.119874	0.354
T_Metallothionein	T_Metallothionein	1	0
T_Naive	T_Metallothionein	0.561281	0.056
T_NK	T_Metallothionein	0.401708	0.163
T_Proliferating	T_Metallothionein	0.403095	0.171
T_SRRM2	T_Metallothionein	0.391994	0.161
T_T1T17	T_Metallothionein	0.711487	0.013
T_Treg	T_Metallothionein	0.242828	0.267
T_Unknown	T_Metallothionein	0.479842	0.109
T_XCL1_NK	T_Metallothionein	0.259697	0.251
T1P	T_Metallothionein	-0.386759	0.167
T2P	T_Metallothionein	-0.0794396	0.416
B	T_Naive	-0.245812	0.266
cDC	T_Naive	-0.180171	0.291
Endo	T_Naive	-0.476239	0.091
Fibro	T_Naive	-0.353907	0.182
Mac0	T_Naive	-0.459829	0.1
Mac1	T_Naive	-0.111111	0.406
Mac2	T_Naive	-0.516581	0.091
Mac3	T_Naive	-0.595502	0.039
Mac4	T_Naive	-0.495724	0.075
Mac5	T_Naive	-0.206838	0.275
Mac6	T_Naive	0.112479	0.383
Mac7	T_Naive	-0.615754	0.044
Mac8	T_Naive	0.0796581	0.428
Mast	T_Naive	-0.768205	0.007
Neutrophil	T_Naive	-0.308034	0.205
pDC	T_Naive	-0.575385	0.063
Plasma	T_Naive	-0.578803	0.054
RBC	T_Naive	0.0755556	0.432
T_Effector_CD8	T_Naive	0.638974	0.029
T_Gamma-Delta	T_Naive	0.597265	0.044
T_GZMK+ CD8	T_Naive	0.37094	0.157
T_Interferon	T_Naive	-0.211318	0.298
T_Metallothionein	T_Naive	0.561281	0.056
T_Naive	T_Naive	1	0
T_NK	T_Naive	0.151453	0.336
T_Proliferating	T_Naive	0.0386325	0.453
T_SRRM2	T_Naive	0.563761	0.06
T_T1T17	T_Naive	0.58906	0.045
T_Treg	T_Naive	-0.0365812	0.43
T_Unknown	T_Naive	0.77244	0.004
T_XCL1_NK	T_Naive	0.512566	0.108
T1P	T_Naive	-0.389727	0.147
T2P	T_Naive	-0.26359	0.238
B	T_NK	0.0646154	0.434
cDC	T_NK	-0.0317949	0.468
Endo	T_NK	-0.304615	0.195
Fibro	T_NK	-0.701658	0.014
Mac0	T_NK	0.21094	0.257
Mac1	T_NK	-0.193846	0.326
Mac2	T_NK	0.18906	0.3
Mac3	T_NK	-0.520184	0.077
Mac4	T_NK	-0.0201847	0.434
Mac5	T_NK	0.0728205	0.419
Mac6	T_NK	0.157607	0.334
Mac7	T_NK	-0.40959	0.125
Mac8	T_NK	-0.146667	0.358
Mast	T_NK	-0.173333	0.337
Neutrophil	T_NK	0.245128	0.256
pDC	T_NK	-0.35453	0.179
Plasma	T_NK	-0.394872	0.163
RBC	T_NK	0.0912821	0.365
T_Effector_CD8	T_NK	0.69094	0.011
T_Gamma-Delta	T_NK	0.52	0.088
T_GZMK+ CD8	T_NK	0.403761	0.152
T_Interferon	T_NK	0.30159	0.2
T_Metallothionein	T_NK	0.401708	0.163
T_Naive	T_NK	0.151453	0.336
T_NK	T_NK	1	0
T_Proliferating	T_NK	0.100855	0.397
T_SRRM2	T_NK	0.504957	0.115
T_T1T17	T_NK	0.489231	0.128
T_Treg	T_NK	-0.0666667	0.414
T_Unknown	T_NK	0.3563	0.195
T_XCL1_NK	T_NK	0.359036	0.18
T1P	T_NK	-0.357877	0.187
T2P	T_NK	-0.476923	0.101
B	T_Proliferating	-0.384615	0.161
cDC	T_Proliferating	-0.0290598	0.478
Endo	T_Proliferating	-0.438632	0.126
Fibro	T_Proliferating	-0.361429	0.184
Mac0	T_Proliferating	0.161709	0.337
Mac1	T_Proliferating	0.215043	0.289
Mac2	T_Proliferating	-0.00854701	0.495
Mac3	T_Proliferating	-0.478654	0.086
Mac4	T_Proliferating	-0.408142	0.126
Mac5	T_Proliferating	-0.118632	0.401
Mac6	T_Proliferating	0.461197	0.12
Mac7	T_Proliferating	0.171233	0.309
Mac8	T_Proliferating	-0.126838	0.355
Mast	T_Proliferating	-0.420855	0.103
Neutrophil	T_Proliferating	0.0953846	0.381
pDC	T_Proliferating	0.247863	0.251
Plasma	T_Proliferating	-0.443419	0.104
RBC	T_Proliferating	-0.208205	0.29
T_Effector_CD8	T_Proliferating	0.207521	0.274
T_Gamma-Delta	T_Proliferating	0.0017094	0.452
T_GZMK+ CD8	T_Proliferating	-0.589744	0.053
T_Interferon	T_Proliferating	0.422978	0.148
T_Metallothionein	T_Proliferating	0.403095	0.171
T_Naive	T_Proliferating	0.0386325	0.453
T_NK	T_Proliferating	0.100855	0.397
T_Proliferating	T_Proliferating	1	0
T_SRRM2	T_Proliferating	0.17812	0.324
T_T1T17	T_Proliferating	0.621197	0.035
T_Treg	T_Proliferating	0.51453	0.1
T_Unknown	T_Proliferating	-0.0659942	0.417
T_XCL1_NK	T_Proliferating	-0.328261	0.189
T1P	T_Proliferating	-0.455138	0.119
T2P	T_Proliferating	0.0447863	0.423
B	T_SRRM2	-0.0687179	0.433
cDC	T_SRRM2	-0.204786	0.306
Endo	T_SRRM2	-0.516581	0.096
Fibro	T_SRRM2	-0.677381	0.019
Mac0	T_SRRM2	-0.195214	0.325
Mac1	T_SRRM2	0.00786325	0.51
Mac2	T_SRRM2	-0.171282	0.318
Mac3	T_SRRM2	-0.591278	0.054
Mac4	T_SRRM2	-0.241875	0.275
Mac5	T_SRRM2	0.117949	0.349
Mac6	T_SRRM2	0.12547	0.385
Mac7	T_SRRM2	-0.468494	0.086
Mac8	T_SRRM2	-0.174017	0.326
Mast	T_SRRM2	-0.433162	0.125
Neutrophil	T_SRRM2	-0.0529915	0.412
pDC	T_SRRM2	-0.378462	0.177
Plasma	T_SRRM2	-0.687521	0.02
RBC	T_SRRM2	-0.131624	0.355
T_Effector_CD8	T_SRRM2	0.672479	0.019
T_Gamma-Delta	T_SRRM2	0.625299	0.039
T_GZMK+ CD8	T_SRRM2	0.377778	0.18
T_Interferon	T_SRRM2	0.111472	0.397
T_Metallothionein	T_SRRM2	0.391994	0.161
T_Naive	T_SRRM2	0.563761	0.06
T_NK	T_SRRM2	0.504957	0.115
T_Proliferating	T_SRRM2	0.17812	0.324
T_SRRM2	T_SRRM2	1	0
T_T1T17	T_SRRM2	0.602735	0.035
T_Treg	T_SRRM2	0.126154	0.372
T_Unknown	T_SRRM2	0.625406	0.041
T_XCL1_NK	T_SRRM2	0.526244	0.083
T1P	T_SRRM2	-0.596234	0.051
T2P	T_SRRM2	-0.502906	0.093
B	T_T1T17	-0.510427	0.093
cDC	T_T1T17	-0.289573	0.213
Endo	T_T1T17	-0.58906	0.059
Fibro	T_T1T17	-0.638058	0.037
Mac0	T_T1T17	-0.113846	0.373
Mac1	T_T1T17	-0.139145	0.346
Mac2	T_T1T17	-0.287521	0.253
Mac3	T_T1T17	-0.848203	0.003
Mac4	T_T1T17	-0.546357	0.053
Mac5	T_T1T17	-0.217094	0.27
Mac6	T_T1T17	0.269744	0.247
Mac7	T_T1T17	-0.397261	0.119
Mac8	T_T1T17	-0.0659829	0.415
Mast	T_T1T17	-0.688889	0.012
Neutrophil	T_T1T17	0.042735	0.472
pDC	T_T1T17	-0.353846	0.175
Plasma	T_T1T17	-0.788034	0.004
RBC	T_T1T17	0.0352137	0.474
T_Effector_CD8	T_T1T17	0.791453	0
T_Gamma-Delta	T_T1T17	0.52547	0.083
T_GZMK+ CD8	T_T1T17	0.0017094	0.505
T_Interferon	T_T1T17	0.113182	0.36
T_Metallothionein	T_T1T17	0.711487	0.013
T_Naive	T_T1T17	0.58906	0.045
T_NK	T_T1T17	0.489231	0.128
T_Proliferating	T_T1T17	0.621197	0.035
T_SRRM2	T_T1T17	0.602735	0.035
T_T1T17	T_T1T17	1	0
T_Treg	T_T1T17	0.368889	0.183
T_Unknown	T_T1T17	0.55907	0.068
T_XCL1_NK	T_T1T17	0.233202	0.258
T1P	T_T1T17	-0.622946	0.036
T2P	T_T1T17	-0.208889	0.294
B	T_Treg	-0.375726	0.175
cDC	T_Treg	-0.312821	0.189
Endo	T_Treg	-0.203419	0.305
Fibro	T_Treg	-0.0242777	0.474
Mac0	T_Treg	0.0126496	0.499
Mac1	T_Treg	0.154872	0.319
Mac2	T_Treg	0.00034188	0.511
Mac3	T_Treg	-0.250589	0.244
Mac4	T_Treg	-0.360246	0.168
Mac5	T_Treg	-0.394188	0.149
Mac6	T_Treg	-0.12547	0.395
Mac7	T_Treg	0.173288	0.319
Mac8	T_Treg	-0.182906	0.319
Mast	T_Treg	-0.154872	0.343
Neutrophil	T_Treg	0.27453	0.241
pDC	T_Treg	0.0960684	0.393
Plasma	T_Treg	-0.236923	0.267
RBC	T_Treg	-0.0735043	0.437
T_Effector_CD8	T_Treg	0.0434188	0.456
T_Gamma-Delta	T_Treg	-0.304615	0.226
T_GZMK+ CD8	T_Treg	-0.424274	0.14
T_Interferon	T_Treg	-0.190802	0.298
T_Metallothionein	T_Treg	0.242828	0.267
T_Naive	T_Treg	-0.0365812	0.43
T_NK	T_Treg	-0.0666667	0.414
T_Proliferating	T_Treg	0.51453	0.1
T_SRRM2	T_Treg	0.126154	0.372
T_T1T17	T_Treg	0.368889	0.183
T_Treg	T_Treg	1	0
T_Unknown	T_Treg	-0.0400068	0.474
T_XCL1_NK	T_Treg	-0.467772	0.101
T1P	T_Treg	-0.293836	0.25
T2P	T_Treg	0.118632	0.373
B	T_Unknown	-0.322106	0.186
cDC	T_Unknown	-0.394939	0.156
Endo	T_Unknown	-0.472559	0.101
Fibro	T_Unknown	-0.45041	0.103
Mac0	T_Unknown	-0.176782	0.333
Mac1	T_Unknown	-0.209608	0.292
Mac2	T_Unknown	-0.395281	0.15
Mac3	T_Unknown	-0.531185	0.081
Mac4	T_Unknown	-0.286056	0.256
Mac5	T_Unknown	-0.165156	0.311
Mac6	T_Unknown	0.0512908	0.467
Mac7	T_Unknown	-0.547355	0.085
Mac8	T_Unknown	-0.0820653	0.419
Mast	T_Unknown	-0.530347	0.07
Neutrophil	T_Unknown	-0.0964267	0.397
pDC	T_Unknown	-0.627458	0.032
Plasma	T_Unknown	-0.543341	0.068
RBC	T_Unknown	0.112156	0.377
T_Effector_CD8	T_Unknown	0.67909	0.013
T_Gamma-Delta	T_Unknown	0.526244	0.088
T_GZMK+ CD8	T_Unknown	0.480082	0.117
T_Interferon	T_Unknown	-0.139193	0.374
T_Metallothionein	T_Unknown	0.479842	0.109
T_Naive	T_Unknown	0.77244	0.004
T_NK	T_Unknown	0.3563	0.195
T_Proliferating	T_Unknown	-0.0659942	0.417
T_SRRM2	T_Unknown	0.625406	0.041
T_T1T17	T_Unknown	0.55907	0.068
T_Treg	T_Unknown	-0.0400068	0.474
T_Unknown	T_Unknown	1	0
T_XCL1_NK	T_Unknown	0.511286	0.105
T1P	T_Unknown	-0.587088	0.056
T2P	T_Unknown	-0.303642	0.226
B	T_XCL1_NK	0.214054	0.302
cDC	T_XCL1_NK	-0.0400068	0.455
Endo	T_XCL1_NK	-0.0198325	0.488
Fibro	T_XCL1_NK	-0.319425	0.201
Mac0	T_XCL1_NK	-0.304326	0.224
Mac1	T_XCL1_NK	-0.342623	0.179
Mac2	T_XCL1_NK	-0.233202	0.271
Mac3	T_XCL1_NK	-0.161045	0.368
Mac4	T_XCL1_NK	0.0889649	0.393
Mac5	T_XCL1_NK	0.168918	0.319
Mac6	T_XCL1_NK	0.0642845	0.436
Mac7	T_XCL1_NK	-0.607639	0.053
Mac8	T_XCL1_NK	0.172337	0.331
Mast	T_XCL1_NK	-0.23286	0.265
Neutrophil	T_XCL1_NK	-0.304667	0.227
pDC	T_XCL1_NK	-0.574115	0.074
Plasma	T_XCL1_NK	-0.126517	0.371
RBC	T_XCL1_NK	0.0680458	0.437
T_Effector_CD8	T_XCL1_NK	0.530347	0.069
T_Gamma-Delta	T_XCL1_NK	0.771756	0.007
T_GZMK+ CD8	T_XCL1_NK	0.678065	0.022
T_Interferon	T_XCL1_NK	0.0427497	0.448
T_Metallothionein	T_XCL1_NK	0.259697	0.251
T_Naive	T_XCL1_NK	0.512566	0.108
T_NK	T_XCL1_NK	0.359036	0.18
T_Proliferating	T_XCL1_NK	-0.328261	0.189
T_SRRM2	T_XCL1_NK	0.526244	0.083
T_T1T17	T_XCL1_NK	0.233202	0.258
T_Treg	T_XCL1_NK	-0.467772	0.101
T_Unknown	T_XCL1_NK	0.511286	0.105
T_XCL1_NK	T_XCL1_NK	1	0
T1P	T_XCL1_NK	-0.0501799	0.448
T2P	T_XCL1_NK	-0.270474	0.258
B	T1P	0.497946	0.115
cDC	T1P	0.284932	0.244
Endo	T1P	0.715412	0.028
Fibro	T1P	0.50334	0.096
Mac0	T1P	-0.219863	0.289
Mac1	T1P	-0.136302	0.395
Mac2	T1P	0.0109589	0.47
Mac3	T1P	0.545931	0.083
Mac4	T1P	0.207334	0.298
Mac5	T1P	0.019863	0.484
Mac6	T1P	-0.298288	0.245
Mac7	T1P	0.0656947	0.455
Mac8	T1P	0.111986	0.377
Mast	T1P	0.369179	0.158
Neutrophil	T1P	-0.252398	0.262
pDC	T1P	0.181165	0.315
Plasma	T1P	0.661302	0.03
RBC	T1P	0.328768	0.179
T_Effector_CD8	T1P	-0.443494	0.115
T_Gamma-Delta	T1P	-0.196233	0.319
T_GZMK+ CD8	T1P	-0.0702056	0.417
T_Interferon	T1P	-0.0238055	0.473
T_Metallothionein	T1P	-0.386759	0.167
T_Naive	T1P	-0.389727	0.147
T_NK	T1P	-0.357877	0.187
T_Proliferating	T1P	-0.455138	0.119
T_SRRM2	T1P	-0.596234	0.051
T_T1T17	T1P	-0.622946	0.036
T_Treg	T1P	-0.293836	0.25
T_Unknown	T1P	-0.587088	0.056
T_XCL1_NK	T1P	-0.0501799	0.448
T1P	T1P	1	0
T2P	T1P	0.211644	0.293
B	T2P	-0.418803	0.14
cDC	T2P	0.0406838	0.467
Endo	T2P	0.390085	0.18
Fibro	T2P	0.628484	0.036
Mac0	T2P	-0.0652991	0.438
Mac1	T2P	-0.126838	0.366
Mac2	T2P	-0.122735	0.398
Mac3	T2P	0.128814	0.37
Mac4	T2P	-0.143346	0.339
Mac5	T2P	-0.088547	0.401
Mac6	T2P	0.0509402	0.456
Mac7	T2P	0.167466	0.332
Mac8	T2P	0.18359	0.307
Mast	T2P	0.0994872	0.394
Neutrophil	T2P	0.316239	0.216
pDC	T2P	0.243761	0.263
Plasma	T2P	0.33812	0.208
RBC	T2P	-0.0735043	0.399
T_Effector_CD8	T2P	-0.327863	0.199
T_Gamma-Delta	T2P	-0.435897	0.134
T_GZMK+ CD8	T2P	-0.601368	0.046
T_Interferon	T2P	-0.138143	0.362
T_Metallothionein	T2P	-0.0794396	0.416
T_Naive	T2P	-0.26359	0.238
T_NK	T2P	-0.476923	0.101
T_Proliferating	T2P	0.0447863	0.423
T_SRRM2	T2P	-0.502906	0.093
T_T1T17	T2P	-0.208889	0.294
T_Treg	T2P	0.118632	0.373
T_Unknown	T2P	-0.303642	0.226
T_XCL1_NK	T2P	-0.270474	0.258
T1P	T2P	0.211644	0.293
T2P	T2P	1	0

## Sheet: PearsonPermutations
Cell Type 1	Cell Type 2	Pearson	Permutation P-value
B	B	1	0
cDC	B	0.213671	0.221
Endo	B	0.107518	0.332
Fibro	B	-0.105549	0.455
Mac0	B	0.0598237	0.382
Mac1	B	0.0471103	0.433
Mac2	B	0.249631	0.22
Mac3	B	-0.0810171	0.486
Mac4	B	0.262172	0.184
Mac5	B	0.12564	0.308
Mac6	B	-0.0824423	0.46
Mac7	B	-0.181896	0.346
Mac8	B	-0.16897	0.352
Mast	B	0.232527	0.245
Neutrophil	B	-0.378782	0.124
pDC	B	0.0525835	0.405
Plasma	B	0.059285	0.396
RBC	B	-0.081982	0.479
T_Effector_CD8	B	-0.306947	0.217
T_Gamma-Delta	B	0.0855658	0.37
T_GZMK+ CD8	B	0.298176	0.146
T_Interferon	B	0.201406	0.248
T_Metallothionein	B	-0.341336	0.155
T_Naive	B	0.0118894	0.427
T_NK	B	-0.0524811	0.487
T_Proliferating	B	-0.397234	0.095
T_SRRM2	B	-0.174801	0.351
T_T1T17	B	-0.483346	0.054
T_Treg	B	-0.456374	0.057
T_Unknown	B	-0.232937	0.251
T_XCL1_NK	B	0.106655	0.346
T1P	B	0.468467	0.077
T2P	B	-0.403437	0.084
B	cDC	0.213671	0.221
cDC	cDC	1	0
Endo	cDC	0.0608926	0.37
Fibro	cDC	-0.12465	0.409
Mac0	cDC	0.0616577	0.387
Mac1	cDC	0.304971	0.159
Mac2	cDC	0.101958	0.341
Mac3	cDC	-0.0692202	0.475
Mac4	cDC	0.14985	0.286
Mac5	cDC	0.31312	0.166
Mac6	cDC	0.202112	0.257
Mac7	cDC	0.167964	0.267
Mac8	cDC	0.108983	0.338
Mast	cDC	-0.000820781	0.571
Neutrophil	cDC	-0.134554	0.369
pDC	cDC	0.378276	0.132
Plasma	cDC	0.115514	0.29
RBC	cDC	-0.089758	0.431
T_Effector_CD8	cDC	-0.180972	0.326
T_Gamma-Delta	cDC	-0.0513825	0.53
T_GZMK+ CD8	cDC	-0.125337	0.381
T_Interferon	cDC	0.293385	0.164
T_Metallothionein	cDC	0.0172228	0.401
T_Naive	cDC	-0.0712342	0.452
T_NK	cDC	-0.0734669	0.487
T_Proliferating	cDC	0.233452	0.192
T_SRRM2	cDC	-0.173237	0.363
T_T1T17	cDC	-0.205276	0.292
T_Treg	cDC	-0.344394	0.153
T_Unknown	cDC	-0.22052	0.291
T_XCL1_NK	cDC	-0.124438	0.428
T1P	cDC	0.145732	0.306
T2P	cDC	-0.157558	0.371
B	Endo	0.107518	0.332
cDC	Endo	0.0608926	0.37
Endo	Endo	1	0
Fibro	Endo	0.640964	0.034
Mac0	Endo	-0.222742	0.247
Mac1	Endo	-0.12236	0.401
Mac2	Endo	-0.0116138	0.554
Mac3	Endo	0.693783	0.017
Mac4	Endo	0.256429	0.207
Mac5	Endo	-0.0725423	0.471
Mac6	Endo	-0.330958	0.191
Mac7	Endo	0.274959	0.177
Mac8	Endo	0.241875	0.201
Mast	Endo	0.569011	0.043
Neutrophil	Endo	-0.233583	0.257
pDC	Endo	0.201345	0.257
Plasma	Endo	0.537056	0.037
RBC	Endo	0.029103	0.42
T_Effector_CD8	Endo	-0.420685	0.062
T_Gamma-Delta	Endo	-0.364099	0.137
T_GZMK+ CD8	Endo	-0.139004	0.404
T_Interferon	Endo	-0.258896	0.262
T_Metallothionein	Endo	-0.206964	0.304
T_Naive	Endo	-0.360126	0.139
T_NK	Endo	-0.340642	0.147
T_Proliferating	Endo	-0.378297	0.124
T_SRRM2	Endo	-0.479818	0.058
T_T1T17	Endo	-0.526851	0.032
T_Treg	Endo	-0.240409	0.249
T_Unknown	Endo	-0.33387	0.179
T_XCL1_NK	Endo	-0.187287	0.338
T1P	Endo	0.660929	0.034
T2P	Endo	0.300983	0.162
B	Fibro	-0.105549	0.455
cDC	Fibro	-0.12465	0.409
Endo	Fibro	0.640964	0.034
Fibro	Fibro	1	0
Mac0	Fibro	-0.27327	0.223
Mac1	Fibro	-0.142556	0.439
Mac2	Fibro	-0.263507	0.238
Mac3	Fibro	0.871616	0
Mac4	Fibro	-0.162191	0.368
Mac5	Fibro	-0.190087	0.306
Mac6	Fibro	-0.185812	0.318
Mac7	Fibro	0.24247	0.21
Mac8	Fibro	-0.05387	0.522
Mast	Fibro	0.393944	0.11
Neutrophil	Fibro	-0.158557	0.366
pDC	Fibro	-0.00900194	0.537
Plasma	Fibro	0.404971	0.103
RBC	Fibro	0.0354923	0.406
T_Effector_CD8	Fibro	-0.4301	0.072
T_Gamma-Delta	Fibro	-0.402529	0.104
T_GZMK+ CD8	Fibro	-0.340565	0.165
T_Interferon	Fibro	-0.219714	0.276
T_Metallothionein	Fibro	-0.196189	0.305
T_Naive	Fibro	-0.19606	0.302
T_NK	Fibro	-0.580791	0.02
T_Proliferating	Fibro	-0.216218	0.298
T_SRRM2	Fibro	-0.376668	0.113
T_T1T17	Fibro	-0.36671	0.14
T_Treg	Fibro	-0.122811	0.428
T_Unknown	Fibro	-0.309494	0.195
T_XCL1_NK	Fibro	-0.359577	0.14
T1P	Fibro	0.441442	0.075
T2P	Fibro	0.33471	0.142
B	Mac0	0.0598237	0.382
cDC	Mac0	0.0616577	0.387
Endo	Mac0	-0.222742	0.247
Fibro	Mac0	-0.27327	0.223
Mac0	Mac0	1	0
Mac1	Mac0	0.389807	0.097
Mac2	Mac0	0.662596	0.026
Mac3	Mac0	-0.315664	0.22
Mac4	Mac0	0.53615	0.049
Mac5	Mac0	0.0406937	0.379
Mac6	Mac0	-0.0419126	0.54
Mac7	Mac0	0.32815	0.15
Mac8	Mac0	0.00286694	0.413
Mast	Mac0	0.335982	0.138
Neutrophil	Mac0	0.378568	0.108
pDC	Mac0	0.438493	0.095
Plasma	Mac0	-0.0558284	0.491
RBC	Mac0	-0.147611	0.393
T_Effector_CD8	Mac0	-0.340657	0.157
T_Gamma-Delta	Mac0	-0.440595	0.05
T_GZMK+ CD8	Mac0	-0.142205	0.413
T_Interferon	Mac0	0.0936313	0.355
T_Metallothionein	Mac0	-0.373008	0.13
T_Naive	Mac0	-0.462568	0.052
T_NK	Mac0	0.120854	0.294
T_Proliferating	Mac0	0.056305	0.371
T_SRRM2	Mac0	-0.24892	0.271
T_T1T17	Mac0	-0.283941	0.204
T_Treg	Mac0	0.0443888	0.405
T_Unknown	Mac0	-0.229584	0.274
T_XCL1_NK	Mac0	-0.298638	0.206
T1P	Mac0	-0.314258	0.203
T2P	Mac0	-0.11367	0.442
B	Mac1	0.0471103	0.433
cDC	Mac1	0.304971	0.159
Endo	Mac1	-0.12236	0.401
Fibro	Mac1	-0.142556	0.439
Mac0	Mac1	0.389807	0.097
Mac1	Mac1	1	0
Mac2	Mac1	0.292521	0.163
Mac3	Mac1	-0.293473	0.232
Mac4	Mac1	0.389896	0.097
Mac5	Mac1	-0.0375849	0.52
Mac6	Mac1	-0.0592216	0.474
Mac7	Mac1	0.778634	0.001
Mac8	Mac1	0.244034	0.216
Mast	Mac1	0.109087	0.346
Neutrophil	Mac1	0.15186	0.291
pDC	Mac1	0.4716	0.073
Plasma	Mac1	-0.0400115	0.527
RBC	Mac1	-0.16831	0.379
T_Effector_CD8	Mac1	-0.368198	0.126
T_Gamma-Delta	Mac1	-0.391184	0.098
T_GZMK+ CD8	Mac1	-0.219567	0.293
T_Interferon	Mac1	-0.0368554	0.517
T_Metallothionein	Mac1	-0.195789	0.281
T_Naive	Mac1	-0.126591	0.41
T_NK	Mac1	-0.380503	0.109
T_Proliferating	Mac1	0.0813445	0.363
T_SRRM2	Mac1	-0.213265	0.297
T_T1T17	Mac1	-0.266662	0.244
T_Treg	Mac1	0.0501954	0.381
T_Unknown	Mac1	-0.187609	0.318
T_XCL1_NK	Mac1	-0.386754	0.103
T1P	Mac1	-0.0473667	0.55
T2P	Mac1	-0.0818209	0.482
B	Mac2	0.249631	0.22
cDC	Mac2	0.101958	0.341
Endo	Mac2	-0.0116138	0.554
Fibro	Mac2	-0.263507	0.238
Mac0	Mac2	0.662596	0.026
Mac1	Mac2	0.292521	0.163
Mac2	Mac2	1	0
Mac3	Mac2	-0.314809	0.176
Mac4	Mac2	0.599873	0.034
Mac5	Mac2	0.274637	0.181
Mac6	Mac2	-0.0214185	0.554
Mac7	Mac2	0.221374	0.232
Mac8	Mac2	0.18052	0.295
Mast	Mac2	0.616964	0.036
Neutrophil	Mac2	0.123205	0.329
pDC	Mac2	0.382701	0.11
Plasma	Mac2	0.0335272	0.41
RBC	Mac2	-0.34089	0.158
T_Effector_CD8	Mac2	-0.390203	0.1
T_Gamma-Delta	Mac2	-0.295496	0.197
T_GZMK+ CD8	Mac2	0.0983867	0.353
T_Interferon	Mac2	0.0150077	0.398
T_Metallothionein	Mac2	-0.423511	0.07
T_Naive	Mac2	-0.512115	0.039
T_NK	Mac2	0.217481	0.218
T_Proliferating	Mac2	-0.0991524	0.437
T_SRRM2	Mac2	-0.204691	0.298
T_T1T17	Mac2	-0.377757	0.121
T_Treg	Mac2	-0.000191708	0.56
T_Unknown	Mac2	-0.403454	0.093
T_XCL1_NK	Mac2	-0.222642	0.273
T1P	Mac2	-0.126113	0.429
T2P	Mac2	-0.197678	0.318
B	Mac3	-0.0810171	0.486
cDC	Mac3	-0.0692202	0.475
Endo	Mac3	0.693783	0.017
Fibro	Mac3	0.871616	0
Mac0	Mac3	-0.315664	0.22
Mac1	Mac3	-0.293473	0.232
Mac2	Mac3	-0.314809	0.176
Mac3	Mac3	1	0
Mac4	Mac3	-0.205433	0.264
Mac5	Mac3	-0.0792256	0.469
Mac6	Mac3	-0.120607	0.419
Mac7	Mac3	0.160924	0.267
Mac8	Mac3	-0.241449	0.223
Mast	Mac3	0.424538	0.095
Neutrophil	Mac3	-0.177964	0.322
pDC	Mac3	0.120809	0.317
Plasma	Mac3	0.528751	0.044
RBC	Mac3	-0.0712242	0.456
T_Effector_CD8	Mac3	-0.3832	0.124
T_Gamma-Delta	Mac3	-0.330867	0.188
T_GZMK+ CD8	Mac3	-0.265182	0.244
T_Interferon	Mac3	-0.133591	0.415
T_Metallothionein	Mac3	-0.182294	0.345
T_Naive	Mac3	-0.294305	0.216
T_NK	Mac3	-0.442855	0.068
T_Proliferating	Mac3	-0.223435	0.258
T_SRRM2	Mac3	-0.330508	0.188
T_T1T17	Mac3	-0.325297	0.168
T_Treg	Mac3	-0.140324	0.382
T_Unknown	Mac3	-0.294892	0.218
T_XCL1_NK	Mac3	-0.335733	0.178
T1P	Mac3	0.49519	0.069
T2P	Mac3	0.277086	0.183
B	Mac4	0.262172	0.184
cDC	Mac4	0.14985	0.286
Endo	Mac4	0.256429	0.207
Fibro	Mac4	-0.162191	0.368
Mac0	Mac4	0.53615	0.049
Mac1	Mac4	0.389896	0.097
Mac2	Mac4	0.599873	0.034
Mac3	Mac4	-0.205433	0.264
Mac4	Mac4	1	0
Mac5	Mac4	0.0528744	0.408
Mac6	Mac4	-0.178539	0.335
Mac7	Mac4	0.333685	0.146
Mac8	Mac4	0.416977	0.108
Mast	Mac4	0.518172	0.045
Neutrophil	Mac4	-0.0287021	0.537
pDC	Mac4	0.431569	0.094
Plasma	Mac4	0.148419	0.292
RBC	Mac4	-0.128355	0.406
T_Effector_CD8	Mac4	-0.412824	0.066
T_Gamma-Delta	Mac4	-0.235001	0.259
T_GZMK+ CD8	Mac4	0.21319	0.228
T_Interferon	Mac4	-0.0129731	0.565
T_Metallothionein	Mac4	-0.494098	0.035
T_Naive	Mac4	-0.394443	0.074
T_NK	Mac4	-0.048623	0.461
T_Proliferating	Mac4	-0.281364	0.229
T_SRRM2	Mac4	-0.336857	0.181
T_T1T17	Mac4	-0.533701	0.017
T_Treg	Mac4	-0.2057	0.274
T_Unknown	Mac4	-0.281591	0.236
T_XCL1_NK	Mac4	-0.0336825	0.521
T1P	Mac4	0.0542745	0.379
T2P	Mac4	-0.151012	0.374
B	Mac5	0.12564	0.308
cDC	Mac5	0.31312	0.166
Endo	Mac5	-0.0725423	0.471
Fibro	Mac5	-0.190087	0.306
Mac0	Mac5	0.0406937	0.379
Mac1	Mac5	-0.0375849	0.52
Mac2	Mac5	0.274637	0.181
Mac3	Mac5	-0.0792256	0.469
Mac4	Mac5	0.0528744	0.408
Mac5	Mac5	1	0
Mac6	Mac5	0.341305	0.138
Mac7	Mac5	-0.201195	0.308
Mac8	Mac5	-0.156205	0.38
Mast	Mac5	0.175599	0.286
Neutrophil	Mac5	-0.251878	0.223
pDC	Mac5	0.299746	0.154
Plasma	Mac5	-0.127795	0.429
RBC	Mac5	-0.314391	0.188
T_Effector_CD8	Mac5	-0.0527588	0.51
T_Gamma-Delta	Mac5	0.197087	0.269
T_GZMK+ CD8	Mac5	0.115174	0.334
T_Interferon	Mac5	0.730867	0.014
T_Metallothionein	Mac5	0.0369684	0.389
T_Naive	Mac5	-0.0707869	0.464
T_NK	Mac5	0.0882227	0.333
T_Proliferating	Mac5	0.0110809	0.42
T_SRRM2	Mac5	0.356216	0.119
T_T1T17	Mac5	-0.133512	0.413
T_Treg	Mac5	-0.31814	0.193
T_Unknown	Mac5	-0.0630504	0.481
T_XCL1_NK	Mac5	0.168953	0.279
T1P	Mac5	-0.109761	0.427
T2P	Mac5	-0.142071	0.393
B	Mac6	-0.0824423	0.46
cDC	Mac6	0.202112	0.257
Endo	Mac6	-0.330958	0.191
Fibro	Mac6	-0.185812	0.318
Mac0	Mac6	-0.0419126	0.54
Mac1	Mac6	-0.0592216	0.474
Mac2	Mac6	-0.0214185	0.554
Mac3	Mac6	-0.120607	0.419
Mac4	Mac6	-0.178539	0.335
Mac5	Mac6	0.341305	0.138
Mac6	Mac6	1	0
Mac7	Mac6	-0.172962	0.377
Mac8	Mac6	-0.313328	0.211
Mast	Mac6	-0.154999	0.355
Neutrophil	Mac6	-0.153622	0.359
pDC	Mac6	0.109666	0.318
Plasma	Mac6	-0.305815	0.181
RBC	Mac6	-0.28264	0.231
T_Effector_CD8	Mac6	0.0758032	0.357
T_Gamma-Delta	Mac6	0.189344	0.269
T_GZMK+ CD8	Mac6	0.0402906	0.41
T_Interferon	Mac6	0.64064	0.032
T_Metallothionein	Mac6	0.255783	0.178
T_Naive	Mac6	-0.0114863	0.547
T_NK	Mac6	0.139696	0.301
T_Proliferating	Mac6	0.527296	0.048
T_SRRM2	Mac6	0.0843461	0.377
T_T1T17	Mac6	0.204089	0.243
T_Treg	Mac6	-0.0827063	0.471
T_Unknown	Mac6	0.0598573	0.41
T_XCL1_NK	Mac6	0.0305692	0.415
T1P	Mac6	-0.33295	0.173
T2P	Mac6	0.105243	0.354
B	Mac7	-0.181896	0.346
cDC	Mac7	0.167964	0.267
Endo	Mac7	0.274959	0.177
Fibro	Mac7	0.24247	0.21
Mac0	Mac7	0.32815	0.15
Mac1	Mac7	0.778634	0.001
Mac2	Mac7	0.221374	0.232
Mac3	Mac7	0.160924	0.267
Mac4	Mac7	0.333685	0.146
Mac5	Mac7	-0.201195	0.308
Mac6	Mac7	-0.172962	0.377
Mac7	Mac7	1	0
Mac8	Mac7	0.306862	0.139
Mast	Mac7	0.348921	0.129
Neutrophil	Mac7	0.164605	0.26
pDC	Mac7	0.442732	0.086
Plasma	Mac7	0.287665	0.163
RBC	Mac7	-0.147406	0.382
T_Effector_CD8	Mac7	-0.527036	0.013
T_Gamma-Delta	Mac7	-0.61772	0.012
T_GZMK+ CD8	Mac7	-0.364578	0.135
T_Interferon	Mac7	-0.183321	0.309
T_Metallothionein	Mac7	-0.316756	0.174
T_Naive	Mac7	-0.343767	0.171
T_NK	Mac7	-0.457879	0.042
T_Proliferating	Mac7	0.0693283	0.373
T_SRRM2	Mac7	-0.347552	0.142
T_T1T17	Mac7	-0.350787	0.129
T_Treg	Mac7	0.122066	0.312
T_Unknown	Mac7	-0.225807	0.277
T_XCL1_NK	Mac7	-0.515894	0.038
T1P	Mac7	0.0581167	0.394
T2P	Mac7	0.049002	0.386
B	Mac8	-0.16897	0.352
cDC	Mac8	0.108983	0.338
Endo	Mac8	0.241875	0.201
Fibro	Mac8	-0.05387	0.522
Mac0	Mac8	0.00286694	0.413
Mac1	Mac8	0.244034	0.216
Mac2	Mac8	0.18052	0.295
Mac3	Mac8	-0.241449	0.223
Mac4	Mac8	0.416977	0.108
Mac5	Mac8	-0.156205	0.38
Mac6	Mac8	-0.313328	0.211
Mac7	Mac8	0.306862	0.139
Mac8	Mac8	1	0
Mast	Mac8	0.0147311	0.428
Neutrophil	Mac8	0.0959041	0.353
pDC	Mac8	-0.00767822	0.567
Plasma	Mac8	-0.00957591	0.532
RBC	Mac8	-0.0136268	0.518
T_Effector_CD8	Mac8	-0.0682451	0.517
T_Gamma-Delta	Mac8	-0.163614	0.359
T_GZMK+ CD8	Mac8	0.130627	0.303
T_Interferon	Mac8	-0.367	0.14
T_Metallothionein	Mac8	-0.0285008	0.543
T_Naive	Mac8	0.192583	0.267
T_NK	Mac8	-0.144309	0.398
T_Proliferating	Mac8	-0.114936	0.409
T_SRRM2	Mac8	-0.116306	0.435
T_T1T17	Mac8	-0.178873	0.34
T_Treg	Mac8	-0.055877	0.471
T_Unknown	Mac8	0.170639	0.276
T_XCL1_NK	Mac8	0.119827	0.318
T1P	Mac8	-0.0398492	0.515
T2P	Mac8	0.181456	0.253
B	Mast	0.232527	0.245
cDC	Mast	-0.000820781	0.571
Endo	Mast	0.569011	0.043
Fibro	Mast	0.393944	0.11
Mac0	Mast	0.335982	0.138
Mac1	Mast	0.109087	0.346
Mac2	Mast	0.616964	0.036
Mac3	Mast	0.424538	0.095
Mac4	Mast	0.518172	0.045
Mac5	Mast	0.175599	0.286
Mac6	Mast	-0.154999	0.355
Mac7	Mast	0.348921	0.129
Mac8	Mast	0.0147311	0.428
Mast	Mast	1	0
Neutrophil	Mast	0.0347222	0.408
pDC	Mast	0.452791	0.091
Plasma	Mast	0.455949	0.075
RBC	Mast	-0.243883	0.279
T_Effector_CD8	Mast	-0.65969	0.006
T_Gamma-Delta	Mast	-0.490254	0.037
T_GZMK+ CD8	Mast	0.0254264	0.403
T_Interferon	Mast	-0.0505927	0.494
T_Metallothionein	Mast	-0.629715	0.004
T_Naive	Mast	-0.708411	0.002
T_NK	Mast	-0.189188	0.324
T_Proliferating	Mast	-0.440411	0.051
T_SRRM2	Mast	-0.453657	0.074
T_T1T17	Mast	-0.6869	0.001
T_Treg	Mast	-0.191392	0.322
T_Unknown	Mast	-0.515363	0.036
T_XCL1_NK	Mast	-0.373851	0.135
T1P	Mast	0.276633	0.146
T2P	Mast	-0.0331213	0.527
B	Neutrophil	-0.378782	0.124
cDC	Neutrophil	-0.134554	0.369
Endo	Neutrophil	-0.233583	0.257
Fibro	Neutrophil	-0.158557	0.366
Mac0	Neutrophil	0.378568	0.108
Mac1	Neutrophil	0.15186	0.291
Mac2	Neutrophil	0.123205	0.329
Mac3	Neutrophil	-0.177964	0.322
Mac4	Neutrophil	-0.0287021	0.537
Mac5	Neutrophil	-0.251878	0.223
Mac6	Neutrophil	-0.153622	0.359
Mac7	Neutrophil	0.164605	0.26
Mac8	Neutrophil	0.0959041	0.353
Mast	Neutrophil	0.0347222	0.408
Neutrophil	Neutrophil	1	0
pDC	Neutrophil	0.22601	0.177
Plasma	Neutrophil	0.00726333	0.444
RBC	Neutrophil	0.128654	0.309
T_Effector_CD8	Neutrophil	0.0540215	0.382
T_Gamma-Delta	Neutrophil	-0.447418	0.073
T_GZMK+ CD8	Neutrophil	-0.221926	0.258
T_Interferon	Neutrophil	-0.28393	0.229
T_Metallothionein	Neutrophil	-0.10774	0.433
T_Naive	Neutrophil	-0.222573	0.277
T_NK	Neutrophil	0.213829	0.242
T_Proliferating	Neutrophil	0.172438	0.256
T_SRRM2	Neutrophil	-0.00165375	0.55
T_T1T17	Neutrophil	0.0823821	0.357
T_Treg	Neutrophil	0.466997	0.076
T_Unknown	Neutrophil	-0.0792314	0.473
T_XCL1_NK	Neutrophil	-0.340237	0.175
T1P	Neutrophil	-0.365876	0.133
T2P	Neutrophil	0.0871699	0.352
B	pDC	0.0525835	0.405
cDC	pDC	0.378276	0.132
Endo	pDC	0.201345	0.257
Fibro	pDC	-0.00900194	0.537
Mac0	pDC	0.438493	0.095
Mac1	pDC	0.4716	0.073
Mac2	pDC	0.382701	0.11
Mac3	pDC	0.120809	0.317
Mac4	pDC	0.431569	0.094
Mac5	pDC	0.299746	0.154
Mac6	pDC	0.109666	0.318
Mac7	pDC	0.442732	0.086
Mac8	pDC	-0.00767822	0.567
Mast	pDC	0.452791	0.091
Neutrophil	pDC	0.22601	0.177
pDC	pDC	1	0
Plasma	pDC	0.236952	0.204
RBC	pDC	-0.354299	0.126
T_Effector_CD8	pDC	-0.598742	0.014
T_Gamma-Delta	pDC	-0.55858	0.024
T_GZMK+ CD8	pDC	-0.417996	0.079
T_Interferon	pDC	0.205779	0.239
T_Metallothionein	pDC	-0.286782	0.227
T_Naive	pDC	-0.497727	0.045
T_NK	pDC	-0.344369	0.153
T_Proliferating	pDC	0.151098	0.279
T_SRRM2	pDC	-0.346069	0.162
T_T1T17	pDC	-0.34985	0.125
T_Treg	pDC	0.119969	0.296
T_Unknown	pDC	-0.530612	0.025
T_XCL1_NK	pDC	-0.592302	0.017
T1P	pDC	0.103115	0.346
T2P	pDC	0.111834	0.325
B	Plasma	0.059285	0.396
cDC	Plasma	0.115514	0.29
Endo	Plasma	0.537056	0.037
Fibro	Plasma	0.404971	0.103
Mac0	Plasma	-0.0558284	0.491
Mac1	Plasma	-0.0400115	0.527
Mac2	Plasma	0.0335272	0.41
Mac3	Plasma	0.528751	0.044
Mac4	Plasma	0.148419	0.292
Mac5	Plasma	-0.127795	0.429
Mac6	Plasma	-0.305815	0.181
Mac7	Plasma	0.287665	0.163
Mac8	Plasma	-0.00957591	0.532
Mast	Plasma	0.455949	0.075
Neutrophil	Plasma	0.00726333	0.444
pDC	Plasma	0.236952	0.204
Plasma	Plasma	1	0
RBC	Plasma	0.393868	0.11
T_Effector_CD8	Plasma	-0.534827	0.019
T_Gamma-Delta	Plasma	-0.439684	0.069
T_GZMK+ CD8	Plasma	-0.18269	0.343
T_Interferon	Plasma	-0.174832	0.355
T_Metallothionein	Plasma	-0.377421	0.108
T_Naive	Plasma	-0.292821	0.22
T_NK	Plasma	-0.383768	0.109
T_Proliferating	Plasma	-0.3841	0.103
T_SRRM2	Plasma	-0.51708	0.03
T_T1T17	Plasma	-0.556538	0.023
T_Treg	Plasma	-0.109404	0.45
T_Unknown	Plasma	-0.3088	0.211
T_XCL1_NK	Plasma	-0.193918	0.321
T1P	Plasma	0.507381	0.065
T2P	Plasma	0.216509	0.243
B	RBC	-0.081982	0.479
cDC	RBC	-0.089758	0.431
Endo	RBC	0.029103	0.42
Fibro	RBC	0.0354923	0.406
Mac0	RBC	-0.147611	0.393
Mac1	RBC	-0.16831	0.379
Mac2	RBC	-0.34089	0.158
Mac3	RBC	-0.0712242	0.456
Mac4	RBC	-0.128355	0.406
Mac5	RBC	-0.314391	0.188
Mac6	RBC	-0.28264	0.231
Mac7	RBC	-0.147406	0.382
Mac8	RBC	-0.0136268	0.518
Mast	RBC	-0.243883	0.279
Neutrophil	RBC	0.128654	0.309
pDC	RBC	-0.354299	0.126
Plasma	RBC	0.393868	0.11
RBC	RBC	1	0
T_Effector_CD8	RBC	0.109932	0.348
T_Gamma-Delta	RBC	-0.0423382	0.517
T_GZMK+ CD8	RBC	-0.00966281	0.552
T_Interferon	RBC	-0.179947	0.319
T_Metallothionein	RBC	0.00053539	0.439
T_Naive	RBC	0.252343	0.182
T_NK	RBC	0.0143625	0.382
T_Proliferating	RBC	-0.24919	0.24
T_SRRM2	RBC	-0.139393	0.397
T_T1T17	RBC	-0.0493828	0.5
T_Treg	RBC	0.0294271	0.388
T_Unknown	RBC	0.22483	0.233
T_XCL1_NK	RBC	0.314661	0.169
T1P	RBC	0.177777	0.231
T2P	RBC	0.130722	0.327
B	T_Effector_CD8	-0.306947	0.217
cDC	T_Effector_CD8	-0.180972	0.326
Endo	T_Effector_CD8	-0.420685	0.062
Fibro	T_Effector_CD8	-0.4301	0.072
Mac0	T_Effector_CD8	-0.340657	0.157
Mac1	T_Effector_CD8	-0.368198	0.126
Mac2	T_Effector_CD8	-0.390203	0.1
Mac3	T_Effector_CD8	-0.3832	0.124
Mac4	T_Effector_CD8	-0.412824	0.066
Mac5	T_Effector_CD8	-0.0527588	0.51
Mac6	T_Effector_CD8	0.0758032	0.357
Mac7	T_Effector_CD8	-0.527036	0.013
Mac8	T_Effector_CD8	-0.0682451	0.517
Mast	T_Effector_CD8	-0.65969	0.006
Neutrophil	T_Effector_CD8	0.0540215	0.382
pDC	T_Effector_CD8	-0.598742	0.014
Plasma	T_Effector_CD8	-0.534827	0.019
RBC	T_Effector_CD8	0.109932	0.348
T_Effector_CD8	T_Effector_CD8	1	0
T_Gamma-Delta	T_Effector_CD8	0.740224	0.014
T_GZMK+ CD8	T_Effector_CD8	0.214661	0.207
T_Interferon	T_Effector_CD8	0.011963	0.417
T_Metallothionein	T_Effector_CD8	0.737847	0.007
T_Naive	T_Effector_CD8	0.272508	0.174
T_NK	T_Effector_CD8	0.627413	0.023
T_Proliferating	T_Effector_CD8	0.248309	0.206
T_SRRM2	T_Effector_CD8	0.577558	0.027
T_T1T17	T_Effector_CD8	0.772754	0.003
T_Treg	T_Effector_CD8	0.250444	0.206
T_Unknown	T_Effector_CD8	0.442248	0.088
T_XCL1_NK	T_Effector_CD8	0.430852	0.076
T1P	T_Effector_CD8	-0.279946	0.23
T2P	T_Effector_CD8	-0.0869893	0.446
B	T_Gamma-Delta	0.0855658	0.37
cDC	T_Gamma-Delta	-0.0513825	0.53
Endo	T_Gamma-Delta	-0.364099	0.137
Fibro	T_Gamma-Delta	-0.402529	0.104
Mac0	T_Gamma-Delta	-0.440595	0.05
Mac1	T_Gamma-Delta	-0.391184	0.098
Mac2	T_Gamma-Delta	-0.295496	0.197
Mac3	T_Gamma-Delta	-0.330867	0.188
Mac4	T_Gamma-Delta	-0.235001	0.259
Mac5	T_Gamma-Delta	0.197087	0.269
Mac6	T_Gamma-Delta	0.189344	0.269
Mac7	T_Gamma-Delta	-0.61772	0.012
Mac8	T_Gamma-Delta	-0.163614	0.359
Mast	T_Gamma-Delta	-0.490254	0.037
Neutrophil	T_Gamma-Delta	-0.447418	0.073
pDC	T_Gamma-Delta	-0.55858	0.024
Plasma	T_Gamma-Delta	-0.439684	0.069
RBC	T_Gamma-Delta	-0.0423382	0.517
T_Effector_CD8	T_Gamma-Delta	0.740224	0.014
T_Gamma-Delta	T_Gamma-Delta	1	0
T_GZMK+ CD8	T_Gamma-Delta	0.485032	0.071
T_Interferon	T_Gamma-Delta	0.248266	0.198
T_Metallothionein	T_Gamma-Delta	0.476339	0.077
T_Naive	T_Gamma-Delta	0.336625	0.111
T_NK	T_Gamma-Delta	0.416128	0.101
T_Proliferating	T_Gamma-Delta	0.0514173	0.344
T_SRRM2	T_Gamma-Delta	0.612598	0.034
T_T1T17	T_Gamma-Delta	0.532262	0.048
T_Treg	T_Gamma-Delta	-0.158585	0.369
T_Unknown	T_Gamma-Delta	0.369581	0.116
T_XCL1_NK	T_Gamma-Delta	0.671211	0.023
T1P	T_Gamma-Delta	-0.123497	0.424
T2P	T_Gamma-Delta	-0.243832	0.269
B	T_GZMK+ CD8	0.298176	0.146
cDC	T_GZMK+ CD8	-0.125337	0.381
Endo	T_GZMK+ CD8	-0.139004	0.404
Fibro	T_GZMK+ CD8	-0.340565	0.165
Mac0	T_GZMK+ CD8	-0.142205	0.413
Mac1	T_GZMK+ CD8	-0.219567	0.293
Mac2	T_GZMK+ CD8	0.0983867	0.353
Mac3	T_GZMK+ CD8	-0.265182	0.244
Mac4	T_GZMK+ CD8	0.21319	0.228
Mac5	T_GZMK+ CD8	0.115174	0.334
Mac6	T_GZMK+ CD8	0.0402906	0.41
Mac7	T_GZMK+ CD8	-0.364578	0.135
Mac8	T_GZMK+ CD8	0.130627	0.303
Mast	T_GZMK+ CD8	0.0254264	0.403
Neutrophil	T_GZMK+ CD8	-0.221926	0.258
pDC	T_GZMK+ CD8	-0.417996	0.079
Plasma	T_GZMK+ CD8	-0.18269	0.343
RBC	T_GZMK+ CD8	-0.00966281	0.552
T_Effector_CD8	T_GZMK+ CD8	0.214661	0.207
T_Gamma-Delta	T_GZMK+ CD8	0.485032	0.071
T_GZMK+ CD8	T_GZMK+ CD8	1	0
T_Interferon	T_GZMK+ CD8	-0.0203263	0.523
T_Metallothionein	T_GZMK+ CD8	-0.275935	0.254
T_Naive	T_GZMK+ CD8	0.315466	0.125
T_NK	T_GZMK+ CD8	0.387905	0.113
T_Proliferating	T_GZMK+ CD8	-0.510469	0.041
T_SRRM2	T_GZMK+ CD8	0.294147	0.169
T_T1T17	T_GZMK+ CD8	-0.157833	0.352
T_Treg	T_GZMK+ CD8	-0.405111	0.094
T_Unknown	T_GZMK+ CD8	0.508328	0.058
T_XCL1_NK	T_GZMK+ CD8	0.678526	0.016
T1P	T_GZMK+ CD8	-0.144894	0.364
T2P	T_GZMK+ CD8	-0.413346	0.067
B	T_Interferon	0.201406	0.248
cDC	T_Interferon	0.293385	0.164
Endo	T_Interferon	-0.258896	0.262
Fibro	T_Interferon	-0.219714	0.276
Mac0	T_Interferon	0.0936313	0.355
Mac1	T_Interferon	-0.0368554	0.517
Mac2	T_Interferon	0.0150077	0.398
Mac3	T_Interferon	-0.133591	0.415
Mac4	T_Interferon	-0.0129731	0.565
Mac5	T_Interferon	0.730867	0.014
Mac6	T_Interferon	0.64064	0.032
Mac7	T_Interferon	-0.183321	0.309
Mac8	T_Interferon	-0.367	0.14
Mast	T_Interferon	-0.0505927	0.494
Neutrophil	T_Interferon	-0.28393	0.229
pDC	T_Interferon	0.205779	0.239
Plasma	T_Interferon	-0.174832	0.355
RBC	T_Interferon	-0.179947	0.319
T_Effector_CD8	T_Interferon	0.011963	0.417
T_Gamma-Delta	T_Interferon	0.248266	0.198
T_GZMK+ CD8	T_Interferon	-0.0203263	0.523
T_Interferon	T_Interferon	1	0
T_Metallothionein	T_Interferon	0.15516	0.282
T_Naive	T_Interferon	-0.0698337	0.496
T_NK	T_Interferon	0.0622432	0.366
T_Proliferating	T_Interferon	0.284249	0.174
T_SRRM2	T_Interferon	0.253361	0.199
T_T1T17	T_Interferon	0.0077786	0.43
T_Treg	T_Interferon	-0.269756	0.214
T_Unknown	T_Interferon	-0.0205695	0.545
T_XCL1_NK	T_Interferon	0.128531	0.301
T1P	T_Interferon	-0.141531	0.414
T2P	T_Interferon	-0.165651	0.363
B	T_Metallothionein	-0.341336	0.155
cDC	T_Metallothionein	0.0172228	0.401
Endo	T_Metallothionein	-0.206964	0.304
Fibro	T_Metallothionein	-0.196189	0.305
Mac0	T_Metallothionein	-0.373008	0.13
Mac1	T_Metallothionein	-0.195789	0.281
Mac2	T_Metallothionein	-0.423511	0.07
Mac3	T_Metallothionein	-0.182294	0.345
Mac4	T_Metallothionein	-0.494098	0.035
Mac5	T_Metallothionein	0.0369684	0.389
Mac6	T_Metallothionein	0.255783	0.178
Mac7	T_Metallothionein	-0.316756	0.174
Mac8	T_Metallothionein	-0.0285008	0.543
Mast	T_Metallothionein	-0.629715	0.004
Neutrophil	T_Metallothionein	-0.10774	0.433
pDC	T_Metallothionein	-0.286782	0.227
Plasma	T_Metallothionein	-0.377421	0.108
RBC	T_Metallothionein	0.00053539	0.439
T_Effector_CD8	T_Metallothionein	0.737847	0.007
T_Gamma-Delta	T_Metallothionein	0.476339	0.077
T_GZMK+ CD8	T_Metallothionein	-0.275935	0.254
T_Interferon	T_Metallothionein	0.15516	0.282
T_Metallothionein	T_Metallothionein	1	0
T_Naive	T_Metallothionein	0.177431	0.262
T_NK	T_Metallothionein	0.223769	0.233
T_Proliferating	T_Metallothionein	0.441924	0.097
T_SRRM2	T_Metallothionein	0.190471	0.241
T_T1T17	T_Metallothionein	0.673618	0.019
T_Treg	T_Metallothionein	0.205479	0.242
T_Unknown	T_Metallothionein	0.179816	0.256
T_XCL1_NK	T_Metallothionein	0.0798626	0.353
T1P	T_Metallothionein	-0.0240281	0.53
T2P	T_Metallothionein	0.355031	0.12
B	T_Naive	0.0118894	0.427
cDC	T_Naive	-0.0712342	0.452
Endo	T_Naive	-0.360126	0.139
Fibro	T_Naive	-0.19606	0.302
Mac0	T_Naive	-0.462568	0.052
Mac1	T_Naive	-0.126591	0.41
Mac2	T_Naive	-0.512115	0.039
Mac3	T_Naive	-0.294305	0.216
Mac4	T_Naive	-0.394443	0.074
Mac5	T_Naive	-0.0707869	0.464
Mac6	T_Naive	-0.0114863	0.547
Mac7	T_Naive	-0.343767	0.171
Mac8	T_Naive	0.192583	0.267
Mast	T_Naive	-0.708411	0.002
Neutrophil	T_Naive	-0.222573	0.277
pDC	T_Naive	-0.497727	0.045
Plasma	T_Naive	-0.292821	0.22
RBC	T_Naive	0.252343	0.182
T_Effector_CD8	T_Naive	0.272508	0.174
T_Gamma-Delta	T_Naive	0.336625	0.111
T_GZMK+ CD8	T_Naive	0.315466	0.125
T_Interferon	T_Naive	-0.0698337	0.496
T_Metallothionein	T_Naive	0.177431	0.262
T_Naive	T_Naive	1	0
T_NK	T_Naive	-0.111838	0.451
T_Proliferating	T_Naive	-0.0581338	0.497
T_SRRM2	T_Naive	0.379106	0.125
T_T1T17	T_Naive	0.2622	0.179
T_Treg	T_Naive	-0.105851	0.394
T_Unknown	T_Naive	0.704956	0.012
T_XCL1_NK	T_Naive	0.547632	0.049
T1P	T_Naive	-0.189623	0.302
T2P	T_Naive	-0.104144	0.448
B	T_NK	-0.0524811	0.487
cDC	T_NK	-0.0734669	0.487
Endo	T_NK	-0.340642	0.147
Fibro	T_NK	-0.580791	0.02
Mac0	T_NK	0.120854	0.294
Mac1	T_NK	-0.380503	0.109
Mac2	T_NK	0.217481	0.218
Mac3	T_NK	-0.442855	0.068
Mac4	T_NK	-0.048623	0.461
Mac5	T_NK	0.0882227	0.333
Mac6	T_NK	0.139696	0.301
Mac7	T_NK	-0.457879	0.042
Mac8	T_NK	-0.144309	0.398
Mast	T_NK	-0.189188	0.324
Neutrophil	T_NK	0.213829	0.242
pDC	T_NK	-0.344369	0.153
Plasma	T_NK	-0.383768	0.109
RBC	T_NK	0.0143625	0.382
T_Effector_CD8	T_NK	0.627413	0.023
T_Gamma-Delta	T_NK	0.416128	0.101
T_GZMK+ CD8	T_NK	0.387905	0.113
T_Interferon	T_NK	0.0622432	0.366
T_Metallothionein	T_NK	0.223769	0.233
T_Naive	T_NK	-0.111838	0.451
T_NK	T_NK	1	0
T_Proliferating	T_NK	0.183738	0.262
T_SRRM2	T_NK	0.383907	0.12
T_T1T17	T_NK	0.415079	0.108
T_Treg	T_NK	0.145777	0.293
T_Unknown	T_NK	0.206842	0.25
T_XCL1_NK	T_NK	0.288764	0.157
T1P	T_NK	-0.39855	0.1
T2P	T_NK	-0.276303	0.244
B	T_Proliferating	-0.397234	0.095
cDC	T_Proliferating	0.233452	0.192
Endo	T_Proliferating	-0.378297	0.124
Fibro	T_Proliferating	-0.216218	0.298
Mac0	T_Proliferating	0.056305	0.371
Mac1	T_Proliferating	0.0813445	0.363
Mac2	T_Proliferating	-0.0991524	0.437
Mac3	T_Proliferating	-0.223435	0.258
Mac4	T_Proliferating	-0.281364	0.229
Mac5	T_Proliferating	0.0110809	0.42
Mac6	T_Proliferating	0.527296	0.048
Mac7	T_Proliferating	0.0693283	0.373
Mac8	T_Proliferating	-0.114936	0.409
Mast	T_Proliferating	-0.440411	0.051
Neutrophil	T_Proliferating	0.172438	0.256
pDC	T_Proliferating	0.151098	0.279
Plasma	T_Proliferating	-0.3841	0.103
RBC	T_Proliferating	-0.24919	0.24
T_Effector_CD8	T_Proliferating	0.248309	0.206
T_Gamma-Delta	T_Proliferating	0.0514173	0.344
T_GZMK+ CD8	T_Proliferating	-0.510469	0.041
T_Interferon	T_Proliferating	0.284249	0.174
T_Metallothionein	T_Proliferating	0.441924	0.097
T_Naive	T_Proliferating	-0.0581338	0.497
T_NK	T_Proliferating	0.183738	0.262
T_Proliferating	T_Proliferating	1	0
T_SRRM2	T_Proliferating	0.203347	0.254
T_T1T17	T_Proliferating	0.627671	0.029
T_Treg	T_Proliferating	0.431118	0.101
T_Unknown	T_Proliferating	-0.167911	0.342
T_XCL1_NK	T_Proliferating	-0.311613	0.192
T1P	T_Proliferating	-0.402732	0.089
T2P	T_Proliferating	0.086261	0.338
B	T_SRRM2	-0.174801	0.351
cDC	T_SRRM2	-0.173237	0.363
Endo	T_SRRM2	-0.479818	0.058
Fibro	T_SRRM2	-0.376668	0.113
Mac0	T_SRRM2	-0.24892	0.271
Mac1	T_SRRM2	-0.213265	0.297
Mac2	T_SRRM2	-0.204691	0.298
Mac3	T_SRRM2	-0.330508	0.188
Mac4	T_SRRM2	-0.336857	0.181
Mac5	T_SRRM2	0.356216	0.119
Mac6	T_SRRM2	0.0843461	0.377
Mac7	T_SRRM2	-0.347552	0.142
Mac8	T_SRRM2	-0.116306	0.435
Mast	T_SRRM2	-0.453657	0.074
Neutrophil	T_SRRM2	-0.00165375	0.55
pDC	T_SRRM2	-0.346069	0.162
Plasma	T_SRRM2	-0.51708	0.03
RBC	T_SRRM2	-0.139393	0.397
T_Effector_CD8	T_SRRM2	0.577558	0.027
T_Gamma-Delta	T_SRRM2	0.612598	0.034
T_GZMK+ CD8	T_SRRM2	0.294147	0.169
T_Interferon	T_SRRM2	0.253361	0.199
T_Metallothionein	T_SRRM2	0.190471	0.241
T_Naive	T_SRRM2	0.379106	0.125
T_NK	T_SRRM2	0.383907	0.12
T_Proliferating	T_SRRM2	0.203347	0.254
T_SRRM2	T_SRRM2	1	0
T_T1T17	T_SRRM2	0.527562	0.049
T_Treg	T_SRRM2	0.195569	0.245
T_Unknown	T_SRRM2	0.45509	0.098
T_XCL1_NK	T_SRRM2	0.49664	0.063
T1P	T_SRRM2	-0.511551	0.037
T2P	T_SRRM2	-0.369222	0.13
B	T_T1T17	-0.483346	0.054
cDC	T_T1T17	-0.205276	0.292
Endo	T_T1T17	-0.526851	0.032
Fibro	T_T1T17	-0.36671	0.14
Mac0	T_T1T17	-0.283941	0.204
Mac1	T_T1T17	-0.266662	0.244
Mac2	T_T1T17	-0.377757	0.121
Mac3	T_T1T17	-0.325297	0.168
Mac4	T_T1T17	-0.533701	0.017
Mac5	T_T1T17	-0.133512	0.413
Mac6	T_T1T17	0.204089	0.243
Mac7	T_T1T17	-0.350787	0.129
Mac8	T_T1T17	-0.178873	0.34
Mast	T_T1T17	-0.6869	0.001
Neutrophil	T_T1T17	0.0823821	0.357
pDC	T_T1T17	-0.34985	0.125
Plasma	T_T1T17	-0.556538	0.023
RBC	T_T1T17	-0.0493828	0.5
T_Effector_CD8	T_T1T17	0.772754	0.003
T_Gamma-Delta	T_T1T17	0.532262	0.048
T_GZMK+ CD8	T_T1T17	-0.157833	0.352
T_Interferon	T_T1T17	0.0077786	0.43
T_Metallothionein	T_T1T17	0.673618	0.019
T_Naive	T_T1T17	0.2622	0.179
T_NK	T_T1T17	0.415079	0.108
T_Proliferating	T_T1T17	0.627671	0.029
T_SRRM2	T_T1T17	0.527562	0.049
T_T1T17	T_T1T17	1	0
T_Treg	T_T1T17	0.522797	0.056
T_Unknown	T_T1T17	0.265882	0.164
T_XCL1_NK	T_T1T17	0.138813	0.28
T1P	T_T1T17	-0.394809	0.1
T2P	T_T1T17	-0.0551868	0.485
B	T_Treg	-0.456374	0.057
cDC	T_Treg	-0.344394	0.153
Endo	T_Treg	-0.240409	0.249
Fibro	T_Treg	-0.122811	0.428
Mac0	T_Treg	0.0443888	0.405
Mac1	T_Treg	0.0501954	0.381
Mac2	T_Treg	-0.000191708	0.56
Mac3	T_Treg	-0.140324	0.382
Mac4	T_Treg	-0.2057	0.274
Mac5	T_Treg	-0.31814	0.193
Mac6	T_Treg	-0.0827063	0.471
Mac7	T_Treg	0.122066	0.312
Mac8	T_Treg	-0.055877	0.471
Mast	T_Treg	-0.191392	0.322
Neutrophil	T_Treg	0.466997	0.076
pDC	T_Treg	0.119969	0.296
Plasma	T_Treg	-0.109404	0.45
RBC	T_Treg	0.0294271	0.388
T_Effector_CD8	T_Treg	0.250444	0.206
T_Gamma-Delta	T_Treg	-0.158585	0.369
T_GZMK+ CD8	T_Treg	-0.405111	0.094
T_Interferon	T_Treg	-0.269756	0.214
T_Metallothionein	T_Treg	0.205479	0.242
T_Naive	T_Treg	-0.105851	0.394
T_NK	T_Treg	0.145777	0.293
T_Proliferating	T_Treg	0.431118	0.101
T_SRRM2	T_Treg	0.195569	0.245
T_T1T17	T_Treg	0.522797	0.056
T_Treg	T_Treg	1	0
T_Unknown	T_Treg	-0.026018	0.547
T_XCL1_NK	T_Treg	-0.410182	0.084
T1P	T_Treg	-0.278334	0.246
T2P	T_Treg	-0.022231	0.53
B	T_Unknown	-0.232937	0.251
cDC	T_Unknown	-0.22052	0.291
Endo	T_Unknown	-0.33387	0.179
Fibro	T_Unknown	-0.309494	0.195
Mac0	T_Unknown	-0.229584	0.274
Mac1	T_Unknown	-0.187609	0.318
Mac2	T_Unknown	-0.403454	0.093
Mac3	T_Unknown	-0.294892	0.218
Mac4	T_Unknown	-0.281591	0.236
Mac5	T_Unknown	-0.0630504	0.481
Mac6	T_Unknown	0.0598573	0.41
Mac7	T_Unknown	-0.225807	0.277
Mac8	T_Unknown	0.170639	0.276
Mast	T_Unknown	-0.515363	0.036
Neutrophil	T_Unknown	-0.0792314	0.473
pDC	T_Unknown	-0.530612	0.025
Plasma	T_Unknown	-0.3088	0.211
RBC	T_Unknown	0.22483	0.233
T_Effector_CD8	T_Unknown	0.442248	0.088
T_Gamma-Delta	T_Unknown	0.369581	0.116
T_GZMK+ CD8	T_Unknown	0.508328	0.058
T_Interferon	T_Unknown	-0.0205695	0.545
T_Metallothionein	T_Unknown	0.179816	0.256
T_Naive	T_Unknown	0.704956	0.012
T_NK	T_Unknown	0.206842	0.25
T_Proliferating	T_Unknown	-0.167911	0.342
T_SRRM2	T_Unknown	0.45509	0.098
T_T1T17	T_Unknown	0.265882	0.164
T_Treg	T_Unknown	-0.026018	0.547
T_Unknown	T_Unknown	1	0
T_XCL1_NK	T_Unknown	0.597753	0.046
T1P	T_Unknown	-0.47317	0.052
T2P	T_Unknown	-0.101845	0.449
B	T_XCL1_NK	0.106655	0.346
cDC	T_XCL1_NK	-0.124438	0.428
Endo	T_XCL1_NK	-0.187287	0.338
Fibro	T_XCL1_NK	-0.359577	0.14
Mac0	T_XCL1_NK	-0.298638	0.206
Mac1	T_XCL1_NK	-0.386754	0.103
Mac2	T_XCL1_NK	-0.222642	0.273
Mac3	T_XCL1_NK	-0.335733	0.178
Mac4	T_XCL1_NK	-0.0336825	0.521
Mac5	T_XCL1_NK	0.168953	0.279
Mac6	T_XCL1_NK	0.0305692	0.415
Mac7	T_XCL1_NK	-0.515894	0.038
Mac8	T_XCL1_NK	0.119827	0.318
Mast	T_XCL1_NK	-0.373851	0.135
Neutrophil	T_XCL1_NK	-0.340237	0.175
pDC	T_XCL1_NK	-0.592302	0.017
Plasma	T_XCL1_NK	-0.193918	0.321
RBC	T_XCL1_NK	0.314661	0.169
T_Effector_CD8	T_XCL1_NK	0.430852	0.076
T_Gamma-Delta	T_XCL1_NK	0.671211	0.023
T_GZMK+ CD8	T_XCL1_NK	0.678526	0.016
T_Interferon	T_XCL1_NK	0.128531	0.301
T_Metallothionein	T_XCL1_NK	0.0798626	0.353
T_Naive	T_XCL1_NK	0.547632	0.049
T_NK	T_XCL1_NK	0.288764	0.157
T_Proliferating	T_XCL1_NK	-0.311613	0.192
T_SRRM2	T_XCL1_NK	0.49664	0.063
T_T1T17	T_XCL1_NK	0.138813	0.28
T_Treg	T_XCL1_NK	-0.410182	0.084
T_Unknown	T_XCL1_NK	0.597753	0.046
T_XCL1_NK	T_XCL1_NK	1	0
T1P	T_XCL1_NK	-0.0960287	0.441
T2P	T_XCL1_NK	-0.202454	0.322
B	T1P	0.468467	0.077
cDC	T1P	0.145732	0.306
Endo	T1P	0.660929	0.034
Fibro	T1P	0.441442	0.075
Mac0	T1P	-0.314258	0.203
Mac1	T1P	-0.0473667	0.55
Mac2	T1P	-0.126113	0.429
Mac3	T1P	0.49519	0.069
Mac4	T1P	0.0542745	0.379
Mac5	T1P	-0.109761	0.427
Mac6	T1P	-0.33295	0.173
Mac7	T1P	0.0581167	0.394
Mac8	T1P	-0.0398492	0.515
Mast	T1P	0.276633	0.146
Neutrophil	T1P	-0.365876	0.133
pDC	T1P	0.103115	0.346
Plasma	T1P	0.507381	0.065
RBC	T1P	0.177777	0.231
T_Effector_CD8	T1P	-0.279946	0.23
T_Gamma-Delta	T1P	-0.123497	0.424
T_GZMK+ CD8	T1P	-0.144894	0.364
T_Interferon	T1P	-0.141531	0.414
T_Metallothionein	T1P	-0.0240281	0.53
T_Naive	T1P	-0.189623	0.302
T_NK	T1P	-0.39855	0.1
T_Proliferating	T1P	-0.402732	0.089
T_SRRM2	T1P	-0.511551	0.037
T_T1T17	T1P	-0.394809	0.1
T_Treg	T1P	-0.278334	0.246
T_Unknown	T1P	-0.47317	0.052
T_XCL1_NK	T1P	-0.0960287	0.441
T1P	T1P	1	0
T2P	T1P	0.0867367	0.366
B	T2P	-0.403437	0.084
cDC	T2P	-0.157558	0.371
Endo	T2P	0.300983	0.162
Fibro	T2P	0.33471	0.142
Mac0	T2P	-0.11367	0.442
Mac1	T2P	-0.0818209	0.482
Mac2	T2P	-0.197678	0.318
Mac3	T2P	0.277086	0.183
Mac4	T2P	-0.151012	0.374
Mac5	T2P	-0.142071	0.393
Mac6	T2P	0.105243	0.354
Mac7	T2P	0.049002	0.386
Mac8	T2P	0.181456	0.253
Mast	T2P	-0.0331213	0.527
Neutrophil	T2P	0.0871699	0.352
pDC	T2P	0.111834	0.325
Plasma	T2P	0.216509	0.243
RBC	T2P	0.130722	0.327
T_Effector_CD8	T2P	-0.0869893	0.446
T_Gamma-Delta	T2P	-0.243832	0.269
T_GZMK+ CD8	T2P	-0.413346	0.067
T_Interferon	T2P	-0.165651	0.363
T_Metallothionein	T2P	0.355031	0.12
T_Naive	T2P	-0.104144	0.448
T_NK	T2P	-0.276303	0.244
T_Proliferating	T2P	0.086261	0.338
T_SRRM2	T2P	-0.369222	0.13
T_T1T17	T2P	-0.0551868	0.485
T_Treg	T2P	-0.022231	0.53
T_Unknown	T2P	-0.101845	0.449
T_XCL1_NK	T2P	-0.202454	0.322
T1P	T2P	0.0867367	0.366
T2P	T2P	1	0

## Sheet: PermutationsByGroup
	In-Group P-value	Out-Group P-value
Group 1	0	0
Group 2	0	0
Group 3	0.09	0.048
Group 4	0	0
Group 5	0.005	0.083

## Sheet: CellGroupAbundance
Association of cell group abundance with bacterial burden : (1) All: CFU low vs high, (2) timing of granuloma detection (Early vs late)
Cell groups	CFU low and High			Late and Early detection granuloma
	Median -Low	Median-High	p value	Median- Late	Median- Early	p value
1	16.97	23.32	0.7623	13.62	23.32	0.4742
2	9.87	12.38	0.0191	7.217	26.26	0.0016
3	12.94	11.44	0.5114	16.24	8.256	0.1208
4	44.63	16.75	0.014	46.01	19.15	0.0025
5	11.5	11.89	0.9598	11.45	15.79	0.443
Mann Whitney U
